# Supplementary material for: Quantitative and Kinetic Proteomics Reveal ApoE Isoform-dependent Proteostasis Adaptations in Mouse Brain
Source: PLoS Comput Biol. 2024 Dec 12;20(12):e1012407. doi: 10.1371/journal.pcbi.1012407 (PMC11671012; doi:10.1371/journal.pcbi.1012407)
Supplement: S1 Table — (XLSX) [file pcbi.1012407.s002.xlsx]

## Sheet: S1 Replicate Data Distribution
Fraction	Cohort	Dataset	E2 Count	E3 Count	E4	n-mice/	n-mice/	n-mice/	n-mice/
					Count	LFQ Dataset	Turnover Dataset	Genotype/	cohort
								Dataset
Cytosolic	Male 1	Cyto-M1	6	6	6	12	18	6	18
Membrane	Male 1	Memb-M1	6	6	6	12	18
Cytosolic	Male 2	Cyto-M2	6	6	5	11	17	6	18
Membrane	Male 2	Memb-M2	6	6	6	12	18
Cytosolic	Female 1	Cyto-F1	6	6	6	12	18	6	18
Membrane	Female 1	Memb-F1	6	6	6	12	18
Cytosolic	Female 2	Cyto-F2	6	6	6	12	18	6	18
Membrane	Female 2	Memb-F2	6	6	6	12	18
