# Supplementary material for: Quantitative and Kinetic Proteomics Reveal ApoE Isoform-dependent Proteostasis Adaptations in Mouse Brain
Source: PLoS Comput Biol. 2024 Dec 12;20(12):e1012407. doi: 10.1371/journal.pcbi.1012407 (PMC11671012; doi:10.1371/journal.pcbi.1012407)
Supplement: S2 Table — (XLSX) [file pcbi.1012407.s003.xlsx]

## Sheet: S2 Brain Proteins data
Accession	Protein_ID	mean_Protein_Coverage(%)	mean_#Unique_peptides	E2vE3_combined_pval	E2vE3_log2_fold_change	E2vE3_Benjamini_Hochberg_pval	E2vE3_rate_log2_FC	E4vE3_combined_pval	E4vE3_log2_fold_change	E4vE3_Benjamini_Hochberg_pval	E4vE3_rate_log2_FC
Q63844	Mapk3	51	11	0.000424979	0.0114388	7.07814e-05	-0.749281	0.0058694	0.00175357	0.00700736	0.23506
O35643	Ap1b1	55	24	0.00043979	0.0262504	0.000141563	0.281062	0.194318	0.035318	0.077718	0.328133
Q9CQ89	Cuta	15	2	0.000458835	0.0345206	0.000212344	NaN	0.751707	-0.0375413	0.207036	NaN
Q8C3F2	Fam120c	3	2	0.000490353	-0.0829306	0.000283126	NaN	0.680144	-0.0472259	0.19295	NaN
P49312	Hnrnpa1	32	8	0.000554773	0.0117049	0.000353907	0.889419	0.00396132	0.108942	0.00566251	-0.36547
A2ALU4	Shroom2	5	5	0.000709609	-0.0392015	0.000424689	NaN	0.0571039	0.0806753	0.0346121	NaN
Q80V42	Cpm	15	5	0.000714136	0.147075	0.00049547	NaN	0.276554	0.00450778	0.0983862	NaN
Q8CIN4	Pak2	41	8	0.00137499	0.219754	0.000566251	NaN	0.00157447	0.280669	0.00318516	NaN
Q9JKR6	Hyou1	39	27	0.00161796	-0.0180269	0.000637033	-0.135665	0.530529	-0.0353107	0.159683	-0.130382
E9Q414	Apob	20	64	0.0017659	0.11274	0.000707814	NaN	0.070802	0.0996171	0.0401331	NaN
Q9D1C8	Vps28	21	3	0.00197363	0.469019	0.000778596	NaN	0.105322	0.104613	0.0513873	NaN
Q99LX0	Park7	51	8	0.00197679	-0.0180262	0.000849377	-0.0435978	0.00122465	-0.0470004	0.00283126	6.44343
Q8R104	Sirt3	11	3	0.00249944	-0.163628	0.000920159	NaN	0.29371	-0.0675257	0.102704	NaN
Q9JLM8	Dclk1	34	16	0.00327625	0.113918	0.00099094	0.306044	4.68997e-06	0.205469	7.07814e-05	-0.106371
Q9D1K7	Adissp	26	3	0.004321	-0.00930121	0.00106172	NaN	0.000229414	-0.0316513	0.000920159	NaN
P63242	Eif5a	50	7	0.00435264	-0.0050373	0.0011325	-1.37405	0.343981	-0.0338425	0.116648	-1.06345
Q8BGS1	Epb41l5	16	8	0.00523408	0.190584	0.00120328	NaN	0.0275183	0.221083	0.0200311	NaN
Q9CQT1	Mri1	21	4	0.0053161	-0.380193	0.00127407	NaN	0.439478	-0.0946978	0.138661	NaN
Q9CQC9	Sar1b	29	3	0.00555306	-0.172199	0.00134485	NaN	0.0321943	-0.149634	0.0225793	NaN
Q8K440	Abca8b	10	10	0.00561234	0.122568	0.00141563	NaN	0.260768	0.0416051	0.0942101	NaN
Q9CQP2	Trappc2	19	2	0.00631001	-0.035373	0.00148641	NaN	0.119113	-0.00986866	0.0561297	NaN
Q60598	Cttn	19	8	0.00729484	-0.004998	0.00155719	0.13034	0.0110807	-0.00724331	0.0107588	-1.61561
Q9JIL4	Pdzk1	45	18	0.00744198	0.116357	0.00162797	NaN	0.0522138	0.0693103	0.032701	NaN
Q9JJL8	Sars2	10	3	0.00747554	0.0436465	0.00169875	NaN	0.238006	0.0516551	0.0885476	NaN
Q9QXT0	Cnpy2	21	3	0.00803146	0.0312068	0.00176954	NaN	0.206971	-0.0549904	0.0803369	NaN
Q3UUG6	Tbc1d24	12	5	0.00836991	0.223923	0.00184032	-0.29062	0.0240731	0.538026	0.0186155	-0.789881
Q0GNC1	Inf2	10	8	0.00883117	0.186186	0.0019111	NaN	0.030746	0.137532	0.0218007	NaN
P0C027	Nudt10	23	3	0.00901729	0.0239578	0.00198188	NaN	0.474212	0.029309	0.147155	NaN
P0C028	Nudt11	23	3	0.00901729	0.0239578	0.00205266	NaN	0.474212	0.029309	0.147084	NaN
Q570Y9	Deptor	7	2	0.00915245	0.124541	0.00212344	NaN	0.000828691	0.156086	0.00226501	NaN
Q6PDL0	Dync1li2	29	8	0.00952288	0.079724	0.00219422	-0.311469	0.0264955	0.0186959	0.0196772	NaN
Q920B9	Supt16h	8	6	0.00954288	-0.241882	0.00226501	NaN	0.458155	-0.0921989	0.142978	NaN
P50518	Atp6v1e1	51	12	0.00957462	-0.00272273	0.00233579	-0.147533	0.203827	-0.0253739	0.0797707	-0.12752
Q99JI4	Psmd6	36	11	0.0100185	0.041159	0.00240657	-0.672023	0.715473	0.0421777	0.200382	NaN
Q9R1K9	Cetn2	34	3	0.0105648	0.00929967	0.00247735	NaN	0.374421	-0.0663871	0.123584	NaN
Q91YN5	Uap1	10	3	0.010566	-0.176625	0.00254813	NaN	0.638432	0.00998112	0.183607	NaN
P47753	Capza1	45	6	0.0107902	-0.00440156	0.00261891	0.801957	0.634765	-0.0464423	0.182758	NaN
A2AS89	Agmat	33	7	0.0108272	-0.132327	0.00268969	NaN	0.135887	-0.0895754	0.0616506	NaN
Q61035	Hars1	28	10	0.0116141	0.0449995	0.00276048	0.270811	0.000111689	0.0826051	0.000353907	0.436558
Q8VIM9	Irgq	19	6	0.012298	0.0684473	0.00283126	-0.353486	0.478251	0.00303506	0.148287	-0.628402
P17426	Ap2a1	49	28	0.0124347	0.0607863	0.00290204	-0.0637013	0.00923416	0.0445791	0.00948471	-0.0956428
Q9JHL1	Nherf2	16	4	0.0127142	0.248415	0.00297282	NaN	0.0167471	0.264671	0.0143686	NaN
P62305	Snrpe	30	2	0.0128936	-0.0673821	0.0030436	NaN	0.0422933	-0.0110302	0.0281002	NaN
Q501J6	Ddx17	22	8	0.0129465	0.0529114	0.00311438	NaN	0.0490552	0.134299	0.0307191	0.432244
Q9CQ60	Pgls	38	6	0.0132797	0.100365	0.00318516	0.265554	0.197696	0.103206	0.078355	0.80526
P28651	Ca8	26	6	0.0135141	0.00901538	0.00325595	0.00113784	0.488867	0.0409567	0.151048	-0.291597
Q99JY3	Gimap4	24	5	0.0135732	-0.253223	0.00332673	NaN	0.894087	-0.0344933	0.233083	NaN
Q60605	Myl6	44	6	0.0137598	-0.0392928	0.00339751	0.0448756	0.0897003	-0.0569383	0.0470696	0.541777
Q91YR1	Twf1	25	6	0.0141889	-0.0716531	0.00346829	NaN	0.161131	-0.0230082	0.0687288	NaN
Q9Z1F9	Uba2	31	11	0.0142182	0.157703	0.00353907	1.08543	0.027822	0.16138	0.0202435	0.652312
Q3UZZ6	Sult1d1	37	8	0.0148941	-0.233927	0.00360985	NaN	0.107178	-0.218577	0.0518828	NaN
Q99KK7	Dpp3	31	14	0.0149159	0.0326608	0.00368063	-0.582242	0.0205827	0.07478	0.0166336	0.326011
Q62351	Tfrc	12	6	0.0151388	-0.128957	0.00375142	NaN	0.0334393	-0.0971223	0.0232163	NaN
O09167	Rpl21	26	3	0.0152155	-0.00282339	0.0038222	NaN	0.00040893	0.00673137	0.00127407	NaN
Q3ULD5	Mccc2	32	12	0.0153199	-0.0736283	0.00389298	-0.603542	0.0256302	-0.135922	0.0193233	0.711758
P08113	Hsp90b1	41	30	0.015656	0.0190808	0.00396376	0.367787	0.761873	-0.0314161	0.209088	0.371441
P16332	Mmut	22	11	0.0157466	0.0977317	0.00403454	NaN	0.0376404	0.0129368	0.0256937	NaN
Q9D1K2	Atp6v1f	64	6	0.0162669	-0.0373965	0.00410532	0.19116	0.0762133	-0.0540763	0.0424689	0.313347
Q9Z0R4	Itsn1	15	15	0.016269	0.0684042	0.0041761	NaN	0.0746647	-0.00935978	0.0420442	-0.188531
Q9D6Z1	Nop56	23	9	0.0166272	0.0625569	0.00424689	NaN	0.150293	-0.00372911	0.065402	NaN
Q91ZJ5	Ugp2	39	14	0.0168456	-0.00670431	0.00431767	-1.68146	0.0123692	-0.0034319	0.0113958	1.10643
Q8VIJ6	Sfpq	26	13	0.0175319	-0.0127808	0.00438845	-0.183662	0.000788598	0.0755865	0.00205266	0.781093
Q60780	Gas7	21	6	0.0176349	-0.0100805	0.00445923	NaN	0.646314	-0.0241501	0.185943	NaN
Q99NB9	Sf3b1	14	10	0.0179051	-0.21493	0.00453001	-0.418018	0.187768	-0.147876	0.0755238	-0.519718
P63323	Rps12	37	4	0.0186678	-0.101914	0.00460079	NaN	0.0693541	-0.119591	0.039496	NaN
P0C192	Lrrc4b	9	4	0.0187397	-0.169659	0.00467157	NaN	0.130453	-0.144731	0.0599519	NaN
Q8CG76	Akr7a2	24	6	0.0190123	0.0324154	0.00474236	0.23329	0.10275	0.0451072	0.0506795	-0.205563
D3YZP9	Ccdc6	8	3	0.0190743	0.126199	0.00481314	NaN	0.0766828	0.108979	0.0426812	NaN
P63028	Tpt1	33	4	0.019136	0.0172966	0.00488392	0.364921	0.00650272	-0.00163923	0.00750283	0.351779
Q8VE88	Fam114a2	14	4	0.019153	0.15444	0.0049547	-1.67463	0.976735	-0.0241948	0.246532	-1.10239
P15532	Nme1	68	6	0.0192627	-0.0147421	0.00502548	-0.126175	0.0500807	0.0134153	0.0313562	-0.225082
P63213	Gng2	42	2	0.0194022	0.154443	0.00509626	NaN	0.149296	0.0726133	0.0651189	NaN
Q9Z1Q9	Vars1	25	20	0.0196695	0.090459	0.00516704	NaN	0.0231001	0.123223	0.0177661	NaN
P54923	Adprh	25	6	0.0200224	0.123779	0.00523783	NaN	0.756528	0.151249	0.207814	NaN
O35874	Slc1a4	13	4	0.0201664	0.0433728	0.00530861	0.107326	0.0735155	0.0517802	0.0415487	-0.24186
O70579	Slc25a17	23	6	0.0201979	-0.270572	0.00537939	NaN	0.013748	-0.41369	0.0120328	NaN
Q9DCH4	Eif3f	29	7	0.0202093	0.101061	0.00545017	0.739832	0.944562	0.0239439	0.242568	0.409869
Q9CR21	Ndufab1	20	4	0.0203147	-0.00215889	0.00552095	-0.470178	0.763422	-0.044777	0.209301	0.188972
Q8R1T4	Slc35a3	13	3	0.02108	0.192529	0.00559173	NaN	0.459344	0.0932109	0.143474	NaN
Q9R1S7	Abcc6	24	27	0.0217025	0.106625	0.00566251	NaN	0.0338982	0.121743	0.023641	NaN
Q8VBT2	Sds	37	8	0.0223472	-0.272073	0.0057333	NaN	0.968109	-0.0172013	0.245328	NaN
P62301	Rps13	36	6	0.0224142	-0.0110574	0.00580408	0.412654	0.183306	-0.0199417	0.0746036	0.383994
P28652	Camk2b	42	9	0.0224995	0.0346887	0.00587486	-0.171382	0.0647788	0.0479287	0.0375849	-0.196315
Q99JX4	Eif3m	25	6	0.0252148	0.0261232	0.00594564	-0.807671	0.0665438	0.025818	0.0384343	-0.90324
Q3UPH1	Prrc1	15	5	0.0253921	0.265673	0.00601642	NaN	0.257279	0.176272	0.0930068	NaN
Q91VS8	Farp2	12	9	0.0256364	0.231803	0.0060872	NaN	0.0108024	0.315156	0.0105464	NaN
Q9CXW4	Rpl11	16	2	0.0260045	-0.0259955	0.00615798	1.19925	0.021718	-0.0381615	0.0170583	0.532791
Q3THG9	Aarsd1	18	4	0.0265805	0.141523	0.00622877	NaN	0.0106101	0.161345	0.0104049	NaN
Q9JME5	Ap3b2	31	24	0.0271033	0.099988	0.00629955	NaN	0.0353771	0.110585	0.0244196	NaN
Q9CQQ7	Atp5pb	36	12	0.0274638	-0.0798485	0.00637033	1.29144	0.136753	-0.0776852	0.0620753	0.951786
O70492	Snx3	27	3	0.0275111	-0.0152061	0.00644111	NaN	0.0723393	-0.00943682	0.0406993	NaN
Q8VCT3	Rnpep	29	14	0.0283639	0.00349887	0.00651189	NaN	0.0161172	0.0499499	0.0137316	NaN
Q8VDM4	Psmd2	29	18	0.0286871	-0.0230698	0.00658267	-0.0307951	0.45895	-0.0232706	0.143191	0.124751
Q78JT3	Haao	47	11	0.0289228	-0.0785528	0.00665345	NaN	0.729241	-0.0354653	0.203143	NaN
Q9CZY3	Ube2v1	49	3	0.0289596	-0.0928989	0.00672424	NaN	0.097483	-0.117196	0.0493347	NaN
Q9WV34	Mpp2	43	16	0.0301149	-0.019326	0.00679502	NaN	0.27706	-0.0859955	0.0986693	-0.203945
Q00PI9	Hnrnpul2	18	10	0.0304078	0.028233	0.0068658	1.02827	0.216174	-0.0430835	0.0836636	2.93163
P97441	Slc30a3	15	4	0.0309604	-0.0105791	0.00693658	NaN	0.0359606	0.00984838	0.0249151	NaN
Q8BVQ5	Ppme1	40	13	0.0320588	0.0282693	0.00700736	-1.45986	0.0897888	0.0346858	0.047282	-1.2981
P61211	Arl1	31	4	0.0321577	0.0155659	0.00707814	NaN	0.172152	0.0444003	0.0712769	NaN
P12849	Prkar1b	16	3	0.0324163	-0.0426387	0.00714892	NaN	0.370818	-0.122304	0.122593	NaN
Q91W34	Rusf1	11	3	0.0328155	0.0848758	0.00721971	NaN	0.658328	-0.0560192	0.188774	NaN
P97461	Rps5	26	4	0.0329933	0.060778	0.00729049	NaN	0.344956	-0.0722434	0.116931	NaN
Q8K3C3	Lzic	40	6	0.0331775	0.038493	0.00736127	NaN	0.0815372	0.0777812	0.0442384	NaN
A2ASZ8	Slc25a25	31	8	0.0333726	0.0315689	0.00743205	-0.576692	0.985251	-0.0457712	0.247877	-1.40429
P58735	Slc26a1	23	12	0.033508	0.0958736	0.00750283	NaN	0.217082	0.0285339	0.0840176	NaN
P26043	Rdx	18	5	0.033511	-0.0123197	0.00757361	NaN	0.0825583	-0.083436	0.0448046	NaN
Q9CZ04	Cops7a	40	8	0.0336421	0.0290455	0.00764439	-0.124699	0.690646	0.0629066	0.19564	0.174322
Q91Z61	Diras1	25	4	0.0336841	0.0560521	0.00771518	1.02404	0.534736	0.118192	0.160603	1.28192
Q8JZS0	Lin7a	33	3	0.0346439	0.0372296	0.00778596	-0.313847	0.123083	-0.0295835	0.0574037	0.445163
Q8VED9	Lgalsl	40	5	0.0347395	0.0261624	0.00785674	-0.338662	0.0609308	-0.0154684	0.0361693	-1.18711
Q9CWE0	Mtfr1l	21	4	0.0349757	0.108505	0.00792752	0.111546	0.773367	-0.0474224	0.211566	0.179564
Q923T9	Camk2g	32	6	0.0354114	-0.0322893	0.0079983	0.346121	0.258992	-0.0255789	0.0936438	-0.154595
Q8C754	Vps52	13	6	0.0355716	0.0122487	0.00806908	NaN	0.0327156	0.110213	0.0227916	NaN
P62852	Rps25	24	3	0.0358097	0.0165226	0.00813986	5.68161	0.160141	-0.0241527	0.0684456	5.15551
Q9CQN1	Trap1	30	12	0.0358791	-0.0178333	0.00821065	NaN	0.0235706	0.0319774	0.0181908	-1.55828
Q8CCN5	Bcas3	7	4	0.0362166	0.193337	0.00828143	NaN	0.0582414	0.208702	0.0353199	NaN
P23591	Gfus	25	6	0.0367423	0.126792	0.00835221	NaN	0.427232	0.370756	0.136042	NaN
P14824	Anxa6	45	24	0.0368259	0.0616144	0.00842299	-0.875774	0.00169811	0.188948	0.00332673	-0.840031
Q80TS3	Adgrl3	11	10	0.0369554	0.0397635	0.00849377	NaN	0.589278	-0.0314049	0.17299	NaN
Q9D855	Uqcrb	46	8	0.0371337	-0.0293929	0.00856455	0.0139468	0.0385093	-0.0595233	0.0261891	0.92604
Q9QXZ6	Slco1a1	24	12	0.0380851	0.0386411	0.00863533	NaN	0.596061	0.01062	0.174547	NaN
O88569	Hnrnpa2b1	47	16	0.0381618	0.00408986	0.00870612	0.259674	0.00649122	0.0939147	0.00743205	1.00981
P35288	Rab23	20	4	0.0382347	0.0153796	0.0087769	NaN	0.259704	-0.0205697	0.0937854	NaN
Q8CGA0	Ppm1f	31	9	0.0382409	0.0781267	0.00884768	NaN	0.233041	0.062242	0.0876982	0.877347
Q9Z275	Rlbp1	19	3	0.0386153	0.0977902	0.00891846	NaN	0.319968	0.123713	0.109357	NaN
Q9CQC7	Ndufb4	47	8	0.0388233	-0.0251627	0.00898924	1.29933	0.0901466	-0.0628618	0.0474236	1.57599
Q8BZA9	Tigar	19	3	0.0388707	0.129718	0.00906002	NaN	0.133951	0.150178	0.060872	NaN
Q9D9V3	Echdc1	40	9	0.039038	0.039437	0.0091308	-0.609292	0.138252	0.0575151	0.0622169	0.382877
Q5F285	Tmem256	25	4	0.0394168	-0.0894963	0.00920159	NaN	0.128329	-0.0737177	0.0590317	NaN
Q9DCP2	Slc38a3	12	4	0.03988	0.0029616	0.00927237	NaN	0.240328	-0.0662561	0.0893969	NaN
Q9WV32	Arpc1b	16	3	0.0399058	0.0380162	0.00934315	NaN	0.169553	-0.12335	0.0706399	NaN
Q569Z6	Thrap3	7	4	0.0400243	-0.133112	0.00941393	NaN	0.0172663	-0.184348	0.0145102	NaN
Q8CHH9	Septin8	47	10	0.0402423	0.0165268	0.00948471	0.17652	0.0549087	-0.0612463	0.0338335	0.174978
P61087	Ube2k	45	7	0.0406832	0.0116658	0.00955549	0.346293	0.129503	-0.0874463	0.0594564	1.75424
Q9CQF3	Nudt21	37	6	0.0407722	-0.0627053	0.00962627	NaN	0.0451061	0.100436	0.0293035	NaN
Q61151	Ppp2r5e	23	7	0.0408774	0.053359	0.00969706	-1.42493	0.861135	0.0296197	0.227916	-0.864499
P35505	Fah	33	10	0.0419078	-0.0120968	0.00976784	1.88531	0.123506	-0.0118774	0.0576161	1.89294
Q6P069	Sri	20	4	0.0419079	0.0371416	0.00983862	-0.167897	0.331741	0.242903	0.112684	-0.131047
Q8C854	Myef2	28	11	0.042353	-0.0151072	0.0099094	-0.696514	0.140038	-0.0364079	0.0626416	-0.428786
Q9ER97	Ngb	27	3	0.0425148	-0.106447	0.00998018	NaN	0.483911	0.0227614	0.149844	NaN
Q9CQN6	Tmem14c	54	4	0.043114	-0.0157507	0.010051	NaN	0.022474	-0.142052	0.0175538	NaN
O35387	Hax1	22	3	0.0432036	-0.0714853	0.0101217	NaN	0.0118741	-0.123589	0.0111127	NaN
P47757	Capzb	35	9	0.0436754	-0.00202842	0.0101925	0.710891	0.0721792	-0.0457192	0.040487	-0.45346
P35438	Grin1	14	10	0.0450899	-0.0248896	0.0102633	NaN	0.17316	-0.107375	0.0716308	NaN
Q9Z2Q6	Septin5	42	12	0.0454683	-0.0301162	0.0103341	-0.945476	0.570513	-0.0631412	0.169663	-0.592483
P23927	Cryab	59	8	0.0460325	0.00960907	0.0104049	0.159507	0.0335161	-0.00227276	0.0232871	0.192364
Q61207	Psap	9	4	0.0462304	-0.0707524	0.0104757	1.12609	0.119787	-0.113273	0.0562712	2.83823
Q3TXX4	Slc17a7	17	7	0.0463484	0.0365228	0.0105464	0.42379	0.941544	-0.00829207	0.24186	0.339276
Q9R0P3	Esd	45	9	0.0464744	0.0382616	0.0106172	-0.536844	0.128724	0.0922256	0.0592441	-0.177951
P28271	Aco1	25	15	0.0465848	-0.0121384	0.010688	NaN	0.0261328	0.0221035	0.0194649	NaN
Q9CXW3	Cacybp	31	5	0.0469721	0.0169566	0.0107588	NaN	0.821984	-0.0346729	0.220696	NaN
P51880	Fabp7	33	4	0.0472704	0.0833342	0.0108296	0.0322748	0.486187	0.0403194	0.150623	-0.135476
F8VPU2	Farp1	13	8	0.0478299	0.0419422	0.0109003	-0.371968	0.0425826	0.0195195	0.0282418	-0.644374
Q62048	Pea15	50	7	0.0479067	0.0308242	0.0109711	-0.290716	0.0648182	0.0397118	0.0376557	-0.180679
P25911	Lyn	22	5	0.0479346	0.153457	0.0110419	NaN	0.392477	0.0408358	0.127973	NaN
P70398	Usp9x	13	24	0.0485415	0.210163	0.0111127	NaN	0.886087	0.127494	0.231809	NaN
Q99JB8	Pacsin3	18	6	0.0485912	0.103678	0.0111835	NaN	0.0477377	0.108543	0.0302945	NaN
O89017	Lgmn	6	2	0.0486343	-0.115049	0.0112542	NaN	0.0601527	-0.15211	0.035957	NaN
O54774	Ap3d1	25	20	0.0487651	0.0455326	0.011325	-1.35348	0.152805	0.0329446	0.0661099	-0.501767
Q8JZR6	Slc4a8	12	5	0.0487848	0.0719813	0.0113958	NaN	0.622935	-0.0815391	0.18028	NaN
Q7TMS5	Abcg2	12	6	0.049106	0.0490424	0.0114666	NaN	0.072238	-0.00847512	0.0405578	NaN
P62309	Snrpg	17	2	0.049186	-0.144155	0.0115374	NaN	0.0159249	-0.229664	0.0134485	NaN
Q5M8N4	Sdr39u1	29	5	0.0492247	0.0552229	0.0116082	NaN	0.631389	0.0296189	0.181767	NaN
Q922D4	Ppp6r3	8	5	0.0492641	0.19915	0.0116789	NaN	0.0222172	0.246516	0.0174122	NaN
Q9CZR2	Naalad2	17	8	0.0498566	0.137511	0.0117497	NaN	0.161652	-0.197769	0.0687995	NaN
P63034	Cyth2	8	2	0.0500012	-0.0685034	0.0118205	NaN	0.0926368	-0.0763508	0.0482729	NaN
Q9R020	Zranb2	11	2	0.050375	-0.172209	0.0118913	NaN	0.410501	-0.143231	0.132503	NaN
Q91Z67	Srgap2	6	4	0.050447	-0.119328	0.0119621	NaN	0.250484	-0.111502	0.0915912	NaN
P97858	Slc35b1	7	2	0.0511068	-0.100159	0.0120328	NaN	0.0179491	-0.135988	0.0150057	NaN
P35576	G6pc1	12	4	0.0512482	0.0548106	0.0121036	NaN	0.061329	0.0553773	0.0363109	NaN
Q6AW69	Cgnl1	4	3	0.0523394	0.121306	0.0121744	NaN	0.100761	0.109219	0.0502548	NaN
Q9JMD0	Znf207	8	3	0.0523684	-0.224875	0.0122452	NaN	0.690169	-0.0603905	0.195428	NaN
Q9CWZ3	Rbm8a	19	2	0.0524634	0.0388645	0.012316	NaN	0.0087978	0.0928214	0.00927237	NaN
Q60900	Elavl3	26	4	0.0525151	-0.130985	0.0123867	NaN	0.239481	-0.103516	0.0889723	NaN
P17047	Lamp2	7	3	0.0525482	0.130446	0.0124575	NaN	0.128623	0.0881288	0.0591733	NaN
Q7TNC4	Luc7l2	10	3	0.0526976	-0.120411	0.0125283	NaN	0.0413108	-0.273421	0.0277463	NaN
Q9DCZ1	Gmpr	14	3	0.0527962	0.0568498	0.0125991	NaN	0.0280055	0.163941	0.0203143	NaN
Q9WVD5	Slc25a15	47	15	0.0531266	-0.063563	0.0126699	NaN	0.395476	-0.0509121	0.128398	NaN
P97797	Sirpa	31	12	0.0535223	-0.0326462	0.0127407	-0.961069	0.479818	-0.0528675	0.148924	-0.991792
Q9D898	Arpc5l	40	5	0.0553803	0.0243215	0.0128114	-0.177072	0.0724542	0.0651108	0.0408409	-0.0647239
Q8BG32	Psmd11	35	12	0.0555441	0.00144943	0.0128822	-0.840866	0.324356	0.0483748	0.110065	-0.118874
Q9ESW4	Agk	35	11	0.0560431	-0.0480817	0.012953	0.190948	0.192159	-0.0885352	0.0770102	0.154667
P17427	Ap2a2	50	29	0.0562469	0.0155185	0.0130238	0.190181	0.249597	0.00640098	0.0911665	0.148533
Q8BIZ1	Anks1b	12	12	0.056271	-0.0358537	0.0130946	-1.74047	0.214177	-0.0760338	0.0827435	-1.79159
Q62188	Dpysl3	59	17	0.0563373	-0.0371485	0.0131653	-0.349995	0.658682	-0.0216477	0.188845	-1.4956
Q99KW9	Itfg1	9	3	0.0565751	-0.135334	0.0132361	NaN	0.342289	-0.0763185	0.116152	NaN
Q9CWK8	Snx2	28	9	0.0570633	0.0521793	0.0133069	0.343094	0.0192926	0.0498311	0.0159258	NaN
O35495	Cdk14	13	3	0.0571584	0.1093	0.0133777	NaN	0.943209	-0.016839	0.242214	NaN
P62192	Psmc1	29	8	0.0578309	0.0439078	0.0134485	0.0417831	0.850586	0.110636	0.225651	0.578577
Q9D1P4	Chordc1	15	4	0.0579081	0.084697	0.0135193	NaN	0.0410244	0.103029	0.0276755	NaN
P62320	Snrpd3	27	2	0.0579756	-0.0809393	0.01359	NaN	0.0729158	-0.0182649	0.0412656	NaN
Q61699	Hsph1	38	24	0.0583698	-0.0143372	0.0136608	-0.720947	0.926623	-0.0160111	0.238887	-0.200449
Q9JM63	Kcnj10	16	4	0.0590816	0.0627217	0.0137316	-0.340365	0.343119	0.0445282	0.116435	-0.107314
Q61792	Lasp1	34	9	0.059418	-0.019876	0.0138024	-0.846726	0.000505194	-0.0129539	0.00155719	-0.658593
Q8BIJ6	Iars2	24	17	0.0595198	-0.0763204	0.0138732	-0.826033	0.0419334	-0.0645426	0.0278171	-0.36708
Q9R1T4	Septin6	47	6	0.0597146	-0.0324322	0.0139439	-1.55445	0.0970488	-0.0908649	0.0491931	-1.32725
O89079	Cope	32	5	0.0599446	-0.144414	0.0140147	NaN	0.0644958	-0.0953789	0.0375142	NaN
P19783	Cox4i1	42	12	0.0601671	0.0426887	0.0140855	0.862401	0.171474	0.326334	0.0711353	0.95202
Q9JJ59	Abcb9	17	7	0.0609863	-0.166305	0.0141563	NaN	0.130145	-0.197812	0.059598	NaN
Q8R0H9	Gga1	17	5	0.0610848	0.120971	0.0142271	NaN	0.227072	0.128135	0.086141	NaN
Q9D387	Lamp5	20	3	0.0616248	0.0870391	0.0142978	0.617317	0.144807	-0.0838361	0.0640572	0.0472362
Q8BH57	Wdr48	15	6	0.0616296	-0.080057	0.0143686	NaN	0.074866	-0.0783216	0.0421857	NaN
Q8BVP5	Csnk1g2	6	2	0.0616798	-0.0994253	0.0144394	NaN	0.313802	-0.0746268	0.108083	NaN
Q8C4X2	Csnk1g3	8	3	0.0616798	-0.0994253	0.0145102	NaN	0.313802	-0.0746268	0.108012	NaN
Q0VBF8	Stum	21	2	0.0618049	0.212693	0.014581	NaN	0.263164	-0.0116599	0.0951302	-0.326074
Q9D172	Gatd3	35	7	0.0619342	-0.0301398	0.0146518	-0.00983642	0.0743521	-0.0133259	0.0419026	0.437723
Q80U72	Scrib	12	11	0.0622276	0.198907	0.0147225	NaN	0.0718603	0.266461	0.0404162	NaN
Q8K400	Stxbp5	13	8	0.0631827	-0.0647149	0.0147933	NaN	0.184053	-0.0260434	0.074816	0.147175
Q8VHL1	Setd7	25	6	0.0637818	0.0251857	0.0148641	NaN	0.294887	0.00943892	0.103199	NaN
Q8K310	Matr3	35	21	0.0645023	-0.0125602	0.0149349	0.136906	0.192753	-0.0300762	0.0772933	0.0857996
P60229	Eif3e	23	8	0.0659835	0.109228	0.0150057	NaN	0.961672	0.0308768	0.244691	NaN
Q9CPW5	Ssr2	14	2	0.0664602	-0.0893213	0.0150764	NaN	0.00964735	-0.2682	0.00998018	NaN
Q3UYG8	Macrod2	6	2	0.0665475	0.120197	0.0151472	NaN	0.088688	0.126406	0.0467157	NaN
P52019	Sqle	18	7	0.0666552	-0.0735822	0.015218	NaN	0.0614637	-0.155214	0.0364524	NaN
Q99LC3	Ndufa10	40	11	0.0668553	-0.0266922	0.0152888	-0.000145923	0.394204	0.27492	0.128114	-1.38471
Q9D5T0	Atad1	29	7	0.0668913	-0.0085595	0.0153596	1.66512	0.00129354	-0.105731	0.00297282	1.02068
O35954	Pitpnm1	16	12	0.0669131	0.053279	0.0154304	-0.648342	0.0180732	0.129157	0.0151472	-1.44428
Q3TY86	Aifm3	11	4	0.0669516	0.00265973	0.0155011	NaN	0.0937377	0.0892765	0.0484853	NaN
Q9Z2D0	Mtmr9	6	3	0.0672525	0.111394	0.0155719	NaN	0.419748	0.0590889	0.134768	NaN
Q60676	Ppp5c	27	11	0.0675438	-0.00242511	0.0156427	NaN	0.757704	0.00274356	0.208239	NaN
Q5DTY9	Kctd16	19	8	0.0681757	-0.0692271	0.0157135	NaN	0.307701	0.084224	0.106809	NaN
Q61503	Nt5e	9	3	0.0686451	0.102374	0.0157843	NaN	0.0563478	0.132746	0.0341874	NaN
P62717	Rpl18a	12	2	0.0689508	0.00482549	0.015855	NaN	0.656519	0.0174403	0.188349	NaN
O54865	Gucy1b1	13	6	0.0690472	0.139857	0.0159258	-0.232718	0.719604	0.0486979	0.201798	-0.230865
P12382	Pfkl	36	18	0.0693652	-0.00944803	0.0159966	-0.16718	0.105127	-0.0118901	0.0511042	1.33294
Q9Z1K5	Arih1	8	2	0.0695915	0.0992835	0.0160674	NaN	0.0516731	0.0924713	0.032064	NaN
Q9CQV8	Ywhab	64	8	0.0698782	-0.0031853	0.0161382	-0.266162	0.0343244	-0.0123889	0.0238533	-0.256203
O55131	Septin7	42	15	0.0699418	-0.000990704	0.0162089	0.0906581	0.0665808	-0.0442386	0.0385051	0.10752
Q9R0U0	Srsf10	11	2	0.0701307	0.02042	0.0162797	-0.953199	0.0507112	0.0385967	0.0317101	NaN
P62858	Rps28	29	2	0.0703183	-0.0469276	0.0163505	0.374179	0.145805	-0.0674373	0.0644819	0.527337
P50580	Pa2g4	22	8	0.0703605	-0.0786311	0.0164213	-1.31817	0.0850088	-0.115529	0.045654	-0.447585
Q80W21	Gstm7	46	6	0.0709132	0.0482811	0.0164921	NaN	0.30829	0.039166	0.107022	NaN
Q91W90	Txndc5	17	6	0.0713509	0.0692635	0.0165629	NaN	0.553227	0.0101036	0.165133	NaN
P80318	Cct3	39	19	0.0713692	0.0161757	0.0166336	-0.154723	0.020755	0.0204791	0.0167044	-0.386084
P16045	Lgals1	24	3	0.0714248	0.107729	0.0167044	NaN	0.0184644	0.226371	0.0154304	NaN
Q9DBS1	Tmem43	20	4	0.0720101	0.0423283	0.0167752	NaN	0.320964	-0.0801125	0.109499	NaN
P70194	Clec4f	20	8	0.0720735	0.0649611	0.016846	NaN	0.379576	-0.210379	0.124505	NaN
P28656	Nap1l1	35	9	0.0723246	-0.0178348	0.0169168	-0.363927	0.0945269	-0.0335385	0.0486976	0.0189335
Q9JHS4	Clpx	22	11	0.0723724	0.15224	0.0169875	NaN	0.190948	0.17544	0.0766563	NaN
P97346	Nxn	11	2	0.0724896	0.139101	0.0170583	NaN	0.0401596	0.314175	0.0270385	NaN
Q69ZX8	Ablim3	5	2	0.0728048	0.0982324	0.0171291	NaN	0.571626	0.0138606	0.169875	NaN
Q3TPX4	Exoc5	15	7	0.0729531	0.0496848	0.0171999	NaN	0.123341	-0.0997071	0.0574745	NaN
Q08460	Kcnma1	13	10	0.0732384	-0.0202764	0.0172707	-0.975263	0.527038	-0.0968408	0.159046	-0.68578
Q9JM76	Arpc3	33	5	0.0737823	-0.0219178	0.0173414	0.246494	0.403281	-0.0125053	0.130521	0.214119
P42208	Septin2	30	7	0.0740157	0.0587819	0.0174122	1.36127	0.478611	-0.0404512	0.14857	0.8064
Q9D1H6	Ndufaf4	21	3	0.0744517	-0.143664	0.017483	NaN	0.152547	-0.258223	0.0660391	NaN
Q91YP2	Nln	17	8	0.0746837	0.00159149	0.0175538	NaN	0.523864	0.0202737	0.158338	NaN
O08810	Eftud2	23	14	0.0748373	0.0306722	0.0176246	NaN	0.439232	0.0232224	0.138378	NaN
P97384	Anxa11	15	6	0.0749285	-0.0299491	0.0176954	NaN	0.567741	-0.0655543	0.168814	NaN
Q9JLV5	Cul3	26	15	0.0755461	0.055524	0.0177661	-1.30363	0.602368	0.0396901	0.176387	-1.69491
P70441	Nherf1	25	6	0.0759751	-0.0121707	0.0178369	-1.19221	0.0471779	-0.0547537	0.0299405	0.392145
Q8BLF1	Nceh1	29	8	0.0760425	-0.0375077	0.0179077	-0.193151	0.00602632	-0.0831838	0.00707814	0.628978
Q8C1B7	Septin11	43	7	0.0760841	-0.00353966	0.0179785	-0.137174	0.0244646	-0.044518	0.0187571	-0.286733
P03888	Mtnd1	18	7	0.0764305	-0.0119728	0.0180493	1.73485	0.131409	-0.0644578	0.0603058	1.40353
P63040	Cplx1	39	4	0.0765579	0.0199164	0.01812	-0.278116	0.77629	0.0141396	0.212344	-0.29635
P35802	Gpm6a	22	6	0.0766023	0.00366913	0.0181908	0.123699	0.570149	-0.0297737	0.169451	0.285069
Q6URW6	Myh14	17	19	0.0767282	0.04173	0.0182616	NaN	0.494335	-0.0408656	0.152251	NaN
P31648	Slc6a1	15	6	0.0770445	0.016193	0.0183324	1.22908	0.450792	-0.0431215	0.141138	1.02847
Q6PDI5	Ecpas	6	6	0.0771209	-0.0710664	0.0184032	NaN	0.122127	0.146641	0.056979	NaN
Q6PHU5	Sort1	8	4	0.0775677	0.023962	0.018474	NaN	0.573627	-0.0211475	0.1703	NaN
Q8CAA7	Pgm2l1	31	17	0.0776671	0.0254745	0.0185447	-0.796819	0.200372	0.0495349	0.0787797	-0.289905
P54822	Adsl	31	10	0.0777944	0.121451	0.0186155	NaN	0.532171	0.144777	0.160108	-0.886305
Q7TQI3	Otub1	55	12	0.0781198	0.00527497	0.0186863	-0.058398	0.0489519	0.00373595	0.0306484	0.0430596
Q9D1E6	Tbcb	22	5	0.0783146	0.189327	0.0187571	NaN	0.175775	0.246876	0.0726925	NaN
P63005	Pafah1b1	36	12	0.0784901	0.00633458	0.0188279	0.0541963	0.675059	0.0111967	0.191959	0.524368
O88741	Gdap1	18	5	0.0786044	-0.0291902	0.0188986	-0.0702998	0.145462	-0.0377083	0.0642695	-0.352627
Q6PB44	Ptpn23	10	11	0.0800211	0.0609669	0.0189694	0.980029	0.600988	0.0166558	0.175963	NaN
P22892	Ap1g1	19	10	0.0800994	0.039974	0.0190402	0.269802	0.928068	0.0517679	0.23917	0.581293
P47754	Capza2	56	10	0.0810497	-0.0159127	0.019111	0.453288	0.0575842	-0.0359522	0.0350368	0.309647
Q9CQ62	Decr1	24	6	0.0810733	-0.0521312	0.0191818	0.478122	0.03555	-0.0739976	0.0244904	0.194872
Q91YI0	Asl	32	10	0.0811108	-0.0310928	0.0192525	0.189188	0.755185	0.143025	0.207602	0.394356
Q9D1M7	Fkbp11	26	4	0.0812375	-0.0705852	0.0193233	NaN	0.350941	-0.0779991	0.118134	NaN
Q9QXF8	Gnmt	38	9	0.081575	-0.102876	0.0193941	NaN	0.889251	-0.00995238	0.232305	NaN
P56380	Nudt2	44	4	0.0818989	-0.0438782	0.0194649	NaN	0.0796054	-0.0262444	0.0438845	NaN
Q9JKY5	Hip1r	13	9	0.0831163	-0.00413499	0.0195357	NaN	0.537031	0.0169638	0.161099	NaN
P61961	Ufm1	56	3	0.0831549	0.00349952	0.0196065	NaN	0.000318669	-0.00531577	0.0011325	NaN
O08539	Bin1	46	18	0.0832036	0.00692743	0.0196772	0.0236264	0.706333	-0.00691576	0.198613	-0.116498
P31651	Slc6a12	6	2	0.0835676	0.0621985	0.019748	NaN	0.128205	0.0334108	0.0588901	NaN
Q80TJ1	Cadps	41	39	0.0837425	0.00969698	0.0198188	-0.273553	0.896521	0.0317684	0.233508	-0.212717
P20357	Map2	60	88	0.0839514	0.000410577	0.0198896	-0.193412	0.000193833	0.00117535	0.000707814	-0.0765379
Q9CXT8	Pmpcb	10	2	0.0842888	-0.120127	0.0199604	NaN	0.0521467	-0.188576	0.0326302	NaN
P62259	Ywhae	68	18	0.0844168	-0.00242602	0.0200311	0.44503	0.492659	-0.0255023	0.151826	0.676269
P18760	Cfl1	59	11	0.0847696	0.00157977	0.0201019	0.0700681	0.0329618	-0.00383376	0.0230747	0.0704125
Q9QZ85	Iigp1	51	14	0.0848188	-0.158837	0.0201727	NaN	0.105234	-0.202272	0.0513165	NaN
Q8BNY6	Ncs1	56	8	0.0850351	-0.00447916	0.0202435	0.0687854	0.00870962	-0.0119202	0.00920159	0.0786636
Q91WK2	Eif3h	20	5	0.0851788	0.0486198	0.0203143	1.95379	0.104105	0.0476798	0.0508918	2.97335
Q9Z1N5	Ddx39b	29	10	0.0856189	0.00492877	0.0203851	NaN	0.213429	0.0203347	0.0824604	-1.26516
P70302	Stim1	8	4	0.0858326	0.0301135	0.0204558	-0.144135	0.62418	-0.0250992	0.180634	-1.09225
Q9CX86	Hnrnpa0	20	4	0.0865566	-0.0291891	0.0205266	0.593654	0.399065	0.00537225	0.12953	NaN
Q64737	Gart	17	10	0.086564	0.00704979	0.0205974	-0.434999	0.229514	-0.0572393	0.0864241	-0.536038
Q80WC7	Agfg2	9	4	0.0875825	-0.0982903	0.0206682	NaN	0.702365	-0.0315721	0.197834	NaN
P00920	Ca2	58	18	0.0880177	0.00148781	0.020739	0.0224226	0.4654	-0.0254799	0.145243	-0.0355686
Q9ERU9	Ranbp2	4	6	0.0880372	0.107805	0.0208097	NaN	0.152346	0.138673	0.0658975	NaN
P84086	Cplx2	40	3	0.088244	-0.0538261	0.0208805	NaN	0.692937	-0.0527424	0.195781	NaN
Q9D8B4	Ndufa11	30	4	0.0885358	0.0562514	0.0209513	NaN	0.273677	-0.0487171	0.097466	NaN
Q9CQ85	Timm22	23	2	0.0885414	0.0273456	0.0210221	NaN	0.00933555	-0.0624224	0.00955549	NaN
Q62452	Ugt1a9	43	9	0.088761	-0.0903296	0.0210929	NaN	0.454748	0.00272753	0.142058	NaN
P14246	Slc2a2	14	7	0.0890813	0.0562482	0.0211636	NaN	0.623179	0.00429806	0.180351	NaN
Q148V7	Relch	20	15	0.0891106	0.0598739	0.0212344	-1.6915	0.472717	0.0424537	0.14673	1.53078
Q6PD28	Ppp2r5b	14	4	0.0891596	0.073618	0.0213052	NaN	0.366205	0.0529422	0.121673	NaN
Q9CXY6	Ilf2	56	14	0.0891974	-0.0132908	0.021376	0.467567	0.031812	0.0650207	0.0222961	NaN
P48193	Epb41	12	6	0.0893035	-0.0279228	0.0214468	NaN	0.0876412	-0.0822623	0.0462911	NaN
P10852	Slc3a2	37	16	0.0895158	0.00740161	0.0215176	0.187014	0.0559778	0.00881937	0.0341166	-0.205756
Q6R0H7	Gnas	14	10	0.0898578	0.0188274	0.0215883	1.14119	0.171103	0.0311178	0.0709938	2.15873
Q8QZT1	Acat1	52	22	0.0902045	-0.0170967	0.0216591	0.316907	0.573195	0.00289946	0.170159	0.821791
Q99NE5	Rims1	20	18	0.0905038	-0.0240023	0.0217299	0.523839	0.148876	-0.069427	0.0650481	NaN
Q8VCW4	Unc93b1	5	2	0.0910143	-0.0919045	0.0218007	NaN	0.0613535	-0.138888	0.0363817	NaN
Q99K85	Psat1	50	16	0.0913934	-0.0140869	0.0218715	0.375281	1.98429e-05	-0.0301868	0.000141563	0.647369
Q9DCJ9	Npl	22	4	0.0929384	0.176956	0.0219422	NaN	0.223781	0.1529	0.0856455	NaN
Q91WT9	Cbs	17	4	0.0929864	-0.0331951	0.022013	NaN	0.513763	-0.00970994	0.156144	NaN
P46735	Myo1b	15	11	0.0937154	0.100276	0.0220838	NaN	0.035562	0.149723	0.0245612	NaN
Q9JK42	Pdk2	27	5	0.0937624	-0.0435403	0.0221546	NaN	0.896969	-0.0564633	0.23372	NaN
Q8BTZ7	Gmppb	21	5	0.0940574	0.135602	0.0222254	NaN	0.0540779	0.284555	0.0334088	NaN
A2AKQ0	Slc35d1	19	8	0.0941029	0.0520683	0.0222961	NaN	0.716634	-0.029434	0.200736	NaN
Q9DBG3	Ap2b1	56	29	0.0942756	0.022457	0.0223669	0.194812	0.0795713	0.0330048	0.0438137	0.603359
Q9WVJ2	Psmd13	30	8	0.0942832	0.0977965	0.0224377	1.00644	0.79558	0.0505729	0.21645	-0.703595
P47791	Gsr	25	7	0.0942916	-0.0412242	0.0225085	-0.757407	0.187858	-0.00823318	0.0756653	0.0269167
Q9Z0G9	Cldn3	13	2	0.0943566	0.0240931	0.0225793	NaN	0.515562	-0.0385215	0.156569	NaN
P70206	Plxna1	14	12	0.0943968	-0.206841	0.0226501	NaN	0.49199	-0.0548335	0.151685	NaN
Q9WTQ8	Timm23	44	5	0.0943972	-0.0365287	0.0227208	NaN	0.0296886	-0.150136	0.0208805	NaN
P16283	Slc4a3	5	4	0.0951184	9.09961e-06	0.0227916	NaN	0.793832	-0.0155441	0.216025	NaN
P99024	Tubb5	82	10	0.095489	-0.00918816	0.0228624	0.618431	0.223989	-0.000462329	0.0858579	0.918063
O54749	Cyp2j5	61	23	0.0962082	0.0725573	0.0229332	NaN	0.267994	0.0421734	0.0966166	NaN
Q61878	Prg2	14	3	0.0963585	0.123882	0.023004	NaN	0.0842572	0.140303	0.0453709	NaN
Q8VCN5	Cth	28	6	0.0969956	-0.117255	0.0230747	NaN	0.992429	-0.0209439	0.248726	NaN
Q9CYR0	Ssbp1	26	3	0.0971927	-0.0760514	0.0231455	NaN	0.979122	-0.0374655	0.246886	NaN
Q9CRB8	Mtfp1	47	5	0.0974881	-0.0322374	0.0232163	NaN	0.0567142	-0.0773223	0.0343998	NaN
Q80U63	Mfn2	35	16	0.0975245	0.0305775	0.0232871	NaN	0.350378	-0.075839	0.118063	NaN
Q6NVF9	Cpsf6	12	4	0.0976555	-0.152612	0.0233579	NaN	0.0296324	-0.0816307	0.0208097	-0.30626
Q71M36	Cspg5	8	3	0.0977088	-0.0345912	0.0234287	NaN	0.587084	-0.0874506	0.172424	NaN
Q9CY64	Blvra	31	8	0.0977675	0.0382207	0.0234994	NaN	0.311678	0.0316822	0.107446	NaN
Q9D517	Agpat3	12	4	0.0979513	0.0750005	0.0235702	NaN	0.851522	0.00981052	0.225934	-7.00431
Q99J08	Sec14l2	26	7	0.0980917	-0.0059717	0.023641	NaN	0.00224523	0.0407248	0.00403454	2.09989
P05132	Prkaca	35	6	0.0981457	-0.0099241	0.0237118	-0.532828	0.382537	-0.000621959	0.125142	-0.697099
Q6W8Q3	Pcp4l1	35	2	0.0981488	-0.206005	0.0237826	NaN	0.63919	-0.0678156	0.184102	NaN
Q9WV98	Timm9	29	2	0.0982557	0.138293	0.0238533	NaN	0.210669	0.106259	0.0817525	NaN
Q8BKC5	Ipo5	22	14	0.0991069	0.0048329	0.0239241	1.16424	0.880524	0.0109068	0.23096	0.16159
Q4PJX1	Odr4	11	3	0.0999308	0.219238	0.0239949	NaN	0.338829	-0.192144	0.114807	NaN
Q61239	Fnta	18	4	0.1002	0.0161647	0.0240657	2.35239	0.524455	0.0396495	0.158763	NaN
P19639	Gstm3	42	6	0.100828	-0.234867	0.0241365	NaN	0.404576	-0.148469	0.130875	NaN
Q9Z204	Hnrnpc	34	8	0.101071	-0.00419736	0.0242072	-0.39166	0.199262	-0.0128337	0.0784966	-0.49089
Q9DB73	Cyb5r1	42	8	0.101166	0.0347502	0.024278	NaN	0.686992	0.0275556	0.194932	NaN
Q9CQF9	Pcyox1	27	9	0.101626	0.00715124	0.0243488	0.197626	0.0752758	0.0204716	0.0422565	-0.176568
Q62419	Sh3gl1	28	5	0.10181	0.0780027	0.0244196	NaN	0.0240697	0.0782183	0.0185447	NaN
P97300	Nptn	27	9	0.102004	0.0480155	0.0244904	-2.15667	0.0327981	0.145674	0.0229332	-2.12274
Q9EPL8	Ipo7	21	13	0.10217	0.0877513	0.0245612	-2.45081	0.274681	0.139973	0.0979615	-2.37642
Q9ERG0	Lima1	19	11	0.102381	0.20504	0.0246319	NaN	0.0358834	0.307801	0.0248443	NaN
Q9QXE0	Hacl1	21	8	0.103124	0.152203	0.0247027	NaN	0.14558	0.21051	0.0643403	NaN
Q8VD37	Sgip1	42	19	0.103324	-0.0333406	0.0247735	-0.120107	0.0141589	-0.0251038	0.0126699	0.271472
Q9QZM0	Ubqln2	29	8	0.103407	-0.0494346	0.0248443	-0.325263	0.406709	-0.0768748	0.131512	0.392007
P48776	Tdo2	45	14	0.103539	-0.0823875	0.0249151	NaN	0.931666	-0.0144479	0.240232	NaN
Q99K01	Pdxdc1	10	5	0.104019	0.00313359	0.0249858	NaN	0.164385	0.0678256	0.0694366	NaN
Q8BWP5	Ttpa	62	15	0.104175	-0.14148	0.0250566	NaN	0.327487	-0.101467	0.111198	NaN
P42227	Stat3	10	4	0.104371	-0.177699	0.0251274	NaN	0.428255	-0.0220964	0.136113	NaN
Q8CCX5	Krt222	16	2	0.104586	0.2014	0.0251982	NaN	0.652005	-0.109578	0.187288	NaN
Q505D7	Opa3	28	3	0.104618	-0.0120501	0.025269	NaN	0.0378258	-0.0388291	0.0258352	NaN
P50153	Gng4	44	2	0.105145	0.24976	0.0253398	NaN	0.665089	0.0445429	0.189694	NaN
P12367	Prkar2a	37	9	0.105197	0.0362064	0.0254105	0.37206	0.154722	0.0597563	0.0666761	0.0551696
P60766	Cdc42	42	7	0.105484	0.00213428	0.0254813	1.02259	0.032582	0.0731706	0.0227208	-0.102674
Q01405	Sec23a	23	10	0.105737	-0.00186583	0.0255521	1.15889	0.282442	0.0426789	0.0998726	0.277495
Q9D6Y7	Msra	26	4	0.107096	-0.00790918	0.0256229	NaN	0.081501	0.00986125	0.0440968	NaN
P46935	Nedd4	11	5	0.107103	-0.0329232	0.0256937	NaN	0.416698	0.062484	0.133989	NaN
Q9WV68	Decr2	38	10	0.107312	0.0696447	0.0257644	NaN	0.0587288	0.0921699	0.0354615	NaN
Q61235	Sntb2	17	6	0.107456	0.0851703	0.0258352	NaN	0.176754	0.0749537	0.0729757	NaN
Q63912	Omg	15	5	0.107511	-0.0236394	0.025906	-0.354909	0.239676	-0.00833332	0.089043	-0.708937
Q64516	Gk	24	9	0.107731	-0.0209524	0.0259768	0.612393	0.063925	-0.104561	0.0373726	-0.114615
O35286	Dhx15	13	7	0.107784	-0.0063475	0.0260476	-0.558217	0.0746439	0.0961173	0.0419734	0.564365
Q9D023	Mpc2	48	6	0.108022	0.0156415	0.0261183	-0.0846564	0.0371577	-0.100043	0.0254813	0.294759
Q9DB77	Uqcrc2	60	32	0.108587	0.0793699	0.0261891	0.0298409	0.335018	0.0508804	0.113817	-0.180625
Q99LD8	Ddah2	38	6	0.108848	-0.0140958	0.0262599	0.137479	0.355926	-0.0481673	0.119691	NaN
P35762	Cd81	23	5	0.108995	0.0579332	0.0263307	0.0595536	0.502625	-0.0399612	0.154374	2.94852
Q9R0P9	Uchl1	64	18	0.109593	0.0052353	0.0264015	-0.298604	0.194327	-0.0330635	0.0777888	-0.000137617
P53808	Pctp	29	4	0.109685	-0.153021	0.0264723	NaN	0.250273	0.0926608	0.0914496	NaN
P19221	F2	6	3	0.109839	-0.140302	0.026543	NaN	0.135551	-0.176931	0.0615798	NaN
Q8BTV2	Cpsf7	10	3	0.110768	-0.151845	0.0266138	NaN	0.47224	-0.0980118	0.146588	NaN
Q80XL6	Acad11	36	21	0.11104	0.0620511	0.0266846	NaN	0.0391998	0.11017	0.0264723	NaN
P06802	Enpp1	10	6	0.111085	0.0805841	0.0267554	NaN	0.724365	0.0140324	0.202647	NaN
Q80UY2	Kcmf1	13	2	0.111377	0.0605689	0.0268262	NaN	0.023211	0.119064	0.0180493	NaN
B1AZP2	Dlgap4	15	9	0.111759	-0.0195657	0.0268969	1.90884	0.233205	-0.101509	0.087769	2.18777
P14152	Mdh1	63	28	0.112162	-0.0235416	0.0269677	-0.678707	0.0500994	-0.0126969	0.031427	-0.183569
Q8R2Y8	Ptrh2	31	4	0.112232	-0.0152173	0.0270385	NaN	0.351032	-0.0458535	0.118276	NaN
Q02053	Uba1	52	51	0.112595	-0.0274043	0.0271093	0.0162536	0.701758	-0.0151274	0.197763	-0.132831
Q9WVK4	Ehd1	40	9	0.112833	-0.066601	0.0271801	2.29013	0.461197	-0.0433012	0.14404	0.0512835
Q68FM6	Elfn2	10	4	0.112877	0.132573	0.0272508	NaN	0.504201	0.0457795	0.154587	NaN
O35344	Kpna3	23	6	0.112996	0.138767	0.0273216	NaN	0.478316	0.155615	0.148358	NaN
Q8VCR2	Hsd17b13	44	10	0.113137	-0.044277	0.0273924	NaN	0.60408	-0.0120506	0.176954	NaN
P06909	Cfh	4	3	0.113165	0.0199854	0.0274632	NaN	0.593726	-0.00613726	0.173981	NaN
Q9ES97	Rtn3	29	18	0.113352	0.0127131	0.027534	0.431824	0.00015394	-0.0317978	0.000637033	-0.339135
Q9WUM4	Coro1c	23	8	0.113547	0.0202648	0.0276048	2.45681	0.160181	0.0296075	0.0685164	0.532493
P49443	Ppm1a	31	8	0.113573	-0.061352	0.0276755	-0.159077	0.105981	-0.0268702	0.0516704	-0.469476
P10639	Txn	30	3	0.113848	-0.0264984	0.0277463	-1.21735	0.860401	-0.0526873	0.227492	-1.14955
Q61165	Slc9a1	10	6	0.113951	0.112241	0.0278171	NaN	0.43943	0.062492	0.138519	NaN
P98191	Cds1	14	2	0.115024	-0.109678	0.0278879	NaN	0.236572	-0.0805412	0.0882644	NaN
P48722	Hspa4l	48	29	0.11526	-0.0125866	0.0279587	0.389287	0.027545	-0.0311326	0.0201019	0.361629
Q9CXS4	Cenpv	32	5	0.115754	0.00693098	0.0280294	0.179319	0.772207	-0.0114441	0.211283	0.655595
Q9D5V5	Cul5	22	13	0.115906	0.0673643	0.0281002	0.783165	0.666971	0.0674392	0.189977	0.170282
P35283	Rab12	28	5	0.116287	0.100114	0.028171	NaN	0.548914	0.0806277	0.164071	NaN
E9Q557	Dsp	7	15	0.116912	-0.0129079	0.0282418	NaN	0.658729	0.107378	0.188916	NaN
Q8JZP2	Syn3	25	8	0.11723	-0.0370742	0.0283126	-1.47525	0.211554	-0.00915196	0.0821772	NaN
Q6ZPJ3	Ube2o	19	15	0.117441	0.0475368	0.0283834	NaN	0.181286	0.0315119	0.0743205	1.41826
Q8BWT1	Acaa2	57	16	0.118026	-0.0199317	0.0284541	0.746873	0.931299	-0.00135467	0.239949	0.509577
Q9DBE8	Alg2	25	7	0.11827	-0.0552149	0.0285249	2.56839	0.299047	-0.0741025	0.104049	0.499825
Q80TL0	Ppm1e	9	6	0.118569	0.0610536	0.0285957	NaN	0.177952	0.0141398	0.0734711	0.585021
P11103	Parp1	6	4	0.119013	0.186312	0.0286665	NaN	0.699781	0.0396968	0.197197	NaN
Q9EQ06	Hsd17b11	25	5	0.119114	-0.0108012	0.0287373	2.34515	0.211109	-0.0120471	0.0818941	1.82791
Q9D1G5	Lrrc57	27	4	0.119374	0.0138651	0.028808	-0.764342	0.524302	-0.00610862	0.158621	-0.329922
P46978	Stt3a	9	5	0.119752	0.00901487	0.0288788	NaN	0.803052	-0.0278993	0.217582	NaN
P63216	Gng3	49	2	0.120157	0.144035	0.0289496	NaN	0.813332	0.0524141	0.219281	NaN
Q9JMH6	Txnrd1	21	8	0.120288	0.0335375	0.0290204	0.727073	0.587666	0.0197008	0.172565	0.45846
Q9QZQ1	Afdn	9	12	0.1203	0.0728337	0.0290912	NaN	0.155942	0.189953	0.0671008	NaN
O08989	Mras	34	5	0.120363	0.0329596	0.0291619	NaN	0.49297	-0.0690755	0.151897	NaN
P55012	Slc12a2	16	16	0.12044	-0.0166924	0.0292327	0.432527	0.301735	-0.0843555	0.104473	NaN
Q8C0Z1	Fam234a	21	9	0.120492	0.0748504	0.0293035	NaN	0.639547	0.0123852	0.184173	NaN
Q60996	Ppp2r5c	18	6	0.120525	0.00279683	0.0293743	-0.436524	0.598908	0.014995	0.175184	0.0261631
P16546	Sptan1	64	168	0.120955	-0.0200668	0.0294451	0.107211	0.00414375	-0.0329278	0.00587486	-0.0295211
Q63850	Nup62	9	3	0.121078	0.131922	0.0295159	NaN	0.968262	-0.0270112	0.245399	NaN
Q91V61	Sfxn3	39	8	0.121389	-0.0591249	0.0295866	-0.0993738	0.069594	-0.0817846	0.0396376	-0.158563
P51885	Lum	30	8	0.122995	0.125056	0.0296574	NaN	0.0728889	0.140775	0.0411948	NaN
Q8WTY4	Ciapin1	23	3	0.123262	0.0121562	0.0297282	NaN	0.459143	-0.100591	0.143262	NaN
Q9JIG7	Ccdc22	12	4	0.123576	0.108017	0.029799	NaN	0.505744	0.056977	0.155011	NaN
P52800	Efnb2	9	2	0.123868	-0.114547	0.0298698	NaN	0.352042	-0.116548	0.118417	NaN
Q61548	Snap91	38	28	0.123961	0.00570051	0.0299405	-0.152867	0.841736	0.0132719	0.223599	-0.230212
Q68ED2	Grm7	12	6	0.124278	0.0127906	0.0300113	NaN	0.334955	-0.106863	0.113746	NaN
Q9JLZ3	Auh	24	7	0.124334	0.00306068	0.0300821	-0.193554	0.130275	0.00848064	0.0597395	-0.816189
Q6IFX2	Krt42	21	4	0.124349	-0.0849735	0.0301529	0.660684	0.572607	-0.135321	0.170088	-0.331182
Q9D4C9	Clvs1	14	4	0.124458	-0.0140397	0.0302237	NaN	0.237204	-0.0339413	0.0883352	NaN
Q9CZX0	Elp3	9	3	0.12451	0.0569205	0.0302945	NaN	0.639105	0.0042822	0.184032	NaN
P47809	Map2k4	31	8	0.124753	0.0343384	0.0303652	1.45844	0.0911402	0.0531862	0.0477775	0.319997
Q8R0Y8	Slc25a42	22	4	0.124768	-0.0046988	0.030436	NaN	0.00859658	-0.14791	0.00898924	NaN
P62242	Rps8	32	6	0.124782	0.00698516	0.0305068	-0.0623154	0.0633331	0.0178903	0.0370895	0.36167
Q9Z1S5	Septin3	39	11	0.125069	-0.0344783	0.0305776	0.0192048	0.010266	-0.0566941	0.0102633	-0.0321348
Q80X90	Flnb	12	16	0.125134	0.20011	0.0306484	NaN	0.113888	0.289776	0.0544309	NaN
P58021	Tm9sf2	8	4	0.12519	0.00614779	0.0307191	NaN	0.40788	-0.0636343	0.131724	NaN
Q8BM72	Hspa13	10	3	0.12523	-0.088546	0.0307899	NaN	0.0306424	-0.174682	0.0214468	NaN
Q9QXS6	Dbn1	30	14	0.125457	-0.0129424	0.0308607	-0.243637	0.279484	-0.0369816	0.0994479	-0.00559047
Q8BG95	Ppp1r12b	5	2	0.125481	-0.115248	0.0309315	NaN	0.71023	-0.0459744	0.199533	NaN
Q9CYR6	Pgm3	17	7	0.126109	0.0502002	0.0310023	NaN	0.138383	0.0882582	0.0622877	NaN
P12815	Pdcd6	49	7	0.126245	-0.0122292	0.031073	0.0966941	0.216903	-0.0191619	0.0839468	0.521089
Q65CL1	Ctnna3	15	6	0.126255	0.0542707	0.0311438	-1.63311	0.535971	0.0355815	0.160886	-1.80147
O35864	Cops5	44	10	0.126281	0.00441705	0.0312146	-0.815713	0.214517	0.0349257	0.0831682	-2.21283
Q9QZW0	Atp11c	30	26	0.126551	0.0709662	0.0312854	NaN	0.25309	0.0481207	0.0920159	NaN
S4R1M9	Osbpl10	5	2	0.126637	-0.0688804	0.0313562	NaN	0.0773736	-0.129473	0.0428935	NaN
Q91X91	Qprt	13	2	0.126828	-0.0780192	0.031427	NaN	0.291902	0.0709654	0.102067	NaN
Q61411	Hras	54	3	0.127376	-0.00565286	0.0314977	-0.17036	0.609357	-0.00905904	0.178015	0.115804
Q9JKK1	Stx6	33	5	0.127544	0.0650136	0.0315685	0.0802535	0.483843	0.0494323	0.149773	-0.271245
P26638	Sars1	43	19	0.127587	0.0174804	0.0316393	0.372929	0.0120956	-0.00150426	0.0112542	0.337586
Q8CCJ3	Ufl1	16	9	0.127674	0.0331363	0.0317101	NaN	0.388779	0.00835287	0.127265	NaN
Q00898	Serpina1e	35	4	0.128462	0.0201266	0.0317809	NaN	0.67667	-0.103083	0.192455	NaN
P48428	Tbca	32	5	0.12852	0.0131839	0.0318516	-0.0602001	0.264908	0.00577556	0.0954841	-0.412408
P03995	Gfap	47	19	0.128838	-0.0712865	0.0319224	-0.854442	0.00180911	-0.142534	0.00368063	-0.425435
Q8C1A5	Thop1	26	14	0.129543	0.0329279	0.0319932	-0.141491	0.128299	-0.0118638	0.0589609	0.161748
Q99K30	Eps8l2	14	7	0.131238	0.0668633	0.032064	NaN	0.664379	0.0437262	0.189553	NaN
Q6P1B1	Xpnpep1	21	8	0.13125	-0.0666227	0.0321348	NaN	0.317839	0.142249	0.10872	0.6958
Q8BYL4	Yars2	7	2	0.131386	-0.0853458	0.0322055	NaN	0.640539	-0.0580097	0.184386	NaN
Q8BHW2	Oscp1	27	7	0.131524	0.072484	0.0322763	NaN	0.49569	0.0659151	0.152746	NaN
Q07076	Anxa7	15	6	0.131603	0.0957583	0.0323471	0.152633	0.696002	0.30701	0.196277	0.524349
P84099	Rpl19	13	3	0.13161	-0.167181	0.0324179	NaN	0.0113404	-0.103532	0.0109003	NaN
B7ZMP1	Xpnpep3	13	4	0.131731	0.0794573	0.0324887	NaN	0.355267	-0.0940142	0.119479	NaN
Q8BNI4	Derl2	17	2	0.131867	0.0619289	0.0325595	NaN	0.390648	0.0373783	0.127619	NaN
Q91X44	Gckr	13	5	0.132123	-0.301556	0.0326302	NaN	0.235784	-0.288018	0.0881229	NaN
Q9JM52	Mink1	12	7	0.132234	-0.0041426	0.032701	NaN	0.0306845	0.0542786	0.0215176	NaN
Q4VAA2	Cdv3	32	6	0.132297	-0.0455352	0.0327718	0.925764	0.0428491	0.019589	0.0285249	NaN
Q9D5V6	Syap1	25	4	0.132578	-0.0142447	0.0328426	NaN	0.0202812	0.148688	0.0164213	NaN
P16331	Pah	36	12	0.132889	-0.07868	0.0329134	NaN	0.13132	0.0849353	0.060235	NaN
P39447	Tjp1	15	18	0.133031	0.0407761	0.0329841	NaN	0.265367	-0.00586758	0.0958381	NaN
Q62433	Ndrg1	27	6	0.133478	0.0803982	0.0330549	0.0411264	0.523034	0.0779201	0.158196	1.0627
Q922U2	Krt5	19	5	0.133481	-0.192626	0.0331257	NaN	0.290929	-0.133197	0.101996	NaN
Q5SSM3	Arhgap44	12	6	0.133767	-0.0080313	0.0331965	-2.43918	0.11	-0.046683	0.0525906	-3.21417
Q8VEK3	Hnrnpu	22	14	0.133991	0.0363367	0.0332673	-0.257046	0.00352698	0.0913621	0.00530861	-0.224938
Q9JLN9	Mtor	9	14	0.134242	-0.0741715	0.0333381	NaN	0.559751	0.058439	0.166478	NaN
Q3UFF7	Lyplal1	13	2	0.134614	0.0606082	0.0334088	NaN	0.0677096	0.223562	0.0390006	NaN
O88447	Klc1	28	8	0.134631	0.0566542	0.0334796	0.417835	0.174076	0.0517303	0.0720555	-2.12732
Q9DBN5	Lonp2	32	20	0.134707	0.0997075	0.0335504	NaN	0.038796	0.181605	0.0263307	NaN
P53810	Pitpna	38	8	0.135277	-0.0109366	0.0336212	-0.0387001	0.22174	-0.0156322	0.0851501	-0.190921
Q8VC30	Tkfc	24	10	0.135678	-0.101683	0.033692	NaN	0.902222	-0.0107391	0.234428	NaN
Q9D154	Serpinb1a	42	11	0.136036	0.0198925	0.0337627	0.522159	0.574204	0.0196449	0.170512	-0.902321
Q8BJ71	Nup93	11	6	0.136445	0.0358853	0.0338335	NaN	0.664915	0.00429746	0.189623	NaN
Q6PIE5	Atp1a2	46	26	0.136662	-0.00538952	0.0339043	-0.956292	0.036292	-0.0507374	0.0250566	-0.685113
Q80X50	Ubap2l	7	5	0.137222	-0.0197752	0.0339751	NaN	0.0154697	-0.16811	0.0133069	NaN
Q8BTX9	Hsdl1	26	6	0.137376	-0.0260183	0.0340459	NaN	0.53829	-0.0702068	0.161382	NaN
Q61361	Bcan	25	18	0.137421	0.0200481	0.0341166	-0.200558	0.626877	0.00349649	0.18113	-0.399835
Q9JHG6	Rcan1	15	3	0.137763	0.05828	0.0341874	NaN	0.484426	0.0309336	0.149915	NaN
Q3U1J4	Ddb1	16	15	0.138054	0.00479329	0.0342582	NaN	0.0233481	0.0493628	0.01812	-0.00431393
Q99LT0	Dpy30	37	2	0.138094	-0.115702	0.034329	NaN	0.166086	-0.0395147	0.0697197	NaN
P31786	Dbi	40	3	0.138252	0.0789834	0.0343998	0.627631	0.326793	-0.00205301	0.110985	0.794133
A2A5R2	Arfgef2	8	7	0.138257	0.104664	0.0344706	NaN	0.63425	0.188257	0.182687	NaN
P56376	Acyp1	46	4	0.138417	-0.049236	0.0345413	-0.149688	0.175238	-0.0606744	0.0724802	-0.150766
P54071	Idh2	33	13	0.13866	-0.0334772	0.0346121	-0.0774251	0.510368	0.00569661	0.155861	0.30485
Q80VL1	Tdrkh	17	6	0.138848	-0.0419631	0.0346829	NaN	0.313781	-0.105484	0.107942	NaN
Q6ZQ18	Efr3b	16	9	0.138853	0.060048	0.0347537	-0.0596805	0.100579	0.0229249	0.0501133	1.2967
Q9CQ69	Uqcrq	60	5	0.139039	-0.0364743	0.0348245	NaN	0.00894219	-0.0456316	0.00934315	NaN
Q9JKF1	Iqgap1	13	13	0.139727	-0.530981	0.0348952	NaN	0.683788	0.148344	0.194083	NaN
P50446	Krt6a	17	3	0.140151	-0.0132203	0.034966	NaN	0.646891	0.0373597	0.186226	NaN
Q9WUP7	Uchl5	20	6	0.140282	0.0826076	0.0350368	NaN	0.0299441	0.1192	0.0210929	NaN
Q9QUP5	Hapln1	34	8	0.140445	0.0417757	0.0351076	NaN	0.242022	0.0884185	0.0898216	NaN
Q9CZE3	Rab32	46	7	0.141582	-0.0389766	0.0351784	NaN	0.205895	-0.0910989	0.0801954	NaN
E9Q8I9	Fry	3	5	0.141728	-0.00535713	0.0352492	NaN	0.415331	0.140383	0.133494	NaN
Q8C8R3	Ank2	36	81	0.142064	-0.00721692	0.0353199	-0.125694	0.00115954	-0.0368473	0.00276048	-0.119406
Q7TMB8	Cyfip1	21	8	0.14214	0.0127974	0.0353907	-2.25439	4.28901e-05	0.0552137	0.000283126	-3.44676
P70452	Stx4	28	5	0.142525	0.115778	0.0354615	NaN	0.531014	0.06705	0.159754	NaN
Q68FD5	Cltc	62	116	0.142814	0.0272394	0.0355323	-0.299017	0.520375	0.0203407	0.157489	-0.42377
Q8BW86	Arhgef33	16	7	0.143101	-0.136952	0.0356031	-0.501667	0.698023	0.00640045	0.196631	NaN
Q78KK3	Slc22a18	19	7	0.143201	-0.0835976	0.0356738	NaN	0.0968475	-0.116917	0.0491223	NaN
Q9CQI3	Gmfb	33	4	0.143282	0.0202131	0.0357446	NaN	0.169034	0.069247	0.0703567	NaN
O55111	Dsg2	23	14	0.143426	0.105444	0.0358154	NaN	0.621762	0.0242827	0.180139	NaN
Q4VAE3	Tmem65	30	7	0.143532	-0.0210512	0.0358862	-0.0874201	0.292482	-0.0685228	0.10235	-0.0168577
Q3SXD3	Hddc2	21	3	0.144095	-0.120173	0.035957	NaN	0.124616	-0.00629106	0.0578284	NaN
O35593	Psmd14	32	5	0.14415	0.00478658	0.0360277	-0.188423	0.230147	0.00948673	0.0867072	-0.77944
P27612	Plaa	14	7	0.144691	0.194144	0.0360985	NaN	0.657152	0.233999	0.188633	NaN
Q3U7U3	Fbxo7	12	4	0.14477	0.193551	0.0361693	NaN	0.155278	0.245646	0.0668884	NaN
O08756	Hsd17b10	48	8	0.145158	-0.0257702	0.0362401	0.304388	0.2536	-0.0146949	0.0922282	-0.108211
Q6ZWU9	Rps27	29	2	0.145363	0.0346188	0.0363109	1.8498	0.0457462	0.0335124	0.0295159	-0.164016
Q99P88	Nup155	12	11	0.145459	-0.0175555	0.0363817	NaN	0.131072	-0.0396761	0.0601642	NaN
P26369	U2af2	31	7	0.145527	0.0480673	0.0364524	NaN	0.495391	0.0081436	0.152534	NaN
Q9D6U8	Fam162a	28	5	0.145633	-0.0453725	0.0365232	-0.394817	0.0499136	-0.125759	0.0311438	-0.488331
Q9DD18	Dtd1	26	4	0.14571	-0.0189009	0.036594	-0.399794	0.26522	-0.0282215	0.0955549	NaN
P45376	Akr1b1	43	12	0.145727	-0.0370414	0.0366648	0.257772	0.477142	-0.0350069	0.148004	-0.273989
Q3UDW8	Hgsnat	10	4	0.145845	-0.220699	0.0367356	NaN	0.169059	-0.298231	0.0704275	NaN
Q8CC86	Naprt	12	3	0.145988	-0.0105442	0.0368063	NaN	0.0833933	0.217938	0.045017	NaN
Q9ER41	Tor1b	23	5	0.146077	-0.182267	0.0368771	NaN	0.589291	-0.107765	0.173061	NaN
P04627	Araf	7	3	0.146221	-0.191218	0.0369479	NaN	0.599534	-0.131178	0.175609	NaN
P00329	Adh1	50	18	0.146295	-0.0835662	0.0370187	NaN	0.760605	-0.011711	0.208664	NaN
Q04736	Yes1	14	3	0.146362	0.0378726	0.0370895	NaN	0.718006	0.010122	0.201302	NaN
Q8BWQ1	Ugt2a3	36	20	0.146434	0.0230395	0.0371602	NaN	0.191391	0.0201897	0.0769394	NaN
Q8R4E6	Purg	14	3	0.146546	0.104856	0.037231	NaN	0.0217807	0.184969	0.0171291	NaN
P63011	Rab3a	65	5	0.146587	-0.00434886	0.0373018	-0.198908	0.0539153	-0.0180735	0.0332673	-0.10719
P55258	Rab8a	33	2	0.147084	-0.10131	0.0373726	NaN	0.119186	-0.111232	0.0562005	NaN
Q62086	Pon2	29	6	0.147098	0.0202146	0.0374434	NaN	0.656528	-0.00619505	0.18842	NaN
Q8BKZ9	Pdhx	28	9	0.147331	0.0158602	0.0375142	0.182258	0.258708	0.0564266	0.0934315	-0.377578
Q99PU5	Acsbg1	39	22	0.147945	0.0109122	0.0375849	0.318164	0.90843	-0.0442162	0.235419	-0.253101
Q9DBX3	Susd2	7	3	0.148151	0.0891203	0.0376557	NaN	0.956174	-0.0259074	0.244125	NaN
Q9QY81	Nup210	6	7	0.148577	-0.0100513	0.0377265	NaN	0.325901	-0.00375532	0.110631	NaN
Q61885	Mog	35	10	0.149055	0.00198275	0.0377973	NaN	0.628456	-0.0192182	0.181413	NaN
Q62422	Ostf1	18	3	0.149364	0.0779139	0.0378681	NaN	0.0182154	0.262912	0.0153596	NaN
Q8R4R6	Nup35	21	4	0.1499	0.0688897	0.0379388	NaN	0.399055	-0.0895193	0.129459	NaN
O09174	Amacr	22	6	0.150037	-0.25299	0.0380096	NaN	0.898072	-0.0436976	0.233933	NaN
Q9R0H0	Acox1	23	11	0.150098	-0.0298469	0.0380804	-0.820724	0.388089	-0.00257494	0.127053	-0.0143426
P52840	Sult1a1	47	11	0.150198	-0.139533	0.0381512	NaN	0.350959	-0.115144	0.118205	NaN
Q9CRY7	Gdpd1	25	6	0.150359	0.0432832	0.038222	0.117092	0.636079	-0.0794629	0.183112	-0.807567
Q8BMJ2	Lars1	15	12	0.151206	0.140949	0.0382928	NaN	0.0249274	0.260516	0.0189694	0.379776
Q8C0C7	Farsa	13	5	0.151361	0.0247325	0.0383635	NaN	0.0175294	0.0311111	0.0147933	NaN
Q61595	Ktn1	8	6	0.151414	0.125873	0.0384343	NaN	0.736041	-0.0763604	0.204488	NaN
Q80WJ7	Mtdh	28	10	0.151433	0.0505151	0.0385051	NaN	0.782716	-0.00901196	0.213618	1.07754
Q91YW3	Dnajc3	18	6	0.151507	-0.0347999	0.0385759	NaN	0.180461	-0.116023	0.0741082	NaN
P60487	Pdxp	44	11	0.15159	0.0207309	0.0386467	-0.0827403	0.0564162	0.0544057	0.0342582	0.120832
P59017	Bcl2l13	22	5	0.151641	0.181161	0.0387174	NaN	0.214434	0.184898	0.0830266	NaN
Q9D8Y0	Efhd2	42	10	0.152236	-0.0235196	0.0387882	-0.0263092	0.277282	-0.0391237	0.0988109	-0.0295982
P97370	Atp1b3	26	7	0.152296	0.020202	0.038859	-0.0277391	0.477021	0.0352444	0.147862	1.57497
Q91XF0	Pnpo	38	6	0.152484	0.076016	0.0389298	0.0323125	0.118371	0.154582	0.0558465	-0.00979159
P63328	Ppp3ca	50	12	0.152502	-0.0233584	0.0390006	0.452328	0.244925	-0.0251217	0.0905294	0.0693441
Q9CR57	Rpl14	18	3	0.152532	0.00171862	0.0390713	0.38438	0.111619	-0.048798	0.0532276	0.209968
Q3T9X0	Slc2a9	14	5	0.153069	0.04225	0.0391421	NaN	0.4571	0.0677174	0.142766	NaN
Q6GQS1	Slc25a23	35	11	0.153345	0.0246514	0.0392129	NaN	0.0500998	-0.0608628	0.0314977	NaN
Q61704	Itih3	17	7	0.154035	0.0448105	0.0392837	NaN	0.509548	0.120719	0.155719	NaN
P17182	Eno1	71	34	0.154246	-0.0245033	0.0393545	-0.345283	0.208204	-0.0162893	0.080974	-0.352977
Q8K4Z5	Sf3a1	8	4	0.154543	-0.0697397	0.0394253	NaN	0.0552249	-0.0161071	0.0339751	NaN
Q8BQP9	Rgs7bp	22	3	0.156628	0.0178327	0.039496	NaN	0.528106	0.0307349	0.159258	NaN
Q62376	Snrnp70	8	3	0.156694	0.0847771	0.0395668	NaN	0.209051	0.0502785	0.0811863	NaN
Q921M3	Sf3b3	14	12	0.15677	-0.0232307	0.0396376	NaN	0.0514945	-0.0419894	0.0319932	NaN
A2A690	Tanc2	7	8	0.157006	-0.0408662	0.0397084	NaN	0.802405	-0.0173047	0.21737	NaN
O88271	Cfdp1	24	4	0.157058	0.158769	0.0397792	NaN	0.116296	0.220707	0.0554926	NaN
Q6NSR8	Npepl1	9	3	0.157153	-0.165198	0.0398499	NaN	0.330109	-0.0959252	0.111905	NaN
P41242	Matk	9	2	0.157305	0.103235	0.0399207	NaN	0.182673	0.126726	0.0745328	NaN
Q3U2P1	Sec24a	10	8	0.157486	-0.0910235	0.0399915	NaN	0.991676	-0.0227505	0.248655	NaN
Q9DCL9	Paics	22	8	0.157865	0.087376	0.0400623	0.220417	0.502752	0.0615986	0.154516	NaN
Q8VCH0	Acaa1b	28	5	0.157944	0.0716901	0.0401331	NaN	0.0231291	0.196281	0.0178369	NaN
Q3TYX3	Smyd5	8	3	0.158041	-0.0415587	0.0402039	NaN	0.802427	-0.0627836	0.217441	NaN
P50114	S100b	51	5	0.158232	0.170718	0.0402746	-0.176718	0.068192	0.109643	0.0392129	-0.289009
P62827	Ran	39	7	0.158565	-0.0236008	0.0403454	-0.033529	0.383173	0.00574881	0.125212	0.257137
P08228	Sod1	56	12	0.15857	-0.017618	0.0404162	0.0540209	0.368238	-0.000478283	0.122169	-0.250573
Q8CBY8	Dctn4	25	7	0.158613	0.053581	0.040487	NaN	0.136114	0.01346	0.0617214	NaN
P56654	Cyp2c37	60	8	0.159178	0.0603644	0.0405578	NaN	0.867777	-0.0419359	0.228907	NaN
P16330	Cnp	53	34	0.159296	-0.0074217	0.0406285	0.753418	0.176015	-0.0380906	0.0727633	NaN
Q8BG05	Hnrnpa3	32	10	0.159405	0.107615	0.0406993	0.470279	0.070563	0.338722	0.0399915	0.31034
P80317	Cct6a	43	17	0.159464	0.01663	0.0407701	-0.460167	0.00869534	0.00634127	0.00906002	0.330978
Q63932	Map2k2	28	4	0.159495	0.240254	0.0408409	NaN	0.372906	0.330797	0.123018	NaN
P63082	Atp6v0c	51	12	0.160409	0.0759698	0.0409117	-0.329923	0.447385	-0.0488412	0.14043	-0.533288
Q8VE47	Uba5	21	6	0.160721	0.102603	0.0409824	NaN	0.0162186	0.141328	0.0138024	NaN
Q9WTU3	Scn8a	7	5	0.160758	0.0394525	0.0410532	NaN	0.401948	-0.0876276	0.130167	NaN
P09528	Fth1	39	6	0.160759	0.0119954	0.041124	0.0877573	0.359308	-0.023898	0.12047	-0.175187
Q9JJ28	Flii	5	4	0.160794	-0.00441621	0.0411948	NaN	0.419559	0.0498395	0.134626	NaN
P97371	Psme1	42	8	0.161009	0.0159155	0.0412656	0.805604	0.278627	0.0221492	0.0992356	0.11525
O08688	Capn5	14	6	0.162023	0.0798485	0.0413364	NaN	0.992657	-0.00575915	0.248797	NaN
Q8K2C9	Hacd3	17	4	0.16211	0.0336943	0.0414071	0.360036	0.435461	0.00418405	0.137811	0.64177
Q9D0J8	Ptms	51	4	0.162206	-0.069498	0.0414779	2.1491	0.0812981	-0.100787	0.044026	0.75155
O70250	Pgam2	41	4	0.16252	-0.0724063	0.0415487	NaN	0.0369044	-0.077705	0.0254105	NaN
Q9Z2I0	Letm1	32	18	0.162887	-0.0300071	0.0416195	-0.459569	0.0740337	-0.0594047	0.0416903	-0.328294
Q64727	Vcl	40	30	0.16296	-0.00585207	0.0416903	0.898298	0.0164424	-0.0238741	0.0140147	-0.329375
Q5DTL9	Slc4a10	16	12	0.163155	-0.015269	0.041761	-0.373272	0.344997	-0.067978	0.117002	-0.489479
Q8BYA0	Tbcd	13	8	0.163612	0.0637112	0.0418318	NaN	0.231359	0.0879661	0.0871319	NaN
Q9CZB0	Sdhc	34	5	0.163643	0.00175504	0.0419026	0.00527552	0.59655	-0.0536746	0.17483	0.078909
P58044	Idi1	23	4	0.164041	-0.0135474	0.0419734	NaN	0.00444996	0.0367818	0.00601642	NaN
Q9DCC8	Tomm20	29	2	0.164316	-0.025183	0.0420442	NaN	0.130883	-0.127592	0.0600227	NaN
Q9CZD3	Gars1	22	11	0.165265	-0.00261497	0.0421149	-1.23606	0.114189	0.025792	0.0545017	0.0275426
Q9WV18	Gabbr1	14	10	0.165543	-0.084875	0.0421857	-0.58614	0.214464	-0.106006	0.0830974	-0.334222
Q8BGT8	Phyhipl	25	6	0.165628	-0.0287915	0.0422565	0.362358	0.12936	0.0149221	0.0593856	0.384708
O54724	Cavin1	15	4	0.165994	0.196069	0.0423273	NaN	0.162276	0.186414	0.0690119	NaN
Q8BU33	Ilvbl	17	5	0.166017	0.00997491	0.0423981	NaN	0.302051	0.0409606	0.104544	NaN
Q7SIG6	Asap2	9	4	0.166616	-0.0170783	0.0424689	NaN	0.0816183	-0.169943	0.0443092	NaN
Q8BG67	Efr3a	14	7	0.166664	0.049753	0.0425396	NaN	0.370765	-0.0108616	0.122523	NaN
Q5F2E8	Taok1	5	3	0.166809	-0.0245541	0.0426104	NaN	0.846857	-0.00579462	0.224802	NaN
P11404	Fabp3	30	3	0.167246	0.0423197	0.0426812	1.38002	0.105495	0.0830203	0.0514581	-0.17611
Q3UI43	Babam1	13	3	0.168064	0.091772	0.042752	NaN	0.263894	0.0313432	0.0953426	NaN
O35114	Scarb2	17	6	0.168089	-0.0939137	0.0428228	NaN	0.015113	-0.19966	0.012953	NaN
Q8K5B2	Mcfd2	39	4	0.168189	-0.0811326	0.0428935	NaN	0.0545222	-0.316437	0.0336212	NaN
Q80YV4	Pank4	11	6	0.168989	0.274597	0.0429643	NaN	0.0570792	0.575447	0.0345413	NaN
Q9EP71	Rai14	21	12	0.168993	0.161966	0.0430351	NaN	0.286448	0.140222	0.100934	NaN
Q9DCS9	Ndufb10	37	6	0.169079	-0.0170222	0.0431059	0.117344	0.18828	-0.0451314	0.0758777	-0.117003
P62482	Kcnab2	28	6	0.169213	-0.0519772	0.0431767	0.0903855	0.0565801	-0.0556474	0.034329	0.0675354
P19258	Mpv17	19	2	0.169798	0.0863635	0.0432475	NaN	0.977305	-0.0329967	0.246673	NaN
Q9EPW0	Inpp4a	13	8	0.170263	-0.0779798	0.0433182	-0.821447	0.250487	0.0142982	0.0916619	NaN
Q9DAS9	Gng12	35	2	0.170291	0.0461038	0.043389	0.894273	0.0324848	0.022628	0.0226501	0.78491
P17225	Ptbp1	20	4	0.170614	0.00747546	0.0434598	NaN	0.113669	0.0810435	0.0542186	NaN
Q8C6E0	Cfap36	29	6	0.171119	0.225372	0.0435306	NaN	0.142837	0.415938	0.0633494	NaN
Q78ZA7	Nap1l4	35	8	0.171163	-0.0247432	0.0436014	-1.03417	0.315376	-0.0363705	0.108508	-1.25869
Q8C052	Map1s	11	6	0.171288	0.0390296	0.0436721	NaN	0.0216531	0.106772	0.0169875	NaN
Q9ER39	Tor1a	32	8	0.171481	0.0485923	0.0437429	NaN	0.307787	0.047364	0.10688	NaN
P53994	Rab2a	59	9	0.171575	-0.0123295	0.0438137	-0.121151	0.00110388	-0.0587281	0.00261891	-0.152055
Q9CR68	Uqcrfs1	42	12	0.171683	-0.0271796	0.0438845	-1.36641	0.244392	-0.057166	0.0903879	0.193714
Q9WTN0	Ggps1	15	3	0.171991	0.0429155	0.0439553	NaN	0.602649	-0.098095	0.17667	NaN
Q99JY0	Hadhb	37	15	0.172291	-0.0156189	0.044026	-0.161526	0.219223	-0.00131071	0.0845838	0.125221
Q9Z2Y3	Homer1	38	11	0.172503	-0.0138848	0.0440968	0.283753	0.516756	-0.0616263	0.156852	NaN
Q9DCT1	Akr1e2	25	5	0.172645	0.0186056	0.0441676	NaN	0.342214	0.116082	0.116082	NaN
Q3V3V9	Carmil2	5	4	0.172944	0.0819727	0.0442384	NaN	0.181446	0.124419	0.0743913	NaN
Q60931	Vdac3	32	8	0.173059	0.0153843	0.0443092	0.919257	0.341966	-0.0303771	0.115728	0.499446
Q99KC8	Vwa5a	10	6	0.173176	0.01738	0.04438	NaN	0.584137	0.00131365	0.171787	NaN
Q9DCZ4	Apoo	47	7	0.173281	-0.0188253	0.0444507	1.02451	0.0498543	-0.0393765	0.0310023	0.822318
Q3V3R1	Mthfd1l	19	12	0.173933	-0.0418372	0.0445215	NaN	0.118172	0.0232766	0.0557758	NaN
Q14BB9	Map6d1	37	4	0.173999	0.0608677	0.0445923	NaN	0.522811	0.0315565	0.158055	NaN
Q8BJI1	Slc6a17	13	7	0.174864	-0.0281336	0.0446631	-0.688981	0.126429	-0.0952731	0.0581823	-0.218278
Q8R1A4	Dock7	2	3	0.174951	-0.0878463	0.0447339	NaN	0.784968	0.00709153	0.213972	NaN
Q9CX30	Yif1b	29	5	0.175946	-0.0637925	0.0448046	NaN	0.0608725	-0.175203	0.0360985	NaN
Q9WV54	Asah1	33	10	0.176592	-0.0721411	0.0448754	-0.380978	0.133276	-0.120825	0.0606597	-1.03998
Q9WU78	Pdcd6ip	30	17	0.176979	0.0120553	0.0449462	0.0415298	0.838354	0.0786887	0.223032	-0.655298
O35900	Lsm2	34	2	0.177092	0.0175557	0.045017	NaN	0.179719	-0.0112043	0.0737542	NaN
P45377	Akr1b8	16	2	0.177126	0.169054	0.0450878	NaN	0.875193	0.0159936	0.23004	NaN
Q80UG2	Plxna4	15	14	0.177277	-0.0961623	0.0451586	-0.233633	0.194158	-0.157703	0.0775764	-0.590675
Q9CZW5	Tomm70	27	12	0.177977	-0.00251268	0.0452293	-0.273237	0.702857	-0.0394993	0.197976	0.639186
Q9DBP5	Cmpk1	48	8	0.178326	-0.0280441	0.0453001	0.145561	0.627192	-0.0228296	0.181271	0.0200255
Q8BSS9	Ppfia2	13	9	0.1784	0.0361589	0.0453709	NaN	0.497804	-0.0106495	0.153242	NaN
Q62186	Ssr4	32	5	0.178697	-0.0455321	0.0454417	NaN	0.255097	-0.0938465	0.0927945	NaN
Q63810	Ppp3r1	57	9	0.179256	-0.00708135	0.0455125	0.00945352	0.44021	-0.0057099	0.139015	-0.0463707
P30275	Ckmt1	43	17	0.179666	-0.0547238	0.0455832	-1.02671	0.339919	-0.065877	0.115161	-0.90206
Q5U458	Dnajc11	33	12	0.179856	-0.0489363	0.045654	1.75746	0.0880229	-0.0609892	0.0463618	0.818942
Q68ED7	Crtc1	17	5	0.179945	-0.0153992	0.0457248	NaN	0.317285	0.0911551	0.108579	NaN
P08553	Nefm	46	36	0.18016	-0.0158215	0.0457956	-0.061448	0.203723	0.45716	0.0796291	0.0185804
P99028	Uqcrh	39	4	0.180179	0.0379528	0.0458664	1.02611	0.839535	-0.0449638	0.223174	0.763426
P27773	Pdia3	51	23	0.180278	-0.0200372	0.0459371	0.0656269	0.471134	-0.0300984	0.146376	-0.00660535
Q3TLH4	Prrc2c	2	4	0.18059	0.086164	0.0460079	NaN	0.791917	-0.0443716	0.215742	NaN
O35972	Mrpl23	24	2	0.181153	-0.147295	0.0460787	NaN	0.0239435	-0.153268	0.0184032	NaN
P35585	Ap1m1	34	10	0.181223	-0.0254588	0.0461495	NaN	0.934422	-0.0177007	0.240586	NaN
O35658	C1qbp	40	8	0.181321	-0.0503263	0.0462203	-0.217823	0.861162	-0.0575601	0.227987	0.118029
Q8CFE4	Scyl2	8	5	0.181505	-0.0615942	0.0462911	NaN	0.035635	-0.146053	0.0246319	NaN
Q61879	Myh10	34	42	0.181518	-0.021698	0.0463618	-0.762848	0.45424	-0.0288721	0.141988	-0.773132
P10605	Ctsb	26	8	0.181576	0.00272489	0.0464326	-0.860264	0.337581	-0.0201049	0.114383	-0.322177
Q8CGC4	Lsm14b	10	3	0.181674	0.104731	0.0465034	NaN	0.245657	0.113862	0.0906002	NaN
P01867	Ighg2b	12	3	0.181791	0.138264	0.0465742	NaN	0.631201	0.0750616	0.181696	NaN
P14094	Atp1b1	36	17	0.181893	-0.0261414	0.046645	-0.456102	0.186603	-0.0539993	0.0753114	-0.415025
P34914	Ephx2	30	11	0.182287	0.0875793	0.0467157	NaN	0.045149	0.227843	0.0293743	NaN
Q9JKJ9	Cyp39a1	19	6	0.182314	-0.161691	0.0467865	NaN	0.154775	-0.258546	0.0667469	NaN
Q61133	Gstt2	10	2	0.182593	-0.0642752	0.0468573	NaN	0.654714	-0.0444665	0.187925	NaN
Q8JZQ9	Eif3b	20	10	0.182927	0.0117301	0.0469281	-2.63134	0.604164	-0.00179516	0.177024	NaN
Q9JIM1	Slc29a1	8	3	0.183381	0.0437499	0.0469989	NaN	0.888039	-0.0301731	0.232092	NaN
Q8BHE3	Atcay	26	7	0.183532	0.00433812	0.0470696	NaN	0.43624	0.00359812	0.138024	NaN
Q9EQ80	Nif3l1	18	5	0.184315	-0.014209	0.0471404	-0.469236	0.156493	-0.042841	0.0672424	NaN
O89086	Rbm3	38	3	0.184642	-0.0760355	0.0472112	NaN	0.138757	-0.0682941	0.0624292	NaN
Q9JL04	Fmn2	7	6	0.184941	0.136998	0.047282	NaN	0.158842	0.190106	0.0680917	NaN
Q80XR2	Atp2c1	7	3	0.185001	0.147116	0.0473528	NaN	0.8425	0.078484	0.22374	NaN
O70133	Dhx9	25	24	0.185269	0.00392989	0.0474236	-0.983745	0.47702	0.0522331	0.147792	-1.15715
Q6P4T2	Snrnp200	12	17	0.185501	0.146272	0.0474943	NaN	0.645354	-0.113153	0.18566	2.1135
Q9Z2M7	Pmm2	25	4	0.185806	0.0673883	0.0475651	NaN	0.00844418	0.189793	0.00884768	NaN
P70168	Kpnb1	37	21	0.186217	0.0199373	0.0476359	-1.11361	0.235458	0.0360199	0.0880521	0.814392
Q91Z38	Ttc1	14	4	0.186877	-0.0218557	0.0477067	3.60426	0.150247	-0.0176419	0.0653313	NaN
P80315	Cct4	45	18	0.18707	0.00859975	0.0477775	-0.18445	0.00895937	0.0246211	0.00941393	-0.300207
Q9CQM5	Txndc17	19	2	0.18707	-0.00842708	0.0478482	NaN	0.00091476	0.0131789	0.00233579	NaN
Q920N7	Syt12	25	7	0.187074	-0.096553	0.047919	NaN	0.124372	-0.019835	0.0577576	NaN
Q61749	Eif2b4	13	4	0.187347	0.0569461	0.0479898	NaN	0.94261	-0.0161901	0.242002	NaN
O35083	Agpat1	17	2	0.187407	-0.00598729	0.0480606	-0.248179	0.625466	-0.0188586	0.180847	0.0862386
Q8BYM8	Cars2	8	3	0.187466	-0.141883	0.0481314	NaN	0.342157	0.047644	0.11594	NaN
Q9CQ65	Mtap	22	4	0.187486	-0.00298564	0.0482022	NaN	0.067981	-0.023854	0.0391421	NaN
Q8VD33	Sgtb	28	4	0.187498	-0.0255198	0.0482729	NaN	0.0501334	-0.0193717	0.0315685	NaN
Q9Z0P4	Palm	52	14	0.187705	0.0164524	0.0483437	-0.187116	0.411655	-0.017548	0.132786	-0.108013
Q921C1	Gjc3	11	2	0.188498	0.114631	0.0484145	NaN	0.166827	0.0630414	0.069932	NaN
Q3UHD1	Adgrb1	7	7	0.188585	-0.0423764	0.0484853	NaN	0.8511	-0.0162993	0.225864	NaN
Q8BK64	Ahsa1	36	8	0.188823	0.0296611	0.0485561	-0.35006	0.307065	0.0985689	0.106597	0.209589
Q8VH51	Rbm39	15	5	0.189448	-0.0945593	0.0486268	NaN	0.253977	-0.134896	0.092299	NaN
Q6PF93	Pik3c3	6	4	0.189763	-0.13255	0.0486976	NaN	0.73363	-0.0711559	0.203992	NaN
Q91XV3	Basp1	70	29	0.189938	-0.0338033	0.0487684	-0.143783	0.0356378	-0.0218436	0.0247027	-0.288952
Q91WJ8	Fubp1	20	9	0.190147	-0.0442065	0.0488392	0.992141	0.620006	-0.0953793	0.179643	-1.04728
Q8K1Z0	Coq9	20	3	0.190235	0.112401	0.04891	NaN	0.367627	0.141389	0.122027	NaN
Q60930	Vdac2	35	10	0.190418	0.0496521	0.0489807	0.699674	0.430807	0.133402	0.136608	0.722458
Q9QYJ3	Dnajb1	15	3	0.190435	0.0604147	0.0490515	NaN	0.15429	0.040938	0.0665345	NaN
P18581	Slc7a2	8	4	0.190504	-0.191831	0.0491223	NaN	0.771717	-0.0645629	0.210929	NaN
P47934	Crat	9	4	0.190655	-0.113586	0.0491931	NaN	0.41916	-0.115171	0.134485	NaN
P62315	Snrpd1	45	4	0.19122	0.00518755	0.0492639	NaN	0.0297341	0.0633955	0.0209513	-1.60539
P17809	Slc2a1	9	4	0.191458	-0.0246796	0.0493347	1.02601	0.354027	-0.0409202	0.118842	1.07012
O70585	Dtnb	24	8	0.191684	0.13139	0.0494054	NaN	0.239792	0.137177	0.0891138	NaN
P70399	Tp53bp1	4	4	0.192049	0.0838088	0.0494762	NaN	0.378334	0.061085	0.124292	NaN
Q922S4	Pde2a	27	16	0.192097	0.0386046	0.049547	0.259511	0.242927	0.0213033	0.090034	-0.316681
O08529	Capn2	30	15	0.192259	0.0798331	0.0496178	-0.0467418	0.716068	0.0923217	0.200524	0.392241
O55028	Bckdk	9	2	0.192286	-0.139619	0.0496886	NaN	0.735517	-0.10156	0.204275	NaN
Q9D832	Dnajb4	10	2	0.192748	-0.0769173	0.0497593	-0.828576	0.496152	0.00330969	0.152959	-1.67379
Q8BG73	Sh3bgrl2	33	3	0.192782	0.0502853	0.0498301	NaN	0.736977	0.0138065	0.204771	NaN
O70475	Ugdh	42	15	0.193031	-0.0939833	0.0499009	NaN	0.111879	0.0945003	0.0535108	NaN
Q3TES0	Iqsec3	9	5	0.193262	0.0182623	0.0499717	NaN	0.552533	0.027632	0.164921	NaN
P26883	Fkbp1a	48	6	0.19379	-0.01122	0.0500425	-0.0949795	0.000649015	-0.0335911	0.00176954	0.0619776
Q8BRF7	Scfd1	15	6	0.193937	-0.00143992	0.0501133	NaN	0.912614	-0.0127379	0.236198	NaN
Q6ZWV3	Rpl10	17	3	0.194036	-0.00655292	0.050184	0.712595	0.300053	-0.0286639	0.104261	NaN
O55042	Snca	75	9	0.194502	-0.00549671	0.0502548	0.386153	0.0612684	-0.00446262	0.0362401	0.381571
Q9CQJ6	Denr	18	3	0.194539	0.0195039	0.0503256	-0.100197	0.381718	0.0141013	0.124929	0.0918263
Q61191	Hcfc1	3	4	0.194591	0.0188981	0.0503964	NaN	0.141545	0.0921052	0.0629955	NaN
P48320	Gad2	26	11	0.19467	0.00993796	0.0504672	0.6542	0.745321	-0.0226416	0.206045	-0.0262538
P0C7L0	Wipf3	15	4	0.194697	0.0598545	0.0505379	NaN	0.0159654	0.0921491	0.01359	-0.395338
P62880	Gnb2	45	6	0.19491	0.134859	0.0506087	NaN	0.112674	-0.00845802	0.0537939	-2.20655
Q8BFR5	Tufm	44	18	0.196135	-0.0452702	0.0506795	0.845475	0.781798	-0.0186206	0.213477	0.0903621
Q99K67	Aass	14	7	0.196269	-0.125607	0.0507503	NaN	0.81911	-0.0428771	0.219918	NaN
Q8K2K6	Agfg1	16	4	0.196845	0.115773	0.0508211	NaN	0.0581566	0.161229	0.0351784	NaN
Q9D1T0	Lingo1	21	8	0.197074	-0.0133906	0.0508918	0.69814	0.162771	-0.117817	0.0691535	NaN
O35071	Kif1c	2	2	0.19746	0.113956	0.0509626	NaN	0.012011	0.240753	0.0111835	NaN
Q6ZQ58	Larp1	7	4	0.197563	0.0323487	0.0510334	1.0903	0.910683	-0.020288	0.235702	0.792019
Q07813	Bax	19	3	0.197573	-0.153119	0.0511042	NaN	0.442528	-0.0949088	0.139581	NaN
O70194	Eif3d	16	7	0.197703	0.192156	0.051175	NaN	0.461554	0.0516342	0.144253	NaN
Q9CWU6	Uqcc1	12	3	0.197913	-0.0178652	0.0512458	NaN	0.0317838	-0.153608	0.0221546	NaN
Q9JKK7	Tmod2	58	17	0.198096	-0.0549165	0.0513165	-0.132728	0.807707	-0.06646	0.218502	0.173663
Q9Z1B3	Plcb1	46	40	0.198262	-0.00403369	0.0513873	-0.0440945	0.0393747	0.0206881	0.0267554	-0.246305
Q80Z24	Negr1	24	6	0.198436	-0.036989	0.0514581	0.399248	0.267742	-0.0310226	0.0964043	0.501417
Q9R0N0	Galk1	15	4	0.198459	-0.12885	0.0515289	NaN	0.263631	0.0178413	0.095201	NaN
Q8R0S4	Cacnb4	29	6	0.198883	-0.0533048	0.0515997	-0.3587	0.397793	-0.0793098	0.129247	0.0493927
Q8JZZ7	Adgrl2	4	3	0.19927	0.0848887	0.0516704	NaN	0.885615	-0.00953986	0.231738	NaN
Q2TPA8	Hsdl2	18	6	0.199893	0.00481521	0.0517412	NaN	0.0520915	0.0444726	0.0325595	NaN
Q8BW41	Pomgnt2	12	4	0.200202	0.0337982	0.051812	NaN	0.084242	-0.144186	0.0453001	NaN
Q9CWZ7	Napg	41	11	0.200761	-0.0161356	0.0518828	1.99535	0.674335	-0.0405129	0.191676	0.156182
Q922Q4	Pycr2	28	7	0.2011	-0.0362033	0.0519536	0.982091	0.635187	-0.0249483	0.182899	NaN
Q61644	Pacsin1	51	19	0.201766	-0.0170741	0.0520243	0.254957	0.0140496	-0.0361223	0.0125283	-0.0255888
Q68FL6	Mars1	17	11	0.201994	0.113494	0.0520951	NaN	0.583546	-0.000550271	0.171574	NaN
Q8R0P4	Aamdc	20	2	0.202041	0.0577344	0.0521659	NaN	0.0200433	0.193643	0.0162797	NaN
Q8CEE7	Rdh13	21	4	0.202055	-0.0760117	0.0522367	NaN	0.537711	-0.0772888	0.16124	NaN
P68037	Ube2l3	42	4	0.202104	0.0682971	0.0523075	-0.387327	0.387084	-0.0331792	0.126628	0.0720904
Q9CR00	Psmd9	19	4	0.202265	-0.00200412	0.0523783	NaN	0.1227	-0.0610873	0.0571914	NaN
Q80U19	Daam2	19	10	0.202698	0.14121	0.052449	-1.56969	0.882962	-0.0913765	0.231597	-1.28457
O88602	Cacng2	15	2	0.203145	0.0825509	0.0525198	NaN	0.631806	0.0812462	0.181979	NaN
Q8K2I3	Fmo2	14	5	0.203515	0.0954407	0.0525906	NaN	0.440122	0.0674783	0.138944	NaN
Q8C2Q3	Rbm14	12	5	0.20363	0.0627556	0.0526614	NaN	0.470082	0.140242	0.146093	NaN
Q61838	Pzp	25	26	0.203687	-0.0218607	0.0527322	-0.961738	0.893071	-0.0199299	0.232871	0.273892
P97825	Jpt1	39	4	0.203688	0.101495	0.0528029	NaN	0.809298	0.0169257	0.218644	NaN
Q3UNH4	Gprin1	22	16	0.203702	0.00252115	0.0528737	NaN	0.0123947	-0.0132159	0.0114666	-0.584857
Q9D0L8	Rnmt	21	6	0.204805	0.031426	0.0529445	-0.925245	0.620674	0.0871751	0.179926	NaN
Q9JIA1	Lgi1	18	8	0.205311	0.0237729	0.0530153	0.21151	0.0299556	0.0924768	0.0211636	-0.0423482
Q80TB8	Vat1l	41	14	0.206036	0.00432994	0.0530861	0.109112	0.302238	-0.00889522	0.104615	-0.654539
Q64012	Raly	18	4	0.206373	0.105328	0.0531569	NaN	0.44934	0.0768782	0.140784	NaN
P27601	Gna13	28	7	0.206453	-0.0385038	0.0532276	-0.0581049	0.232264	-0.0469437	0.0873443	0.306169
Q8K2T1	Nmral1	29	6	0.206501	0.050347	0.0532984	-0.252983	0.0937722	0.0980883	0.0485561	0.333465
O54734	Ddost	43	14	0.206722	-0.0612249	0.0533692	1.50354	0.00177754	-0.0937803	0.00360985	1.17346
Q8BV13	Cops7b	18	3	0.2068	0.106945	0.05344	NaN	0.156874	0.159518	0.0675963	NaN
Q99KH8	Stk24	20	5	0.206907	0.0125668	0.0535108	NaN	0.891174	-0.00474657	0.232659	NaN
Q2NL51	Gsk3a	31	8	0.207342	-0.0114292	0.0535815	NaN	0.793255	0.0277741	0.215954	NaN
Q9Z140	Cpne6	23	9	0.207615	0.024735	0.0536523	-3.31317	0.680729	0.0344255	0.193163	-0.268856
Q62277	Syp	41	11	0.207876	-0.00209798	0.0537231	0.204939	0.00264199	-0.0595539	0.00453001	-0.00875646
Q9Z2U1	Psma5	52	10	0.208103	0.0032296	0.0537939	0.775858	0.401338	-0.0193174	0.130025	-0.299139
Q9QXW9	Slc7a8	8	3	0.208107	0.0518665	0.0538647	NaN	0.543426	0.033106	0.162797	NaN
P45700	Man1a1	28	11	0.208299	-0.0961857	0.0539354	NaN	0.0710511	-0.227424	0.0402746	NaN
Q9WU19	Hao1	33	9	0.208844	0.105029	0.0540062	NaN	0.232354	0.171759	0.0874151	NaN
O70439	Stx7	27	4	0.208976	-0.0575368	0.054077	-0.0634347	0.479537	-0.0577307	0.148783	-0.388968
O08715	Akap1	8	4	0.209069	0.0390933	0.0541478	NaN	0.250276	0.0578254	0.0915204	NaN
Q9QXB9	Drg2	19	5	0.209119	0.0138987	0.0542186	NaN	0.396111	0.100979	0.128681	NaN
P08556	Nras	39	2	0.209245	0.0563051	0.0542894	NaN	0.00257075	-0.112268	0.00438845	NaN
Q61423	Kcna4	11	3	0.209393	-0.0075753	0.0543601	NaN	0.405829	-0.147307	0.131087	NaN
Q91VZ6	Smap1	10	3	0.209557	0.0164686	0.0544309	-0.444654	0.70461	0.0202126	0.198117	-0.424059
P61205	Arf3	65	3	0.2103	-0.00712314	0.0545017	0.25638	0.0912824	0.00125317	0.0478482	-0.117838
O08573	Lgals9	41	14	0.210861	0.0689608	0.0545725	NaN	0.789945	-0.0561262	0.215176	NaN
Q8BLQ9	Cadm2	27	8	0.211019	-0.000205647	0.0546433	-0.664009	0.0841531	-0.00487836	0.0451586	-0.104199
Q9Z2W0	Dnpep	33	10	0.211138	0.0383929	0.054714	-0.54006	0.173281	0.0225133	0.0717724	-0.0515047
Q91VR2	Atp5f1c	44	11	0.211305	0.113951	0.0547848	-0.893185	0.00197689	0.262091	0.0038222	-1.63673
P16388	Kcna1	23	5	0.211484	0.0124871	0.0548556	0.0695601	0.296406	-0.0141153	0.10327	-0.17159
B9EKR1	Ptprz1	10	17	0.211757	-0.00901164	0.0549264	-0.00824558	0.685755	-0.0110035	0.194295	1.2161
Q8CBW3	Abi1	24	5	0.212422	-0.0286789	0.0549972	2.02577	0.483091	-0.0184385	0.149632	NaN
P47955	Rplp1	42	2	0.212844	-0.0469746	0.055068	NaN	0.237905	-0.0498821	0.0884768	NaN
Q9JKC6	Cend1	36	4	0.213104	-0.0366785	0.0551387	NaN	0.55566	0.0156922	0.165629	NaN
Q8CFI0	Nedd4l	10	4	0.2135	-0.020933	0.0552095	NaN	0.0790625	0.046689	0.0436014	NaN
Q9CZX8	Rps19	29	5	0.213695	-0.0274767	0.0552803	-0.314434	0.266436	0.03793	0.0961212	-0.636751
Q8R050	Gspt1	13	4	0.213813	0.0622508	0.0553511	NaN	0.135162	0.0901116	0.0614383	NaN
Q64213	Sf1	11	4	0.213935	-0.104241	0.0554219	NaN	0.246326	-0.148968	0.0907418	NaN
Q64524	H2bc21	42	2	0.213979	0.310144	0.0554926	NaN	0.281711	0.359144	0.0998018	NaN
Q9JKB1	Uchl3	39	7	0.214622	0.0336168	0.0555634	-0.430107	0.0179061	0.00749962	0.0148641	0.154028
P10637	Mapt	38	23	0.214633	-0.010865	0.0556342	0.0681973	0.00582629	0.0376818	0.00693658	0.110107
Q3UEG6	Agxt2	20	6	0.214975	0.10693	0.055705	NaN	0.476083	0.101088	0.147579	NaN
Q8BGH2	Samm50	54	21	0.21501	-0.0426535	0.0557758	-0.0311801	0.00384907	-0.102219	0.00537939	-0.473632
Q99NB1	Acss1	15	7	0.215096	0.0593443	0.0558465	NaN	0.0925022	0.28568	0.0482022	NaN
Q64176	Ces1e	46	11	0.215266	0.167302	0.0559173	NaN	0.383473	0.135171	0.125495	NaN
E9Q912	Rap1gds1	47	23	0.215986	0.00088213	0.0559881	NaN	0.881692	-0.00392204	0.231172	NaN
Q5DTT2	Psd	9	5	0.216166	-0.119813	0.0560589	NaN	0.14544	-0.216962	0.0641988	NaN
Q5SVL6	Rap1gap2	22	10	0.216944	0.0439798	0.0561297	NaN	0.133299	0.0151958	0.0607305	-1.05648
Q80UG5	Septin9	20	8	0.218072	0.0331224	0.0562005	2.11445	0.173878	0.00985692	0.0719847	0.979555
Q91VH2	Snx9	14	5	0.218124	0.0750967	0.0562712	NaN	0.189135	0.0858716	0.07609	NaN
G5E8K5	Ank3	20	20	0.218241	0.00339855	0.056342	NaN	0.0340153	0.0470513	0.0237826	NaN
Q60803	Traf3	14	6	0.218263	0.0519592	0.0564128	NaN	0.713742	0.00634149	0.20017	NaN
P17156	Hspa2	48	11	0.218348	-0.020668	0.0564836	-0.220503	0.11377	-0.0545484	0.0543601	0.0500279
Q8CI59	Steap3	15	6	0.218401	-0.164291	0.0565544	NaN	0.821723	-0.0608227	0.220626	NaN
Q8BYI9	Tnr	40	39	0.218763	-0.051226	0.0566251	-0.171982	0.311773	-0.0269576	0.107588	-0.367135
Q9CZ44	Nsfl1c	39	12	0.219059	0.00568709	0.0566959	0.121775	0.464488	0.00236234	0.14496	-0.828622
Q60668	Hnrnpd	27	8	0.219088	-0.00102968	0.0567667	-0.274961	0.0520098	0.0377077	0.0322763	0.212614
Q91ZZ3	Sncb	66	13	0.219337	0.00858699	0.0568375	0.0786437	0.000499185	0.0094193	0.00148641	0.180063
Q62418	Dbnl	32	9	0.219465	0.0184264	0.0569083	-0.484515	0.00962093	0.0245725	0.00983862	0.563687
Q8R001	Mapre2	30	7	0.219494	0.0551617	0.056979	-0.277672	0.351518	0.0430918	0.118347	NaN
Q80YN3	Bcas1	11	6	0.219521	0.0662022	0.0570498	0.204462	0.589498	-0.0102048	0.173202	-0.0577385
Q9Z0Y1	Dctn3	24	3	0.219762	0.0285095	0.0571206	NaN	0.0101762	0.0376837	0.0101925	NaN
Q8R164	Bphl	35	9	0.220019	-0.016181	0.0571914	0.96975	0.00102152	-0.0129514	0.00247735	-1.38838
Q71LX4	Tln2	29	35	0.221229	0.0728257	0.0572622	0.112957	0.0383385	0.1422	0.0259768	0.0705792
O55091	Impact	30	6	0.221325	0.162797	0.057333	-2.4569	0.804471	0.173926	0.217724	-1.11609
O08583	Alyref	37	6	0.221946	0.0402626	0.0574037	0.40058	0.177418	0.0944851	0.073188	0.350684
Q61627	Grid1	7	3	0.22254	-0.0840141	0.0574745	NaN	0.257134	-0.0923243	0.092936	NaN
Q99M71	Epdr1	27	6	0.222605	-0.0488695	0.0575453	NaN	0.0951032	-0.0358452	0.0487684	NaN
Q9R0M6	Rab9a	21	3	0.222978	0.00522488	0.0576161	NaN	0.101927	0.0070464	0.0504672	NaN
Q8BHN0	Ppm1l	10	2	0.223837	-0.119766	0.0576869	NaN	0.278113	-0.132414	0.0990232	NaN
Q811D0	Dlg1	32	17	0.223891	0.0385202	0.0577576	1.55552	0.143128	-0.0176443	0.0635617	2.43183
Q7TMK9	Syncrip	27	12	0.223945	0.033915	0.0578284	0.181577	0.0591383	0.0198085	0.0356031	0.0504515
Q99KB8	Hagh	39	8	0.224329	-0.00391624	0.0578992	-0.501936	0.046211	-0.0291091	0.0296574	0.733717
O35239	Ptpn9	4	2	0.2244	-0.149021	0.05797	NaN	0.868007	0.00860304	0.228978	NaN
P35980	Rpl18	23	4	0.224612	-0.0230206	0.0580408	0.167988	0.134505	-0.0594034	0.0612259	0.0525874
Q8K0E8	Fgb	17	5	0.224675	0.13576	0.0581116	NaN	0.0960171	0.267363	0.0489807	NaN
P23198	Cbx3	26	4	0.22513	-0.0589512	0.0581823	NaN	0.223652	-0.0525073	0.0855747	NaN
P70699	Gaa	17	11	0.225381	0.027806	0.0582531	NaN	0.146006	0.120846	0.0645527	NaN
Q9WUC3	Ly6h	19	2	0.225534	0.0964898	0.0583239	NaN	0.730878	-0.00636354	0.203426	NaN
Q811P8	Arhgap32	7	8	0.225589	0.0219895	0.0583947	NaN	0.23769	-0.00557546	0.088406	NaN
Q64010	Crk	35	8	0.225813	0.0470089	0.0584655	-0.217334	0.0284735	0.0710977	0.0205266	-0.25444
Q9D8W7	Ociad2	31	5	0.226867	-0.00892939	0.0585362	1.78457	3.17252e-05	-0.223786	0.000212344	NaN
Q8C0P5	Coro2a	11	4	0.226992	-0.0343576	0.058607	NaN	0.366467	-0.0228373	0.121815	NaN
Q9R0D8	Wdr54	31	6	0.227063	0.028203	0.0586778	NaN	0.101994	0.0897276	0.0505379	NaN
Q9D8V7	Sec11c	16	2	0.227157	0.0998016	0.0587486	NaN	0.441082	0.0690574	0.139298	NaN
Q9QYX7	Pclo	21	67	0.227182	-0.062023	0.0588194	NaN	0.0162926	-0.106832	0.0138732	NaN
Q99LI2	Clcc1	23	8	0.227626	0.0717069	0.0588901	NaN	0.696236	0.0118557	0.196418	NaN
O70589	Cask	17	10	0.227764	0.0496271	0.0589609	NaN	0.011191	0.0728072	0.0108296	NaN
P32067	Ssb	21	8	0.22791	0.0281634	0.0590317	-0.0355745	0.872473	0.0155653	0.229686	-0.091754
Q61330	Cntn2	19	12	0.228482	0.0151165	0.0591025	-0.18552	0.286995	-0.0614031	0.101076	0.0536088
O08966	Slc22a1	15	7	0.228697	0.142365	0.0591733	NaN	0.240535	0.121422	0.0894677	NaN
Q9EPE9	Atp13a1	12	10	0.228755	0.0709033	0.0592441	NaN	0.210728	0.0686189	0.0818233	NaN
O88712	Ctbp1	29	9	0.228807	-0.0257789	0.0593148	-0.215115	0.048292	-0.068085	0.030436	-0.288033
P46660	Ina	54	28	0.22883	-0.0557255	0.0593856	0.891614	0.25258	0.0793154	0.0918743	0.800292
Q99M87	Dnaja3	32	10	0.229037	-0.0412911	0.0594564	NaN	0.101623	-0.0862786	0.0503964	NaN
Q9EQC1	Hsd3b7	31	7	0.229718	0.0413797	0.0595272	NaN	0.191257	0.0598715	0.0767978	NaN
Q9CQB5	Cisd2	28	3	0.23015	-0.0780021	0.059598	NaN	0.0286673	-0.131479	0.0205974	NaN
Q8VCD6	Reep2	24	3	0.230283	-0.0239352	0.0596687	-2.83593	0.0938927	-0.0702071	0.0486268	-2.13851
Q8VCM7	Fgg	17	5	0.23029	0.0452062	0.0597395	NaN	0.0203487	0.169804	0.0164921	NaN
Q8BXB6	Slco2b1	7	5	0.230768	0.129894	0.0598103	NaN	0.642404	-0.0868039	0.185164	NaN
Q62261	Sptbn1	55	102	0.231012	-0.0151629	0.0598811	-0.0848766	0.528681	-0.0577123	0.159329	0.577493
Q8BSF4	Pisd	9	3	0.231035	-0.0604521	0.0599519	NaN	0.615748	-0.0636904	0.179148	NaN
Q3UMF0	Cobll1	30	26	0.23104	0.0438943	0.0600227	NaN	0.86409	-0.0130222	0.228482	NaN
O35166	Gosr2	15	2	0.231448	-0.0486499	0.0600934	NaN	0.0269899	-0.155417	0.0198896	NaN
P97494	Gclc	25	10	0.231959	0.0305619	0.0601642	0.121757	0.0954243	0.0666092	0.04891	0.518991
Q9JII6	Akr1a1	46	13	0.232639	-0.0283858	0.060235	-0.921003	0.249705	-0.0341142	0.0912373	-1.10013
Q05186	Rcn1	16	3	0.232734	0.0616039	0.0603058	NaN	0.283034	0.0973138	0.100085	NaN
Q3U5Q7	Cmpk2	19	6	0.232783	0.0433647	0.0603766	-0.157398	0.00176895	0.134258	0.00353907	-0.08498
Q9JIA7	Sphk2	5	2	0.232953	-0.099456	0.0604473	NaN	0.482003	-0.0797931	0.14949	NaN
Q9QZE7	Tsnax	24	4	0.233303	-0.00304452	0.0605181	0.722965	0.0676579	-0.0799752	0.038859	0.335743
P49442	Inpp1	22	7	0.233345	0.0181332	0.0605889	0.722897	0.105227	0.0327035	0.051175	0.867241
Q6P4S6	Sik3	5	3	0.233939	0.0623671	0.0606597	NaN	0.356942	0.100022	0.119833	NaN
Q8BM13	Olfm2	7	2	0.233942	-0.0899256	0.0607305	NaN	0.620109	0.0187575	0.179714	NaN
Q99LM2	Cdk5rap3	36	12	0.234082	-0.0922767	0.0608012	NaN	0.223285	-0.127031	0.085504	NaN
Q9EPK7	Xpo7	12	10	0.234236	0.106556	0.060872	NaN	0.355217	0.142985	0.119408	NaN
Q61166	Mapre1	38	6	0.235135	0.0430363	0.0609428	NaN	0.0297585	0.0515573	0.0210221	NaN
O88532	Zfr	7	5	0.235174	0.143938	0.0610136	NaN	0.465181	0.0834192	0.145173	NaN
P62774	Mtpn	26	3	0.235675	-0.00596467	0.0610844	0.0403754	0.602988	-0.0669839	0.176883	-0.173768
Q9Z2V4	Pck1	26	10	0.235754	-0.115081	0.0611552	NaN	0.314483	0.125793	0.108366	NaN
Q8K1M6	Dnm1l	54	29	0.236104	0.0140463	0.0612259	-0.100377	0.761695	0.0271947	0.208947	0.0589594
Q9DB29	Iah1	14	3	0.236205	0.134261	0.0612967	NaN	0.20902	0.174759	0.0811155	NaN
Q8BTS4	Nup54	12	4	0.236438	0.105303	0.0613675	NaN	0.846375	-0.0464184	0.22466	NaN
Q80X80	C2cd2l	15	6	0.237193	-0.01502	0.0614383	0.55371	0.21952	-0.0532349	0.0847254	0.498696
Q64505	Cyp7a1	32	9	0.237508	-0.0630129	0.0615091	NaN	0.0917902	-0.18742	0.0480606	NaN
P34152	Ptk2	6	5	0.237662	0.128759	0.0615798	NaN	0.725774	0.0292119	0.202789	NaN
P18242	Ctsd	31	13	0.237692	-0.0568863	0.0616506	0.546376	0.0438897	-0.0632385	0.0288788	0.385002
Q99J77	Nans	29	7	0.237772	0.0246945	0.0617214	NaN	0.00269601	0.00933926	0.00474236	NaN
Q69ZR2	Hectd1	2	2	0.238113	0.0454321	0.0617922	NaN	0.902335	-0.0111335	0.234499	NaN
Q9Z329	Itpr2	6	10	0.238123	0.110002	0.061863	NaN	0.850821	0.00782145	0.225793	NaN
Q62000	Ogn	12	3	0.238146	0.154317	0.0619337	NaN	0.102512	0.2391	0.0506087	NaN
Q9CS84	Nrxn1	12	11	0.238504	0.0639805	0.0620045	2.55752	0.704707	0.0325793	0.198259	-0.403207
B9EJA2	Cttnbp2	6	7	0.238604	0.0745195	0.0620753	NaN	0.00628981	0.0462482	0.00714892	NaN
O35409	Folh1	18	9	0.238702	-0.016943	0.0621461	NaN	0.482896	-0.118747	0.149561	-0.148057
Q61205	Pafah1b3	38	5	0.238795	0.00516376	0.0622169	0.690878	0.00645247	0.0741114	0.00729049	0.203938
Q3U0K8	Ogfod1	13	3	0.239095	-0.00543852	0.0622877	NaN	0.368143	-0.0116099	0.122098	NaN
Q91YS8	Camk1	25	4	0.239578	0.013542	0.0623584	NaN	0.707461	0.00302225	0.198825	NaN
Q9DCY0	Keg1	49	10	0.239729	0.0945655	0.0624292	NaN	0.127647	0.169001	0.0586778	NaN
O35609	Scamp3	21	4	0.240024	0.00237128	0.0625	NaN	0.591028	-0.00088733	0.173485	NaN
Q9JK53	Prelp	22	7	0.240499	0.0950717	0.0625708	NaN	0.176895	0.123491	0.0730464	NaN
Q8R395	Commd5	19	2	0.240578	0.0183353	0.0626416	NaN	0.232705	0.030922	0.0876274	NaN
Q6P5E4	Uggt1	19	18	0.240846	0.0195193	0.0627123	3.99447	0.708402	-0.0545319	0.199108	-0.415278
Q8BGI5	Pex26	21	3	0.24094	0.087876	0.0627831	NaN	0.354095	0.0751471	0.118913	NaN
Q5SWU9	Acaca	8	11	0.241226	-0.022212	0.0628539	NaN	0.871128	0.00490535	0.229473	NaN
Q9D7G0	Prps1	39	4	0.241305	-0.056131	0.0629247	-0.742663	0.0655021	-0.0358628	0.0380096	-1.66501
Q0KL02	Trio	7	12	0.241324	-0.0208601	0.0629955	NaN	0.193228	-0.016324	0.0774349	NaN
Q64521	Gpd2	40	25	0.242325	-0.0325755	0.0630663	-0.0517094	0.379011	-0.0538499	0.124434	0.0452362
P35803	Gpm6b	13	4	0.242654	0.0524091	0.063137	-0.240058	0.184585	0.0697385	0.0748867	-0.0771969
Q06890	Clu	11	4	0.242838	-0.0517144	0.0632078	NaN	0.559732	-0.0724646	0.166407	NaN
O70493	Snx12	40	4	0.24285	0.0943296	0.0632786	NaN	0.0236051	0.185673	0.0182616	NaN
Q9Z2V5	Hdac6	4	3	0.243061	-0.0881389	0.0633494	NaN	0.673694	0.013781	0.191251	NaN
P68510	Ywhah	54	10	0.243272	0.0872914	0.0634202	0.603192	0.653025	0.078231	0.1875	-0.089553
Q01768	Nme2	62	4	0.243601	-0.0282484	0.0634909	-0.340434	0.0168504	-0.012266	0.0144394	-0.36083
P08101	Fcgr2	15	4	0.243673	0.085199	0.0635617	NaN	0.297386	-0.252827	0.103482	NaN
Q00612	G6pdx	27	12	0.244111	0.0389369	0.0636325	-0.43618	0.746484	0.0737201	0.206257	-0.612235
Q8BGP6	Slc25a40	16	4	0.244252	-0.0154811	0.0637033	NaN	0.134124	-0.177601	0.0610136	NaN
O88833	Cyp4a10	30	7	0.244518	0.0520103	0.0637741	NaN	0.484828	0.0377925	0.150127	NaN
Q99PJ0	Ntm	29	7	0.244695	-0.00120876	0.0638448	0.358256	0.440928	-0.0303828	0.139227	0.200681
Q61545	Ewsr1	9	3	0.244756	-0.115632	0.0639156	NaN	0.334816	0.0824719	0.113675	NaN
P97434	Mprip	9	6	0.244796	0.140355	0.0639864	NaN	0.120695	0.0946503	0.0566251	NaN
Q9JMC3	Dnaja4	17	4	0.245245	-0.117322	0.0640572	NaN	0.249799	-0.156586	0.091308	NaN
Q9QUR6	Prep	24	14	0.245315	0.0266528	0.064128	-0.60596	0.0423164	0.052087	0.028171	-0.416366
Q6PE15	Abhd10	14	2	0.245436	0.140031	0.0641988	NaN	0.110093	0.144912	0.0526614	NaN
Q80TH2	Erbin	6	4	0.245509	0.0385939	0.0642695	NaN	0.355161	0.00779016	0.119267	NaN
Q9CQ75	Ndufa2	26	2	0.245623	-0.0193494	0.0643403	-0.077546	0.232541	-0.0537432	0.0875566	NaN
Q9JHW4	Eefsec	13	4	0.245664	-0.0334322	0.0644111	NaN	0.741472	-0.00951293	0.205408	NaN
P53026	Rpl10a	17	4	0.246387	0.00729399	0.0644819	NaN	0.246564	0.0101001	0.0908126	NaN
Q91V41	Rab14	65	10	0.246398	-0.0119653	0.0645527	0.0141234	0.444371	-0.0404821	0.139935	0.266077
P02088	Hbb-b1	70	17	0.246432	0.00110176	0.0646234	-0.191467	0.640359	-0.040531	0.184244	-0.460371
Q60854	Serpinb6	30	9	0.246894	0.0752641	0.0646942	0.139102	0.0346947	0.150134	0.0240657	0.0411788
P63037	Dnaja1	30	7	0.247338	0.00870312	0.064765	0.063929	0.581729	0.0242127	0.171503	0.355749
Q99J39	Mlycd	18	6	0.247345	0.0737643	0.0648358	NaN	0.074247	0.163108	0.0418318	NaN
Q91W50	Csde1	15	10	0.247417	-0.0652905	0.0649066	NaN	0.411387	-0.082336	0.132715	NaN
D3YUB6	Btbd8	2	3	0.247464	0.245835	0.0649773	NaN	0.293973	0.312288	0.102845	NaN
P24668	M6pr	17	3	0.247704	0.125604	0.0650481	NaN	0.0791842	0.0812942	0.0436721	NaN
P48036	Anxa5	57	19	0.247735	0.00159259	0.0651189	0.317723	0.00170187	0.0692153	0.00339751	-0.047518
Q9CQH7	Btf3l4	48	5	0.248427	-0.00475606	0.0651897	NaN	0.0192398	0.00643424	0.015855	NaN
P61957	Sumo2	50	3	0.248447	0.0777343	0.0652605	NaN	0.0637701	0.167626	0.0371602	NaN
O88851	Rbbp9	43	5	0.248537	0.0984183	0.0653313	-1.09062	0.179549	0.195088	0.0736835	-0.734834
Q99KJ8	Dctn2	46	15	0.248582	-0.0176602	0.065402	1.14521	0.00218686	-0.0219681	0.00396376	0.497081
Q9QYR9	Acot2	27	6	0.248868	0.00775585	0.0654728	NaN	0.142906	0.071392	0.0634202	NaN
Q8QZT2	Ccsap	32	4	0.24896	0.00602123	0.0655436	NaN	0.366171	0.0271147	0.121602	NaN
Q8R0F9	Sec14l4	36	14	0.248962	0.0315423	0.0656144	NaN	0.0885413	0.0378549	0.046645	NaN
Q5XJY5	Arcn1	11	5	0.249217	-0.0414445	0.0656852	NaN	0.440828	-0.039661	0.139156	NaN
Q9JIS5	Sv2a	23	13	0.249533	-0.00598407	0.0657559	-0.258237	0.0679614	-0.0684929	0.0390713	-0.297953
P06801	Me1	39	16	0.250272	0.0137875	0.0658267	-0.0988314	0.00740906	0.0141624	0.00813986	1.11902
Q8CFX1	H6pd	32	19	0.250366	-0.0853453	0.0658975	NaN	0.449397	0.0399702	0.140855	NaN
P63044	Vamp2	42	5	0.250914	-0.0268369	0.0659683	-0.162414	0.0747211	-0.0363793	0.0421149	-0.438112
P56959	Fus	16	6	0.251045	-0.0176038	0.0660391	-0.160075	0.00265277	0.0380948	0.00460079	0.0772914
Q8BP92	Rcn2	55	14	0.251374	0.039113	0.0661099	-0.0926344	0.746417	-0.00519861	0.206186	0.021841
Q9R0P5	Dstn	47	7	0.251776	0.00380149	0.0661806	0.194054	0.238844	0.00519695	0.0886891	-0.0693215
A2APX8	Scn1a	13	9	0.251824	-0.0677247	0.0662514	NaN	0.126795	-0.174098	0.0584655	NaN
Q80U56	Avl9	12	5	0.252073	0.0635253	0.0663222	NaN	0.418253	0.0379626	0.134202	NaN
Q7M6Y3	Picalm	33	12	0.252239	0.0428031	0.066393	0.544514	0.121069	0.0632313	0.0567667	-0.20135
P07724	Alb	44	30	0.252427	-0.00888912	0.0664638	0.232638	0.768995	-0.0393788	0.21015	0.384288
D3Z7P3	Gls	49	31	0.252544	-0.0120964	0.0665345	0.237874	0.517865	-0.00305649	0.157135	0.148342
P28653	Bgn	33	9	0.253037	0.0561276	0.0666053	NaN	0.246135	0.0888232	0.090671	NaN
Q9JKX3	Tfr2	9	5	0.253334	0.140869	0.0666761	NaN	0.156651	0.214753	0.0673131	NaN
Q68FF6	Git1	27	11	0.253755	-0.0424828	0.0667469	-0.506524	0.127754	0.0246367	0.0588194	-0.0364685
Q9JJK2	Lancl2	36	11	0.253939	0.00191523	0.0668177	-0.924188	0.501074	-0.0254654	0.15395	-1.52189
Q61733	Mrps31	11	3	0.254454	0.146408	0.0668884	NaN	0.0527336	0.425573	0.0329841	NaN
Q9WTU6	Mapk9	19	3	0.254544	-0.0269571	0.0669592	NaN	0.716683	-0.0146101	0.200807	NaN
Q9D710	Tmx2	22	5	0.254907	-0.0146982	0.06703	-0.0691823	0.476591	-0.00341248	0.147721	-0.570325
P26231	Ctnna1	29	12	0.255387	0.00570169	0.0671008	NaN	0.565138	0.0020321	0.168106	2.34858
P40630	Tfam	19	4	0.255499	-0.0414082	0.0671716	NaN	0.118854	-0.0659393	0.0560589	NaN
P84104	Srsf3	21	2	0.255558	-0.0596241	0.0672424	-0.237836	0.00735292	-0.0972071	0.00806908	-0.375841
P62900	Rpl31	23	3	0.255566	0.0157334	0.0673131	NaN	0.00646569	-0.0280747	0.00736127	NaN
Q60759	Gcdh	15	5	0.255746	-0.0651945	0.0673839	NaN	0.484889	-0.0587298	0.150198	NaN
Q8R0A7	Kiaa0513	21	7	0.255834	0.0210241	0.0674547	0.512648	0.69389	0.00301632	0.195994	0.132242
Q9DCT8	Crip2	31	4	0.256115	-0.0164732	0.0675255	1.31867	0.00114956	0.0413412	0.00268969	NaN
Q8BZ98	Dnm3	44	19	0.25632	0.0356477	0.0675963	0.171959	0.642027	-0.0173658	0.184881	-0.233882
Q9CQ54	Ndufc2	26	4	0.256823	0.0201054	0.067667	2.46217	0.588677	0.0205349	0.172919	0.398432
E9Q3L2	Pi4ka	17	24	0.257365	-0.00213693	0.0677378	0.484874	0.000632006	-0.0146583	0.00169875	0.693255
Q9DBB8	Dhdh	24	5	0.257588	0.226121	0.0678086	NaN	0.0165739	0.483024	0.0140855	NaN
P07310	Ckm	38	8	0.257602	0.0875447	0.0678794	-1.12147	0.752196	0.213412	0.207106	NaN
Q61033	Tmpo	13	3	0.25766	0.0409172	0.0679502	NaN	0.323734	0.0388434	0.109853	NaN
Q99LP6	Grpel1	14	2	0.257675	-0.026753	0.068021	NaN	0.146763	0.0217326	0.0646942	NaN
Q9JI46	Nudt3	34	5	0.257696	-0.0145482	0.0680917	NaN	0.942779	-0.0140121	0.242143	NaN
O54950	Prkag1	12	2	0.257801	-0.0915577	0.0681625	NaN	0.629569	-0.0938038	0.181484	NaN
Q99MI1	Erc1	10	5	0.257868	0.081604	0.0682333	NaN	0.221795	0.0552743	0.0852208	NaN
Q9JJL3	Slco1b2	19	13	0.258486	0.0203913	0.0683041	NaN	0.410222	0.00250149	0.132432	NaN
Q8BWM0	Ptges2	30	8	0.258652	-0.0371559	0.0683749	NaN	0.0674682	-0.0768536	0.0386467	NaN
Q8BLJ3	Plcxd3	28	7	0.258725	-0.0216592	0.0684456	0.48264	0.85975	-0.0273673	0.227421	-1.24368
Q9EP72	Emc7	27	3	0.258802	0.0791086	0.0685164	NaN	0.229295	0.0691009	0.0863533	NaN
Q60749	Khdrbs1	15	3	0.258821	-0.0246551	0.0685872	0.302021	0.157932	0.0392128	0.0679502	0.0282158
O35633	Slc32a1	19	8	0.258878	0.0366858	0.068658	0.0686593	0.903311	0.0428417	0.234782	0.238996
Q8CC88	Vwa8	15	19	0.258981	0.0212102	0.0687288	NaN	0.130924	0.0913583	0.0600934	NaN
P61202	Cops2	32	11	0.25935	0.0504277	0.0687995	-0.695448	0.79294	0.0859338	0.215883	-0.688444
Q8BU30	Iars1	14	13	0.259377	0.00840451	0.0688703	-0.0472874	0.215358	0.0170418	0.0834513	0.264178
Q9D289	Trappc6b	14	2	0.259667	0.0510694	0.0689411	NaN	0.616492	-0.0443797	0.179289	NaN
Q11136	Pepd	20	8	0.259711	0.0295929	0.0690119	NaN	0.0200133	0.00682649	0.0162089	NaN
Q6ZPE2	Sbf1	16	18	0.259721	-0.0578657	0.0690827	NaN	0.0982379	0.00415621	0.049547	NaN
Q8K0R6	Gltpd2	13	3	0.259772	0.106773	0.0691535	NaN	0.258634	-0.187209	0.0933607	NaN
P97765	Wbp2	34	6	0.260086	0.0530631	0.0692242	-0.726137	0.429339	0.0731198	0.136467	-0.14034
Q9Z1D1	Eif3g	12	3	0.260527	0.046419	0.069295	NaN	0.361228	0.0638849	0.120824	NaN
Q9CR86	Carhsp1	33	3	0.260723	-0.00617523	0.0693658	NaN	0.998885	-0.0273333	0.249858	NaN
Q9WUZ9	Entpd5	35	12	0.260889	-0.0764329	0.0694366	NaN	0.327202	-0.080677	0.111056	NaN
P11688	Itga5	15	14	0.261372	0.0457642	0.0695074	NaN	0.374165	-0.0932781	0.123372	NaN
Q8BMS1	Hadha	42	25	0.261604	0.0294156	0.0695781	0.30636	0.114672	0.0972742	0.0545725	0.845051
P30416	Fkbp4	28	11	0.261679	0.0341029	0.0696489	NaN	0.0845103	0.0631176	0.0455125	NaN
Q9D8E6	Rpl4	25	11	0.261777	-0.02332	0.0697197	-0.000541966	0.0777099	-0.0323556	0.0430351	-0.121852
Q80UW2	Fbxo2	51	10	0.261812	-0.0228634	0.0697905	-0.255147	0.179817	-0.0194402	0.0739666	-0.14037
P61082	Ube2m	19	3	0.262084	0.162981	0.0698613	NaN	0.473175	0.123861	0.146871	NaN
Q9R0P4	Smap	30	3	0.26275	0.206377	0.069932	-1.5931	0.0843563	0.257203	0.0454417	NaN
Q99MX7	Tmem121b	11	3	0.262945	0.102482	0.0700028	NaN	0.858995	0.00331457	0.227279	NaN
Q99KP3	Cryl1	23	5	0.263055	0.0687748	0.0700736	NaN	0.0667415	0.271454	0.0385759	0.299705
Q923D2	Blvrb	52	6	0.263402	-0.0466858	0.0701444	NaN	0.895542	-0.0167074	0.233296	NaN
Q8R4H2	Arhgef12	3	3	0.263718	0.0761978	0.0702152	NaN	0.189541	0.114692	0.0765147	NaN
Q60790	Rasa3	7	5	0.263895	-0.0481663	0.070286	NaN	0.297185	0.0301473	0.103412	NaN
O70570	Pigr	7	4	0.264676	0.110062	0.0703567	NaN	0.838725	0.00308032	0.223103	NaN
P52503	Ndufs6	30	3	0.264884	0.302825	0.0704275	NaN	0.907217	0.0943908	0.235065	NaN
Q9QZD8	Slc25a10	29	8	0.264895	-0.00855096	0.0704983	NaN	0.332954	-0.0796934	0.112967	NaN
Q9QZ06	Tollip	42	8	0.265061	-0.00657095	0.0705691	-0.689714	0.772075	-0.0243115	0.211141	0.340847
P20352	F3	9	2	0.265845	-0.0915479	0.0706399	NaN	0.447242	-0.0912362	0.14036	NaN
Q3UHJ0	Aak1	53	30	0.265863	0.0182255	0.0707106	-0.19828	0.254437	0.0245776	0.0924405	-0.66528
O08848	RO60	12	5	0.266155	0.0657702	0.0707814	NaN	0.170209	0.0545042	0.0707814	NaN
Q9QYA2	Tomm40	32	7	0.266621	-0.0402448	0.0708522	0.545006	0.282585	-0.0887243	0.100014	0.387311
P24547	Impdh2	17	6	0.267386	-0.0889166	0.070923	NaN	0.854913	0.0558969	0.226288	NaN
P40336	Vps26a	27	7	0.267424	-0.0180031	0.0709938	NaN	0.0817697	-0.0131883	0.0445923	NaN
P13595	Ncam1	35	29	0.267538	-0.0244838	0.0710646	0.0594362	0.578371	-0.0437114	0.171008	-0.172389
P61924	Copz1	22	3	0.268234	0.0314455	0.0711353	NaN	0.974552	-0.0292341	0.246178	NaN
P09925	Surf1	19	4	0.270011	-0.129476	0.0712061	NaN	0.200094	-0.125688	0.0787089	NaN
Q62426	Cstb	39	4	0.270428	-0.0117242	0.0712769	NaN	0.114738	-0.0495406	0.0546433	0.764083
P20852	Cyp2a5	29	7	0.270955	-0.0959497	0.0713477	NaN	0.771076	-0.0453866	0.210716	NaN
P15116	Cdh2	26	15	0.271316	-0.000547283	0.0714185	0.112505	0.442342	-0.00019872	0.13951	-0.966018
P11679	Krt8	32	19	0.271344	-0.077999	0.0714892	NaN	0.333609	-0.0920887	0.11325	NaN
Q4KML4	Abracl	25	2	0.27154	-0.0403531	0.07156	NaN	0.380249	-0.0546895	0.124575	NaN
Q80UP3	Dgkz	9	4	0.27206	-0.114436	0.0716308	NaN	0.0437034	-0.215168	0.0287373	NaN
O88967	Yme1l1	13	6	0.272631	-0.0826462	0.0717016	NaN	0.0794059	-0.145717	0.0437429	NaN
Q9CYT6	Cap2	52	17	0.272672	-0.00202671	0.0717724	-1.01365	0.216274	-0.0354899	0.0837344	-0.108558
Q9CPQ1	Cox6c	34	3	0.273243	0.0178823	0.0718431	NaN	0.338255	-0.142589	0.114666	2.20404
P57746	Atp6v1d	57	13	0.273329	-0.00643223	0.0719139	0.0546478	0.0474897	-0.0159921	0.0300113	0.242216
O88962	Cyp8b1	42	20	0.273494	0.0588112	0.0719847	NaN	0.557012	0.0163669	0.165841	NaN
Q9CR62	Slc25a11	45	13	0.273524	-0.0432099	0.0720555	-0.327075	0.225771	-0.046364	0.0859994	-0.476447
O35969	Gamt	19	2	0.273657	0.0675422	0.0721263	NaN	0.988309	-0.00817222	0.248301	NaN
O88910	Mpp3	24	7	0.273687	0.102355	0.0721971	NaN	0.188551	0.144515	0.0759485	NaN
Q9D020	Nt5c3a	15	4	0.27378	0.0694075	0.0722678	NaN	0.572146	0.0275882	0.169946	NaN
Q3TZZ7	Esyt2	18	9	0.274073	-0.0838246	0.0723386	NaN	0.34456	-0.135697	0.116789	NaN
O88668	Creg1	13	2	0.274109	-0.125656	0.0724094	NaN	0.744013	0.00448756	0.205903	NaN
P62196	Psmc5	39	11	0.274755	0.0373707	0.0724802	1.29114	0.959805	0.0630079	0.244337	0.354819
Q61753	Phgdh	26	11	0.275242	0.0169324	0.072551	0.189797	0.355644	0.00815757	0.119621	-0.159776
P35293	Rab18	35	4	0.275428	-0.0023218	0.0726217	1.13532	0.22094	-0.0651849	0.0850085	1.10761
P09103	P4hb	46	21	0.275528	-0.0160549	0.0726925	-1.51804	0.789235	-0.0363252	0.215034	-1.24097
A2AP18	Plch2	5	5	0.276076	-0.123825	0.0727633	NaN	0.998184	-0.0215289	0.249717	NaN
P28661	Septin4	27	8	0.276165	0.023189	0.0728341	-0.148029	0.195522	-0.0275554	0.0780011	0.892907
Q9QXY6	Ehd3	58	14	0.27701	-0.0117914	0.0729049	0.536369	0.16064	-0.0138611	0.068658	-0.37792
Q9DCV4	Rmdn1	16	4	0.277288	0.0445036	0.0729757	NaN	0.478525	-0.0653149	0.148499	NaN
Q99LR1	Abhd12	27	8	0.278849	-0.0150786	0.0730464	1.72283	0.395716	-0.00745615	0.128468	2.04474
Q8K406	Lgi3	17	7	0.279084	0.00396249	0.0731172	-0.320376	0.404557	-0.0434151	0.130804	-0.421861
P58281	Opa1	31	23	0.279185	-0.0523807	0.073188	0.353107	0.0107244	-0.0950969	0.0104757	-0.780724
Q8VEH5	Epm2aip1	21	8	0.279473	0.0678592	0.0732588	NaN	0.717813	0.0641118	0.201161	NaN
P80314	Cct2	56	22	0.279867	-0.00121479	0.0733296	-0.545771	0.103274	-0.0164673	0.0507503	0.46406
Q8K1J6	Trnt1	20	7	0.280165	0.0622498	0.0734003	NaN	0.354811	0.0732478	0.119196	NaN
P58771	Tpm1	32	4	0.281343	-1.29036e-05	0.0734711	0.464522	0.62343	-0.0297603	0.180493	-0.09361
P63094	Gnas	38	10	0.281605	-0.0124434	0.0735419	NaN	0.667064	-0.0267348	0.190048	NaN
Q3U3R4	Lmf1	18	7	0.281897	0.0156035	0.0736127	NaN	0.317841	-0.0548471	0.108791	NaN
P62334	Psmc6	32	8	0.282336	0.0305549	0.0736835	-0.898558	0.0409575	0.0939441	0.0276048	-0.193168
Q9ESP1	Sdf2l1	26	3	0.282409	-0.075039	0.0737542	NaN	0.19252	-0.0876488	0.0771518	NaN
Q78JE5	Fbxo22	13	4	0.282609	0.0677263	0.073825	NaN	0.0283875	0.141558	0.0204558	NaN
Q8BYC6	Taok3	15	8	0.284054	0.110432	0.0738958	NaN	0.28714	0.133908	0.101147	NaN
P26049	Gabra3	15	4	0.284074	0.0604379	0.0739666	NaN	0.631814	-0.0460086	0.18205	NaN
Q9DBG6	Rpn2	41	21	0.28428	-0.0374865	0.0740374	0.0122189	0.013531	-0.0741641	0.0119621	-0.0888695
P51655	Gpc4	7	2	0.284887	0.026946	0.0741082	NaN	0.333176	-0.0635575	0.113109	NaN
P97372	Psme2	25	4	0.285298	-0.00673674	0.0741789	NaN	0.432871	0.00980655	0.136891	-0.448617
Q4QQM4	Trp53i11	13	2	0.285862	-0.0158072	0.0742497	NaN	0.915575	-0.028387	0.236622	NaN
Q8CI75	Dis3l2	8	4	0.285873	0.0735577	0.0743205	NaN	0.331765	0.0882587	0.112755	NaN
Q9DCV7	Krt7	37	8	0.286121	0.116057	0.0743913	NaN	0.971931	-0.0169007	0.245682	NaN
Q8BMP6	Acbd3	10	3	0.286123	0.020949	0.0744621	NaN	0.304949	-0.0622041	0.105818	NaN
P70372	Elavl1	34	9	0.2864	0.0052303	0.0745328	0.531806	0.192622	0.0300974	0.0772225	NaN
Q8BUV3	Gphn	33	17	0.286619	0.0631615	0.0746036	0.083927	0.050818	0.0714906	0.0318516	-0.145308
Q9CQW2	Arl8b	49	4	0.286757	-0.123639	0.0746744	NaN	0.0315925	-0.138915	0.022013	-0.0120891
Q8BH64	Ehd2	14	5	0.287137	0.139717	0.0747452	NaN	0.0775228	0.262058	0.0429643	NaN
O08600	Endog	41	9	0.287426	0.115279	0.074816	NaN	0.319743	0.107117	0.109287	NaN
Q9WTM5	Ruvbl2	23	8	0.287571	0.0146415	0.0748867	-2.38732	0.00288011	0.00838724	0.00481314	NaN
Q99L43	Cds2	20	5	0.287625	-0.0296571	0.0749575	0.581011	0.0303513	0.0233991	0.021376	0.457559
Q7TT37	Elp1	6	5	0.288118	0.0208108	0.0750283	NaN	0.507739	-0.0127995	0.155507	NaN
Q8CGF5	Tlcd4	16	4	0.288194	0.037734	0.0750991	NaN	0.876792	-0.0307631	0.230252	NaN
Q9CWS0	Ddah1	44	10	0.288471	-0.012145	0.0751699	-2.31553	0.00411984	0.0145617	0.00580408	-2.00122
Q8JZN7	Rhot2	12	4	0.2886	0.0469676	0.0752407	NaN	0.931648	-0.0295502	0.240161	NaN
Q8C196	Cps1	69	140	0.28873	-0.075183	0.0753114	NaN	0.349611	0.050128	0.117993	NaN
Q61701	Elavl4	33	3	0.288913	-0.168264	0.0753822	NaN	0.175421	-0.274417	0.072551	-1.68684
Q9EQQ9	Oga	15	8	0.288974	0.0817549	0.075453	0.805689	0.559898	-0.0500704	0.166619	-0.187996
Q60710	Samhd1	7	2	0.289479	-0.111078	0.0755238	NaN	0.767062	-0.0617904	0.209938	NaN
O55222	Ilk	10	4	0.289835	0.0911669	0.0755946	NaN	0.274051	0.112954	0.0976076	NaN
Q6NVE9	Pptc7	12	2	0.28984	-0.159636	0.0756653	NaN	0.460532	-0.11973	0.143828	NaN
Q3U7R1	Esyt1	24	16	0.290247	-0.027013	0.0757361	1.1709	0.568766	-0.0186361	0.169026	0.791168
P67984	Rpl22	36	3	0.290355	-0.0161586	0.0758069	-0.204528	0.000816141	-0.0437712	0.00212344	0.00899399
Q6PEB6	Mob4	28	3	0.290563	-0.047831	0.0758777	NaN	0.0166031	-0.0170152	0.0141563	0.0894396
O09173	Hgd	27	7	0.290573	-0.127651	0.0759485	NaN	0.0904768	0.100633	0.0474943	NaN
Q5M8N0	Cnrip1	48	5	0.290624	-0.0173865	0.0760193	0.151151	0.037823	-0.0253983	0.0257644	0.134904
P59242	Cgn	16	15	0.290639	0.121855	0.07609	NaN	0.42666	0.0949278	0.13583	NaN
A6X919	Dpy19l1	19	9	0.290726	0.120302	0.0761608	NaN	0.0805534	0.228822	0.0439553	NaN
Q9D379	Ephx1	23	12	0.290896	-0.0320405	0.0762316	0.271806	0.451005	-0.0343912	0.141209	-0.903459
O35326	Srsf5	14	3	0.291534	-0.0150241	0.0763024	NaN	0.696207	0.0475828	0.196348	NaN
Q80TR1	Adgrl1	10	9	0.291727	0.063137	0.0763732	NaN	0.696653	0.0292918	0.196489	NaN
P58404	Strn4	9	4	0.291955	0.0365572	0.0764439	NaN	0.928153	0.00396221	0.239312	NaN
Q9CQE8	RTRAF	39	7	0.292017	0.00759667	0.0765147	4.20457	0.00288815	0.107375	0.00488392	0.0627784
O88844	Idh1	43	13	0.292023	0.00848701	0.0765855	0.807761	0.0246711	0.0483482	0.0188279	0.480047
Q99J85	Nptxr	23	5	0.292486	0.108965	0.0766563	NaN	0.32378	0.168336	0.109924	NaN
O70172	Pip4k2a	23	6	0.292503	0.00308467	0.0767271	-0.13685	0.0493237	-0.0295779	0.0307899	0.471552
P50428	Arsa	26	5	0.292986	-0.0430039	0.0767978	NaN	0.976957	-0.0135075	0.246602	NaN
Q8BIW1	Prune1	21	6	0.293007	0.0439415	0.0768686	-0.189021	0.249559	0.0603634	0.0910957	1.52339
Q9D6M3	Slc25a22	30	8	0.293086	-0.0234523	0.0769394	0.288544	0.206329	-0.0591738	0.0802661	1.25922
P27046	Man2a1	32	29	0.29354	-0.0969351	0.0770102	NaN	0.373889	-0.10814	0.123089	NaN
Q5SV85	Synrg	8	6	0.29358	0.0444366	0.077081	NaN	0.318373	0.0616601	0.109003	NaN
Q9CQA3	Sdhb	27	7	0.29362	-0.0527516	0.0771518	-0.116827	0.31514	-0.0649344	0.108437	-0.309557
P58710	Gulo	37	13	0.293685	-0.0601436	0.0772225	NaN	0.893195	-0.0115662	0.233012	NaN
P11499	Hsp90ab1	57	24	0.294352	-0.0178024	0.0772933	-0.164645	0.600686	-0.0242504	0.175821	0.113482
Q3UH66	Wnk2	5	4	0.294586	-0.0570143	0.0773641	-0.396264	0.558404	-0.0267935	0.166124	NaN
Q8QZY2	Glyctk	13	4	0.29461	-0.0893799	0.0774349	NaN	0.588128	0.00492408	0.172707	NaN
P62746	Rhob	44	4	0.294614	0.0744999	0.0775057	NaN	0.459255	0.0132544	0.143403	NaN
Q1RLL3	Cpne9	14	3	0.295241	-0.117754	0.0775764	NaN	0.00654478	-0.238998	0.00757361	NaN
P70697	Urod	21	6	0.295316	0.0366366	0.0776472	NaN	0.276967	0.0448811	0.0985277	NaN
P05784	Krt18	47	30	0.295452	-0.0677198	0.077718	NaN	0.274669	-0.0921106	0.0978199	NaN
O70435	Psma3	21	6	0.295894	-0.0463675	0.0777888	0.731016	0.126608	-0.0460864	0.0583239	-0.562613
O35963	Rab33b	20	3	0.296143	-0.0647864	0.0778596	0.80128	0.763436	-0.0459907	0.209371	NaN
Q9D328	Tmem35a	14	2	0.296264	-0.0408487	0.0779304	NaN	0.208322	-0.0678677	0.0810447	NaN
Q9QYC0	Add1	43	26	0.296306	-0.00691761	0.0780011	-0.356146	0.00266402	-0.00815116	0.00467157	-0.222776
P24638	Acp2	6	3	0.296579	-0.134452	0.0780719	NaN	0.435812	-0.12368	0.137882	NaN
Q9D394	Rufy3	27	10	0.297152	-0.00641761	0.0781427	1.02861	0.955481	-0.0021277	0.243984	0.626342
O35945	Aldh1a7	36	6	0.297404	-0.104932	0.0782135	NaN	0.583815	0.0224299	0.171645	NaN
P27671	Rasgrf1	8	7	0.297695	-0.16147	0.0782843	NaN	0.88824	-0.0406292	0.232163	NaN
Q3TTY5	Krt2	11	5	0.297966	0.028894	0.078355	NaN	0.343956	0.309015	0.116577	NaN
Q921H8	Acaa1a	34	7	0.298497	-0.018646	0.0784258	0.267724	0.626225	-0.0259373	0.180917	0.521235
P21300	Akr1b7	12	2	0.298505	-0.141649	0.0784966	NaN	0.219672	0.0972141	0.0848669	NaN
Q5EBJ4	Ermn	43	10	0.29863	0.0460821	0.0785674	0.895146	0.596017	0.0167	0.174476	-0.229623
Q8BHL3	Tbc1d10b	17	7	0.298641	0.0521118	0.0786382	NaN	0.111307	0.048489	0.0529445	NaN
Q9WUA3	Pfkp	39	21	0.298784	0.0240646	0.0787089	0.165161	0.641939	-0.00601216	0.18481	0.142705
P62073	Timm10	30	3	0.298788	-0.0347176	0.0787797	NaN	0.493605	-0.0523973	0.152109	NaN
Q80U23	Snph	15	5	0.29884	-0.0437581	0.0788505	-0.0891695	0.187783	-0.100409	0.0755946	0.691284
Q02013	Aqp1	16	4	0.298982	-0.0631597	0.0789213	NaN	0.58814	-0.0567001	0.172777	NaN
Q9R1R2	Trim3	20	10	0.298985	0.037772	0.0789921	-0.390064	0.265344	0.0476472	0.0957673	-0.443592
Q5XG73	Acbd5	31	13	0.299035	0.0651225	0.0790629	NaN	0.563382	0.0197281	0.167681	NaN
P37040	Por	25	12	0.299444	-0.0723543	0.0791336	-0.654697	0.513064	-0.0273616	0.156073	0.457078
Q60597	Ogdh	41	34	0.300901	0.00284734	0.0792044	-0.0981097	0.0710441	0.0572962	0.0402039	-0.110265
P29341	Pabpc1	36	18	0.301001	-0.00091866	0.0792752	-1.33284	0.000472422	-0.00147223	0.00134485	-1.15439
Q8CG72	Adprs	28	7	0.301036	-0.0403245	0.079346	NaN	0.978898	0.031214	0.246815	NaN
Q9QYJ0	Dnaja2	35	8	0.301228	-0.0521598	0.0794168	0.0704101	0.65318	-0.0490093	0.187642	-0.169654
Q9ET01	Pygl	22	10	0.301399	0.276714	0.0794875	NaN	0.089554	0.239338	0.0469989	NaN
Q8C3Q5	Shisa7	11	4	0.301497	0.0449169	0.0795583	NaN	0.336529	-0.0187098	0.1141	NaN
Q9QVP9	Ptk2b	14	10	0.301938	0.0405223	0.0796291	0.553487	0.0623079	0.113317	0.0366648	1.14554
Q91W43	Gldc	6	4	0.302339	0.199659	0.0796999	NaN	0.0574256	0.58631	0.0348245	NaN
P34884	Mif	67	10	0.302779	0.0995547	0.0797707	-0.407485	0.0868241	0.133991	0.0460787	-0.250045
Q91YE6	Ipo9	13	7	0.303073	0.0299881	0.0798414	1.40698	0.222312	0.0380756	0.0852916	2.87654
O35435	Dhodh	44	10	0.304847	0.0348136	0.0799122	NaN	0.176373	-0.13526	0.0729049	NaN
Q91V09	Wdr13	16	6	0.305088	-0.00914662	0.079983	0.378094	0.328898	0.0138098	0.111481	NaN
O89053	Coro1a	28	11	0.305549	-0.00505738	0.0800538	0.23992	0.153345	0.0206026	0.066393	-0.286882
O35887	Calu	34	8	0.305787	-0.0547897	0.0801246	0.22461	0.46874	-0.0497052	0.145881	NaN
Q61425	Hadh	43	7	0.307266	-0.00308563	0.0801954	NaN	0.0141185	0.00314212	0.0125991	NaN
Q9CY50	Ssr1	22	6	0.307472	-0.0256288	0.0802661	NaN	0.0376159	-0.0693403	0.0256229	NaN
P97478	Coq7	16	2	0.307501	-0.0702467	0.0803369	NaN	0.435186	-0.0740923	0.137741	NaN
Q62167	Ddx3x	23	4	0.307998	-0.0145938	0.0804077	-0.753715	0.824689	-0.019603	0.221121	-0.372922
Q9EQ32	Pik3ap1	9	5	0.308259	-0.0742039	0.0804785	NaN	0.565025	-0.0633989	0.168035	NaN
Q9WV80	Snx1	25	9	0.308297	0.0269852	0.0805493	0.936977	0.869969	-0.00665344	0.229403	-0.27383
P49429	Hpd	46	14	0.308612	-0.0576684	0.08062	NaN	0.991632	-0.0225722	0.248584	NaN
Q8BY89	Slc44a2	6	4	0.30875	0.0787548	0.0806908	NaN	0.731951	0.0610477	0.20378	NaN
Q9WTR5	Cdh13	8	4	0.308899	-0.0689527	0.0807616	0.102058	0.111424	-0.0498385	0.0530861	0.475452
Q78IK4	Apool	36	7	0.308996	0.000349155	0.0808324	-0.161315	0.000292141	0.0418383	0.00106172	-0.207535
Q920L1	Fads1	29	11	0.309101	0.0598398	0.0809032	NaN	0.255156	0.0738461	0.0928652	NaN
Q9D2M8	Ube2v2	57	2	0.309977	0.0155051	0.080974	0.566697	0.152447	0.0220398	0.0659683	0.170645
Q9D1L0	Chchd2	17	2	0.310233	-0.0492457	0.0810447	NaN	0.970014	-0.0250824	0.245612	NaN
Q7TPR4	Actn1	53	23	0.310393	-0.0175904	0.0811155	0.791019	0.524234	-0.0264958	0.15855	1.92825
P46471	Psmc2	33	11	0.310418	0.0244893	0.0811863	NaN	0.240069	0.074719	0.0891846	NaN
P70195	Psmb7	34	8	0.31048	0.0647547	0.0812571	-0.399234	0.462199	0.14498	0.144465	-0.437196
P49935	Ctsh	13	3	0.31076	-0.0976049	0.0813279	NaN	0.501863	-0.103021	0.154162	NaN
Q64433	Hspe1	42	5	0.310762	-0.0147988	0.0813986	1.85959	0.637495	-0.0266529	0.183324	0.286185
Q80WQ2	Vac14	7	4	0.311055	-0.0315316	0.0814694	NaN	0.277022	0.0112843	0.0985985	NaN
Q3UGR5	Hdhd2	48	9	0.311137	-0.030595	0.0815402	0.0302572	0.143117	0.00191102	0.0634909	-0.42817
Q93092	Taldo1	26	8	0.312233	0.0796817	0.081611	-0.245836	0.0243725	0.124629	0.0186863	NaN
Q91YT0	Ndufv1	32	12	0.312256	-0.00281824	0.0816818	-1.67422	0.0262103	-0.0303311	0.0195357	-1.66996
Q64518	Atp2a3	22	10	0.312637	-0.0401538	0.0817525	0.484295	0.221141	0.017355	0.0850793	NaN
Q8BGH4	Reep1	19	3	0.313137	-0.00643356	0.0818233	NaN	0.234775	-0.00159058	0.0879813	NaN
P53612	Rabggtb	6	2	0.313255	0.0485203	0.0818941	NaN	0.570261	-0.0108592	0.169522	NaN
Q9QXD1	Acox2	28	13	0.313404	0.0468082	0.0819649	NaN	0.36373	0.138476	0.121178	NaN
Q99JG2	Gpr37l1	14	4	0.31343	0.119207	0.0820357	0.119741	0.466346	-0.0212854	0.145385	-0.00631592
Q60692	Psmb6	31	5	0.313711	-0.0505525	0.0821065	NaN	0.39089	-0.0653061	0.12769	NaN
P11438	Lamp1	8	3	0.31388	-0.103392	0.0821772	NaN	0.155804	-0.170445	0.06703	NaN
Q99MZ7	Pecr	29	6	0.31413	0.0079426	0.082248	NaN	0.348862	0.0197262	0.11778	NaN
P16125	Ldhb	64	26	0.314382	-0.0163677	0.0823188	-0.182596	0.686141	-0.0239976	0.194507	-0.0699191
P51163	Uros	17	3	0.314508	0.154512	0.0823896	NaN	0.0307016	0.383463	0.0216591	NaN
Q9QY30	Abcb11	37	38	0.315547	0.0246751	0.0824604	NaN	0.438225	0.0175652	0.138307	NaN
P03921	Mtnd5	18	10	0.315655	-0.0277352	0.0825311	1.31597	0.30598	-0.10384	0.106172	1.14922
Q8BWT5	Dip2a	5	4	0.315747	0.0560551	0.0826019	NaN	0.0191854	0.158077	0.0157843	NaN
Q91W89	Man2c1	9	6	0.315889	0.0410736	0.0826727	NaN	0.144566	0.088507	0.0639156	NaN
Q9DCS3	Mecr	34	6	0.315942	-0.00452688	0.0827435	0.169599	0.594236	0.0410743	0.174122	NaN
P21279	Gnaq	42	6	0.3162	0.0323796	0.0828143	0.533121	0.0545104	0.160089	0.0335504	0.118992
P0DP26	Calm1	74	18	0.316637	0.0502248	0.0828851	-0.220145	0.641136	0.0195867	0.184527	-0.214143
P0DP28	Calm3	74	18	0.316637	0.0502248	0.0829558	NaN	0.641136	0.0195867	0.184598	NaN
P0DP27	Calm2	74	18	0.316637	0.0502248	0.0830266	-0.136463	0.641136	0.0195867	0.184669	-0.112508
Q99J47	Dhrs7b	28	7	0.316644	-0.0646392	0.0830974	-0.902835	0.327242	-0.0839166	0.111127	NaN
Q6NVG1	Lpcat4	19	6	0.3168	-0.0199894	0.0831682	NaN	0.340955	-0.0207401	0.115303	NaN
Q8BG02	Ppp2r2c	11	2	0.317158	0.069559	0.083239	NaN	0.349287	0.0336613	0.117851	NaN
Q8BMG7	Rab3gap2	10	10	0.317184	0.0441519	0.0833097	-1.61752	0.111224	0.173715	0.0528737	NaN
P28741	Kif3a	8	4	0.317248	0.076595	0.0833805	NaN	0.282498	0.176196	0.0999434	NaN
Q8BL97	Srsf7	13	3	0.317638	-0.286457	0.0834513	-0.152112	0.148311	-0.12058	0.0649773	NaN
E9PV24	Fga	12	7	0.317953	0.0701764	0.0835221	NaN	0.0665374	0.201808	0.0383635	NaN
Q3UYC0	Ppm1h	22	8	0.318592	-0.00284139	0.0835929	3.54606	0.0893242	-0.0240395	0.0469281	NaN
G3X9K3	Arfgef1	4	4	0.318623	0.0432105	0.0836636	0.588253	0.0587757	-0.0148584	0.0355323	-0.896176
Q60829	Ppp1r1b	63	7	0.318629	0.0632258	0.0837344	NaN	0.563247	0.0836819	0.16761	-0.599067
P60521	Gabarapl2	39	4	0.318649	-0.00870435	0.0838052	-3.79219	0.0202775	0.0191479	0.0163505	-3.342
P63141	Kcna2	29	5	0.319462	0.0290718	0.083876	NaN	0.274482	-0.0190556	0.0976784	NaN
Q9WUL7	Arl3	43	6	0.319786	0.015683	0.0839468	-1.11257	0.6749	-0.0198273	0.191818	1.54247
Q91VR7	Map1lc3a	41	3	0.319794	-0.100928	0.0840176	-0.0792748	0.00561479	0.100946	0.00679502	0.147964
P68369	Tuba1a	86	3	0.320101	-0.00252066	0.0840883	NaN	0.71141	-0.0533996	0.199674	NaN
Q9JKD3	Scamp5	21	4	0.320136	0.0808227	0.0841591	-0.0106691	0.0466364	0.0763114	0.029799	-0.00552798
Q63829	Commd3	17	2	0.320225	-0.0990139	0.0842299	NaN	0.34594	-0.114911	0.117356	NaN
Q9WTP7	Ak3	47	8	0.32055	0.0139455	0.0843007	-0.180802	0.017366	0.0341257	0.014581	0.471949
Q3V1L4	Nt5c2	16	6	0.320697	0.0867646	0.0843715	-1.12329	0.842624	0.0292888	0.223811	NaN
O88544	Cops4	36	10	0.320736	0.0131899	0.0844422	0.0441311	0.772716	0.0197328	0.211353	-0.353157
Q63959	Kcnc3	13	7	0.321278	0.0734754	0.084513	-1.07005	0.513897	0.0643188	0.156215	-0.785335
Q9JMA1	Usp14	26	9	0.321448	0.102436	0.0845838	0.160725	0.613734	0.15938	0.178723	-0.0182188
Q9D1A2	Cndp2	41	15	0.321469	-0.0511254	0.0846546	-0.443358	0.261834	0.00412352	0.0947763	-0.680118
Q7TSJ2	Map6	64	49	0.322351	-0.00367221	0.0847254	0.211671	0.000131455	-0.0023288	0.000424689	-0.093312
Q9Z0H4	Celf2	19	6	0.322515	-0.0163017	0.0847961	0.541391	0.113252	0.218547	0.0541478	NaN
Q03265	Atp5f1a	58	50	0.322777	-0.00426855	0.0848669	-0.00620934	0.841481	0.0422121	0.223457	0.293897
Q07417	Acads	27	7	0.322957	0.0242047	0.0849377	NaN	0.553782	-0.0317685	0.165345	NaN
Q9Z2I8	Suclg2	30	9	0.323141	-0.0334035	0.0850085	NaN	0.0215856	0.0741171	0.0169168	NaN
Q8BGT5	Gpt2	14	6	0.323171	-0.138348	0.0850793	NaN	0.538417	-0.106986	0.161523	NaN
Q6ZQ38	Cand1	35	34	0.323368	0.0234898	0.0851501	0.25604	0.861473	0.0305056	0.228058	0.233988
Q9QZ88	Vps29	23	3	0.324009	-0.0395783	0.0852208	NaN	0.168641	-0.0286456	0.070286	NaN
Q80UM3	Naa15	8	4	0.324161	0.0648487	0.0852916	NaN	0.307334	-0.0243925	0.106738	0.132705
Q9CY58	Serbp1	20	5	0.32435	0.0467487	0.0853624	-0.807752	0.0301628	0.05615	0.0213052	-0.84475
Q99JX3	Gorasp2	14	4	0.324819	-0.0440547	0.0854332	NaN	0.901725	-0.0126097	0.234357	NaN
P39061	Col18a1	12	15	0.324837	0.0506636	0.085504	NaN	0.952916	-0.0166959	0.243559	NaN
P51658	Hsd17b2	44	13	0.324874	0.013614	0.0855747	NaN	0.857622	-0.0292472	0.227138	NaN
Q8R5H1	Usp15	9	7	0.324941	-0.156146	0.0856455	-0.861907	0.374409	0.069779	0.123514	NaN
Q6PDY2	Ado	13	2	0.325014	-0.190854	0.0857163	NaN	0.871616	-0.0426916	0.229544	NaN
Q921F2	Tardbp	28	7	0.325105	-0.0256229	0.0857871	0.187122	0.394223	-0.0448574	0.128185	-0.0916052
Q9R171	Cbln1	15	2	0.325153	-0.000122503	0.0858579	NaN	0.223059	-0.0146082	0.0854332	NaN
P42859	Htt	10	18	0.325673	0.027556	0.0859287	0.126056	0.308412	0.0561709	0.107092	-1.15126
Q8BWY3	Etf1	22	7	0.326	-0.0457927	0.0859994	NaN	0.864989	-0.0672492	0.228624	-1.39667
Q9ERK4	Cse1l	29	19	0.326041	0.0224819	0.0860702	0.384006	0.544644	0.185807	0.162939	0.550035
P58854	Tubgcp3	3	2	0.326907	0.0510556	0.086141	NaN	0.68669	0.0150114	0.19472	NaN
P98086	C1qa	19	3	0.32748	-0.0157586	0.0862118	0.0715045	0.358239	-0.0331829	0.120258	0.88183
Q9Z127	Slc7a5	8	4	0.327798	-0.0727406	0.0862826	-0.785218	0.17228	-0.273537	0.0713477	NaN
P97855	G3bp1	19	5	0.328093	-0.0503907	0.0863533	NaN	0.0990612	-0.0971811	0.0497593	-1.17811
Q922R1	Phaf1	13	3	0.328179	0.0689933	0.0864241	NaN	0.894641	-0.0135881	0.233154	NaN
P63318	Prkcg	29	15	0.32868	0.0309441	0.0864949	-0.437447	0.546845	-0.0242042	0.163788	-0.622561
Q8VBT0	Tmx1	9	2	0.328906	-0.0728605	0.0865657	NaN	0.0991447	-0.00666841	0.0498301	NaN
Q8K386	Rab15	30	3	0.328924	-0.0483975	0.0866365	NaN	0.681673	-0.0560825	0.193446	NaN
O35490	Bhmt	36	16	0.329029	-0.0597117	0.0867072	NaN	0.853182	-0.0136434	0.226076	NaN
Q8VCX5	Micu1	16	5	0.329176	0.0319633	0.086778	0.103221	0.400785	-0.0885952	0.129955	NaN
P49025	Cit	10	17	0.32944	-0.0599072	0.0868488	NaN	0.143318	-0.118414	0.0637033	0.907265
O09114	Ptgds	17	2	0.32969	-0.1463	0.0869196	1.35472	0.235963	-0.0761585	0.0881937	3.59994
Q9QY42	Gpr37	7	2	0.329779	0.00529499	0.0869904	NaN	0.366333	-0.0766413	0.121744	NaN
Q3UHD9	Agap2	17	13	0.329971	-0.0353638	0.0870612	-0.757105	0.638537	-0.0222153	0.183749	NaN
P11798	Camk2a	46	15	0.330056	-0.0136128	0.0871319	-0.111301	0.277085	-0.0415528	0.0987401	-0.0603258
Q8CCT4	Tceal5	13	2	0.3303	0.227558	0.0872027	NaN	0.880401	0.223409	0.230889	NaN
Q8BLN5	Lss	14	7	0.330441	0.0578084	0.0872735	NaN	0.409935	0.0749111	0.13229	NaN
P07901	Hsp90aa1	55	26	0.330509	-0.0124305	0.0873443	-0.153248	0.389712	-0.0347452	0.127548	-0.0947325
Q61768	Kif5b	25	13	0.33077	0.0939546	0.0874151	-1.05823	0.253125	0.107912	0.0920866	2.48923
P70336	Rock2	23	24	0.330912	0.00355766	0.0874858	-0.359554	0.340844	0.0105798	0.115232	-0.978256
Q6P9R2	Oxsr1	15	5	0.330931	0.0760575	0.0875566	0.781988	0.134357	0.15268	0.0610844	NaN
Q8CHT0	Aldh4a1	20	8	0.330951	-0.00493652	0.0876274	0.154067	0.00391499	0.0519764	0.00552095	-2.05548
Q3THE2	Myl12b	60	6	0.331037	-0.0278043	0.0876982	0.256818	0.00101596	-0.060921	0.00240657	1.11044
O70252	Hmox2	41	8	0.331305	-0.0271966	0.087769	NaN	0.401654	-0.0260336	0.130096	NaN
Q99LH2	Ptdss1	5	2	0.331373	-0.0833607	0.0878398	NaN	0.706169	-0.00606618	0.198542	NaN
O88533	Ddc	22	7	0.33152	-0.0151255	0.0879105	NaN	0.0221593	0.046821	0.0173414	NaN
P01872	Ighm	21	6	0.331575	0.106086	0.0879813	NaN	0.935501	0.00249735	0.240728	NaN
Q8R180	Ero1a	10	4	0.331738	-0.0298973	0.0880521	NaN	0.757211	-0.00539455	0.208027	NaN
P18872	Gnao1	53	21	0.332159	-0.011357	0.0881229	-0.575461	0.766843	-0.0444458	0.209796	-1.05355
Q9D404	Oxsm	15	3	0.333279	0.0282505	0.0881937	NaN	0.177603	0.074211	0.0733296	NaN
Q9CPV4	Glod4	50	13	0.333643	-0.00460249	0.0882644	NaN	0.774527	-0.0433571	0.211849	NaN
Q9CYZ2	Tpd52l2	35	6	0.333703	0.00218242	0.0883352	1.92726	0.694037	0.0106194	0.196065	-0.226647
Q810B6	Ankfy1	10	6	0.333864	0.0539605	0.088406	NaN	0.925998	-0.0217376	0.238675	NaN
Q99JY9	Actr3	47	13	0.33417	0.0208022	0.0884768	-8.54822	0.849377	0.00953041	0.225227	-7.77789
Q9Z2K1	Krt16	16	4	0.334315	-0.136014	0.0885476	NaN	0.109265	-0.22286	0.052449	NaN
P32921	Wars1	37	12	0.334437	-0.0017617	0.0886183	-1.93979	0.157957	0.0202258	0.068021	NaN
P47857	Pfkm	48	26	0.334534	-0.00957033	0.0886891	-0.0625496	0.830945	-0.0215479	0.222324	-0.0897999
Q9WV55	Vapa	37	6	0.334618	0.00288695	0.0887599	0.57025	0.257365	-0.0131219	0.0930776	0.241925
Q3TCN2	Plbd2	12	6	0.334907	-0.136895	0.0888307	NaN	0.285312	-0.026209	0.10058	NaN
Q6IRU2	Tpm4	27	5	0.335425	-0.0380313	0.0889015	-0.0932744	0.439876	-0.0670146	0.138732	0.338545
P46467	Vps4b	10	2	0.336185	-0.0645988	0.0889723	NaN	0.262057	-0.119372	0.0948471	NaN
P63038	Hspd1	67	40	0.336457	-0.0268671	0.089043	0.984439	0.139336	-0.0145505	0.0625708	0.322148
Q6GQT9	Nomo1	27	21	0.33658	-0.030635	0.0891138	NaN	0.040361	-0.0772791	0.0271093	0.371038
P60202	Plp1	33	13	0.336791	-0.00293898	0.0891846	NaN	0.0549036	0.0420805	0.0337627	-4.08904
Q61316	Hspa4	44	32	0.33691	-0.0113573	0.0892554	-0.184996	0.000671643	0.000216482	0.0019111	-0.432188
P12791	Cyp2b10	12	4	0.336958	-0.078053	0.0893262	NaN	0.0994712	-0.123003	0.0499009	NaN
Q9QYF9	Ndrg3	28	7	0.337065	0.108411	0.0893969	0.195512	0.116179	0.0735998	0.0551387	0.331953
O08734	Bak1	42	5	0.337526	-0.108994	0.0894677	NaN	0.450447	-0.109603	0.141067	NaN
Q920Q6	Msi2	15	3	0.337726	0.0615492	0.0895385	NaN	0.153179	0.115693	0.0663222	NaN
P20108	Prdx3	35	8	0.337889	-0.0227609	0.0896093	-0.0280401	0.382151	-0.025348	0.125	-0.00377482
P97952	Scn1b	14	2	0.337915	-0.0582283	0.0896801	NaN	0.141671	-0.155512	0.0630663	NaN
Q8VCN6	Cd99	35	3	0.338443	0.070092	0.0897508	NaN	0.757246	0.00888469	0.208097	NaN
Q9Z2D1	Mtmr2	8	3	0.339029	0.13095	0.0898216	NaN	0.504751	0.0991914	0.154799	NaN
Q9Z2U0	Psma7	45	9	0.339038	0.00157989	0.0898924	0.0746458	0.0314295	-0.0286749	0.0219422	0.692297
P70280	Vamp7	24	4	0.339652	-0.0950783	0.0899632	NaN	0.040577	-0.10139	0.0273924	NaN
P26350	Ptma	32	4	0.339877	-0.0281564	0.090034	NaN	0.484693	0.0903936	0.150057	NaN
A2ARS0	Ankrd63	14	4	0.340275	0.0887965	0.0901048	NaN	0.531861	0.0512908	0.160037	NaN
P23116	Eif3a	18	16	0.340867	0.0270725	0.0901755	0.407492	0.984229	-0.0355696	0.247593	0.682704
Q9Z1E4	Gys1	9	4	0.341301	0.0518207	0.0902463	NaN	0.479268	0.048444	0.148712	NaN
P09470	Ace	3	2	0.341416	-0.0482065	0.0903171	NaN	0.28724	-0.127134	0.101217	NaN
Q921J2	Rheb	28	4	0.341546	-0.0233431	0.0903879	NaN	0.623525	-0.00632023	0.180563	-1.44762
P51660	Hsd17b4	23	13	0.341754	0.036477	0.0904587	2.06963	0.325968	0.0422301	0.110702	2.14508
Q60932	Vdac1	60	22	0.341945	-0.0178557	0.0905294	-3.51774	0.591785	-0.0418606	0.173556	-3.23079
Q80U49	Cep170b	9	8	0.342084	0.0508254	0.0906002	NaN	0.700431	0.0690645	0.197622	NaN
Q3TVA9	Ccdc136	11	7	0.342088	0.0940097	0.090671	NaN	0.811417	-0.0549617	0.218856	NaN
P31428	Dpep1	22	5	0.342143	0.0785813	0.0907418	NaN	0.923258	-0.0114199	0.23818	NaN
P97792	Cxadr	31	8	0.342165	0.1001	0.0908126	NaN	0.502688	0.0751248	0.154445	NaN
Q3UH60	Dip2b	11	11	0.342247	-0.080123	0.0908834	NaN	0.063794	-0.125081	0.037231	NaN
Q8BHF7	Pgs1	18	7	0.342318	-0.0406729	0.0909541	-0.670719	0.213083	-0.106093	0.0823896	0.52156
Q91WS0	Cisd1	50	5	0.342381	0.0213922	0.0910249	-0.682581	0.314351	0.0109633	0.108225	-0.867442
Q9D8B3	Chmp4b	35	4	0.342531	0.00630863	0.0910957	NaN	0.0728576	0.0346899	0.041124	NaN
Q61036	Pak3	27	4	0.342681	0.00286775	0.0911665	NaN	0.287673	0.0943336	0.101501	NaN
Q8BTG3	Tcp11l1	10	3	0.342797	-0.00478431	0.0912373	NaN	0.338902	-0.0704107	0.114949	NaN
P59999	Arpc4	35	6	0.343052	-0.0282211	0.091308	-0.116521	0.941937	-0.0320372	0.241931	-0.0866469
P04370	Mbp	34	15	0.343179	-0.00274698	0.0913788	-3.56112	0.00205015	0.00592944	0.00389298	-3.14395
Q8VD31	Tapbpl	15	4	0.343426	-0.0571738	0.0914496	NaN	0.0250849	-0.202983	0.0190402	NaN
P08122	Col4a2	6	6	0.34353	0.0856832	0.0915204	NaN	0.867642	0.0175442	0.228836	NaN
Q8BKX1	Baiap2	29	13	0.34428	0.0229942	0.0915912	0.248097	0.85486	0.00900929	0.226217	0.637199
Q9CQ10	Chmp3	15	2	0.34433	-0.0773047	0.0916619	NaN	0.560013	-0.0604537	0.16669	NaN
Q3TCH7	Cul4a	10	3	0.344605	0.283023	0.0917327	NaN	0.304384	0.386737	0.105464	NaN
Q60766	Irgm1	25	6	0.344617	0.00535637	0.0918035	NaN	0.374114	-0.062844	0.123301	NaN
P45878	Fkbp2	37	3	0.344773	-0.0113132	0.0918743	-0.443014	0.305393	-0.0301506	0.10596	0.035896
Q61646	Hp	17	4	0.344834	-0.212566	0.0919451	NaN	0.311684	-0.245177	0.107517	NaN
O09172	Gclm	19	4	0.344958	-0.0126221	0.0920159	-0.272245	0.866626	0.0024724	0.228766	0.179142
P10711	Tcea1	17	3	0.345159	-0.230562	0.0920866	NaN	0.306118	-0.22136	0.106314	NaN
P63046	Sult4a1	30	5	0.345902	0.0580415	0.0921574	NaN	0.207956	0.0985804	0.0806908	NaN
Q9CXI5	Manf	18	3	0.346188	-0.0582846	0.0922282	NaN	0.761107	-0.0860105	0.208805	NaN
Q3UVX5	Grm5	15	10	0.346735	0.0217707	0.092299	1.12372	0.22832	-0.0878716	0.0862826	NaN
Q9DBR3	Armc8	7	3	0.347169	-0.131116	0.0923698	NaN	0.207538	-0.16759	0.0804785	NaN
P23506	Pcmt1	56	11	0.347196	-0.0235689	0.0924405	-0.31173	0.290182	-0.0517011	0.101925	-0.295297
P60824	Cirbp	26	3	0.34742	-0.0312081	0.0925113	NaN	0.723345	0.0874583	0.202435	NaN
Q8BGY7	Fam210a	19	3	0.347483	0.113148	0.0925821	NaN	0.424249	-0.03347	0.135617	NaN
Q8BK03	Miga2	17	6	0.348046	0.126069	0.0926529	NaN	0.34209	0.0498348	0.115869	NaN
Q3USB7	Plcl1	12	9	0.348453	0.159023	0.0927237	NaN	0.771173	-0.0284125	0.210787	NaN
Q3UGC7	Eif3j1	28	5	0.348732	0.0161146	0.0927945	NaN	0.0779989	-0.00706521	0.0431059	NaN
Q66JS6	Eif3j2	28	5	0.348732	0.0161146	0.0928652	NaN	0.0779989	-0.00706521	0.0431767	NaN
P99026	Psmb4	40	7	0.349076	-0.0148691	0.092936	-0.389796	0.0074396	0.0267937	0.00821065	-0.241557
Q60902	Eps15l1	36	22	0.350068	-0.0218426	0.0930068	NaN	0.000342392	-0.0186584	0.00120328	NaN
Q00915	Rbp1	46	6	0.350214	-0.00594897	0.0930776	NaN	0.922618	0.0137511	0.237967	NaN
Q9CQM9	Glrx3	27	7	0.350545	-0.0280775	0.0931484	-0.751271	0.210057	0.00382102	0.081611	-1.09833
P31001	Des	31	8	0.350658	0.112943	0.0932191	NaN	0.451308	0.0470743	0.141351	NaN
Q925F2	Esam	10	3	0.350728	0.0457498	0.0932899	NaN	0.0762858	-0.214962	0.0425396	NaN
Q9DAR7	Dcps	33	8	0.350991	-0.0573531	0.0933607	NaN	0.0338236	-0.0150007	0.0235702	NaN
Q9EQH2	Erap1	17	11	0.351391	-0.0784176	0.0934315	NaN	0.480526	-0.0513865	0.149136	NaN
P60761	Nrgn	36	4	0.351418	0.130038	0.0935023	NaN	0.394752	0.0714313	0.128327	NaN
Q91ZP9	Necab2	27	6	0.351582	-0.0396062	0.093573	-0.948467	0.0138714	0.09303	0.0121744	-0.280584
Q9D0M5	Dynll2	49	3	0.352212	0.0267342	0.0936438	NaN	0.157327	-0.00632133	0.0677378	NaN
Q9CXN7	Pbld2	37	5	0.35233	-0.150914	0.0937146	NaN	0.848943	-0.0523145	0.225156	NaN
Q99JP7	Ggt7	17	8	0.3526	-0.0745176	0.0937854	NaN	0.777672	-0.0525836	0.212698	NaN
P48453	Ppp3cb	42	8	0.353011	-0.0174882	0.0938562	-0.151656	0.157821	-0.0253393	0.0678794	0.909149
Q06185	Atp5me	55	6	0.353746	0.0125319	0.093927	2.19008	0.189513	-0.0117386	0.0763024	NaN
Q60714	Slc27a1	18	6	0.353848	0.0409229	0.0939977	NaN	0.927802	-0.0712782	0.2391	NaN
Q9Z0L0	Tpbg	7	2	0.354558	-0.0486677	0.0940685	NaN	0.0236841	-0.161619	0.0183324	NaN
O88983	Stx8	22	3	0.355048	-0.159472	0.0941393	NaN	0.244101	-0.261138	0.0901755	NaN
Q9CQH3	Ndufb5	18	3	0.355215	-0.0290693	0.0942101	0.0903363	0.341589	-0.0618928	0.115657	-1.40382
Q8C3X8	Lmf2	10	4	0.355225	-0.172843	0.0942809	NaN	0.94988	-0.0179492	0.243134	NaN
Q9R1V6	Adam22	11	7	0.355245	-0.0228764	0.0943516	-2.02186	0.650997	-0.0432735	0.187075	-1.77121
E9Q3C1	C2cd2	21	9	0.355746	0.0823513	0.0944224	NaN	0.352951	0.0982112	0.118559	NaN
P01027	C3	16	18	0.356014	-0.0873072	0.0944932	NaN	0.84617	-0.0390728	0.224589	NaN
Q9D1N9	Mrpl21	29	5	0.356113	-0.0826113	0.094564	NaN	0.0392118	-0.132614	0.026543	NaN
Q810U4	Nrcam	28	25	0.356352	-0.00492663	0.0946348	-1.11662	0.889452	-0.051029	0.232375	-0.735375
P28650	Adss1	29	9	0.35662	-0.0131309	0.0947055	0.119462	0.367487	0.0647161	0.121956	0.127006
P10649	Gstm1	59	12	0.358511	-0.0146313	0.0947763	0.117982	0.0574952	-0.0124345	0.034966	0.212069
P62245	Rps15a	32	4	0.35868	-0.0115273	0.0948471	0.479507	0.632008	-0.0386779	0.182121	0.325616
Q80VP1	Epn1	27	8	0.358958	0.00296835	0.0949179	0.199212	0.0572517	0.0346307	0.0346829	1.34373
O70591	Pfdn2	25	3	0.359198	-0.0192914	0.0949887	NaN	0.294052	-0.0471296	0.102916	NaN
Q66GT5	Ptpmt1	29	4	0.359785	-0.0219425	0.0950595	NaN	0.174839	-0.136337	0.0721971	NaN
O88448	Klc2	18	5	0.360245	0.1129	0.0951302	NaN	0.332289	0.0731753	0.112826	NaN
Q5IRJ6	Slc30a9	13	5	0.360677	-0.0818139	0.095201	-1.33315	0.229588	-0.106494	0.0864949	NaN
Q3TL44	Nlrx1	5	4	0.360721	0.125941	0.0952718	NaN	0.69924	0.0548865	0.196985	NaN
Q9D6G9	Cmtm5	22	2	0.360838	0.0167498	0.0953426	NaN	0.392069	-0.0034016	0.127902	NaN
Q3TC93	Hs1bp3	10	2	0.360869	-0.0531846	0.0954134	NaN	0.0109252	0.158449	0.010688	NaN
Q61937	Npm1	29	5	0.360985	-0.00758769	0.0954841	0.220008	0.311302	-0.0283305	0.107375	0.138116
Q9EPR5	Sorcs2	5	4	0.361771	-0.0823813	0.0955549	NaN	0.208057	-0.140268	0.0807616	NaN
Q80X95	Rraga	13	3	0.362032	-0.0838652	0.0956257	1.38088	0.589331	-0.0828839	0.173131	2.0022
P14211	Calr	61	25	0.362042	-0.00673812	0.0956965	-0.179749	0.85559	1.27235e-05	0.226359	-0.155613
Q99KQ4	Nampt	26	8	0.362189	0.0467338	0.0957673	NaN	0.445261	0.127432	0.140076	NaN
P01898	H2-Q10	31	2	0.362771	-0.113762	0.0958381	NaN	0.559678	-0.159195	0.166336	NaN
Q8K0L9	Zbtb20	11	5	0.363206	-0.116104	0.0959088	NaN	0.777959	-0.0539439	0.212769	NaN
P48758	Cbr1	55	11	0.364187	-0.0159687	0.0959796	-0.387398	0.0148176	0.0104158	0.0128822	-0.112605
Q9D2N9	Vps33a	15	5	0.364423	-0.063825	0.0960504	0.529977	0.585874	-0.017542	0.172211	-0.371228
Q8VCF0	Mavs	23	6	0.36451	0.159859	0.0961212	NaN	0.347168	0.202103	0.117497	NaN
Q8BH24	Tm9sf4	11	5	0.364786	-0.0887204	0.096192	NaN	0.547482	-0.0867064	0.16393	NaN
Q6P5F9	Xpo1	25	20	0.364972	0.0771769	0.0962627	0.667616	0.649384	0.0818735	0.186721	-0.187257
Q6RHR9	Magi1	5	3	0.365007	0.0281008	0.0963335	NaN	0.546203	-0.0954012	0.163505	NaN
Q91WK5	Gcsh	25	5	0.365308	0.0120617	0.0964043	NaN	0.504533	-0.0350181	0.154657	NaN
P70663	Sparcl1	13	6	0.365636	0.0238945	0.0964751	NaN	0.681343	0.0276925	0.193304	NaN
P83940	Eloc	44	3	0.36581	0.0199726	0.0965459	NaN	0.920892	0.0136965	0.237613	NaN
Q8CH72	Trim32	8	4	0.365849	-0.0881343	0.0966166	NaN	0.737107	0.00254773	0.204841	NaN
P20029	Hspa5	46	26	0.36596	-0.0316842	0.0966874	-0.257813	0.505857	-0.0368358	0.155082	-0.0746934
P28843	Dpp4	36	23	0.366317	0.0272171	0.0967582	NaN	0.911714	-0.0157996	0.235985	NaN
P05201	Got1	67	37	0.366622	-0.0252567	0.096829	-0.277552	0.0824896	-0.0344346	0.0447339	0.0851483
Q8BG39	Sv2b	25	11	0.366861	-0.0511739	0.0968998	-0.00518566	0.00952422	-0.072674	0.00969706	-0.263321
Q8BUK6	Hook3	12	6	0.366986	0.0988629	0.0969706	NaN	0.925136	0.0652799	0.238463	NaN
Q8VDP4	Ccar2	20	10	0.367636	0.0949919	0.0970413	NaN	0.834957	-0.0132224	0.222608	NaN
Q3UU96	Cdc42bpa	4	4	0.367985	-0.0932532	0.0971121	NaN	0.566243	-0.0608368	0.168601	NaN
Q9Z2H2	Rgs6	31	8	0.368855	-0.0191336	0.0971829	1.508	0.33389	-0.016112	0.113321	-0.847933
P19001	Krt19	54	11	0.369549	0.063019	0.0972537	NaN	0.385651	0.0508916	0.126203	NaN
Q9R1J0	Nsdhl	27	9	0.369912	-0.0471952	0.0973245	NaN	0.523051	-0.0511264	0.158267	NaN
P97355	Sms	24	4	0.369946	0.148338	0.0973952	NaN	0.068608	0.159406	0.0393545	NaN
Q9DC61	Pmpca	14	5	0.370504	-0.0278863	0.097466	NaN	0.778274	-0.00637058	0.21284	NaN
O55022	Pgrmc1	51	9	0.370507	0.0135924	0.0975368	-0.829587	0.329373	-0.00263454	0.111622	-0.465197
P70288	Hdac2	10	3	0.370629	0.043059	0.0976076	NaN	0.519257	-0.0855724	0.157276	NaN
O55026	Entpd2	19	6	0.370647	-0.0584058	0.0976784	NaN	0.18395	-0.13141	0.0747452	NaN
Q8BLE7	Slc17a6	21	7	0.370652	-0.0422978	0.0977492	0.361819	0.75964	-0.00638556	0.208451	-0.190326
Q9D2G2	Dlst	46	22	0.371253	-0.0324319	0.0978199	0.0715261	0.0663431	-0.0137966	0.0382928	0.856898
Q9DCU6	Mrpl4	19	3	0.371471	0.0424796	0.0978907	NaN	0.345718	0.0518457	0.117285	NaN
Q9DBM0	Abcg8	9	5	0.371949	0.0255791	0.0979615	NaN	0.0167279	0.11426	0.0142271	NaN
Q8BK48	Ces2e	33	9	0.371954	-0.08314	0.0980323	NaN	0.713311	0.0158901	0.200028	NaN
P50136	Bckdha	19	6	0.372288	-0.0661738	0.0981031	NaN	0.404431	-0.0657287	0.130733	NaN
Q62446	Fkbp3	26	5	0.372874	-0.0526036	0.0981738	-0.10495	0.216168	-0.0583317	0.0835929	-0.899184
Q01149	Col1a2	10	8	0.372939	0.106012	0.0982446	NaN	0.431306	0.150452	0.136679	NaN
Q8BVI5	Stx16	23	5	0.373539	0.0139996	0.0983154	NaN	0.911351	-0.0493559	0.235914	NaN
O08914	Faah	20	7	0.374208	-0.0188386	0.0983862	0.330694	0.32566	0.00918425	0.11049	0.133078
Q922R8	Pdia6	39	13	0.374509	-0.026322	0.098457	-0.0616924	0.84513	-0.0595216	0.224236	-0.0376727
P30115	Gsta3	52	12	0.375337	-0.0475313	0.0985277	NaN	0.7858	-0.0119277	0.214326	NaN
Q8C5W3	Tbcel	18	4	0.37554	-0.0362187	0.0985985	NaN	0.887625	-0.00729912	0.231951	NaN
P54775	Psmc4	41	10	0.375856	0.018907	0.0986693	-0.48743	0.651091	0.0973261	0.187146	-0.295996
O88342	Wdr1	41	17	0.376404	-0.00207267	0.0987401	-1.58785	0.00963423	0.0637691	0.0099094	-1.15437
Q03141	Mark3	13	4	0.376632	-0.117925	0.0988109	NaN	0.738666	-0.0908536	0.205125	NaN
Q8BFS6	Cpped1	18	4	0.377608	0.0847526	0.0988817	NaN	0.0606249	0.16005	0.0360277	NaN
Q00623	Apoa1	26	4	0.377739	0.0480109	0.0989524	NaN	0.538892	0.0747287	0.161736	NaN
Q9Z172	Sumo3	41	4	0.378102	0.103363	0.0990232	NaN	0.106485	0.2077	0.0517412	NaN
Q9Z2Y8	Plpbp	30	7	0.378381	-0.0167702	0.099094	NaN	0.20931	-0.0444677	0.0813279	NaN
P70232	Chl1	10	7	0.378428	0.0335254	0.0991648	0.361181	0.538435	0.0465673	0.161594	NaN
Q06138	Cab39	20	5	0.378965	-0.0200672	0.0992356	NaN	0.120426	0.0420706	0.0564836	NaN
P14576	Srp54	13	4	0.379485	-0.0638323	0.0993063	NaN	0.419638	-0.0665743	0.134697	NaN
Q64331	Myo6	15	14	0.379675	0.00485933	0.0993771	-3.48612	0.15287	0.0177764	0.0661806	-2.44407
Q3UTJ2	Sorbs2	21	16	0.379819	0.00896494	0.0994479	NaN	0.197351	-0.0480367	0.0782843	NaN
Q9JLJ2	Aldh9a1	23	9	0.379969	-0.011158	0.0995187	-0.846911	0.112761	0.0497176	0.0538647	NaN
P51906	Slc1a1	7	2	0.379971	0.105853	0.0995895	NaN	0.785428	-0.0678102	0.214043	NaN
Q8VBW6	Nae1	26	8	0.380166	0.00981972	0.0996602	NaN	0.000712542	0.0808632	0.00198188	NaN
P62983	Rps27a	34	7	0.380175	-0.0240044	0.099731	0.919624	0.0578334	-0.0530568	0.0351076	0.307697
Q91VD9	Ndufs1	47	28	0.380579	-0.00276703	0.0998018	0.116661	0.329853	0.156816	0.111835	0.191351
Q8BG18	Necab1	25	5	0.380978	0.118078	0.0998726	NaN	0.874296	0.0470235	0.229898	NaN
O09131	Gsto1	24	4	0.38143	-0.0142284	0.0999434	0.623064	0.203742	-0.00892918	0.0796999	-0.524002
Q61081	Cdc37	16	5	0.38148	0.0280761	0.100014	NaN	0.241449	0.0170074	0.0896801	NaN
P14231	Atp1b2	33	9	0.381799	0.0686622	0.100085	-0.906407	0.786398	0.0146183	0.214539	-0.875022
O70378	Emc8	25	4	0.382005	0.046834	0.100156	NaN	0.679279	0.00659562	0.192879	NaN
Q9D358	Acp1	23	3	0.382256	-0.0318957	0.100227	NaN	0.00489776	-0.103617	0.00651189	NaN
P23492	Pnp	37	8	0.382445	-0.0238337	0.100297	0.130598	0.415226	-0.0461968	0.133423	-0.346878
Q3UIU2	Ndufb6	46	5	0.38303	-0.0231563	0.100368	-0.504975	0.423234	-0.0494946	0.135405	-0.068581
P12970	Rpl7a	23	6	0.383066	-0.0346813	0.100439	0.262732	0.016025	-0.0291121	0.0136608	0.503562
Q60625	Icam5	10	6	0.383153	-0.0226923	0.10051	0.522295	0.883288	-0.0598002	0.231668	NaN
Q9D7A8	Armc1	25	4	0.383214	0.000364393	0.10058	NaN	0.710107	-0.0285654	0.199462	-0.801474
Q8BVE3	Atp6v1h	46	18	0.383695	0.0154413	0.100651	-0.0210702	0.648476	0.104771	0.186438	0.0719359
Q64332	Syn2	67	41	0.383808	-0.0150876	0.100722	-0.405515	0.00289799	-0.0149439	0.0049547	-0.664322
P12787	Cox5a	53	14	0.384187	-0.0513034	0.100793	0.528485	0.456907	-0.0539897	0.142625	-0.37534
Q8K4Z0	Lgi2	10	4	0.384363	0.0155575	0.100864	NaN	0.531231	-0.0911702	0.159824	NaN
O08795	Prkcsh	15	5	0.384505	-0.00810614	0.100934	NaN	0.859064	-0.031022	0.22735	NaN
P63158	Hmgb1	32	6	0.384737	0.0838949	0.101005	-0.0409809	0.363749	0.0922254	0.121249	-0.0404201
Q9CYH2	Prxl2a	31	6	0.385047	-0.0154002	0.101076	-0.065996	0.132519	-0.0243195	0.0605889	0.0956556
Q9QZF2	Gpc1	20	6	0.385692	0.0664867	0.101147	NaN	0.930332	0.0630567	0.239737	NaN
Q8VC28	Akr1c13	20	3	0.385935	-0.0757108	0.101217	NaN	0.477049	0.0213606	0.147933	NaN
P32848	Pvalb	57	8	0.386059	-0.0202917	0.101288	-0.175417	0.575223	-0.0645348	0.170654	-0.483766
Q91YD9	Wasl	20	5	0.386122	-0.0108828	0.101359	NaN	0.185943	-0.0798362	0.0750991	NaN
B2RY56	Rbm25	6	3	0.386142	-0.107525	0.10143	NaN	0.605736	-0.0866608	0.177378	NaN
P28028	Braf	9	4	0.386407	0.0190838	0.101501	NaN	0.262674	0.057472	0.0949887	NaN
Q99N87	Mrps5	6	2	0.386945	-0.0835143	0.101571	NaN	0.396232	-0.109781	0.128822	NaN
P19246	Nefh	25	23	0.387168	-0.0348702	0.101642	1.68599	0.370532	0.161593	0.122381	-0.114675
A2AJA9	Ajm1	22	15	0.387417	-0.0556737	0.101713	2.13821	0.106599	-0.157086	0.051812	NaN
Q9D8S9	Bola1	37	4	0.388173	0.0136157	0.101784	NaN	0.285642	-0.0262199	0.100722	NaN
Q99MN9	Pccb	48	19	0.388187	-0.0452818	0.101854	-0.490919	0.836282	-0.0396448	0.222749	-0.718966
P35235	Ptpn11	25	10	0.388367	0.0369159	0.101925	NaN	0.406501	-0.0300527	0.13137	NaN
Q8BW75	Maob	35	13	0.388574	-0.0179677	0.101996	0.0102744	0.829932	-0.0213547	0.222041	-0.15739
Q8BWF0	Aldh5a1	51	27	0.388629	-0.0316282	0.102067	-0.305485	0.59366	0.0296057	0.17391	0.150652
O88935	Syn1	75	56	0.388699	-0.00328734	0.102138	0.0213351	0.000153231	0.0273893	0.000566251	-0.113874
Q9D924	Isca1	36	4	0.38871	0.0345933	0.102208	NaN	0.908722	0.0643109	0.23549	NaN
P61222	Abce1	17	7	0.38886	0.0397872	0.102279	NaN	0.982222	0.012345	0.247381	NaN
Q60899	Elavl2	33	3	0.389238	0.0250641	0.10235	NaN	0.0313511	0.0603017	0.0218715	NaN
Q9QXD6	Fbp1	39	12	0.389375	-0.0646093	0.102421	NaN	0.498749	0.0388098	0.153383	NaN
Q02257	Jup	18	8	0.389487	-0.0448349	0.102492	-0.102548	0.0268571	-0.0818545	0.0198188	-0.356067
Q9JL35	Hmgn5	11	3	0.389541	-0.0605309	0.102562	NaN	0.12689	-0.0407573	0.0585362	NaN
Q9DBJ1	Pgam1	68	18	0.389649	-0.0329877	0.102633	0.116809	0.35865	-0.045522	0.120328	0.10396
Q8K0G5	Eipr1	15	4	0.39002	-0.00586747	0.102704	NaN	0.838139	-0.059101	0.222961	NaN
P19253	Rpl13a	18	3	0.390454	-0.012573	0.102775	-0.167247	0.271247	-0.0740854	0.0971829	NaN
Q9CRD0	Ociad1	47	9	0.390556	-0.0118298	0.102845	0.937349	0.355208	-0.0700496	0.119337	-0.654726
Q9Z0S1	Bpnt1	44	9	0.390991	0.00652133	0.102916	0.615136	0.013965	-0.020536	0.012316	-0.750514
P56480	Atp5f1b	80	71	0.391378	-0.0397134	0.102987	0.291213	0.736501	-0.0261865	0.2047	1.03583
Q9D967	Mdp1	39	4	0.392384	-0.0156548	0.103058	NaN	0.76772	-0.0252292	0.210079	NaN
Q80TL4	Phf24	32	12	0.3925	-0.0167584	0.103129	-0.574747	0.0519294	-0.0240662	0.0322055	-0.535205
Q3UVK0	Ermp1	11	6	0.39288	0.0193367	0.103199	NaN	0.568329	0.0098087	0.168955	NaN
Q64442	Sord	24	6	0.392882	-0.0224653	0.10327	NaN	0.0816316	0.0116503	0.04438	NaN
B0V2N1	Ptprs	16	14	0.393241	-0.104202	0.103341	NaN	0.457753	-0.122996	0.142908	NaN
O09061	Psmb1	52	11	0.39397	-0.0157653	0.103412	0.362835	0.973134	-0.0270216	0.245824	0.0245936
P60843	Eif4a1	55	10	0.394229	-0.0110713	0.103482	0.255975	0.656706	0.00983427	0.188491	-0.12749
P58871	Tnks1bp1	5	5	0.394455	-0.28735	0.103553	NaN	0.648935	0.0840113	0.18658	NaN
P62075	Timm13	37	3	0.394569	-0.0303505	0.103624	0.165338	0.252908	-0.0678767	0.0919451	0.898717
P47962	Rpl5	19	6	0.39496	0.0292391	0.103695	NaN	0.916593	0.0785695	0.236976	NaN
P57780	Actn4	52	23	0.395306	0.0096676	0.103766	0.240785	0.144342	-0.018449	0.0638448	-0.311831
P00158	Mt-Cyb	9	2	0.395778	-0.104648	0.103836	NaN	0.776016	0.00301364	0.212132	NaN
Q922H2	Pdk3	28	7	0.395818	-0.0136011	0.103907	0.206317	0.93736	0.0121518	0.241152	1.41974
Q99JY4	Trabd	31	8	0.396905	-0.0857314	0.103978	NaN	0.132157	-0.207153	0.0605181	NaN
Q91VN4	Chchd6	21	6	0.397113	0.0188712	0.104049	0.146855	0.111775	-0.0272316	0.0533692	NaN
Q9CWX2	Ndufaf1	15	4	0.397124	0.0517743	0.104119	NaN	0.155167	-0.154152	0.0668177	NaN
Q9DC28	Csnk1d	11	4	0.397444	0.0693213	0.10419	NaN	0.996886	-0.0211839	0.249575	NaN
Q8BJY1	Psmd5	40	12	0.397495	0.0760718	0.104261	1.53671	0.585547	0.135685	0.171999	NaN
Q9D8B6	Fam210b	16	3	0.398005	-0.0542144	0.104332	NaN	0.0887754	-0.137274	0.0467865	NaN
Q9CRB9	Chchd3	22	5	0.398199	-0.0161839	0.104403	1.48628	0.0127712	-0.0834027	0.0116082	1.51793
Q9JLV1	Bag3	8	3	0.3982	0.122025	0.104473	NaN	0.469974	0.118293	0.146022	NaN
Q3UN02	Lclat1	9	2	0.398906	0.0446763	0.104544	NaN	0.210322	0.0915068	0.0816818	NaN
Q8R081	Hnrnpl	40	18	0.399168	0.0218884	0.104615	0.137882	0.228012	0.0790471	0.0862118	0.20181
Q9JJU8	Sh3bgrl	42	3	0.399566	-0.0250425	0.104686	-0.231041	0.240119	-0.00650747	0.0892554	-0.575407
B2RUJ5	Apba1	11	4	0.399739	0.0761626	0.104757	NaN	0.292173	0.124473	0.102138	NaN
P11609	Cd1d1	13	3	0.399848	0.0715593	0.104827	NaN	0.850551	-0.00260857	0.22558	NaN
Q9R092	Hsd17b6	32	5	0.400138	-0.092642	0.104898	NaN	0.825071	-0.0543034	0.221192	NaN
Q91ZA3	Pcca	38	21	0.400169	-0.00955732	0.104969	-0.642178	0.149376	0.028345	0.0651897	-1.65902
Q05D44	Eif5b	4	3	0.400463	0.0738965	0.10504	NaN	0.560064	0.0431747	0.166761	NaN
P35492	Hal	27	12	0.400704	0.0439627	0.10511	NaN	0.795528	0.0111888	0.216379	NaN
Q9Z1Z0	Uso1	21	13	0.400956	0.0413552	0.105181	-4.52185	0.705212	0.0098062	0.198471	-4.59317
P54116	Stom	25	4	0.4014	-0.0403875	0.105252	NaN	0.0702607	-0.101106	0.0397792	NaN
P01901	H2-K1	20	2	0.401462	-0.0840498	0.105323	NaN	0.167835	-0.124259	0.0700736	NaN
Q01279	Egfr	13	12	0.401708	0.0135917	0.105394	NaN	0.825842	-0.0321643	0.221404	NaN
Q08642	Padi2	19	9	0.401714	0.033076	0.105464	-0.187605	0.284525	-0.0599786	0.100439	0.335221
P62838	Ube2d2	36	3	0.402092	0.0222748	0.105535	NaN	0.655997	0.0139889	0.188279	NaN
P61079	Ube2d3	36	3	0.402092	0.0222748	0.105606	NaN	0.655997	0.0139889	0.188208	NaN
Q8CIB5	Fermt2	20	9	0.403315	0.12983	0.105677	1.58852	0.416294	0.176411	0.133777	3.49254
Q6P9K8	Caskin1	22	19	0.403319	-0.0536648	0.105747	NaN	0.052574	-0.0182985	0.0329134	NaN
Q9D0L7	Armc10	24	5	0.40341	-0.0605587	0.105818	NaN	0.157002	-0.0639113	0.067667	NaN
Q3ULJ0	Gpd1l	33	8	0.403873	0.0121448	0.105889	-3.10615	0.115766	0.0698161	0.0549972	-2.01072
Q8K2I1	Fntb	7	2	0.404037	-0.0713717	0.10596	NaN	0.380981	0.0398035	0.124646	NaN
Q8BMG8	Slc25a32	24	4	0.40418	0.0731612	0.106031	NaN	0.932793	-0.00896359	0.240374	NaN
Q8R1I1	Uqcr10	42	2	0.404651	-0.0232399	0.106101	1.8181	0.242693	-0.0428562	0.0899632	1.6296
Q7M759	Abhd17b	17	2	0.404827	0.052156	0.106172	NaN	0.552175	0.0168548	0.164779	NaN
Q924L1	Letmd1	11	3	0.404997	0.0188985	0.106243	NaN	0.129048	-0.0195651	0.0593148	NaN
Q91X78	Erlin1	20	2	0.405157	0.158615	0.106314	NaN	0.698107	-0.065354	0.196702	NaN
Q61016	Gng7	26	2	0.405232	0.120132	0.106384	NaN	0.904798	0.00950102	0.234924	NaN
Q9DAI2	Ift22	18	2	0.405348	-0.0493979	0.106455	NaN	0.908412	-0.0155264	0.235348	NaN
P60867	Rps20	25	3	0.405462	0.0740039	0.106526	-0.0155231	0.292634	-0.0109073	0.102421	-0.584392
O35623	Bet1	25	2	0.405724	0.0792207	0.106597	NaN	0.849663	-0.0517971	0.225297	NaN
Q61282	Acan	5	7	0.406078	0.0549454	0.106668	NaN	0.312543	0.099363	0.107871	NaN
P84096	Rhog	35	5	0.406218	0.00686403	0.106738	-0.243054	0.59303	-0.034685	0.173768	-0.561657
O35678	Mgll	28	6	0.406377	0.000995786	0.106809	-1.618	0.341558	-0.033255	0.115586	-1.37041
P63115	Slc7a10	5	3	0.406381	-0.0218413	0.10688	NaN	0.453085	-0.0505229	0.141775	NaN
Q9JKS5	Habp4	12	3	0.407042	-0.0511934	0.106951	NaN	0.88715	-0.0504726	0.23188	NaN
P62743	Ap2s1	32	5	0.407491	0.0660229	0.107022	0.181735	0.491133	0.133474	0.151543	-0.27203
P50247	Ahcy	41	14	0.407822	-0.0258887	0.107092	-0.477623	0.0488351	0.0279492	0.0305068	0.220411
Q9CQY5	Magt1	16	5	0.408544	0.0467082	0.107163	NaN	0.597621	0.0252799	0.175042	NaN
P68368	Tuba4a	75	9	0.408705	-0.0173059	0.107234	0.94184	0.36163	-0.00776285	0.120895	-1.25813
P03930	Mtatp8	34	2	0.409746	-0.0254324	0.107305	NaN	0.327567	-0.0686756	0.111268	NaN
Q80VC9	Camsap3	12	8	0.409977	0.0406135	0.107375	NaN	0.00224683	0.214827	0.00410532	NaN
Q5XKN4	Jagn1	13	2	0.410033	-0.146866	0.107446	NaN	0.504751	-0.0681309	0.154728	NaN
P04939	Mup3	34	4	0.410282	-0.0847477	0.107517	NaN	0.218102	-0.142483	0.084513	NaN
Q8BT60	Cpne3	10	2	0.410449	0.122497	0.107588	NaN	0.202852	0.194152	0.0794168	NaN
P24457	Cyp2d11	29	2	0.410639	-0.00353895	0.107659	NaN	0.317922	-0.0438217	0.108933	NaN
P53395	Dbt	23	7	0.41093	-0.0553373	0.107729	-0.87855	0.187944	-0.0226747	0.0758069	0.00821535
Q02105	C1qc	13	2	0.411793	0.0487006	0.1078	NaN	0.784441	-0.0802593	0.213831	NaN
Q80TE7	Lrrc7	26	22	0.411794	-0.012726	0.107871	-0.50438	0.265788	-0.143317	0.0959796	NaN
Q8R480	Nup85	5	2	0.412811	0.0403638	0.107942	NaN	0.594827	0.03047	0.174264	NaN
O88322	Nid2	10	8	0.413341	0.0349987	0.108012	NaN	0.700375	-0.0584562	0.197551	NaN
P97379	G3bp2	19	5	0.414213	0.00385403	0.108083	NaN	0.00870672	-0.00464059	0.0091308	NaN
P24369	Ppib	42	9	0.414955	-0.0230829	0.108154	-1.55363	0.0190253	-0.0252485	0.0155719	-1.19901
Q9DCD0	Pgd	37	14	0.414977	0.0291889	0.108225	0.960913	0.0426496	0.0914606	0.0283126	0.181328
Q5SUR0	Pfas	19	15	0.415217	0.0857643	0.108296	NaN	0.495858	0.105418	0.152888	NaN
Q8VDG7	Pafah2	26	7	0.415408	0.055438	0.108366	NaN	0.155634	0.0568895	0.0669592	NaN
Q8K2C8	Gpat4	12	4	0.415702	-0.0597555	0.108437	NaN	0.431903	-0.0835351	0.13682	NaN
Q01730	Rsu1	17	3	0.416095	0.00843909	0.108508	NaN	0.323045	0.0612301	0.109711	NaN
P0DN34	Ndufb1	33	2	0.416284	-0.0762443	0.108579	NaN	0.912448	-0.0284803	0.236127	NaN
P17742	Ppia	58	15	0.416328	-0.00982912	0.108649	0.525353	0.0175091	0.00201021	0.0147225	0.204409
A2AN08	Ubr4	9	27	0.416424	0.0243732	0.10872	-2.62894	0.722425	0.133021	0.202223	NaN
P70333	Hnrnph2	24	4	0.416562	-0.0227748	0.108791	0.535067	0.253206	0.00949661	0.0921574	1.0056
O35639	Anxa3	31	8	0.416655	-0.118916	0.108862	NaN	0.813004	-0.0190867	0.21921	NaN
Q9DCQ2	Aspdh	26	5	0.416934	0.0765399	0.108933	NaN	0.67377	0.0477921	0.191322	NaN
Q9D1D4	Tmed10	33	7	0.41695	-0.00776628	0.109003	1.31237	0.0882373	-0.0637704	0.0464326	0.486476
Q99JB2	Stoml2	40	8	0.417492	-0.013731	0.109074	-0.276455	0.0267986	-0.130717	0.019748	0.0852163
P32233	Drg1	21	5	0.418009	0.0878869	0.109145	NaN	0.899925	-0.0440657	0.234074	NaN
P28658	Atxn10	21	7	0.418798	0.06782	0.109216	2.58477	0.258788	0.102892	0.0935023	NaN
Q80U95	Ube3c	6	4	0.420696	0.0563325	0.109287	NaN	0.433189	0.0692462	0.137104	NaN
P16406	Enpep	15	10	0.420852	0.0825215	0.109357	NaN	0.304833	0.138672	0.105677	NaN
Q02788	Col6a2	18	13	0.420896	0.0975106	0.109428	NaN	0.172472	0.24165	0.0714185	NaN
O35449	Prrt1	19	3	0.421329	0.0712557	0.109499	NaN	0.526096	0.0648587	0.158975	NaN
Q9CTY5	Micu3	29	12	0.421512	-0.0736813	0.10957	0.576751	0.108845	-0.122313	0.0523783	-0.550836
P62814	Atp6v1b2	68	30	0.42153	-0.00960322	0.10964	0.0300442	0.980499	-0.0198022	0.247098	0.00134802
Q9CYW4	Hdhd3	24	4	0.421751	-0.110369	0.109711	NaN	0.869394	0.0432211	0.22919	NaN
Q91X34	Baat	31	8	0.421843	0.0630625	0.109782	NaN	0.117867	0.295437	0.055705	NaN
E9Q401	Ryr2	9	27	0.422136	-0.0832307	0.109853	-0.576252	0.472066	-0.0375757	0.146518	NaN
Q9DCL8	Ppp1r2	57	6	0.422421	0.078338	0.109924	NaN	0.141085	0.173038	0.0627831	2.09989
Q8K2C7	Os9	20	9	0.422886	0.126822	0.109994	NaN	0.689998	-0.109099	0.195357	NaN
Q9CQI6	Cotl1	44	6	0.423311	-0.0624497	0.110065	-0.44851	0.104544	-0.0699482	0.0510334	-0.301302
P51881	Slc25a5	52	9	0.423811	-0.0257579	0.110136	-0.812364	0.662438	-0.0692976	0.18934	-0.822825
Q8K3F6	Kcnq3	4	2	0.423816	0.0935667	0.110207	NaN	0.371043	0.118296	0.122664	NaN
O09117	Sypl1	14	2	0.42417	0.0293048	0.110277	NaN	0.414403	-0.0707012	0.133069	NaN
Q8R1V4	Tmed4	29	4	0.424419	-0.0606341	0.110348	NaN	0.0729988	-0.157021	0.0413364	NaN
Q9Z0G0	Gipc1	18	4	0.42487	0.0241792	0.110419	NaN	0.145737	0.155265	0.0644111	NaN
P63030	Mpc1	31	4	0.425036	0.0121386	0.11049	-1.09566	0.289192	-0.0696127	0.101713	1.17377
Q64105	Spr	40	8	0.4252	-0.0354728	0.110561	-0.424112	0.211438	-0.00898814	0.0821065	-0.250852
Q9CPS6	Hint3	22	3	0.425435	0.00289056	0.110631	NaN	0.951574	-0.0498	0.243417	NaN
Q80X19	Col14a1	32	34	0.42548	0.212015	0.110702	NaN	0.328096	0.339052	0.111339	NaN
Q9JIG8	Praf2	18	3	0.426132	-0.0372133	0.110773	-0.409936	0.0399102	-0.0256275	0.0268969	-0.6799
Q5XJY4	Parl	10	2	0.426149	0.0306932	0.110844	NaN	0.386411	-0.109532	0.126486	NaN
Q8R2R9	Ap3m2	41	8	0.426208	0.105081	0.110914	NaN	0.531434	0.0649773	0.159895	NaN
Q9QY76	Vapb	33	6	0.426222	0.046145	0.110985	-0.549954	0.229849	0.122008	0.0865657	-0.0240383
Q9ERF3	Skic8	23	4	0.426387	0.0163099	0.111056	NaN	0.278729	-0.0584061	0.0993771	NaN
Q9QZB7	Actr10	22	5	0.426747	0.0883551	0.111127	NaN	0.654108	0.0642029	0.187783	NaN
Q9CYV5	Tmem135	26	10	0.426855	0.02748	0.111198	NaN	0.204844	0.0447859	0.0799122	NaN
Q6ZQ82	Arhgap26	11	7	0.426893	-0.0297061	0.111268	NaN	0.974909	-0.0738636	0.246249	NaN
Q64435	Ugt1a6	48	16	0.426931	0.011852	0.111339	NaN	0.506591	0.000663551	0.155224	NaN
P50431	Shmt1	16	4	0.427077	-0.150842	0.11141	NaN	0.533835	0.0210511	0.160461	NaN
Q9JJX6	P2rx4	16	4	0.427627	-0.150564	0.111481	NaN	0.613621	-0.13363	0.178652	NaN
Q5DQR4	Stxbp5l	14	10	0.427903	-0.0669684	0.111552	NaN	0.560076	-0.00242351	0.166832	NaN
Q9Z1T1	Ap3b1	11	9	0.427996	-0.10063	0.111622	NaN	0.669506	-0.0929423	0.190402	NaN
Q924M7	Mpi	34	10	0.428001	-0.00440782	0.111693	-0.35768	0.0623134	-0.0251554	0.0367356	-0.459108
Q64373	Bcl2l1	21	2	0.428871	0.0223489	0.111764	NaN	0.785789	-0.0491014	0.214255	NaN
P22907	Hmbs	13	2	0.42936	0.0191964	0.111835	NaN	0.631478	0.0340346	0.181837	NaN
Q9D0B6	Pbdc1	33	6	0.429398	0.169047	0.111905	NaN	0.630818	0.231017	0.181554	NaN
Q9DC16	Ergic1	19	4	0.429537	-0.0276334	0.111976	1.54548	0.354634	-0.0679604	0.119054	NaN
Q8BGC4	Ptgr3	24	4	0.42973	0.111945	0.112047	NaN	0.115355	0.199141	0.0549264	NaN
Q8CI71	Vps50	18	9	0.429963	0.017034	0.112118	NaN	0.898443	0.0291576	0.234003	-0.830342
O08601	Mttp	44	32	0.430149	-0.0558546	0.112189	NaN	0.607608	-0.00263681	0.177661	NaN
P17879	Hspa1b	45	10	0.4304	-0.0698049	0.112259	NaN	0.901168	-0.0425094	0.234287	NaN
Q80T41	Gabbr2	9	5	0.43047	0.00679126	0.11233	0.691857	0.715781	-0.0229403	0.200453	NaN
Q6ZWR6	Syne1	9	49	0.430477	-0.0606024	0.112401	0.123254	0.0574658	-0.162562	0.0348952	-0.213952
P21619	Lmnb2	30	15	0.431687	-0.0325457	0.112472	NaN	0.710079	-0.079351	0.199391	NaN
P60764	Rac3	47	2	0.431902	-0.0355315	0.112542	NaN	0.790419	-0.0298747	0.215246	NaN
P97467	Pam	8	5	0.432011	-0.00546887	0.112613	-0.0626712	0.267886	0.00562035	0.0965459	NaN
Q91XU3	Pip4k2c	20	5	0.432324	-0.0181114	0.112684	-0.542584	0.0597318	-0.00198722	0.0356738	-2.25423
P39053	Dnm1	60	39	0.432928	-0.00890896	0.112755	0.027671	0.625136	-0.0192372	0.180776	0.0431413
Q80W47	Wipi2	10	2	0.433273	-0.0512871	0.112826	NaN	0.984477	-0.0227837	0.247664	NaN
P61255	Rpl26	14	3	0.433467	-0.0289196	0.112896	NaN	0.0048143	-0.110787	0.00637033	NaN
Q64514	Tpp2	22	21	0.433741	0.0231727	0.112967	NaN	0.567175	-0.0099822	0.168672	NaN
Q921T2	Tor1aip1	16	6	0.4338	0.00848119	0.113038	2.23461	0.346327	-0.053403	0.117426	1.69751
P05064	Aldoa	68	30	0.433986	-0.00235939	0.113109	-0.24716	0.00349998	0.000781262	0.00523783	-0.177057
Q8CHX7	Rftn2	16	5	0.434317	0.0453142	0.11318	NaN	0.916517	-0.0749591	0.236835	NaN
Q8R086	Suox	17	6	0.434617	0.0184624	0.11325	NaN	0.78944	-0.0345749	0.215105	NaN
P11352	Gpx1	47	9	0.434835	-0.0317237	0.113321	NaN	0.712898	-0.0678782	0.199887	NaN
Q9DBG5	Plin3	29	6	0.435085	0.0254576	0.113392	NaN	0.811306	0.00908437	0.218785	NaN
Q9CZC8	Scrn1	46	15	0.435202	0.024607	0.113463	0.674608	0.0738087	0.0217908	0.0416195	0.167479
Q05512	Mark2	16	6	0.435376	0.0579747	0.113533	NaN	0.452768	0.0852101	0.141704	2.52372
Q9QWI6	Srcin1	27	22	0.435424	-0.0238723	0.113604	-0.578743	0.303349	-0.0236231	0.104969	-0.78599
Q9DD20	Tmt1b	45	16	0.436384	-0.058842	0.113675	NaN	0.34536	0.0428116	0.117214	NaN
Q8BIK4	Dock9	11	14	0.436467	0.131298	0.113746	-0.342062	0.681891	0.125397	0.193587	0.0337037
Q8R4N0	Clybl	35	8	0.436797	-0.063894	0.113817	-0.368889	0.966863	-0.0366995	0.245187	NaN
Q61074	Ppm1g	25	7	0.436805	-0.0630487	0.113887	NaN	0.712802	-0.0319541	0.199745	NaN
Q3TLP5	Echdc2	39	7	0.437175	0.0643244	0.113958	NaN	0.0368315	0.241135	0.0253398	NaN
Q8JZN5	Acad9	35	16	0.437203	0.0168976	0.114029	-0.353827	0.00127046	0.0251856	0.00290204	0.0543792
Q810U3	Nfasc	30	28	0.437341	-0.00719586	0.1141	0.854461	0.826296	-0.0242793	0.221475	-0.52909
P97315	Csrp1	33	6	0.437555	0.0394301	0.11417	0.0556238	0.00721035	0.0622064	0.00792752	-0.405213
Q99N28	Cadm3	29	8	0.43789	0.132828	0.114241	0.254616	0.48537	0.20059	0.150411	0.491345
D3YVF0	Akap5	47	21	0.437961	0.0130701	0.114312	0.0259816	0.384074	0.0632665	0.125849	0.744308
Q91V64	Isoc1	27	5	0.4383	-0.0297285	0.114383	NaN	0.208099	0.0155506	0.0808324	NaN
Q3TMH2	Scrn3	21	8	0.43835	-0.0370274	0.114454	0.0784004	0.000818837	0.0192096	0.00219422	-0.411383
Q922B2	Dars1	35	13	0.438437	0.0308411	0.114524	NaN	0.489417	0.0235228	0.15126	NaN
Q9CYS6	NaN	23	4	0.43888	-0.0300643	0.114595	NaN	0.877656	-0.0245107	0.230394	NaN
P0CG49	Ubb	17	8	0.438967	-0.018688	0.114666	NaN	0.0520646	-0.0511278	0.0324887	NaN
P62984	Uba52	41	8	0.438967	-0.018688	0.114737	-0.775903	0.0520646	-0.0511278	0.0323471	-1.28342
P0CG50	Ubc	7	8	0.438967	-0.018688	0.114807	NaN	0.0520646	-0.0511278	0.0324179	NaN
P54726	Rad23a	44	6	0.439231	-0.0505969	0.114878	NaN	0.55377	-3.06246e-05	0.165275	NaN
O35295	Purb	50	8	0.439581	0.0500659	0.114949	-1.37279	0.646499	-0.0455353	0.186014	-0.672751
Q9D1Q6	Erp44	22	5	0.439906	0.00756192	0.11502	NaN	0.388185	-0.0112181	0.127123	NaN
Q9CR60	Golt1b	11	2	0.440123	-0.00455449	0.115091	NaN	0.298704	-0.109029	0.103836	NaN
Q8K1E0	Stx5	17	4	0.44033	-0.0511198	0.115161	NaN	0.0930444	-0.140626	0.0484145	NaN
Q8K2Q7	Brox	15	3	0.44037	0.0942407	0.115232	NaN	0.639034	0.152064	0.183819	NaN
Q9CQZ6	Ndufb3	38	4	0.440549	-0.0259483	0.115303	-0.43321	0.0420798	-0.0752903	0.0279587	0.419009
Q920P3	Brinp1	4	3	0.440695	-0.0861788	0.115374	NaN	0.724749	-0.0483087	0.202718	NaN
O08919	Numbl	19	7	0.441018	-0.0115188	0.115445	NaN	0.166417	-0.0507038	0.0698613	NaN
Q8BHC4	Dcakd	27	5	0.441427	-0.112499	0.115515	NaN	0.897297	-0.0398403	0.233862	NaN
Q9D6J5	Ndufb8	43	7	0.441954	-0.0179263	0.115586	1.61817	0.163473	-0.083186	0.0692242	1.60292
Q99L88	Sntb1	43	17	0.442042	0.0221851	0.115657	NaN	0.922623	-0.014974	0.238038	NaN
P50171	Hsd17b8	24	4	0.442199	-0.0336759	0.115728	NaN	0.281686	-0.0346743	0.099731	NaN
P48318	Gad1	21	9	0.442449	-0.00770213	0.115798	0.930148	0.540857	0.000785883	0.162443	1.46493
Q8CIG8	Prmt5	14	5	0.442478	-0.0349155	0.115869	0.18452	0.00466054	-0.0694111	0.00629955	NaN
O35136	Ncam2	17	10	0.44251	-0.00939408	0.11594	NaN	0.674053	-0.0283048	0.191535	NaN
Q61490	Alcam	24	12	0.442524	-0.0446473	0.116011	-1.55999	0.419455	-0.0779347	0.134555	0.317405
O54983	Crym	63	17	0.443158	-0.0282756	0.116082	0.19342	0.20121	0.0166625	0.0789921	0.0348753
Q9WVA4	Tagln2	40	5	0.443314	-0.0417177	0.116152	NaN	0.054062	-0.0430871	0.0333381	NaN
O35465	Fkbp8	18	4	0.443735	-0.0401063	0.116223	0.565766	0.79502	-0.0608738	0.216308	0.586083
P06151	Ldha	59	21	0.443799	-0.0228013	0.116294	-0.0240233	0.331061	-0.0114702	0.112401	0.0347387
Q8K411	Pitrm1	10	7	0.443888	-0.00922748	0.116365	NaN	0.546521	-0.00669298	0.163717	NaN
Q9Z1W9	Stk39	17	6	0.444158	0.0730471	0.116435	-0.520785	0.919076	0.0772023	0.23733	0.131423
Q62425	Ndufa4	44	4	0.444254	-0.0323033	0.116506	0.21714	0.16243	-0.0461543	0.0690827	-0.0705493
Q9D8U8	Snx5	11	4	0.444416	0.0087788	0.116577	-4.16345	0.734921	0.00307675	0.204063	NaN
Q9D061	Acbd6	17	3	0.444454	-0.0201851	0.116648	NaN	0.422826	0.100771	0.135334	NaN
Q9WV69	Dmtn	26	7	0.445059	-0.0246598	0.116719	NaN	0.182362	-0.00839242	0.0744621	NaN
Q8VE09	Ttc39c	15	6	0.445454	0.0373027	0.116789	NaN	0.494373	0.0437888	0.152322	NaN
P31650	Slc6a11	13	8	0.445758	0.00505053	0.11686	NaN	0.642156	-0.0234444	0.185023	NaN
P62082	Rps7	40	6	0.445799	-0.0395691	0.116931	0.161689	0.108041	-0.020325	0.0521659	0.192481
Q9WVA3	Bub3	17	4	0.446004	-0.0512377	0.117002	NaN	0.403116	-0.0554251	0.130379	NaN
Q8BH00	Aldh8a1	41	15	0.446197	-0.0789941	0.117072	NaN	0.68694	-0.0558786	0.194861	NaN
Q8CC35	Synpo	22	15	0.446207	-0.0233469	0.117143	-0.449218	0.93364	-0.0126108	0.240515	-0.140966
Q8BGN3	Enpp6	35	11	0.446402	-0.0214625	0.117214	NaN	0.753891	0.00663091	0.207319	NaN
Q64520	Guk1	30	4	0.446738	0.0466301	0.117285	NaN	0.164443	0.139786	0.0695074	NaN
Q91V14	Slc12a5	26	21	0.446808	0.0487549	0.117356	-0.00799218	0.461336	0.0149891	0.144111	-0.107736
Q920E5	Fdps	30	8	0.447097	-0.0217526	0.117426	3.75059	0.153925	-0.00121296	0.0664638	NaN
Q8C8T8	Tsr2	26	4	0.447577	0.0388374	0.117497	NaN	0.609935	-0.0482373	0.178157	NaN
Q9D0L4	Adck1	10	3	0.447602	-0.0533462	0.117568	NaN	0.0536819	-0.190031	0.0331965	NaN
P07356	Anxa2	30	9	0.448386	0.0946033	0.117639	-0.662853	0.33782	0.175632	0.114524	-0.269817
Q9CWD8	Nubpl	12	2	0.448457	-0.0859735	0.11771	NaN	0.896956	-0.00845602	0.233649	NaN
Q99JI6	Rap1b	51	3	0.448792	0.0495004	0.11778	1.0574	0.387796	0.0472333	0.126911	1.13881
Q8VHK5	Mlc1	11	3	0.448937	-0.0191302	0.117851	NaN	0.601853	-0.103692	0.176175	NaN
O88703	Hcn2	21	8	0.449084	0.0262829	0.117922	NaN	0.217336	-0.0321258	0.0842299	NaN
P18572	Bsg	16	5	0.449395	0.00364602	0.117993	-0.428595	0.0549593	-0.0571767	0.0339043	0.577115
P04247	Mb	32	3	0.449909	0.152907	0.118063	NaN	0.6881	0.0974426	0.195144	NaN
P14131	Rps16	38	6	0.450332	-0.00899572	0.118134	-0.189263	0.0316019	-0.0265811	0.0220838	0.293075
Q9D1R1	Tmem126b	14	2	0.4504	-0.0413683	0.118205	NaN	0.189536	-0.0972389	0.0764439	NaN
P01837	Igkc	33	3	0.45045	0.0585594	0.118276	NaN	0.798396	-0.0632434	0.216945	NaN
Q99L27	Gmpr2	11	2	0.450534	0.102195	0.118347	NaN	0.30428	-0.185433	0.105323	NaN
Q99020	Hnrnpab	32	7	0.450617	-0.00833873	0.118417	NaN	0.608426	0.00434022	0.177945	NaN
Q3THK7	Gmps	36	16	0.450991	0.0010905	0.118488	1.31528	0.97821	0.0478837	0.246744	0.58
Q64459	Cyp3a11	50	25	0.451249	-0.0417614	0.118559	NaN	0.939124	-0.0186594	0.241648	NaN
Q9JL62	Gltp	30	5	0.451274	0.0399848	0.11863	NaN	0.54109	0.0979069	0.162514	NaN
Q8BUN9	Slc24a2	14	5	0.451451	-0.0417458	0.1187	NaN	0.552717	-0.0425668	0.164992	NaN
P60469	Ppfia3	24	20	0.451543	0.0108858	0.118771	0.792504	0.330441	0.0340126	0.112047	0.465898
Q80WG5	Lrrc8a	20	10	0.45163	0.0241372	0.118842	-2.80533	0.998717	-0.0035398	0.249788	-2.32918
Q7TSC1	Prrc2a	3	3	0.451977	0.0198512	0.118913	NaN	0.311795	0.0296016	0.107659	NaN
Q924N4	Slc12a6	11	4	0.452184	-0.117275	0.118984	NaN	0.419789	-0.153857	0.134839	NaN
Q921L3	Tmco1	18	3	0.452364	-0.028926	0.119054	NaN	0.286952	-0.0998191	0.101005	NaN
P47802	Mtx1	37	9	0.452701	-0.0281757	0.119125	-0.378842	0.330796	-0.0796935	0.11233	0.66361
Q9WUD1	Stub1	15	3	0.453271	-0.0741444	0.119196	NaN	0.735488	-0.0946804	0.204204	NaN
P61329	Fgf12	19	3	0.453882	-0.0443839	0.119267	0.0685499	0.59562	-0.0440245	0.174405	-0.305305
P13597	Icam1	15	7	0.454166	-0.0646665	0.119337	NaN	0.0981127	-0.15886	0.0494762	NaN
Q99P58	Rab27b	26	3	0.454331	-0.0626563	0.119408	NaN	0.100792	-0.0365417	0.0503256	NaN
Q9CQ73	Pkp2	29	16	0.455062	0.0878245	0.119479	NaN	0.569985	0.0675204	0.169309	NaN
Q9EPN1	Nbea	16	28	0.455503	0.0646503	0.11955	NaN	0.33456	0.0257031	0.113533	NaN
Q9D4H8	Cul2	13	7	0.455671	0.0458423	0.119621	NaN	0.285899	0.194924	0.100793	NaN
Q9D0M1	Prpsap1	33	5	0.45603	0.0540216	0.119691	NaN	0.0337862	0.013245	0.0234994	NaN
P42669	Pura	46	13	0.456065	-0.0100681	0.119762	0.230295	0.0523641	-0.00247952	0.0327718	-0.0688389
P52825	Cpt2	20	10	0.45685	-0.0401381	0.119833	NaN	0.0153737	-0.0804308	0.0131653	NaN
P61022	Chp1	37	6	0.457158	-0.0345899	0.119904	NaN	0.676554	-0.0579326	0.192384	NaN
Q925N2	Sfxn2	25	6	0.457344	-0.0298607	0.119975	NaN	0.0677018	-0.0908394	0.0389298	NaN
O08749	Dld	52	24	0.457441	-0.0256104	0.120045	-0.386417	0.334702	-0.00828813	0.113604	-0.181823
P63001	Rac1	49	5	0.457473	-0.00991385	0.120116	-0.927124	0.338197	-0.0241899	0.114595	0.367921
Q9JLR1	Sec61a2	14	2	0.457641	-0.0941046	0.120187	NaN	0.801919	-0.0646789	0.217157	NaN
Q9Z2C4	Mtmr1	9	4	0.457668	0.00881886	0.120258	NaN	0.718591	-0.044849	0.201444	NaN
Q01097	Grin2b	17	16	0.457878	-0.0188178	0.120328	0.665972	0.605414	-0.054186	0.177307	NaN
Q9DB20	Atp5po	53	13	0.458001	-0.0517165	0.120399	0.471767	0.671117	-0.0538835	0.190756	0.412873
Q91V92	Acly	42	36	0.458076	-0.0134437	0.12047	-1.19469	0.274753	0.0621167	0.0980323	-0.736876
Q99LF4	Rtcb	32	12	0.458541	-0.016696	0.120541	NaN	0.125115	-0.00207463	0.05797	NaN
Q9JI90	Rnf14	9	3	0.458946	0.0196048	0.120612	-0.210464	0.343086	0.0515246	0.116365	0.476381
Q60991	Cyp7b1	25	16	0.458973	0.0972831	0.120682	NaN	0.616917	0.0709417	0.17936	NaN
P61982	Ywhag	62	14	0.459036	-0.0202738	0.120753	-0.304524	0.62765	-0.0326388	0.181342	-0.0818715
P63168	Dynll1	49	2	0.459075	0.134766	0.120824	NaN	0.353969	-0.319131	0.1187	NaN
Q61990	Pcbp2	38	6	0.459075	-0.0190052	0.120895	-0.293251	0.11171	0.03521	0.0532984	0.397868
Q9JK81	Myg1	35	9	0.459767	-0.00866273	0.120965	NaN	0.189519	0.0839497	0.0763732	NaN
Q3UPL0	Sec31a	15	12	0.45989	0.126157	0.121036	2.02857	0.490716	0.175244	0.151401	0.445059
Q9DB60	Prxl2b	30	4	0.460311	0.0670052	0.121107	NaN	0.464656	0.0267263	0.145031	NaN
Q3UVL4	Vps51	20	12	0.460457	0.0112756	0.121178	NaN	0.590751	-0.0310629	0.173344	NaN
Q78PY7	Snd1	29	18	0.460497	0.0116732	0.121249	NaN	0.393108	-0.00501559	0.128044	-6.4693
Q3UP75	Ugt3a1	45	10	0.46053	0.0280644	0.121319	NaN	0.544753	-0.0569194	0.16308	NaN
P84078	Arf1	61	4	0.46061	-0.0138745	0.12139	-0.257206	0.116205	-0.0264328	0.0552095	1.19045
P52480	Pkm	66	54	0.462073	-0.0129821	0.121461	-0.135869	0.243958	-0.0166014	0.0901048	-0.0543779
Q61029	Tmpo	29	4	0.462919	-0.0281826	0.121532	NaN	0.591911	-0.0562305	0.173627	NaN
P62264	Rps14	30	4	0.462958	-0.000102939	0.121602	0.678496	0.000218717	-0.0363382	0.000849377	0.275476
P62874	Gnb1	46	7	0.463031	0.155724	0.121673	-0.850708	0.544726	-0.00254647	0.16301	-0.522728
Q9JHR7	Ide	12	10	0.463034	0.0214641	0.121744	NaN	0.566045	0.0768107	0.168389	NaN
Q61290	Cacna1e	9	11	0.463513	0.0404779	0.121815	NaN	0.348651	0.0038074	0.11771	NaN
Q9JHK4	Rabggta	22	10	0.463862	0.0404451	0.121886	NaN	0.257988	0.118216	0.0932191	NaN
Q9R1Q9	Atp6ap1	12	5	0.463891	0.00406554	0.121956	-1.29555	0.850781	-0.047742	0.225722	-1.19443
Q8VHH5	Agap3	12	7	0.464177	0.00528624	0.122027	-0.385631	0.476027	-0.0372278	0.147438	1.16226
Q920P5	Ak5	19	7	0.46475	0.0435522	0.122098	1.4874	0.521112	0.0789504	0.157701	1.23091
O88343	Slc4a4	20	15	0.46508	-0.00998699	0.122169	-0.286576	0.702588	-0.0439703	0.197905	-0.257986
P34927	Asgr1	20	4	0.465534	0.0197558	0.12224	NaN	0.831271	-0.00827434	0.222395	NaN
Q91XD4	Ftcd	33	10	0.465548	-0.0592088	0.12231	NaN	0.880351	-0.00536189	0.230818	NaN
Q61656	Ddx5	28	10	0.465677	0.0507768	0.122381	-0.58476	0.560801	0.00498224	0.167115	0.70729
P10493	Nid1	15	11	0.465741	0.0579091	0.122452	NaN	0.273094	0.0619765	0.0973952	NaN
Q8C166	Cpne1	13	5	0.465758	0.0912086	0.122523	-0.134421	0.0653649	0.218203	0.0377973	1.43507
Q6P6J9	Txndc15	19	4	0.466427	0.0199632	0.122593	NaN	0.175447	-0.0998367	0.0726217	NaN
P62267	Rps23	24	2	0.466658	-0.0363939	0.122664	NaN	0.943534	-0.025042	0.242285	NaN
Q6ZPQ6	Pitpnm2	14	12	0.466769	-0.119725	0.122735	NaN	0.136206	-0.0238081	0.0617922	NaN
P01942	Hba	77	28	0.467054	-0.00597135	0.122806	0.18721	0.372413	-0.0408994	0.122877	-0.33703
Q9QYI4	Dnajb12	12	4	0.467064	0.0227686	0.122877	NaN	0.738802	-0.0402799	0.205195	NaN
Q91XE8	Tmem205	14	4	0.467383	-0.00310806	0.122947	NaN	0.108449	-0.0539835	0.0523075	NaN
Q61625	Grid2	30	20	0.467495	-0.0535615	0.123018	0.0754975	0.890222	-0.0139041	0.232446	-0.281689
P63073	Eif4e	16	3	0.467507	-0.102812	0.123089	-0.420471	0.540475	-0.0736111	0.162373	NaN
P68040	Rack1	36	8	0.467519	-0.00427892	0.12316	-0.949345	0.0998304	-0.0493615	0.0499717	-1.00916
O55100	Syngr1	24	4	0.467628	-0.0210012	0.12323	-0.212581	0.12844	-0.0542573	0.0591025	0.082785
Q9QUM9	Psma6	31	6	0.468568	-0.00547641	0.123301	-0.160394	0.136414	-0.0154639	0.061863	0.259882
Q505F5	Lrrc47	19	7	0.468725	0.0406937	0.123372	NaN	0.907788	-0.00566092	0.235207	NaN
Q9CQR4	Acot13	32	4	0.46873	-0.0208612	0.123443	-0.433819	0.020796	-0.102816	0.0167752	-0.241892
P14901	Hmox1	33	7	0.46889	-0.121343	0.123514	NaN	0.407594	-0.178091	0.131653	NaN
Q9D8N0	Eef1g	43	16	0.469343	-0.00344941	0.123584	-0.231645	0.259928	0.00601228	0.0938562	-0.219004
P55096	Abcd3	28	15	0.469512	-0.00902352	0.123655	3.44618	0.335602	0.000361834	0.113887	1.91024
Q9JLF6	Tgm1	37	18	0.469716	0.0360354	0.123726	NaN	0.677192	0.0148084	0.192738	NaN
P08003	Pdia4	28	14	0.469751	0.00574699	0.123797	0.364082	0.483712	-0.00841612	0.149703	1.93923
Q5U3K5	Rabl6	15	7	0.470154	0.0864799	0.123867	0.460714	0.302961	-0.101841	0.104827	NaN
Q9CRB6	Tppp3	22	3	0.470589	-0.000919393	0.123938	0.529443	0.0684847	0.0188314	0.0392837	0.349313
A2ADY9	Ddi2	18	4	0.47117	-0.120155	0.124009	NaN	0.44823	-0.104068	0.140643	NaN
Q8BJ42	Dlgap2	14	7	0.471254	-0.084985	0.12408	NaN	0.0544085	-0.255504	0.0334796	NaN
Q8BYU6	Tor1aip2	30	9	0.471444	0.0418955	0.124151	NaN	0.230578	0.0938582	0.0868488	NaN
Q3TXS7	Psmd1	28	19	0.471943	0.0441591	0.124221	NaN	0.986911	0.031689	0.248018	NaN
Q9QUM0	Itga2b	8	6	0.472162	0.0660044	0.124292	NaN	0.273939	-0.146834	0.0975368	NaN
P29758	Oat	47	15	0.472211	-0.00795155	0.124363	0.645337	0.693018	-0.0439328	0.195852	0.356589
Q9D4H1	Exoc2	10	6	0.472549	-0.00639769	0.124434	NaN	0.704817	0.0150599	0.19833	-0.0513038
P08551	Nefl	64	45	0.473227	-0.0560827	0.124505	NaN	0.204767	0.112411	0.0798414	NaN
Q8VCR7	Abhd14b	29	5	0.473447	0.00889832	0.124575	NaN	0.0442635	0.179501	0.0290912	NaN
Q8BKE6	Cyp20a1	27	9	0.473832	-0.0566368	0.124646	NaN	0.0457548	-0.163823	0.0295866	NaN
Q8VD62	Bles03	25	5	0.474029	-0.0728497	0.124717	NaN	0.342517	-0.027793	0.116223	NaN
Q9JJV2	Pfn2	50	8	0.474079	-0.0197001	0.124788	-0.525213	0.28102	-0.0112961	0.0996602	-0.139065
Q6XVG2	Cyp2c54	52	9	0.47442	0.00603848	0.124858	NaN	0.455543	-0.101569	0.1422	NaN
Q61481	Pde1a	25	8	0.475023	0.146344	0.124929	-0.382869	0.415055	0.0722672	0.133281	0.496183
Q9CQX2	Cyb5b	47	5	0.475146	-0.0208125	0.125	0.903894	0.32605	0.0271242	0.110844	0.553546
P61620	Sec61a1	22	5	0.475218	0.0237696	0.125071	NaN	0.224104	0.0527631	0.0859287	NaN
Q8CIQ7	Dock3	6	8	0.4753	0.107075	0.125142	NaN	0.524354	0.0821329	0.158692	NaN
P14115	Rpl27a	15	2	0.475482	-0.0453993	0.125212	0.105486	0.065385	-0.0446914	0.0378681	0.491226
Q9QX60	Dguok	22	3	0.475749	-0.083087	0.125283	NaN	0.489101	0.0549106	0.151189	NaN
Q9D7X8	Ggct	27	4	0.476085	-0.0689599	0.125354	NaN	0.732443	-0.0801194	0.203921	NaN
P62911	Rpl32	20	2	0.476428	0.0429688	0.125425	NaN	0.305145	-0.226977	0.105889	NaN
P11087	Col1a1	5	4	0.476522	0.0730222	0.125495	NaN	0.746985	0.136695	0.206328	NaN
P97807	Fh	55	25	0.476578	-0.0340162	0.125566	0.712351	0.846465	-0.0144534	0.224731	0.937945
P59108	Cpne2	9	3	0.477253	0.0318989	0.125637	NaN	0.981728	-0.0196783	0.24724	NaN
Q922J6	Tspan2	8	2	0.477451	-0.0209565	0.125708	-0.371269	0.910824	-0.0474019	0.235773	NaN
P35436	Grin2a	15	14	0.478667	0.00391962	0.125779	NaN	0.325181	-0.11265	0.110277	NaN
O54946	Dnajb6	18	4	0.478873	0.0187982	0.125849	NaN	0.435909	0.012489	0.137953	NaN
Q8C7M3	Trim9	15	6	0.479055	-0.0622688	0.12592	NaN	0.421309	0.0173358	0.135193	NaN
P07758	Serpina1a	32	3	0.47931	-0.101752	0.125991	NaN	0.388389	-0.0970133	0.127194	NaN
O55143	Atp2a2	29	20	0.479368	0.0305428	0.126062	-0.216157	0.163978	0.0439593	0.069295	-0.457223
P05202	Got2	61	35	0.47939	-0.0149466	0.126133	0.803755	0.0841675	-0.019438	0.0452293	-0.671233
P01831	Thy1	32	5	0.479429	-0.0244413	0.126203	-0.135903	0.444646	-0.0444208	0.140006	-0.221341
Q8BGL3	Sult2a8	40	10	0.480277	0.0782654	0.126274	NaN	0.427221	0.107678	0.135971	NaN
P00397	Mtco1	15	6	0.481112	-0.0182527	0.126345	0.4879	0.00541256	-0.178814	0.00672424	-0.270811
P07759	Serpina3k	30	6	0.481609	-0.0172373	0.126416	NaN	0.735664	-0.0447646	0.204346	NaN
Q9D3A9	Ttyh1	16	5	0.481719	-0.0391417	0.126486	NaN	0.113047	-0.04782	0.0540062	1.05319
Q14BI2	Grm2	9	4	0.482136	-0.0142545	0.126557	NaN	0.51059	-0.0434953	0.155931	NaN
Q9CR51	Atp6v1g1	30	2	0.482224	0.233309	0.126628	NaN	0.841481	0.0991556	0.223528	NaN
Q60817	Naca	14	2	0.482861	-0.0825818	0.126699	NaN	0.138686	-0.137181	0.0623584	NaN
Q5XJV6	Lmtk3	6	4	0.482935	-0.0413642	0.12677	NaN	0.676184	0.013356	0.192172	NaN
Q9JMH9	Myo18a	17	24	0.482957	0.0157392	0.12684	0.0439088	0.0498692	-0.0427178	0.031073	-0.906165
P01887	B2m	16	2	0.483048	-0.0852704	0.126911	NaN	0.0789339	-0.22192	0.0434598	NaN
P68033	Actc1	69	10	0.483127	-0.0347711	0.126982	-0.0703315	0.00776439	-0.0878087	0.00856455	0.756349
Q6P1F6	Ppp2r2a	45	8	0.483219	0.121448	0.127053	0.128797	0.0153991	0.102227	0.0132361	-0.0185601
O55242	Sigmar1	26	3	0.483484	-0.0253237	0.127123	NaN	0.0181754	-0.0792632	0.0152888	NaN
O88792	F11r	20	4	0.483757	0.0161489	0.127194	NaN	0.0998488	-0.0937876	0.0500425	NaN
Q8CCM6	Timm21	26	5	0.48398	-0.051836	0.127265	NaN	0.111422	-0.157977	0.0530153	NaN
Q9Z0H8	Clip2	22	14	0.484051	0.0556472	0.127336	NaN	0.217174	0.049964	0.0841591	NaN
Q9CR95	Necap1	29	5	0.484216	0.00340396	0.127407	0.666364	0.0103224	0.0320305	0.0103341	2.4407
Q91Z53	Grhpr	38	10	0.484225	0.00416567	0.127477	-0.648956	0.00168516	0.020355	0.00325595	0.542265
Q8K183	Pdxk	42	14	0.484495	-0.0216857	0.127548	0.228377	0.0275727	-0.0120994	0.0201727	0.17958
Q8BJW6	Eif2a	10	4	0.484816	0.0149723	0.127619	NaN	0.596188	-0.0439135	0.174759	0.344536
Q9WUR9	Ak4	42	6	0.485155	-0.0329799	0.12769	-0.0838861	0.11623	0.0529393	0.0552803	0.694562
A2AQ25	Skt	11	14	0.485269	-0.0470441	0.12776	NaN	0.127614	-0.0770942	0.058607	NaN
Q9QYE6	Golga5	22	8	0.485562	0.0717399	0.127831	NaN	0.646715	-0.0915202	0.186084	NaN
A2APV2	Fmnl2	7	6	0.485713	-0.00577578	0.127902	NaN	0.520421	-0.11606	0.157559	NaN
Q9JHQ5	Lztfl1	20	4	0.485781	-0.0561833	0.127973	NaN	0.837567	0.015923	0.222891	NaN
Q9Z0E0	Ncdn	39	21	0.486571	0.0365715	0.128044	0.209921	0.537728	0.0509062	0.161311	0.1647
B5TVM2	Ildr2	10	4	0.486599	-0.107417	0.128114	NaN	0.932178	-0.029472	0.240303	NaN
P35486	Pdha1	45	21	0.486819	-0.0363116	0.128185	-0.25494	0.457354	-0.00383197	0.142837	0.103981
Q9D1G1	Rab1b	54	3	0.487095	-0.033388	0.128256	0.302943	0.502125	0.000494969	0.154233	0.880267
P62317	Snrpd2	26	3	0.487227	-0.0465296	0.128327	NaN	0.633248	-0.0374791	0.182404	NaN
P84309	Adcy5	10	8	0.487374	-0.0285407	0.128398	NaN	0.821138	-0.00676977	0.220201	0.321179
P46737	Brcc3	11	2	0.487554	0.0275891	0.128468	NaN	0.68336	0.0161125	0.193941	NaN
Q8BFP9	Pdk1	18	5	0.487677	-0.0360349	0.128539	NaN	0.363002	0.04758	0.121036	NaN
Q04857	Col6a1	9	6	0.488163	0.0829146	0.12861	NaN	0.596166	0.114869	0.174689	NaN
Q8C1E7	Tmem120a	11	3	0.488639	0.0453438	0.128681	NaN	0.535529	0.0496207	0.160674	NaN
Q9WU28	Pfdn5	31	3	0.488734	0.0286322	0.128751	NaN	0.261521	0.0249814	0.0947055	0.188189
Q91VC3	Eif4a3	23	5	0.489239	-0.00868954	0.128822	NaN	0.384937	0.0162856	0.12592	NaN
Q8BI08	Mal2	14	2	0.489466	-0.0511265	0.128893	NaN	0.372581	-0.0693436	0.122947	NaN
Q9WV02	Rbmx	11	3	0.489481	-0.065207	0.128964	NaN	0.131533	-0.0120009	0.0603766	NaN
P70290	Mpp1	24	7	0.490097	-0.0207108	0.129035	NaN	0.562131	-0.0148837	0.167398	NaN
Q9CZ30	Ola1	41	14	0.490417	-0.0251203	0.129105	0.530417	0.559097	-0.0299576	0.166266	0.595869
Q64FW2	Retsat	39	14	0.490543	0.0130426	0.129176	NaN	0.267862	0.0574652	0.0964751	NaN
Q9CPQ8	Atp5mg	56	11	0.491169	-0.0300082	0.129247	NaN	0.610699	-0.0278363	0.178298	2.01861
Q9ES28	Arhgef7	13	8	0.491314	-0.0447541	0.129318	NaN	0.111585	0.0391515	0.0531569	NaN
P70392	Rasgrf2	6	4	0.491626	-0.0840767	0.129388	NaN	0.682813	-0.0791146	0.1938	NaN
Q921W4	Cryzl1	13	3	0.491781	-0.0463705	0.129459	NaN	0.0134136	-0.230123	0.0118205	NaN
Q9D892	Itpa	35	4	0.491795	0.0688522	0.12953	-0.444088	0.523955	0.0821672	0.158409	0.446744
Q9Z2G9	Htatip2	39	8	0.491883	-0.0424821	0.129601	NaN	0.825747	-0.0130218	0.221334	NaN
Q9ET22	Dpp7	11	3	0.491989	-0.0355527	0.129672	NaN	0.022014	0.164774	0.0171999	NaN
Q80U28	Madd	22	21	0.49218	0.0578358	0.129742	0.082378	0.938796	0.0405536	0.241577	-0.0697298
Q9CPX6	Atg3	16	4	0.492351	0.120133	0.129813	NaN	0.436547	0.175092	0.138165	NaN
Q9DAK9	Phpt1	30	4	0.492366	-0.0142216	0.129884	-0.058931	0.0393742	0.0821847	0.0266846	-0.486618
Q8BGZ1	Hpcal4	52	8	0.492716	-0.00168209	0.129955	NaN	0.968473	0.0110627	0.24547	NaN
P62342	Selenot	20	2	0.493263	-0.0467478	0.130025	NaN	0.00170256	-0.114921	0.00346829	NaN
P53986	Slc16a1	9	3	0.493651	0.0137555	0.130096	-0.242004	0.266105	-0.0835231	0.0960504	1.02374
P70698	Ctps1	11	4	0.493737	0.0179955	0.130167	NaN	0.928315	-0.0299455	0.239454	NaN
Q8R0F8	Fahd1	23	3	0.493882	-0.0630326	0.130238	NaN	0.383367	0.156264	0.125354	NaN
Q80V03	Adck5	23	8	0.493883	0.0700689	0.130309	NaN	0.649803	0.0569319	0.186792	NaN
Q8R366	Igsf8	26	12	0.494091	0.127941	0.130379	0.299134	0.255006	0.262615	0.0927237	-0.195664
Q3URD3	Slmap	4	2	0.49422	-0.0452881	0.13045	NaN	0.682676	0.00230198	0.193658	NaN
O88746	Tom1	34	8	0.494404	0.00442116	0.130521	NaN	0.650761	0.00507037	0.186934	NaN
Q9D0F3	Lman1	16	9	0.494428	-0.039777	0.130592	NaN	0.24828	-0.0794059	0.0909541	NaN
Q9D7J9	Echdc3	26	4	0.495449	-0.0960857	0.130663	NaN	0.39615	-0.229563	0.128751	NaN
Q9D826	Pipox	18	6	0.495549	0.0432664	0.130733	NaN	0.176908	0.177571	0.0731172	NaN
Q00724	Rbp4	10	2	0.495844	-0.0709595	0.130804	NaN	0.383239	-0.16514	0.125283	NaN
Q9JIW9	Ralb	34	2	0.495959	-0.0639383	0.130875	NaN	0.188875	0.0844693	0.0760193	NaN
Q8CGP1	H2bc12	39	7	0.4963	-0.122467	0.130946	NaN	0.250077	0.053267	0.0913788	NaN
P09671	Sod2	59	13	0.496474	-0.0136366	0.131016	0.939746	0.0420391	-0.016735	0.0278879	-0.505958
Q8K370	Acad10	11	9	0.497012	-0.0376984	0.131087	NaN	0.358233	-0.061285	0.120187	NaN
P12960	Cntn1	40	36	0.497086	-0.0165068	0.131158	-0.181765	0.304463	-0.0011509	0.105535	-0.383561
O08530	S1pr1	11	4	0.497099	-0.0617393	0.131229	NaN	0.171362	-0.120789	0.0710646	NaN
Q99K28	Arfgap2	18	6	0.497253	-0.0662701	0.1313	NaN	0.270691	-0.133781	0.0969706	NaN
Q5BL07	Pex1	17	15	0.497557	0.0616047	0.13137	NaN	0.241365	0.161141	0.0896093	NaN
Q59J78	Ndufaf2	34	4	0.497881	-0.0318055	0.131441	NaN	0.308965	0.0231462	0.107234	NaN
P62484	Abi2	24	5	0.497975	0.0350736	0.131512	NaN	0.409558	0.00962906	0.132078	NaN
Q8CI61	Bag4	6	2	0.498144	-0.065099	0.131583	NaN	0.185365	-0.169011	0.0750283	NaN
Q9Z0F7	Sncg	55	5	0.499517	0.0195165	0.131653	-0.781747	0.399087	0.0741282	0.129601	-0.0497789
Q9Z2A9	Ggt5	20	7	0.500249	-0.105668	0.131724	NaN	0.517208	-0.0710998	0.156922	NaN
Q8C5H8	Nadk2	22	7	0.50045	0.00672012	0.131795	-0.160089	0.186547	0.0250644	0.0752407	NaN
Q791T5	Mtch1	33	10	0.500579	-0.0488601	0.131866	-0.496906	0.570145	-0.0803887	0.16938	NaN
Q9CR26	Vta1	13	3	0.500795	-0.0952857	0.131937	NaN	0.761414	0.0140501	0.208876	NaN
Q08943	Ssrp1	8	4	0.501483	0.0375163	0.132007	NaN	0.719132	0.0196065	0.201727	NaN
Q9D0W5	Ppil1	29	2	0.501497	-0.0457306	0.132078	-0.937919	0.976218	-0.0890046	0.246319	NaN
Q9D051	Pdhb	66	26	0.501975	-0.0161413	0.132149	-0.238645	0.0816532	-0.000144423	0.0445215	0.388572
P28654	Dcn	27	7	0.502284	0.0441246	0.13222	NaN	0.397264	0.0556218	0.129035	NaN
Q3UHD6	Snx27	18	7	0.502337	0.0478754	0.13229	NaN	0.887651	-0.091794	0.232022	0.142308
F6ZDS4	Tpr	6	10	0.502372	-0.0574825	0.132361	-0.469162	0.955098	-0.0460537	0.243842	NaN
Q4KUS2	Unc13a	12	13	0.502824	-0.0280588	0.132432	NaN	0.479948	-0.0480306	0.148995	1.26834
O88451	Rdh7	45	6	0.502825	0.00843709	0.132503	NaN	0.984915	-0.0204823	0.247806	NaN
Q8VDQ1	Ptgr2	36	8	0.502911	0.00944783	0.132574	NaN	0.0908711	0.103181	0.0477067	NaN
P62918	Rpl8	18	3	0.503244	-0.0377494	0.132644	NaN	0.150502	-0.0377082	0.0654728	NaN
Q9JIK5	Ddx21	10	6	0.503504	0.0255332	0.132715	NaN	0.645523	0.00420318	0.18573	NaN
P61264	Stx1b	59	17	0.50399	0.0115515	0.132786	0.0327573	0.681799	-0.0439452	0.193516	-0.13109
Q8CA95	Pde10a	19	10	0.504645	-0.0816052	0.132857	NaN	0.51881	-0.0933694	0.157206	NaN
O35526	Stx1a	57	13	0.50466	0.0233294	0.132928	0.144448	0.156253	-0.0146514	0.0671716	-0.163163
Q99L47	St13	18	6	0.50489	-0.00468578	0.132998	-0.526636	0.0626417	-0.026965	0.0368771	-0.50024
P63260	Actg1	84	23	0.505247	-0.0373708	0.133069	0.364967	0.216556	-0.0358822	0.083876	0.0246425
Q922B1	Macrod1	12	2	0.505804	-0.062301	0.13314	NaN	0.785549	-3.82104e-05	0.214114	NaN
P50429	Arsb	5	2	0.506292	-0.076015	0.133211	NaN	0.881391	-0.0167473	0.231031	NaN
Q8C0E2	Vps26b	27	6	0.506388	0.0217114	0.133281	-2.12252	0.0883922	0.00870834	0.0465742	-0.80754
P62881	Gnb5	23	7	0.506499	-0.0945744	0.133352	0.0926293	0.0478459	-0.141279	0.0303652	-0.261109
Q7TNG5	Eml2	14	6	0.506501	0.0463074	0.133423	NaN	0.12481	0.0259938	0.0578992	NaN
Q921M7	Cyrib	41	9	0.506529	-0.0142614	0.133494	-0.579401	0.364788	0.00452304	0.121461	-0.134499
P38060	Hmgcl	20	4	0.50656	0.00407392	0.133565	NaN	0.35475	0.00435108	0.119125	NaN
Q8BHB9	Clic6	12	4	0.506592	0.0532259	0.133635	NaN	0.567269	0.066494	0.168743	NaN
P35278	Rab5c	49	5	0.506875	0.0503364	0.133706	1.18354	0.801971	-0.0281603	0.217228	2.14913
P56391	Cox6b1	61	5	0.507255	0.0295752	0.133777	-0.922154	0.476041	0.109041	0.147508	-0.245903
Q9JL56	Gde1	12	3	0.507646	0.0190091	0.133848	NaN	0.762109	-0.0472267	0.209159	NaN
Q9WU60	Atrn	4	2	0.507889	-0.0609786	0.133918	NaN	0.375443	-0.111629	0.12408	NaN
Q9QXK3	Copg2	12	5	0.508116	-0.0888977	0.133989	-0.0901623	0.638246	-0.0940586	0.183465	NaN
Q8VCG4	C8g	30	4	0.508266	0.071419	0.13406	NaN	0.820275	0.0278087	0.22013	NaN
Q8BZW8	Nhlrc2	12	4	0.508395	0.04664	0.134131	NaN	0.287301	0.0842262	0.101359	NaN
Q8VI47	Abcc2	36	41	0.508461	0.0447192	0.134202	NaN	0.535533	0.0456036	0.160745	NaN
P01864	NaN	16	3	0.509305	0.170529	0.134272	NaN	0.499119	0.112704	0.153596	NaN
Q8K021	Scamp1	26	6	0.509645	0.0449624	0.134343	NaN	0.0439145	-0.0102645	0.0289496	0.10723
Q9R1Z8	Sorbs3	9	4	0.509656	-0.0100306	0.134414	NaN	0.821631	0.00429908	0.220555	NaN
Q8CHK3	Mboat7	10	2	0.510255	-0.0540251	0.134485	NaN	0.64043	-0.0408891	0.184315	NaN
Q641P0	Actr3b	32	7	0.510285	-0.0223555	0.134555	2.91294	0.0815268	-0.0831622	0.0441676	-0.0704881
Q9CR16	Ppid	33	9	0.510427	-0.0308302	0.134626	-1.80564	0.00257397	0.0640292	0.00445923	-1.32348
P16460	Ass1	36	12	0.510836	0.0784083	0.134697	0.388521	0.434824	0.186096	0.13767	0.0201539
Q99PV0	Prpf8	16	24	0.511313	0.0595641	0.134768	0.345153	0.318774	0.156297	0.109074	0.197253
Q9CXU9	Eif1b	27	2	0.511453	-0.0740204	0.134839	NaN	0.843452	-0.0361404	0.224023	NaN
P48024	Eif1	28	2	0.511453	-0.0740204	0.134909	NaN	0.843452	-0.0361404	0.223952	NaN
Q9D711	Pir	12	2	0.511623	0.0428164	0.13498	NaN	0.916328	0.00852201	0.236764	NaN
Q5HZI2	C2cd4c	12	4	0.512072	-0.0117702	0.135051	NaN	0.604873	0.0687148	0.177166	NaN
Q8C3W1	NaN	25	5	0.512506	0.0631784	0.135122	NaN	0.802197	0.0190975	0.217299	NaN
Q571F8	Gls2	30	10	0.512732	-0.0541492	0.135193	NaN	0.0337647	0.1626	0.0234287	NaN
P63321	Rala	36	3	0.513794	-0.00928589	0.135263	0.064426	0.456189	-0.067267	0.142341	0.103818
P67778	Phb1	55	14	0.514637	-0.0318976	0.135334	-2.44149	0.536875	-0.0528718	0.161028	-2.12108
Q9QXL2	Kif21a	25	26	0.514674	-0.00211299	0.135405	0.216331	0.44775	0.0251904	0.140572	NaN
Q91VW3	Sh3bgrl3	44	4	0.5149	-0.00919992	0.135476	-0.0289665	0.568847	-0.0113228	0.169097	-0.316285
Q62393	Tpd52	32	4	0.515165	0.00829405	0.135546	NaN	0.651324	0.0272827	0.187217	NaN
Q91ZH7	Abhd3	9	3	0.515296	-0.00130533	0.135617	NaN	0.216428	-0.0810306	0.0838052	NaN
Q9DB25	Alg5	14	3	0.51541	-0.0645071	0.135688	NaN	0.521899	-0.059197	0.157843	NaN
Q8VDN2	Atp1a1	40	24	0.515648	0.00476042	0.135759	-0.0044935	0.342789	-0.032394	0.116294	0.441741
E9PUL5	Prrt2	34	5	0.515684	0.0597842	0.13583	0.158281	0.217617	0.00638865	0.0843007	-0.0746272
P43024	Cox6a1	61	14	0.515828	-0.0510478	0.1359	0.95896	0.699468	-0.0535302	0.197126	0.00304738
Q8CGY8	Ogt	23	16	0.515907	0.0175927	0.135971	NaN	0.626426	-0.0219367	0.181059	NaN
Q9CQT9	Rab5if	12	3	0.516443	0.0426528	0.136042	NaN	0.706661	0.0177971	0.198683	NaN
Q9DAV9	Tmem38b	23	4	0.516523	-0.0338032	0.136113	NaN	0.0488647	-0.27966	0.0305776	NaN
Q8C167	Prepl	23	12	0.516741	0.0289725	0.136183	NaN	0.407392	0.0832221	0.131583	NaN
A6X935	Itih4	7	5	0.517621	-0.0976748	0.136254	NaN	0.710804	-0.0811426	0.199604	NaN
Q7TMY8	Huwe1	8	18	0.517777	0.0415775	0.136325	NaN	0.531497	0.046852	0.159966	-0.926636
P53657	Pklr	17	6	0.519223	0.0374272	0.136396	NaN	0.416286	0.0633601	0.133706	NaN
Q99K48	Nono	33	10	0.519251	0.0390953	0.136467	1.08458	0.0863477	0.0320013	0.0460079	0.233493
Q6PER3	Mapre3	34	7	0.519295	-0.0426216	0.136537	-0.767712	0.0122178	-0.062631	0.011325	-0.390169
Q9QYR6	Map1a	46	86	0.521433	0.0135206	0.136608	-0.305349	0.000654435	-0.00597578	0.00184032	0.286483
Q9WUR2	Eci2	20	5	0.521695	0.07453	0.136679	NaN	0.294838	0.0666627	0.103129	0.546067
Q3UMB9	Washc4	5	4	0.521989	-0.00836061	0.13675	NaN	0.787049	-0.0331589	0.214609	NaN
Q8VDP6	Cdipt	21	4	0.522029	0.0189533	0.13682	0.882911	0.869957	-0.0107615	0.229332	1.31116
P57784	Snrpa1	31	6	0.52211	-0.122434	0.136891	NaN	0.275798	-0.0295105	0.0982446	NaN
Q9Z1J3	Nfs1	16	6	0.522476	0.0210811	0.136962	0.0124897	0.55094	0.114639	0.164425	0.324266
Q01853	Vcp	62	44	0.522624	-0.0066578	0.137033	-0.178783	0.2171	-0.0234159	0.0840883	0.0638493
P97450	Atp5pf	41	7	0.522921	0.0634721	0.137104	-1.24238	0.748102	-0.0855007	0.20654	-0.511873
Q5SXY1	Specc1	6	4	0.524037	0.0391873	0.137174	NaN	0.87467	-0.0565043	0.229969	NaN
O89106	Fhit	25	3	0.524195	0.0576289	0.137245	NaN	0.659084	0.0430102	0.188986	NaN
Q8K0D5	Gfm1	11	6	0.524523	0.053616	0.137316	-0.420355	0.0128768	0.188058	0.0116789	-1.04597
Q8VBV7	Cops8	54	6	0.524811	0.00991703	0.137387	-0.375981	0.812578	0.0165983	0.219069	-0.563988
O89112	Lancl1	17	5	0.524917	0.0122962	0.137458	NaN	0.400407	-0.0320876	0.129884	NaN
Q9EQZ6	Rapgef4	20	14	0.524947	-0.000961996	0.137528	NaN	0.779205	-0.0441842	0.212981	NaN
Q99PL5	Rrbp1	6	8	0.524991	0.115754	0.137599	NaN	0.680485	-0.0113118	0.193021	NaN
Q8BTI8	Srrm2	3	5	0.525271	0.207573	0.13767	NaN	0.490686	0.193275	0.151331	NaN
P32020	Scp2	13	7	0.525467	0.0135535	0.137741	-0.592538	0.75148	-0.00131472	0.206965	-0.194104
Q6P9K9	Nrxn3	12	11	0.526213	-0.0546353	0.137811	-0.385344	0.912675	-0.0242858	0.236268	1.09257
P23242	Gja1	25	6	0.526221	0.183223	0.137882	0.157481	0.614492	0.0995615	0.178794	0.2268
Q9EPC1	Parva	20	4	0.526507	-0.0504261	0.137953	NaN	0.305744	-0.109868	0.106031	NaN
Q8R3Q6	Mix23	38	4	0.526562	0.0509077	0.138024	NaN	0.599291	-0.111657	0.175538	NaN
Q9DBE0	Csad	19	6	0.52672	-0.0581238	0.138095	NaN	0.254351	0.0907241	0.0923698	NaN
P39087	Grik2	8	5	0.527358	-0.0325533	0.138165	NaN	0.40606	-0.0650101	0.131158	NaN
P46096	Syt1	53	20	0.52744	0.0272651	0.138236	-0.351502	0.397306	-0.0263943	0.129105	-0.266303
Q91X83	Mat1a	27	8	0.527776	-0.0776474	0.138307	NaN	0.539784	0.0531983	0.162231	NaN
Q8BG51	Rhot1	25	11	0.527813	-0.024216	0.138378	0.559487	0.580835	-0.0319256	0.171291	0.157205
Q9CYG7	Tomm34	18	4	0.52826	0.0621164	0.138448	NaN	0.288518	0.0887662	0.101571	NaN
Q8VEH3	Arl8a	46	3	0.528561	-0.013826	0.138519	0.253971	0.00484231	-0.106421	0.00644111	-1.43503
P09813	Apoa2	41	2	0.528922	0.0685503	0.13859	NaN	0.492428	0.0801381	0.151755	NaN
Q6PD26	Pigs	25	8	0.529024	0.0235235	0.138661	NaN	0.428933	0.00915071	0.136396	NaN
Q9CZU6	Cs	55	37	0.529297	-0.0268281	0.138732	-0.0939867	0.676029	-0.0389608	0.192101	0.539103
P08249	Mdh2	74	36	0.529708	-0.00217685	0.138802	-0.256736	0.251494	-0.00503885	0.0917327	-0.0279311
Q8JZR0	Acsl5	37	22	0.529913	0.0146259	0.138873	NaN	0.339495	0.0326712	0.11502	NaN
P70670	Naca	5	7	0.530347	0.0119855	0.138944	-0.653834	0.260222	-0.0352279	0.0940685	-0.84514
Q9DBF1	Aldh7a1	42	16	0.530356	-0.0214445	0.139015	-0.0518275	0.0143307	0.00544352	0.0127407	-0.548304
Q9QYB1	Clic4	32	6	0.530565	0.0826319	0.139086	NaN	0.219542	0.192149	0.0847961	NaN
Q9Z0X1	Aifm1	34	16	0.530616	-0.0211343	0.139156	1.49744	0.314058	-0.0665595	0.108154	0.979606
Q8R1N4	Nudcd3	16	4	0.530838	0.0686258	0.139227	NaN	0.189369	0.190936	0.0762316	NaN
Q9JM96	Cdc42ep4	19	4	0.531661	0.0831947	0.139298	NaN	0.669662	0.0387673	0.190473	NaN
Q99KI3	Emc3	32	6	0.532102	-0.0473915	0.139369	NaN	0.0195526	-0.0819676	0.0159966	NaN
Q8R146	Apeh	22	11	0.532987	0.0821269	0.139439	NaN	0.186928	0.260588	0.075453	NaN
Q9R1P1	Psmb3	39	8	0.533761	-0.022154	0.13951	0.350674	0.89663	-0.0272485	0.233579	0.158032
P84228	H3c13	38	2	0.534073	0.0913103	0.139581	NaN	0.33583	0.185655	0.114029	NaN
Q61102	Abcb7	38	16	0.534365	-0.0366749	0.139652	1.61417	0.122233	-0.0822313	0.0570498	NaN
P62754	Rps6	13	3	0.535257	-0.0336403	0.139723	0.203324	0.00636031	-0.074711	0.00721971	0.218769
Q8R3V5	Sh3glb2	37	11	0.53528	0.00367857	0.139793	0.493351	0.655032	0.00251132	0.187995	0.207215
P97447	Fhl1	10	2	0.53529	0.0325797	0.139864	NaN	0.812234	-0.0485124	0.218998	NaN
Q9QXY9	Pex3	22	4	0.535394	0.0387464	0.139935	NaN	0.575162	0.0284726	0.170583	NaN
F6SEU4	Syngap1	34	33	0.53585	-0.0198453	0.140006	0.140537	0.214132	-0.090677	0.0826727	NaN
Q8BFZ3	Actbl2	45	4	0.537	0.13638	0.140076	0.291702	0.539439	0.144861	0.162089	0.172266
Q9JIF7	Copb1	18	11	0.537324	-0.0472493	0.140147	NaN	0.684546	-0.0409166	0.194224	NaN
P52479	Usp10	5	4	0.537348	0.0270943	0.140218	NaN	0.818968	-0.000846972	0.219847	NaN
O08663	Metap2	15	5	0.537413	-0.0708432	0.140289	NaN	0.999483	-0.0218218	0.249929	NaN
Q8VE22	Mrps23	24	3	0.537685	0.041882	0.14036	NaN	0.286357	0.0546927	0.100864	NaN
P19324	Serpinh1	20	5	0.537901	-0.0663201	0.14043	NaN	0.262904	0.0111121	0.0950595	NaN
Q9D7B6	Acad8	15	5	0.537915	-0.0490246	0.140501	NaN	0.0727515	-0.017712	0.0409824	NaN
Q9JHU4	Dync1h1	44	163	0.538252	-0.000906122	0.140572	-0.225967	0.120977	-0.00611871	0.0566959	0.722469
Q9D8V0	Hm13	16	5	0.53858	0.00625012	0.140643	NaN	0.0760483	-0.125649	0.0423981	NaN
Q64133	Maoa	31	12	0.538711	-0.00998981	0.140713	-0.0126096	0.168336	-0.0323489	0.0701444	1.48073
Q8BR63	Fam177a1	24	4	0.538871	-0.0214969	0.140784	NaN	0.655316	-0.157132	0.188066	NaN
Q9DBL1	Acadsb	25	6	0.538988	-0.0103852	0.140855	NaN	0.115326	0.0287647	0.0548556	NaN
Q91WU5	As3mt	10	2	0.539891	-0.0902652	0.140926	NaN	0.722326	-0.0241135	0.202152	NaN
Q9D0A3	Arpin	23	4	0.540533	-0.0475113	0.140997	NaN	0.036335	0.10427	0.0251274	NaN
O88487	Dync1i2	22	7	0.540668	0.0276181	0.141067	-1.30462	0.00395281	-0.00417708	0.00559173	-0.817475
Q3UQ44	Iqgap2	20	22	0.540913	0.0219618	0.141138	NaN	0.264859	0.0835973	0.0954134	NaN
Q8C996	Tmem163	15	3	0.541574	0.0303956	0.141209	NaN	0.48684	-0.00195558	0.150694	0.334244
Q9D8W5	Psmd12	34	12	0.542076	0.0234042	0.14128	-0.337177	0.90303	0.0383727	0.234711	0.573305
P63330	Ppp2ca	30	7	0.542685	-0.00175979	0.141351	-0.737221	0.521348	0.00493112	0.157772	-0.237137
Q03160	Grb7	12	4	0.542774	-0.141831	0.141421	NaN	0.921519	0.00163189	0.237755	NaN
P04925	Prnp	25	5	0.542855	0.0340267	0.141492	-0.123472	0.652183	-0.0445179	0.187358	-0.0402398
[truncated: 1,533 more rows]
