# Supplementary material for: Quantitative and Kinetic Proteomics Reveal ApoE Isoform-dependent Proteostasis Adaptations in Mouse Brain
Source: PLoS Comput Biol. 2024 Dec 12;20(12):e1012407. doi: 10.1371/journal.pcbi.1012407 (PMC11671012; doi:10.1371/journal.pcbi.1012407)
Supplement: S3 Table — (XLSX) [file pcbi.1012407.s004.xlsx]

## Sheet: S3_Liver_Proteins
Accession	Gene_ID	mean_Protein_Coverage(%)	mean_#Unique_peptides	E2vE3_combined_pval	E2vE3_Fold_change	E2vE3_Benjamini_Hochberg_pval	E2vE3_rate_FC	E4vE3_combined_pval	E4vE3_Fold_change	E4vE3_Benjamini_Hochberg_pval	E4vE3_rate_FC
A2ATU0	DHTK1	21	10	7.8401e-05	-0.836522	0.000118371	-1.22864	1.37655e-06	-2.09675	0.000236742	-0.190883
Q9WTP7	KAD3	64	14	0.000222587	0.221291	0.000236742	-1.18411	0.0418145	0.0781266	0.0205966	-1.64687
P47199	QOR	39	9	0.000233156	0.24504	0.000355114	-1.75376	0.0565374	0.129603	0.0252131	0.0143966
Q8R404	MIC13	24	2	0.000323426	-1.05346	0.000473485		0.0675675	-0.796349	0.0293561
P35700	PRDX1	62	20	0.000508941	0.435865	0.000591856	-0.529048	1.21622e-06	0.417271	0.000118371	1.00325
O35295	PURB	16	2	0.00075283	2.37525	0.000710227		0.332577	0.666306	0.108546
O08810	U5S1	10	6	0.000792252	1.15948	0.000828598		0.0948515	1.13839	0.037642
Q9DBL7	COASY	40	14	0.00087984	-0.0161622	0.00094697	-0.722812	0.0507865	0.0767613	0.0233191	0.996583
Q91X77	CY250	59	7	0.00105439	-0.113479	0.00106534	-0.124067	0.700899	-0.423864	0.194602	-0.434359
O08601	MTP	43	37	0.00108299	-0.0571565	0.00118371	-0.120227	0.00304055	0.017265	0.00355114	1.15883
Q9QXE0	HACL1	30	14	0.00143311	-0.0884155	0.00130208	-1.17907	0.091298	0.227923	0.0370502	0.470437
Q8BRF7	SCFD1	21	9	0.00166613	1.67123	0.00142045		0.0247382	1.48254	0.014678
P61979	HNRPK	38	16	0.00168344	0.331611	0.00153883	-2.57254	0.034447	0.381746	0.0182292	-1.22829
Q922P9	GLYR1	9	3	0.00171901	1.44228	0.0016572		0.606145	0.379906	0.17661
Q3UIR3	DTX3L	10	4	0.0017465	2.51986	0.00177557		0.00133701	2.19951	0.0016572
P06330	HVM51	36	3	0.00182189	2.75646	0.00189394		0.176697	1.75074	0.0645123
P61027	RAB10	38	5	0.00185208	-0.526415	0.00201231	-0.781185	0.0528634	-0.505099	0.023911	1.59996
O88569	ROA2	53	18	0.00189281	0.573289	0.00213068	-0.131628	0.0514145	0.525855	0.0234375	1.11985
Q9Z2I9	SUCB1	48	18	0.00214498	0.0615982	0.00224905	0.6382	0.0136555	0.227573	0.0094697	0.603965
P61924	COPZ1	27	3	0.00240533	1.92487	0.00236742		0.205169	1.5691	0.0712595
Q9EQ20	MMSA	60	35	0.00263501	0.45961	0.0024858	-0.482698	0.218968	0.377256	0.0756392	0.434121
P61620	S61A1	28	8	0.00264569	-1.01424	0.00260417		0.00255467	-0.308613	0.00295928
Q505D7	OPA3	25	3	0.0026504	-1.43973	0.00272254		0.00771632	-1.05895	0.00627367
P27612	PLAP	10	5	0.0026653	2.15837	0.00284091		0.0816903	1.11223	0.0343277
Q8VCA8	SCRN2	38	10	0.0029141	0.945243	0.00295928		0.21529	0.481411	0.0748106
Q91Z40	GBP7	5	2	0.00302595	1.64902	0.00307765		0.248965	-0.607601	0.0848722
P61358	RL27	42	6	0.00304498	0.0101763	0.00319602		0.0606613	-0.0307748	0.0265152
Q3U487	HECD3	4	2	0.00321591	2.00235	0.00331439		0.152678	0.865947	0.0570549
P97328	KHK	20	4	0.00341825	0.750097	0.00343277	-0.561541	0.129209	0.766518	0.0492424	-0.560168
Q6NZJ6	IF4G1	15	18	0.00361756	0.176199	0.00355114	-1.373	0.62712	0.113336	0.180043	0.0928203
Q91W43	GCSP	23	16	0.00386586	0.136007	0.00366951	-0.0459189	0.262009	-0.197993	0.0881866	1.03395
Q8CFX1	G6PE	29	17	0.0040256	0.457293	0.00378788	-1.77267	0.0465065	0.422553	0.0221354	0.109361
O70133	DHX9	14	14	0.00410573	0.268114	0.00390625	-1.48411	0.171085	0.418839	0.0627367	-2.82139
Q8BGC4	PTGR3	40	11	0.00432732	-0.164286	0.00402462	-8.56169	0.0798441	0.207835	0.0336174	-2.21472
Q9WU78	PDC6I	30	18	0.00436394	-0.0100585	0.00414299	-2.69935	0.0110976	-0.015797	0.00793087	-2.98224
Q8VCW8	ACSF2	52	30	0.00439559	0.160821	0.00426136	-0.466405	0.142987	0.0863149	0.0535038	0.535809
O88696	CLPP	24	5	0.0044235	0.62296	0.00437973		0.326915	-0.254729	0.107126
P58044	IDI1	24	4	0.00445306	1.08313	0.00449811	0.536695	0.230516	0.809431	0.0789536	2.05247
Q9QXY6	EHD3	55	14	0.00467643	0.456773	0.00461648	-2.45238	0.00239379	0.805305	0.00272254	-2.57477
Q9JIK9	RT34	11	2	0.00493351	1.64161	0.00473485		0.465916	0.449225	0.141927
Q9D711	PIR	17	4	0.00495014	0.369359	0.00485322		0.811797	0.306671	0.216146
Q64458	CP2CT	58	22	0.00509519	-0.421609	0.00497159	-0.55154	0.212504	-0.359369	0.073982	-0.739418
P10126	EF1A1	52	33	0.00529508	0.0799883	0.00508996	-0.287063	0.000767507	0.150596	0.00130208	0.0267124
Q9QXT0	CNPY2	24	3	0.00543218	0.545905	0.00520833	-1.63665	0.321885	0.324082	0.105232	-0.0526846
Q8CIE6	COPA	28	26	0.00563971	-0.176103	0.0053267	-3.03805	0.0577362	-0.00912002	0.0258049	-3.71249
Q9WVE8	PACN2	10	4	0.0056611	0.859522	0.00544508		0.00294533	1.15633	0.00331439
Q60931	VDAC3	35	7	0.005666	0.029296	0.00556345		0.0458963	-0.280888	0.0217803
E9Q3C1	C2CD2	12	5	0.0057834	-1.24279	0.00568182		0.135151	-0.490315	0.0512547
P36552	HEM6	27	10	0.00578736	0.0109094	0.00580019	-1.42128	0.0286519	-0.406992	0.0164536	0.85195
Q91W90	TXND5	35	10	0.00593885	0.479547	0.00591856	-0.0497649	0.0743479	0.20569	0.0318419	0.869731
Q8BJY1	PSMD5	32	10	0.00615764	1.72017	0.00603693		0.111805	1.88132	0.0432055
P57776	EF1D	38	9	0.00680624	0.583462	0.0061553	-0.555784	0.0157995	0.403996	0.0107718	1.26506
Q9DB27	MCTS1	23	3	0.00684606	0.521177	0.00627367		0.300672	0.0455461	0.0996686
Q9D379	HYEP	71	37	0.00692216	0.339608	0.00639205	-0.533192	0.33657	0.19583	0.109612	0.740203
P97855	G3BP1	32	9	0.00693966	0.587515	0.00651042	0.603621	0.071847	0.505811	0.0304214	3.37019
Q99KV1	DJB11	17	5	0.00706466	0.451098	0.00662879		0.385628	-0.209695	0.122396
Q9JI75	NQO2	37	8	0.00760666	0.269363	0.00674716	-0.537977	0.378464	0.0990597	0.120384	1.2869
Q9EP96	SO1A4	10	4	0.00771533	0.362702	0.00686553		0.075915	0.414716	0.0324337
Q80Y14	GLRX5	20	3	0.00776672	-0.220235	0.0069839		0.750094	0.0327517	0.203717
Q78PY7	SND1	52	41	0.00790683	-0.111372	0.00710227	-1.64328	0.0519542	-0.140492	0.0237926	-0.814833
Q9Z2U1	PSA5	37	7	0.00803901	0.534343	0.00722064	-1.31312	0.519273	0.130861	0.154948	-0.634227
Q7TPR4	ACTN1	46	18	0.00810251	0.218351	0.00733902	-2.27612	0.00299465	0.648175	0.00343277	-1.2035
P68368	TBA4A	47	5	0.00819116	0.170529	0.00745739	0.594321	0.112557	0.22478	0.0435606	1.27651
Q9CY58	PAIRB	24	7	0.00824135	5.51378	0.00757576		0.0133274	6.35514	0.00923295	-0.514604
Q8BJ03	COX15	12	3	0.00831625	-1.48456	0.00769413		0.0706469	-1.6924	0.0298295
A2AKQ0	S35D1	8	4	0.00832142	-1.24324	0.0078125		0.0743906	-0.553546	0.0319602
Q9DCP2	S38A3	10	4	0.008585	1.08207	0.00793087		0.259313	0.838427	0.0874763
Q9D0R2	SYTC	20	14	0.00873846	0.15911	0.00804924	0.180215	0.10652	0.151483	0.0415483	2.31397
P43006	EAA2	4	2	0.00877615	-2.4433	0.00816761		0.213657	-1.6147	0.0742188
Q6XVG2	CP254	54	9	0.00878073	-0.362481	0.00828598	-1.03406	0.485053	-0.493331	0.147727	0.229567
Q91WU0	EST1F	58	25	0.00880734	0.160399	0.00840436	0.136074	0.0733713	0.349034	0.03125	0.604613
Q9DBM2	ECHP	63	49	0.00896436	0.25842	0.00852273	-0.570205	0.0726884	0.520014	0.0308949	0.636397
Q9DC50	OCTC	21	11	0.00902542	0.394225	0.0086411	-1.17869	0.163861	0.603474	0.0608428	-0.918277
P51660	DHB4	48	33	0.00916346	-0.0136215	0.00875947	-0.968489	0.0278666	0.169495	0.0162169	-0.0644896
Q9CRD2	EMC2	31	8	0.00926616	-0.69537	0.00887784		0.00919903	-0.735388	0.00757576
Q3TNA1	XYLB	29	10	0.00932218	0.487116	0.00899621	0.444551	0.941328	0.307733	0.23982	1.42104
Q9R1P0	PSA4	17	4	0.00933907	0.761923	0.00911458	0.379521	0.0974288	-0.187025	0.038589	-1.02985
Q9D898	ARP5L	27	3	0.00945678	0.711214	0.00923295	-0.385077	0.408681	0.387923	0.128314
Q9ER39	TOR1A	9	2	0.00949719	-1.21089	0.00935133		0.0303854	-1.62132	0.0168087
O08914	FAAH1	25	10	0.00974317	-0.58073	0.0094697		0.105825	-0.0515187	0.0409564	-1.14814
Q9JIF7	COPB	27	18	0.00988774	-0.0800105	0.00958807	-3.66937	0.12535	0.062997	0.0484138	-3.35397
Q8R086	SUOX	45	15	0.00997432	-0.0280903	0.00970644	-0.805683	0.0313251	-0.390786	0.0174006	-0.522222
Q8BH95	ECHM	50	16	0.0101685	0.19183	0.00982481	-0.305711	0.00221548	0.103354	0.00260417	0.795316
Q91V12	BACH	9	2	0.010339	2.84879	0.00994318		0.0516367	2.13929	0.0235559
Q9CRB3	HIUH	27	3	0.0104427	0.278201	0.0100616	-0.535698	0.0233259	0.290377	0.0138494	-0.746209
Q9CPV4	GLOD4	33	7	0.0110972	0.629686	0.0101799	-0.0352609	0.619427	0.241906	0.178622	-0.569045
Q9CWS0	DDAH1	28	8	0.0111236	0.833663	0.0102983		0.706615	0.408796	0.195312
Q9CQF3	CPSF5	17	2	0.0111855	2.48338	0.0104167		0.312843	1.30563	0.103101
Q5U458	DJC11	20	7	0.011237	-0.759323	0.010535		0.0237025	-0.75455	0.0140862
Q99PL5	RRBP1	25	35	0.0112889	0.517725	0.0106534	0.0265223	0.0123796	0.744181	0.00840436	0.406037
O08788	DCTN1	6	5	0.0112901	4.80576	0.0107718		0.0613096	3.81283	0.0269886
Q8K157	GALM	31	8	0.0114371	-0.073416	0.0108902	-0.174884	0.122668	0.357283	0.0471117	-1.47406
P16332	MUTA	36	19	0.0114683	0.133699	0.0110085	1.84283	0.706894	-0.0310779	0.195549	0.50288
O55242	SGMR1	25	3	0.012108	-0.0204259	0.0111269		0.291392	-0.00163269	0.0968277
P97494	GSH1	32	17	0.0122185	0.827611	0.0112453	-0.366397	0.110666	0.604006	0.042732	-1.04918
Q8VEK3	HNRPU	15	10	0.0125716	0.924556	0.0113636	-1.49007	0.0228249	0.806882	0.0136127	-2.02217
Q8BWY3	ERF1	26	8	0.0129029	0.147119	0.011482	-4.98859	0.0241303	0.130905	0.0143229
Q9D892	ITPA	12	2	0.0131855	2.6121	0.0116004		0.122728	1.14108	0.0472301
Q14C51	PTCD3	9	4	0.0132617	2.1319	0.0117188		0.301144	0.894819	0.0997869
Q9R0P3	ESTD	36	8	0.0132628	0.350173	0.0118371	-0.359325	0.526506	0.0456213	0.158262	0.890631
Q61703	ITIH2	14	7	0.0133885	2.12798	0.0119555		0.309321	1.47228	0.102154
P26150	3BHS3	42	10	0.0134475	-0.190093	0.0120739	-7.02993	0.383261	-0.071377	0.121686
Q925N2	SFXN2	22	5	0.0135004	-0.60999	0.0121922		0.154474	-0.449385	0.05741
Q8CC88	VWA8	30	43	0.0137045	0.352895	0.0123106	-3.90142	0.0353329	0.554531	0.0187027	-2.21743
Q8BK72	RT27	13	3	0.0137903	1.76468	0.012429		0.45057	0.542977	0.139205
Q80XL6	ACD11	35	21	0.0139388	0.0432393	0.0125473	0.521448	0.0137041	0.339239	0.00958807	1.50764
P62264	RS14	38	8	0.0141741	-0.111726	0.0126657	-2.29747	0.00695628	-0.183619	0.00556345	-2.32465
O35226	PSMD4	14	4	0.0143927	2.06867	0.0127841		0.259202	2.05665	0.087358	-0.910322
Q8BSE0	RMD2	26	7	0.014727	-0.872462	0.0129025		0.0312174	-0.521012	0.0172822
P17427	AP2A2	38	20	0.0150281	-0.28827	0.0130208	0.218636	0.000734474	-0.0374415	0.00118371	-0.547121
Q91V64	ISOC1	27	6	0.0150773	0.436335	0.0131392	0.263107	0.370334	0.225695	0.117898	1.31398
Q9ESW4	AGK	17	4	0.0155124	-1.153	0.0132576		0.0241649	-1.14433	0.0144413
Q78IK4	MIC27	33	6	0.0158202	-0.630433	0.0133759		0.00167597	-0.77897	0.00213068	-1.92938
Q3UBX0	TM109	6	2	0.015938	-1.06054	0.0134943		0.0198152	-0.903268	0.0126657
Q61285	ABCD2	12	7	0.0160108	2.95138	0.0136127		0.0137537	3.57615	0.00970644
Q8CFJ7	S2545	23	4	0.0160496	-1.02743	0.0137311		0.0142376	-1.36253	0.00982481
Q9QZ88	VPS29	17	2	0.016167	1.97135	0.0138494		0.0204188	1.59695	0.0129025
Q91VC3	IF4A3	17	4	0.0163635	-0.453944	0.0139678	-1.49663	0.241283	0.439989	0.0817945
Q60866	PTER	25	7	0.0164046	0.820936	0.0140862	0.260916	0.144272	0.407403	0.0538589	1.90733
P26040	EZRI	14	2	0.0168793	-2.14317	0.0142045		0.332161	-1.27552	0.10831
Q9JLJ2	AL9A1	29	13	0.0169932	-0.0936315	0.0143229	-1.05785	0.782799	-0.134788	0.209872	0.165947
P47962	RL5	28	9	0.0171185	-0.210505	0.0144413	-1.37233	0.0210205	-0.110618	0.0130208	1.83547
O88456	CPNS1	35	5	0.0172479	0.970594	0.0145597		0.0325055	1.51086	0.0176373	1.74579
Q8VDK1	NIT1	28	6	0.0177983	0.10751	0.014678	0.252328	0.329452	-0.0397027	0.107599	-0.355293
Q9CXW3	CYBP	30	4	0.0180392	2.84643	0.0147964		0.452671	0.871083	0.139796
Q8VDJ3	VIGLN	38	40	0.018188	0.140372	0.0149148	-1.1272	0.131396	0.128808	0.0497159	0.849552
Q9D0F9	PGM1	65	32	0.0182862	0.334094	0.0150331	-0.798095	0.0788431	0.38661	0.0333807	0.543226
Q9WTX5	SKP1	37	4	0.0183227	0.434768	0.0151515		0.66016	0.156473	0.185488
P57759	ERP29	20	4	0.0185536	-0.0929819	0.0152699		0.256144	-0.621054	0.0868845
P49312	ROA1	24	4	0.0190492	1.30831	0.0153883		0.549575	0.549102	0.163234
P60710	ACTB	74	14	0.0190597	0.173008	0.0155066		0.0124706	0.405369	0.00852273
Q9R1P1	PSB3	37	8	0.0190978	0.63565	0.015625	1.76357	0.394696	0.408295	0.124763	1.73287
O35943	FRDA	25	5	0.0196242	1.25877	0.0157434		0.290813	0.64419	0.0965909
Q8C2Q3	RBM14	7	3	0.0197503	3.69444	0.0158617		0.470057	1.18686	0.143821
Q8R0F9	S14L4	42	16	0.0200987	0.148347	0.0159801	-0.515808	0.147482	0.295075	0.0549242	-1.22969
Q8CFA2	GCST	22	6	0.0201169	0.943107	0.0160985		0.549256	0.476031	0.163116
P80317	TCPZ	38	15	0.020323	0.22286	0.0162169	-2.30884	0.110897	0.218744	0.0428504	-4.40136
P27048	RSMB	16	4	0.020443	1.75106	0.0163352		0.505274	0.548438	0.15258
O08807	PRDX4	29	6	0.0205731	0.786869	0.0164536		0.0212584	0.349944	0.0131392
O88428	PAPS2	35	20	0.0206722	-0.051745	0.016572	-2.78342	0.789192	-0.179417	0.211648	-0.037653
Q80ZS3	RT26	15	2	0.021081	0.968142	0.0166903		0.980284	0.0859326	0.246094
Q99KR3	LACB2	27	7	0.0211984	0.827666	0.0168087	2.75651	0.694241	0.544943	0.1933	0.889579
Q9D6F9	TBB4A	53	2	0.0217973	-0.655906	0.0169271	-0.387592	0.149246	-0.946763	0.0559896	1.22643
Q9QZ85	IIGP1	41	15	0.0218301	-0.529324	0.0170455	-1.11851	0.214137	-0.47506	0.0743371	0.231104
Q4LDG0	S27A5	34	27	0.0220747	-0.415601	0.0171638	-0.216835	0.698302	-0.188265	0.19401	-0.148522
Q9WUR9	KAD4	45	7	0.0226996	1.16654	0.0172822		0.0377132	1.07941	0.0194129
P01872	IGHM	26	10	0.0227355	1.34556	0.0174006	0.201397	0.628021	0.630078	0.180161	-0.0989613
O08749	DLDH	45	17	0.023022	0.24753	0.0175189	-0.615229	0.151476	0.174345	0.0566998	0.556735
O08663	MAP2	12	3	0.0231634	1.42036	0.0176373		0.147863	1.8002	0.0550426
Q91XE4	ACY3	31	6	0.0233983	0.879941	0.0177557		0.814731	0.482904	0.216619
Q8BWP5	TTPA	60	13	0.0235871	0.304755	0.0178741	0.572221	0.523295	0.358188	0.157079	1.08801
Q9DCS3	MECR	34	6	0.0242114	0.0221893	0.0179924	-0.129924	0.0481391	0.253027	0.0227273	0.221234
Q61102	ABCB7	25	11	0.024212	-1.40669	0.0181108	-0.77177	0.550957	-0.444314	0.163707	-0.675776
Q05D44	IF2P	8	6	0.0244816	1.16853	0.0182292		0.226283	0.690863	0.0783617
Q99K51	PLST	43	20	0.0246776	0.628113	0.0183475	-0.672919	4.97571e-05	0.804396	0.000591856	-0.0105655
Q64514	TPP2	16	14	0.0246784	1.33169	0.0184659		0.292882	1.05825	0.0970644
P19258	MPV17	17	2	0.024744	-0.729015	0.0185843		0.0465016	-0.860864	0.022017
Q9DBJ1	PGAM1	46	10	0.0247511	-0.405596	0.0187027	-0.927328	0.114117	-0.294221	0.0440341	0.484919
P29699	FETUA	15	3	0.0248685	1.64375	0.018821	-8.50356	0.022557	1.48754	0.0132576	-1.22398
P42669	PURA	33	7	0.0249013	0.553541	0.0189394		0.3014	-0.011459	0.0999053
Q8VCR2	DHB13	43	12	0.0249636	0.228733	0.0190578	-1.16445	0.0262632	0.294001	0.0157434	-0.878551
Q8VDL4	ADPGK	14	4	0.0253144	-1.68181	0.0191761		0.43491	-0.634405	0.134706
P61202	CSN2	18	5	0.0254551	1.72342	0.0192945		0.526677	0.92679	0.158499
Q6P5E4	UGGG1	28	26	0.0256425	-0.0544491	0.0194129	-2.19888	0.0619183	-0.0799609	0.0273438	-2.17368
P28665	MUG1	28	17	0.0258068	0.0279129	0.0195312	-2.05557	0.401066	-0.29407	0.126302	0.356351
P97379	G3BP2	15	4	0.0258469	0.825242	0.0196496	-0.0100283	0.0599112	0.988427	0.0263968	-0.0217661
P70349	HINT1	44	4	0.0258902	0.228267	0.019768	0.222685	0.116561	0.24696	0.0448627	0.986736
Q9DCG6	PBLD1	62	9	0.0259496	0.266938	0.0198864	-0.0622151	0.269416	0.318825	0.0909091	0.927407
Q8CIM7	CP2DQ	61	25	0.0263991	-0.00810453	0.0200047	-1.33946	0.0552347	0.108469	0.0246212	-0.100903
Q9DBE0	CSAD	41	20	0.0264851	1.67148	0.0201231	-0.84009	0.126938	1.45963	0.0487689	-0.322622
Q9CRA4	MSMO1	24	4	0.0268203	-1.99645	0.0202415		0.429122	-0.373428	0.133523
Q9QZE5	COPG1	32	18	0.0269272	0.0284453	0.0203598		0.325772	0.1273	0.106771
Q8BFP9	PDK1	8	2	0.0270306	1.14123	0.0204782		0.531594	0.540521	0.159446
Q3KNM2	MARH5	13	2	0.0270723	-0.748114	0.0205966		0.0812519	-0.470864	0.0342093
Q9D0M1	KPRA	33	6	0.0272369	1.46148	0.020715		0.426239	0.759688	0.132812
Q8BMJ2	SYLC	10	8	0.0273626	1.7125	0.0208333	-1.00765	0.00352645	2.3157	0.00366951	-0.10097
Q3ULD5	MCCB	49	22	0.027415	0.0906262	0.0209517	0.400143	0.505139	0.0833076	0.152344	0.832109
P35486	ODPA	26	9	0.0277936	0.466521	0.0210701	1.64022	0.234411	0.62213	0.0797822	2.38372
Q68FD5	CLH1	46	61	0.0278929	0.0477493	0.0211884	-1.3068	0.041767	0.328043	0.0204782	0.366738
P28843	DPP4	25	15	0.0279801	-0.197405	0.0213068	0.824424	0.000411542	0.16649	0.00106534	0.168028
Q8R1S9	S38A4	5	2	0.0282997	1.57392	0.0214252		0.00711164	1.0613	0.00580019
Q9WTQ8	TIM23	35	3	0.0286432	-0.91637	0.0215436		0.119328	-0.713222	0.0460464
Q61598	GDIB	53	18	0.0287742	-0.429088	0.0216619	-0.974622	0.28911	-0.122482	0.0961174	-0.119456
P11983	TCPA	51	20	0.0288048	1.48455	0.0217803	1.02694	0.2456	0.683137	0.0838068	2.45337
Q9D6Y7	MSRA	40	7	0.0291092	0.330872	0.0218987	-0.649908	0.529645	-0.0618724	0.158973	0.3249
Q8VC30	TKFC	67	37	0.0291126	0.473219	0.022017	-0.547353	0.240312	0.23556	0.0814394	0.44461
O55137	ACOT1	31	3	0.0292784	1.30777	0.0221354		0.0184105	1.29693	0.012429
P17225	PTBP1	47	13	0.0293061	-0.119507	0.0222538	-0.637681	0.871906	-0.0769654	0.228101	0.445059
P20108	PRDX3	28	7	0.0293573	0.307904	0.0223722	-0.186668	0.11645	0.452448	0.0447443	2.15408
Q8R1S0	COQ6	10	4	0.0297689	1.05154	0.0224905		0.0158747	1.23261	0.0108902
Q9D7G0	PRPS1	33	4	0.0298434	1.87715	0.0226089	-0.557766	0.897794	0.230631	0.233665	1.74978
P50396	GDIA	33	7	0.0298918	0.780282	0.0227273	-2.00347	0.382404	0.575423	0.120975	0.456075
Q9CPU4	MGST3	20	2	0.0300927	-1.51682	0.0228456		0.0727364	-1.14237	0.0310133
Q91VM9	IPYR2	37	10	0.0301643	0.568594	0.022964	1.589	0.47386	0.324607	0.144413	0.218312
Q9DC71	RT15	6	1	0.0302757	1.73371	0.0230824		0.56448	0.583244	0.166312
Q9QUH0	GLRX1	38	2	0.0308769	0.21421	0.0232008	-3.89545	0.168685	0.0400378	0.0619081	0.291189
P14576	SRP54	26	9	0.030899	1.1784	0.0233191		0.0517659	1.12605	0.0236742	2.98705
O88441	MTX2	33	5	0.0309185	0.12724	0.0234375		0.106284	-0.825288	0.0410748
Q8CHK3	MBOA7	5	1	0.0310512	-1.24785	0.0235559		0.28185	-1.23342	0.0944602
C0HKE6	H2A1I	59	3	0.0312944	2.01294	0.0236742		0.243174	0.82806	0.0828598
Q9D6R2	IDH3A	34	10	0.0313961	-0.167115	0.0237926	-8.68154	0.0173874	-0.221238	0.0117188	-7.65617
P30681	HMGB2	14	2	0.0315871	1.00709	0.023911		0.138067	0.512164	0.0522017
Q61074	PPM1G	6	2	0.0316531	1.83044	0.0240294		0.00651933	2.38745	0.00520833
Q91VS8	FARP2	4	3	0.0322874	4.02153	0.0241477		0.852025	0.434426	0.224313
Q5SWU9	ACACA	25	33	0.0324688	0.451448	0.0242661	-0.471006	0.57922	0.449518	0.169981	-1.52057
P80315	TCPD	44	18	0.0324741	0.211528	0.0243845	-0.893742	0.112376	0.154297	0.0433239	-4.83597
Q9WVJ2	PSD13	34	10	0.0331956	-0.292062	0.0245028	-0.53934	0.433682	-0.499846	0.134351	-3.03903
P16460	ASSY	72	56	0.033738	0.117519	0.0246212	-0.841141	0.1019	0.292729	0.040483	0.49296
Q99LX0	PARK7	49	8	0.0339463	0.534428	0.0247396	-0.41632	0.835463	-0.0814179	0.221236	0.204432
P70296	PEBP1	47	7	0.0339721	-0.0756506	0.024858	-0.410701	0.373439	0.0335645	0.118845	1.40921
P45878	FKBP2	31	3	0.0343377	0.43581	0.0249763		0.854205	-0.0510628	0.224669
Q8VCT4	EST1D	60	32	0.0345443	0.0284704	0.0250947	-0.865447	0.0259509	0.0886	0.015625	0.440236
O08756	HCD2	56	12	0.0345871	-0.126712	0.0252131	-0.243094	0.317648	0.0379932	0.104167	0.51345
P11679	K2C8	78	50	0.0347808	-0.455825	0.0253314	-0.595931	0.0025094	-0.231446	0.00284091	0.710945
P04939	MUP3	29	3	0.035045	0.996945	0.0254498	0.426827	0.41322	0.530981	0.129735	1.95319
P80313	TCPH	33	15	0.0350693	0.342493	0.0255682	10.0528	0.0229556	0.577554	0.0137311	2.51502
P08101	FCGR2	13	3	0.0355967	3.98211	0.0256866		0.00407839	3.49341	0.00390625
P35550	FBRL	28	7	0.0356702	0.697874	0.0258049		0.62905	0.389114	0.180753
Q571I9	A16A1	12	7	0.0357469	0.343102	0.0259233	-1.77126	0.25006	-0.510128	0.0851089	-2.43228
Q9DCW4	ETFB	54	15	0.0358507	0.167799	0.0260417	-0.803068	0.338253	0.118735	0.110204	0.216355
Q99P72	RTN4	4	4	0.0360752	0.814431	0.02616		0.0829631	0.802678	0.0351562
P47911	RL6	41	15	0.0363633	-0.0664909	0.0262784	-0.267496	0.0170265	-0.117702	0.0116004	0.773098
E9Q5K4	CP2CN	44	17	0.0363778	0.232365	0.0263968		0.330067	0.366598	0.107955
Q920E5	FPPS	42	13	0.0366315	-0.034981	0.0265152	0.00667456	0.209029	-0.077071	0.0732718	1.86394
P23589	CAH5A	32	6	0.0366591	0.362003	0.0266335	-1.07627	0.417455	-0.124393	0.130682	0.353156
Q8JZQ2	AFG32	14	8	0.0368361	-0.519037	0.0267519		0.00285147	-0.750297	0.00319602
Q91WK5	GCSH	12	1	0.0370074	1.26815	0.0268703		0.412967	0.045544	0.129616
Q9CQN6	TM14C	72	6	0.0371158	-0.710465	0.0269886	-0.626942	0.03881	-0.600897	0.0196496	0.866276
P46978	STT3A	19	13	0.0375876	-0.447394	0.027107		0.120803	-0.45002	0.0464015
Q9CQN1	TRAP1	49	25	0.0383901	0.627923	0.0272254	-2.43449	0.0669365	0.596718	0.0288826	-1.71542
Q8BWF0	SSDH	31	13	0.038453	0.718804	0.0273438	-0.502605	0.586579	0.163533	0.171757	1.79369
Q6P9R2	OXSR1	9	3	0.0386405	0.757653	0.0274621		0.991132	0.00735765	0.248343
P42925	PXMP2	43	8	0.0387123	-0.485915	0.0275805	-0.562957	0.448112	0.0520935	0.138494	0.942586
Q9D2G2	ODO2	30	13	0.0388756	-0.210148	0.0276989	-0.156324	0.487032	-0.16148	0.148201	-0.116127
A2ADY9	DDI2	30	8	0.0392004	1.6695	0.0278172		0.242339	0.323606	0.0823864
Q9JHU4	DYHC1	25	79	0.0392855	-0.191843	0.0279356	0.234772	0.0198185	-0.0495457	0.0127841	-0.190742
Q60936	COQ8A	34	16	0.039363	-0.319172	0.028054		0.071111	-0.240511	0.0301847
Q8R1G2	CMBL	41	9	0.0394181	0.134794	0.0281723	-0.691728	0.373693	0.0662294	0.118963	1.73344
Q9CXJ4	MITOS	10	4	0.0395054	-1.12401	0.0282907		0.000260578	-1.68471	0.000710227
Q9CQC6	5MP2	19	6	0.0395452	0.290854	0.0284091	-0.607144	0.054304	0.50426	0.0243845	3.73667
P70195	PSB7	20	5	0.039673	0.916481	0.0285275	-0.529398	0.0311252	0.72804	0.0171638	0.314446
P05784	K1C18	79	54	0.0397122	-0.513126	0.0286458	-0.415267	0.00704525	-0.290608	0.00568182	1.43611
P35576	G6PC1	14	3	0.0399891	-1.36242	0.0287642		0.0246736	-1.25738	0.0145597
Q6NSR8	PEPL1	11	3	0.0401023	1.03292	0.0288826	2.40043	0.182297	0.567472	0.0662879
Q3UPH1	PRRC1	11	2	0.0405938	-0.818918	0.0290009		0.16768	-0.890922	0.0614347
P53657	KPYR	37	18	0.0407493	0.492807	0.0291193	-0.393224	0.883281	0.286955	0.230705	0.670728
P46460	NSF	13	6	0.0408161	0.61937	0.0292377		0.122167	0.874707	0.046875
Q62093	SRSF2	11	2	0.0409847	0.369034	0.0293561		0.680763	0.114944	0.190223
P30115	GSTA3	63	17	0.0410559	0.0685126	0.0294744	-0.403035	0.276771	-0.0261997	0.09375	0.646468
Q569Z6	TR150	7	4	0.0412818	2.64922	0.0295928		0.0434779	2.25086	0.0211884
P16546	SPTN1	49	100	0.0415666	-0.0666444	0.0297112	-0.91105	0.00103602	0.0741729	0.00142045	-1.26381
Q8VCH0	THIKB	54	11	0.0418688	0.684451	0.0298295	-0.440465	0.0257759	1.02568	0.0155066	-0.108208
Q64471	GSTT1	49	16	0.042787	0.276184	0.0299479	-0.374492	0.612142	0.317105	0.17732	0.588326
P62342	SELT	19	2	0.042876	-0.76412	0.0300663		0.168347	-0.844684	0.0617898
Q3TLP5	ECHD2	39	7	0.0431236	0.0145054	0.0301847	-0.595612	0.486156	-0.000781733	0.148082	0.759183
P97807	FUMH	55	22	0.0431547	0.433886	0.030303	-0.282806	0.116966	0.270935	0.0452178	0.697794
Q9DBP5	KCY	52	9	0.0436501	0.440922	0.0304214	0.458153	0.5211	0.0374502	0.156132	0.465426
O55131	2024-09-07	15	3	0.0441123	-0.858753	0.0305398		0.204696	-0.971638	0.0711411
Q9DBC0	SELO	9	4	0.0442746	1.01282	0.0306581	0.875153	0.63041	0.361793	0.180871
Q99KI0	ACON	43	32	0.0443092	0.0803271	0.0307765	-0.656564	0.617308	0.210241	0.178267	0.600915
Q8BGS1	E41L5	10	5	0.0445743	1.08441	0.0308949		0.0162043	1.00098	0.0110085
P48776	T23O	36	11	0.044769	-0.486523	0.0310133		0.761649	-0.329477	0.206084	-5.63276
Q9QUM9	PSA6	26	6	0.0454405	0.775382	0.0311316	0.233623	0.405961	0.586075	0.127249	2.92869
O89079	COPE	35	6	0.0454618	0.277059	0.03125		0.0268134	0.269911	0.0159801
Q91V76	CK054	33	7	0.0456117	0.14168	0.0313684	-0.695682	0.639706	-0.0915246	0.182647	0.33466
P11352	GPX1	73	23	0.045622	0.114413	0.0314867	-0.133191	0.207378	0.0672138	0.0726799	0.972342
Q8C5H8	NAKD2	27	10	0.0458004	0.573698	0.0316051	-3.37837	0.0622197	0.227036	0.0274621	-4.68799
P54116	STOM	30	6	0.0458328	-0.795435	0.0317235	0.358975	0.303307	-0.464437	0.100379	-1.39149
Q9CXW2	RT22	9	2	0.0460687	1.36609	0.0318419		0.41335	0.632948	0.129853	1.45065
Q8VIJ6	SFPQ	23	10	0.0462882	0.307608	0.0319602		0.628613	-0.0387717	0.180516
P42125	ECI1	43	11	0.0463107	0.199618	0.0320786	-0.412953	0.149132	0.201744	0.0558712	0.490667
Q64213	SF01	5	2	0.0465949	3.76812	0.032197		0.0794459	3.65723	0.0334991
Q9CZU6	CISY	44	17	0.0476846	-0.196901	0.0323153	-0.060435	0.451902	-0.0724997	0.13956	1.23598
O88668	CREG1	16	3	0.0478118	0.910618	0.0324337		0.955024	-0.15542	0.241832
P62281	RS11	13	3	0.0478655	0.0148257	0.0325521		0.232546	0.290739	0.0793087
O88451	RDH7	54	10	0.0480755	-0.0468382	0.0326705	-0.60275	0.0123659	-0.00207721	0.00828598	0.442715
Q8QZT1	THIL	60	27	0.0488355	0.732898	0.0327888	-0.455252	0.00479045	1.03973	0.00426136	0.624177
P56395	CYB5	85	17	0.049151	-0.0660702	0.0329072	-0.638301	0.160169	-0.089857	0.0590672	0.628817
P45952	ACADM	48	19	0.0497814	0.19242	0.0330256	-0.389654	0.632325	0.289865	0.181226	0.518289
Q9QYR9	ACOT2	36	5	0.0498052	1.87839	0.0331439	0.216976	0.00861832	2.93559	0.0069839	0.287633
Q3UFF7	LYPL1	20	3	0.0502436	1.35394	0.0332623		0.738446	-0.321336	0.200994
P53811	PIPNB	19	3	0.0507191	1.36677	0.0333807		0.0674405	1.16745	0.0292377
Q00724	RET4	11	2	0.0509274	2.88084	0.0334991		0.586696	1.79771	0.171993
Q9QZH6	ECSIT	12	3	0.0510077	-0.841214	0.0336174		0.491336	-0.587643	0.149029
P62852	RS25	27	5	0.0515914	0.291992	0.0337358	-0.000254545	0.0014913	-0.0791432	0.00177557	0.00907238
P50172	DHI1	55	19	0.0518636	-0.383204	0.0338542	0.172705	0.183711	-0.470884	0.0671165	2.77026
P27773	PDIA3	58	34	0.0519649	0.0735449	0.0339725	0.0174206	0.0342367	0.0462541	0.0181108	1.37143
Q9DCJ5	NDUA8	34	5	0.0520987	0.13832	0.0340909	-0.702013	0.883923	-0.320186	0.230942	1.81741
G3X982	AOXC	27	28	0.0524981	0.561076	0.0342093	-0.317064	0.574815	0.351291	0.169152	-0.195104
Q99JW2	ACY1	26	7	0.0527173	0.742464	0.0343277	-0.42654	0.363161	0.117636	0.116241	0.479303
Q5XJY4	PARL	7	1	0.0527581	-1.09445	0.034446		0.133348	-0.893784	0.0504261
O70435	PSA3	23	5	0.0529499	1.30917	0.0345644	0.232731	0.0588271	0.657211	0.0260417	2.41927
Q9DD20	MET7B	41	11	0.0529558	0.439918	0.0346828	-0.144256	0.0237532	0.476149	0.0142045	0.201974
P52430	PON1	52	15	0.053173	-0.326014	0.0348011	-0.52684	0.155956	-0.410773	0.0582386	-0.475595
Q91X34	BAAT	45	13	0.0532716	0.275841	0.0349195	-1.70397	0.153982	0.46912	0.0571733	-0.467457
O89023	TPP1	23	7	0.0533369	0.4505	0.0350379	-0.38376	0.940284	0.199474	0.239702	0.606155
P47791	GSHR	20	6	0.0535819	0.583091	0.0351562	-0.563905	0.382571	0.212805	0.121094	-0.828063
P60670	NPL4	10	4	0.0537036	2.105	0.0352746		0.0541815	1.28751	0.0242661
Q62422	OSTF1	13	2	0.0538054	0.619655	0.035393		0.271038	0.15775	0.0915009
P63073	IF4E	12	2	0.053885	1.24949	0.0355114		0.689852	0.42429	0.192235
Q60597	ODO1	29	21	0.0540065	-0.117134	0.0356297	-1.15347	0.254635	-0.0870189	0.0866477	0.354754
Q9D051	ODPB	48	15	0.0540518	0.933623	0.0357481	-1.50995	0.0348053	1.67237	0.0184659	0.528933
Q924D0	RT4I1	23	6	0.0541023	0.543564	0.0358665		0.0149367	0.691989	0.0101799	-1.79516
Q6TEK5	VKORL	8	1	0.054175	-0.96129	0.0359848		0.0606927	-0.786058	0.0266335
Q9JMF7	DOPP1	13	2	0.0545141	-1.30562	0.0361032		0.00629891	-1.15139	0.00497159
P70245	EBP	10	2	0.0545416	-3.06392	0.0362216		0.425778	-1.98682	0.132694
Q9QY30	ABCBB	29	29	0.0557322	0.00702023	0.03634	-1.46596	0.0152587	0.573613	0.0102983	0.754997
Q9QXY9	PEX3	16	3	0.0558317	1.03525	0.0364583		0.848151	0.144172	0.223366
Q99LB2	DHRS4	42	11	0.0558802	0.448233	0.0365767	0.151189	0.449517	0.232847	0.138968	0.81843
Q9R1P3	PSB2	37	6	0.0558965	0.721562	0.0366951	-0.0956034	0.511204	0.195001	0.153527	0.272931
P14824	ANXA6	54	36	0.056109	0.105839	0.0368134	0.147476	0.0017325	0.715279	0.00236742	-0.753836
Q9CZN7	GLYM	58	23	0.0561702	0.133666	0.0369318	-0.430904	0.031609	-0.0890568	0.0175189	1.2821
P56959	FUS	7	3	0.0562067	0.828301	0.0370502		0.174824	0.48916	0.0636837
Q3TDN2	FAF2	24	6	0.0570765	-0.849324	0.0371686		0.241239	-0.700807	0.0816761
Q61166	MARE1	11	2	0.0571196	1.1302	0.0372869		0.0176597	1.06134	0.0120739
Q8BU30	SYIC	14	12	0.057437	1.07768	0.0374053	0.900827	0.522469	0.544483	0.156605	0.346913
Q8K4Z5	SF3A1	7	3	0.0574579	1.88185	0.0375237		0.0654993	2.09737	0.0284091
P61022	CHP1	29	4	0.0575844	1.00711	0.037642		0.136217	0.9071	0.0518466
Q60766	IRGM1	33	10	0.0577557	-0.733765	0.0377604	-2.66684	0.0147434	-0.999135	0.0100616	1.71744
P97351	RS3A	39	14	0.0578903	0.0753966	0.0378788	-0.155965	0.06965	0.189382	0.0297112	0.735737
Q924Y0	BODG	26	8	0.0579258	1.2569	0.0379972	-0.350718	0.901039	0.920787	0.23473	-0.360274
Q8K2B3	SDHA	41	22	0.0579449	-0.0191269	0.0381155	-0.294626	0.11017	0.105011	0.0426136	0.607666
Q99JT9	MTND	27	4	0.0580506	1.64536	0.0382339		0.272927	0.978162	0.0919744
P11499	HS90B	54	25	0.0583764	0.322159	0.0383523	-0.875359	0.0498903	0.268387	0.0230824	0.618126
P99025	GFRP	60	4	0.0586359	0.729177	0.0384706	0.0740711	0.173908	0.646115	0.0630919	1.22706
P47802	MTX1	30	7	0.0589115	-0.628677	0.038589		0.00956241	-0.915921	0.00769413
Q3UI43	BABA1	9	2	0.0590284	1.15795	0.0387074		0.242406	0.739367	0.0825047
P40142	TKT	50	26	0.0594381	0.0371676	0.0388258	-0.462979	0.011624	-0.240639	0.00804924	0.998549
O55234	PSB5	27	6	0.0601958	0.791353	0.0389441	1.0352	0.864528	0.474948	0.226207	0.305509
O35685	NUDC	16	4	0.0606179	2.39954	0.0390625		0.409818	1.06293	0.12867	-0.177347
Q99JY0	ECHB	59	34	0.0606507	-0.0731252	0.0391809	-1.03893	0.0435507	0.110384	0.0213068	0.540138
Q9Z329	ITPR2	4	7	0.0607559	-3.19821	0.0392992		0.363953	-0.674465	0.116359
Q02248	CTNB1	23	11	0.0610958	-0.406338	0.0394176	-3.0727	0.150338	0.100843	0.0565814	-2.98764
Q99L13	3HIDH	48	17	0.0611593	0.287423	0.039536	-0.322596	0.316395	0.249458	0.103812	0.60047
Q5XJY5	COPD	23	10	0.0612672	0.717828	0.0396544	0.0225528	0.101805	0.706164	0.0403646	-0.430045
Q9Z2Y8	PLPHP	24	5	0.0616642	0.571353	0.0397727	3.7193	0.0626618	0.677061	0.0276989	3.85497
P58252	EF2	49	39	0.0617407	-0.00592186	0.0398911	-0.950513	0.149468	0.179167	0.0562263	1.01434
Q8K1B8	URP2	9	4	0.061868	0.571574	0.0400095		0.42183	0.586705	0.131629
Q9CQX8	KGD4	36	2	0.0619434	1.08483	0.0401278		0.827118	-0.118226	0.219579
Q9D5J6	SHPK	16	5	0.0621661	0.775369	0.0402462	-0.536402	0.439414	0.254751	0.136127	1.40803
Q99J27	ACATN	10	3	0.0623026	-1.16049	0.0403646		0.0748981	-0.85482	0.032197
Q8BGY7	F210A	12	2	0.062409	-1.52962	0.040483		0.124903	-1.83515	0.047822
Q9D6M3	GHC1	33	8	0.0624586	-0.827529	0.0406013		0.253212	-0.29456	0.0862926	1.98889
P14211	CALR	63	25	0.0636944	-0.0736178	0.0407197	-0.498701	0.766142	-0.206814	0.206913	0.788891
Q9D8Y1	T126A	37	4	0.0639495	-0.384187	0.0408381		0.0227326	-1.12429	0.0134943
A2AWP8	ARGAL	3	2	0.0640592	1.00067	0.0409564		0.635507	0.187669	0.181818
Q9CQR2	RS21	36	3	0.0641143	-0.283457	0.0410748	2.06598	0.408601	-0.214549	0.128196	3.65714
Q9Z0S1	BPNT1	26	6	0.0643294	0.66545	0.0411932	0.184257	0.233417	0.279539	0.0795455	2.61907
E9Q4Z2	ACACB	12	12	0.0643826	5.85374	0.0413116		0.174743	3.83365	0.0635653
P08003	PDIA4	45	28	0.0645331	0.0324043	0.0414299	-0.538464	0.580116	-0.00939918	0.170336	1.03786
Q78XF5	OSTC	11	2	0.0647813	-1.64651	0.0415483		0.353151	-0.845354	0.113518
Q8BK48	EST2E	39	11	0.0651443	-0.0473344	0.0416667	-3.22597	0.29776	0.229288	0.0982481	-3.28653
Q91YT0	NDUV1	28	12	0.0654238	-0.494977	0.041785	-0.159292	0.221699	-0.330445	0.0768229	0.974356
Q9QXZ0	MACF1	3	10	0.0655743	1.79208	0.0419034		0.220776	1.30931	0.0765862
Q9JLF6	TGM1	22	12	0.0656316	1.21711	0.0420218		0.00609909	0.989907	0.00485322
Q9D7A8	ARMC1	13	2	0.0657593	-1.11004	0.0421402		0.280149	-0.934239	0.0941051
P60843	IF4A1	68	19	0.0660755	-0.10543	0.0422585	-0.315256	0.17523	0.195355	0.0638021	1.43914
Q64459	CP3AB	59	20	0.0662304	-0.750542	0.0423769	0.232556	0.154376	-0.610487	0.0572917
O35490	BHMT1	69	45	0.0663924	-0.339905	0.0424953	-0.498153	0.0468062	-0.175009	0.0222538	0.535058
Q925N0	SFXN5	17	4	0.066448	-0.881202	0.0426136		0.380582	-0.660121	0.12062
Q9R0Q3	TMED2	30	5	0.0666493	-0.411343	0.042732		0.0473494	0.506437	0.0224905
Q9JII6	AK1A1	51	16	0.066819	0.0531726	0.0428504	0.361881	0.446102	-0.102805	0.138258	1.22909
P60122	RUVB1	10	3	0.0670603	1.05448	0.0429688		0.930143	0.223355	0.238518
Q8C3X8	LMF2	11	5	0.0671406	-0.946354	0.0430871		0.0129433	-1.15359	0.00887784
Q9QZS3	NUMB	3	1	0.067166	1.94247	0.0432055		0.308143	1.23601	0.101444
Q9DCS2	MTL26	43	6	0.067482	0.350282	0.0433239	-0.122328	0.280589	0.155554	0.0943419	0.741164
P06745	G6PI	35	16	0.0675318	0.139572	0.0434422	-0.563582	0.0669381	0.294457	0.0290009	1.14309
Q91YP0	L2HDH	25	8	0.0675363	0.0547167	0.0435606	-0.0838914	0.0824971	0.282845	0.0349195	-0.700578
Q9JKR6	HYOU1	46	35	0.0677806	0.0529062	0.043679	0.764383	0.106383	0.100117	0.0413116	2.12646
Q3UZZ6	ST1D1	51	12	0.0682449	-0.195269	0.0437973	-0.297791	0.0889	0.0746193	0.0364583	0.467797
Q8VDQ8	SIR2	10	3	0.0687091	0.201698	0.0439157		0.852288	-0.0279816	0.224432
Q91XE0	GLYAT	51	15	0.0689205	0.251689	0.0440341	-0.288178	0.233641	0.183243	0.0796638	0.809087
Q9EQH2	ERAP1	13	9	0.0690235	0.356419	0.0441525	1.09794	0.39421	-0.220303	0.124408	-2.80951
Q8BH86	GLUCM	18	8	0.0690996	0.895916	0.0442708	-0.799506	0.391465	-0.127685	0.123816	-1.43139
Q8VC28	AK1CD	37	9	0.0691294	0.16215	0.0443892	-0.494713	0.850815	0.0497532	0.22384	0.807908
Q61545	EWS	5	2	0.0697496	1.34581	0.0445076		0.161909	1.45902	0.0598958
Q8K411	PREP	9	6	0.070201	0.637511	0.0446259	-3.2783	0.374213	0.313934	0.119081
Q9WTX6	CUL1	10	5	0.070266	1.03661	0.0447443		0.373181	0.995399	0.118608
Q9D8N0	EF1G	36	13	0.0712164	0.632529	0.0448627	-0.551451	0.503864	0.0205377	0.151634	1.31783
Q8BVA5	LDAH	12	3	0.0716602	-2.74109	0.0449811		0.382708	-1.4787	0.121212
Q9CPU0	LGUL	47	10	0.0717303	0.261339	0.0450994	-0.534382	0.693063	0.0363269	0.192827	0.462214
Q8CG76	ARK72	34	10	0.0717837	0.370515	0.0452178	0.657113	0.741859	0.136691	0.201941	2.13154
Q8CHP8	PGP	10	2	0.0717909	0.976598	0.0453362		0.13353	0.718556	0.0507812
Q569Z5	DDX46	4	3	0.071981	0.854603	0.0454545		0.784951	0.142591	0.210227
P42932	TCPQ	43	22	0.071991	0.366178	0.0455729	-1.46272	0.00885482	0.298002	0.00710227	0.396159
Q3UMR5	MCU	9	2	0.072106	-1.02951	0.0456913		0.206731	-0.841228	0.0720881
A0JNU3	LPP60	10	4	0.0722939	1.46841	0.0458097		0.227787	0.972182	0.0784801
Q99MR8	MCCA	50	24	0.072348	-0.70881	0.045928	-0.387245	0.0176054	-0.271545	0.0118371	1.17413
Q61035	HARS1	14	6	0.0727415	0.945909	0.0460464		0.556156	0.864125	0.164654	1.6161
P19536	COX5B	43	10	0.0729723	-0.208972	0.0461648	-0.949646	0.513086	0.110617	0.153646	-2.24471
P61089	UBE2N	54	6	0.07317	0.106811	0.0462831	-0.805851	0.167877	0.265929	0.061553	2.05119
P56528	CD38	11	2	0.073291	-1.53707	0.0464015		0.22937	-0.0258015	0.0787169
Q8K440	ABC8B	4	5	0.0733511	1.4461	0.0465199		0.0750034	1.6245	0.0323153
Q9DB29	IAH1	39	8	0.0738517	0.237735	0.0466383	-0.15902	0.540523	0.117973	0.160748	0.707295
P47963	RL13	32	8	0.0743156	0.228023	0.0467566	0.137749	0.157878	-0.031917	0.0584754	1.66485
Q78ZA7	NP1L4	21	5	0.0748667	0.912277	0.046875		0.890004	0.189397	0.232244
Q99JY4	TRABD	16	4	0.0751878	-1.9738	0.0469934		0.467802	-0.137917	0.142756
Q9DBF1	AL7A1	49	24	0.0753882	-0.0135737	0.0471117	-0.355982	0.3752	-0.0856456	0.119318	0.643755
Q9D7J9	ECHD3	35	7	0.0755011	0.120422	0.0472301	-0.881284	0.768621	-0.233622	0.20786	-1.38798
Q8VC12	HUTU	46	25	0.0762649	0.10785	0.0473485	-0.394774	0.541365	-0.0178515	0.160985	0.568749
Q9JLT4	TRXR2	15	5	0.0763151	0.710976	0.0474669	0.807423	0.130348	0.767024	0.0494792	2.35066
P41216	ACSL1	49	32	0.0763397	0.00234748	0.0475852	0.17189	0.0355173	0.1301	0.018821	0.986961
Q6ZQ38	CAND1	24	20	0.0772528	-0.53166	0.0477036	-0.55141	0.704739	-0.353939	0.195194	0.186416
Q9QYR7	ACOT3	41	6	0.0779379	1.82764	0.047822		0.44578	0.890791	0.138139
Q9CZM2	RL15	35	7	0.0781203	-0.165899	0.0479403	-0.592748	0.0157264	-0.0630204	0.010535	1.24808
Q6PDQ2	CHD4	2	2	0.0782342	-1.20361	0.0480587		0.134045	-1.12363	0.0508996
O35945	AL1A7	51	14	0.0785262	0.267493	0.0481771	-0.551269	0.145113	0.132444	0.0543324	0.806715
Q9D071	MMS19	4	3	0.0785611	-1.23292	0.0482955		0.338865	-0.910083	0.11044
Q80X19	COEA1	20	22	0.0785858	-0.631314	0.0484138		0.66	-0.866307	0.185369
Q91VE0	S27A4	10	4	0.0796252	1.11387	0.0485322		0.0225572	1.54791	0.0133759
Q8BMS4	COQ3	10	3	0.0800728	3.68546	0.0486506		0.677443	0.979821	0.189276
Q99JI6	RAP1B	43	2	0.0806994	-0.366918	0.0487689		0.101558	-0.41952	0.0401278
Q9ER88	RT29	11	3	0.0807317	1.76071	0.0488873		0.81909	-0.339435	0.217448
Q01768	NDKB	63	6	0.0807333	-0.154199	0.0490057	-0.765442	0.640139	0.259634	0.182884	0.783196
P56654	CP237	62	8	0.0811243	-0.0599621	0.0491241	-0.734952	0.524078	-0.255294	0.157552	-0.586486
P01867	IGG2B	12	3	0.0811568	0.940555	0.0492424		0.471713	0.365965	0.144295
Q9JLJ4	ELOV2	13	3	0.0812069	0.143324	0.0493608		0.259436	0.248726	0.0875947
Q64433	CH10	61	10	0.081213	0.470731	0.0494792	-0.233827	0.437534	0.4753	0.135653	1.15715
Q9D8C4	IN35	16	3	0.0813078	0.931595	0.0495975		0.0905242	0.381471	0.0368134
Q8R0N6	HOT	29	8	0.0813127	0.427169	0.0497159		0.335685	-0.0572721	0.109493
Q9WVJ3	CBPQ	15	5	0.0813491	0.720155	0.0498343		0.383119	0.41824	0.121567
Q9CPQ3	TOM22	34	3	0.0814276	-0.652146	0.0499527		0.0721578	-0.673187	0.0305398
Q05920	PYC	60	61	0.0818197	0.283925	0.050071	-0.179317	0.0708288	0.299519	0.0300663	0.708785
Q9WV55	VAPA	46	7	0.0821599	-0.237613	0.0501894		0.0713785	-0.410526	0.030303
E9Q735	UBE4A	7	4	0.0822801	1.4512	0.0503078		0.41207	-0.750788	0.129498
Q9CQF9	PCYOX	35	12	0.0825741	-0.44714	0.0504261		0.67615	-0.325064	0.188447
Q9WTX2	PRKRA	8	2	0.0832049	0.683539	0.0505445		0.714558	0.197127	0.19697
O88587	COMT	46	14	0.0832543	0.123467	0.0506629	-0.150929	0.479602	0.147811	0.145952	0.607434
Q9JM62	REEP6	24	5	0.0840178	0.0390035	0.0507812	0.253169	0.0352651	0.137789	0.0185843	1.63108
O88533	DDC	36	13	0.0842427	0.914371	0.0508996	1.38318	0.413358	0.115974	0.129972	1.49232
Q8VDN2	AT1A1	32	23	0.0843679	-0.47454	0.051018	-0.82793	0.0020991	-0.146865	0.0024858	0.682108
P21614	VTDB	21	9	0.0843687	0.107085	0.0511364	-4.73427	0.323463	0.0158967	0.105942	-2.07996
Q8JZZ0	UD3A2	36	13	0.0849843	-0.524705	0.0512547		0.302944	-0.313026	0.100142	0.468374
Q99J99	THTM	50	12	0.0854902	0.442777	0.0513731	-1.50738	0.555472	0.539789	0.164418	-0.435811
O54984	GET3	9	2	0.0855908	1.23487	0.0514915		0.399577	0.570135	0.125829
Q9D1P4	CHRD1	11	2	0.0869087	1.04554	0.0516098		0.23891	1.13106	0.0810843
Q8BVI4	DHPR	67	14	0.0869635	0.200009	0.0517282	0.0413239	0.743864	-0.0680254	0.202296	1.27679
P52825	CPT2	54	32	0.087124	0.0513717	0.0518466	-1.32312	0.303367	0.057839	0.100497	0.681876
Q99KN9	EPN4	7	3	0.0872144	-1.43183	0.051965		0.901561	-0.472587	0.235085
Q9CY27	TECR	16	6	0.0875452	-0.737261	0.0520833	-2.66608	0.0145529	-0.900069	0.00994318	-1.41773
P06801	MAOX	45	23	0.0879851	0.2633	0.0522017	0.23119	0.298368	0.534474	0.0986032	1.17586
P80318	TCPG	39	19	0.088188	0.467387	0.0523201	-0.361672	0.034714	0.510231	0.0183475	1.15036
Q91ZV0	MIA2	10	10	0.0890112	-0.0801673	0.0524384		0.0989124	-0.568257	0.039536
Q9CVB6	ARPC2	36	8	0.0891532	0.980941	0.0525568	4.08055	0.304324	1.03058	0.100734	0.799859
Q5RL79	KTAP2	24	2	0.0901718	-0.480468	0.0526752		0.0437809	-0.83756	0.0214252
Q0GNC1	INF2	2	2	0.0903444	-2.2085	0.0527936		0.274199	-0.545571	0.0925663
P11103	PARP1	5	3	0.09036	1.85539	0.0529119		0.652728	0.665019	0.184422
Q9CY50	SSRA	21	4	0.0903678	-0.382093	0.0530303		0.0293575	-0.405189	0.0166903
P36536	SAR1A	23	2	0.0906504	-0.157444	0.0531487	-3.02352	0.246993	-0.292003	0.0842803	-5.7357
P27546	MAP4	3	2	0.0915492	0.780831	0.053267		0.0641716	0.593328	0.028054
Q3UEG6	AGT2	30	12	0.0916355	0.0135387	0.0533854	-1.07502	0.411725	0.0438488	0.129261	2.01097
Q62446	FKBP3	28	6	0.0917174	0.103825	0.0535038		0.00630849	-0.171418	0.00508996
Q8QZR3	EST2A	45	15	0.091838	0.0201118	0.0536222	0.956035	0.0985379	-0.0702345	0.0392992	0.976484
Q8BGA8	ACSM5	27	11	0.091861	1.02901	0.0537405	-0.278614	0.15006	0.692654	0.0563447	0.358468
Q9D172	GAL3A	32	5	0.0918897	0.114964	0.0538589		0.0131258	0.44542	0.00899621	0.303989
Q63932	MP2K2	20	4	0.0919629	2.20787	0.0539773		0.136063	1.84728	0.0517282
Q9CPX6	ATG3	8	2	0.0921425	0.547686	0.0540956		0.395288	0.450611	0.125
P50285	FMO1	48	23	0.0931478	0.209508	0.054214	-1.06867	0.672223	0.46239	0.187737	0.61828
P43274	H14	25	5	0.0932594	0.282604	0.0543324		0.485964	0.156805	0.147964
P14148	RL7	43	15	0.0936154	0.00665532	0.0544508	0.0913014	0.208833	-0.0255004	0.073035	0.410944
P26231	CTNA1	34	18	0.0937337	-0.026368	0.0545691	0.275898	0.0642639	0.481987	0.0281723
P54822	PUR8	17	6	0.0942517	0.503569	0.0546875		0.856623	-0.0107085	0.224905
Q60864	STIP1	24	13	0.0942903	0.554778	0.0548059	-0.031211	0.449312	0.259215	0.138849	1.83616
P70694	DHB5	59	22	0.0943255	0.300532	0.0549242	-0.0840295	0.371043	0.276834	0.118016	0.802746
P48036	ANXA5	61	21	0.0947405	-0.225928	0.0550426	-0.0620592	0.219284	0.48626	0.0757576	0.107905
O88986	KBL	26	8	0.0953511	-0.235625	0.055161	-0.327253	0.0017165	-0.0271196	0.00224905	-0.117441
Q99K30	ES8L2	13	5	0.0954984	1.63101	0.0552794		0.477698	0.71346	0.14536
P53810	PIPNA	20	3	0.0955316	1.01661	0.0553977		0.663634	0.546983	0.186316
Q9R0N0	GALK1	30	9	0.09596	0.235	0.0555161	-0.358631	0.243974	-0.252977	0.0830966	0.255218
Q99KB8	GLO2	41	8	0.0961073	0.720794	0.0556345	0.00511967	0.0723422	0.350929	0.0306581	0.86339
P36993	PPM1B	25	6	0.0964352	3.53484	0.0557528		0.0327433	4.50148	0.0177557
P28650	PURA1	14	5	0.0964389	-0.1021	0.0558712	-2.10295	0.0965483	0.260034	0.0382339	-0.00641637
Q00898	A1AT5	40	4	0.0967212	0.8936	0.0559896		0.356175	0.630217	0.114465
P12367	KAP2	22	6	0.0969154	1.10712	0.056108	-1.34705	0.273844	0.724726	0.0924479
Q9CQ92	FIS1	26	3	0.0970784	-0.0254098	0.0562263		0.331474	0.182285	0.108191
O08808	DIAP1	7	5	0.0977259	1.99009	0.0563447		0.351185	1.97355	0.113163
P15626	GSTM2	49	5	0.0979485	0.198734	0.0564631	-1.31167	0.201709	0.0435481	0.0705492	2.56429
Q91ZW3	SMCA5	7	4	0.0981371	1.25412	0.0565814		0.494276	0.492456	0.14974
P11438	LAMP1	8	3	0.0984308	-1.37713	0.0566998	-5.52157	0.118526	-1.45088	0.045928	-3.00177
Q9CXZ1	NDUS4	35	6	0.0987989	-0.695753	0.0568182	-0.742522	0.532287	-0.429387	0.159801	1.00483
P43883	PLIN2	34	9	0.0996934	1.30951	0.0569366	-8.89669	0.317904	1.49809	0.104403	-9.65047
Q9CWJ9	PUR9	33	14	0.100713	0.638507	0.0570549	0.818539	0.38983	0.445183	0.12358	1.58353
P30416	FKBP4	28	11	0.101034	0.745463	0.0571733	1.63924	0.345519	0.510104	0.112571	-1.85
P51658	DHB2	39	13	0.101353	-0.157407	0.0572917		0.262668	-0.0381973	0.0888968
P62242	RS8	37	8	0.101646	-0.147192	0.05741	0.0329247	0.109294	-0.126805	0.0422585	1.30009
Q811D0	DLG1	4	3	0.101768	5.10729	0.0575284		0.0970949	4.60988	0.0384706
Q9JHI5	IVD	47	14	0.10178	0.211106	0.0576468	-0.556409	0.918006	0.111017	0.236624	0.962593
Q9DBT9	M2GD	66	48	0.10189	-0.0845487	0.0577652	-0.243801	0.808352	0.250493	0.214962	1.0086
P97429	ANXA4	44	13	0.102308	0.198347	0.0578835	-1.04349	0.365193	0.67178	0.116477	-1.95378
Q3UUQ7	PGAP1	10	6	0.102351	-0.895003	0.0580019		0.137873	-1.12956	0.0520833
Q8R010	AIMP2	30	4	0.10236	0.853199	0.0581203		0.340078	0.208825	0.111032
O08795	GLU2B	12	6	0.102834	0.471486	0.0582386	2.60982	0.0908752	0.22081	0.0369318	3.94276
Q9CPY7	AMPL	50	20	0.102939	-0.0369242	0.058357	-0.342592	0.508013	0.00798385	0.153054	0.722146
Q9DBL1	ACDSB	27	7	0.103013	0.261607	0.0584754	-0.673649	0.150316	0.0903138	0.0564631	-1.20156
Q8VBV7	CSN8	45	5	0.103165	1.45517	0.0585938		0.741658	0.486411	0.201823
P24472	GSTA4	50	7	0.103259	0.531952	0.0587121	-0.6234	0.870079	0.301067	0.227865	0.0877552
P62751	RL23A	36	8	0.103326	-0.144801	0.0588305	-1.68228	0.0854225	-0.0297049	0.0357481	-1.14191
Q01730	RSU1	27	4	0.104099	0.605797	0.0589489		0.50334	0.617632	0.151278
Q05421	CP2E1	57	33	0.104448	-0.192551	0.0590672	-1.46997	0.420209	-0.220713	0.131037	-1.12849
Q9D8X2	CC124	6	1	0.104483	0.856991	0.0591856		0.328868	0.497647	0.107363
P38647	GRP75	51	36	0.105129	0.493281	0.059304	-0.721005	0.228324	0.752469	0.0785985	0.811796
P31725	S10A9	21	2	0.105546	-1.01853	0.0594223		0.582737	0.765355	0.171046
Q60973				0.106625	0.936759	0.0595407		0.193539	0.88005	0.0694839
P70194	CLC4F	13.7538	6	0.106713	1.16129	0.0596591	-2.82259	0.453372	-0.909709	0.139915	-2.47107
Q99JI4	PSMD6	32.7137	10.125	0.106813	0.626971	0.0597775	0.774878	0.485517	0.482852	0.147846	-0.666587
Q9DBA8	HUTI	35.4462	9.75	0.107144	0.477707	0.0598958	-0.661271	0.16127	0.436863	0.0596591	0.992405
O09131	GSTO1	32.6562	7.125	0.107408	1.06537	0.0600142	0.231721	0.62377	1.7381	0.179569	0.425259
Q91VA0	ACSM1	42.2325	21.25	0.108007	-0.0727381	0.0601326	-0.522652	0.581892	-0.151583	0.17081	0.357131
Q9DCN2	NB5R3	58.7625	20.125	0.108314	-0.107367	0.0602509	0.182465	0.239902	-0.150274	0.0812027	3.06003
Q8VDP6	CDIPT	12.7429	2.42857	0.108333	-1.29129	0.0603693		0.36726	-1.08736	0.117188
Q91VH2	SNX9	10.216	3.4	0.10869	-0.56	0.0604877		0.288013	-0.648039	0.0958807
O35857	TIM44	24.5287	10.5	0.108946	0.624088	0.0606061		0.00776223	1.00058	0.00639205
P23591	FCL	33.49	8.75	0.109442	1.42013	0.0607244		0.651719	0.664691	0.184186
P35293	RAB18	32.7037	4.5	0.109705	0.555747	0.0608428		0.444107	0.228758	0.137666
Q9JL35	HMGN5	18.8943	4.57143	0.109962	2.78884	0.0609612		0.269223	2.09575	0.0907907
Q920B9	SP16H	6.925	4.5	0.110136	1.00418	0.0610795		0.106606	1.66241	0.0416667
Q9D1B9	RM28	9.825	1.25	0.110607	-1.30856	0.0611979		0.215758	-0.818192	0.0750473
Q9JJL8	SYSM	5.95	1.66667	0.110895	2.22633	0.0613163		0.466069	0.700625	0.142045
Q03160	GRB7	3.8575	1.625	0.111245	0.375661	0.0614347		0.762378	0.445891	0.206439
Q91XD4	FTCD	49.975	22.875	0.111265	0.445085	0.061553	-0.959786	0.241237	-0.165996	0.0815578	0.683893
Q283N4	URAD	28.935	4	0.112037	0.771402	0.0616714	-0.411471	0.528195	-0.206634	0.158736	0.475631
Q9D7B6	ACAD8	25.5725	10	0.112523	0.237689	0.0617898	0.101097	0.424253	0.144287	0.131984	0.700515
P97501	FMO3	43.3525	20.75	0.112724	-0.500537	0.0619081	-1.65917	0.49238	-0.0983153	0.149384	-0.635864
Q9CZ42	NNRD	28.425	6.25	0.112895	1.41372	0.0620265		0.507018	0.603772	0.152936
Q61335	BAP31	30.8137	5.25	0.113016	-0.0275722	0.0621449	-1.0668	0.437492	-0.196702	0.135535	-1.41082
Q60598	SRC8	5.9975	2.625	0.113345	1.46493	0.0622633		0.673266	0.344129	0.187855
Q8BH59	S2512	35.9138	11.875	0.114082	-0.80022	0.0623816		0.408312	-0.332056	0.127959	-0.751484
P50431	GLYC	34.2562	11.75	0.114689	0.151583	0.0625	0.185192	0.386513	-0.181755	0.122869	0.960282
P18572	BASI	15.6512	5.375	0.11481	-0.0348486	0.0626184	-0.292711	0.00886886	-0.0636939	0.00722064	-5.8509
P70398	USP9X	5.63857	9	0.115282	1.35161	0.0627367		0.704425	-0.331082	0.195076
Q99JX3	GORS2	11.915	3	0.115539	0.947053	0.0628551		0.522814	0.53292	0.15696
Q9CU62	SMC1A	4.8875	4	0.115761	-1.04344	0.0629735		0.772988	-0.487308	0.20857
P24456	CP2DA	59.795	17.375	0.115823	-0.188372	0.0630919	-0.627599	0.40832	0.0172541	0.128078	-0.0583958
P61164	ACTZ	20.015	2.125	0.115846	-0.826099	0.0632102		0.18036	-0.701263	0.0653409
P52792	HXK4	19.0587	6.5	0.116196	0.879993	0.0633286		0.245875	0.782572	0.0840436
Q9R099	TBL2	22.4733	7.33333	0.116385	-0.203464	0.063447		0.0364748	-0.279631	0.0190578
Q8BYL4	SYYM	9.362	2.6	0.116656	0.896718	0.0635653		0.503911	0.269599	0.151989
Q61990	PCBP2	32.4587	4.625	0.116841	0.09072	0.0636837		0.524535	0.058216	0.15767
Q9JKL4	NDUF3	19.7325	2.25	0.117	-0.744745	0.0638021		0.105084	-0.781771	0.0408381
Q91WJ8	FUBP1	5.27333	2.33333	0.117042	1.33282	0.0639205		0.397685	1.17119	0.125473
P55050	FABPI	23.295	2.25	0.117514	2.29805	0.0640388		0.592568	1.00025	0.173414
P84084	ARF5	48.8875	2.5	0.117764	1.89563	0.0641572	-1.59445	0.177892	1.4526	0.0649858	-0.11676
Q3ULJ0	GPD1L	21.426	3.8	0.118019	3.22229	0.0642756	0.0790816	0.0252732	2.69813	0.0149148	1.75096
P28656	NP1L1	13.46	3.375	0.118352	0.420826	0.0643939		0.407736	0.321781	0.127841
P11725	OTC	79.3075	28.625	0.118436	0.325073	0.0645123	-0.250474	0.801941	0.513109	0.214252	0.619989
P42232	STA5B	8.65	5.33333	0.118849	1.22617	0.0646307		0.176113	0.697835	0.0642756
Q8R164	BPHL	47.895	14.25	0.119246	0.148874	0.0647491	-0.890526	0.252657	0.0488894	0.0860559	0.441822
Q9CQA3	SDHB	32.4038	11.125	0.119279	-0.318077	0.0648674	0.122352	0.236935	-0.23199	0.0803741	1.49748
Q91X91	NADC	29.5575	6.875	0.119472	0.502737	0.0649858	-0.27725	0.584534	0.501736	0.17152	1.01495
Q8BTI8	SRRM2	1.62	2	0.119494	0.576104	0.0651042	-1.09285	0.223277	0.607686	0.0772964
Q8JZN5	ACAD9	33.42	14.125	0.119723	0.32005	0.0652225	-1.04016	0.34749	0.0330338	0.112808	1.0065
P56391	CX6B1	35.2171	2.57143	0.119785	-0.567808	0.0653409		0.14373	-0.879382	0.0537405
Q9CZR8	EFTS	24.0362	3	0.119807	-1.74286	0.0654593		0.186218	-0.914049	0.0680634
Q9EP69	SAC1	27.215	12	0.120603	-0.374545	0.0655777	2.98276	0.357714	-0.0888035	0.114938	1.52954
Q8BGH2	SAM50	34.8583	12.6667	0.120751	-0.558688	0.065696		0.0615038	-0.705762	0.027107
P03921	NU5M	7.8475	3.375	0.121029	-0.0936378	0.0658144		0.496469	-0.729536	0.150331
P24369	PPIB	61.4	14.5	0.121955	0.0736099	0.0659328	-0.127653	0.0419963	-0.011287	0.0208333	0.887646
P46656	ADX	20.945	2.875	0.122228	-0.197917	0.0660511	-0.978077	0.342234	-0.21532	0.112098	-0.947933
Q8VCC1	PGDH	24.535	4.125	0.122236	2.15565	0.0661695	1.0998	0.481651	0.887569	0.146544	2.14469
P61967	AP1S1	14.4517	1.83333	0.122722	1.34727	0.0662879		0.680389	0.332519	0.189867
Q9CR21	ACPM	13.1843	2	0.122881	0.130312	0.0664062		0.449292	-0.551857	0.138731
Q9Z1Q9	SYVC	28.99	23.25	0.123226	0.419854	0.0665246	-0.985375	0.152373	0.145834	0.0569366	0.422023
Q8BU33	HACL2	24.21	8.6	0.123479	0.947283	0.066643	-2.47866	0.519309	0.61486	0.155066	-2.62514
Q9Z1J3	NFS1	16.9112	5.625	0.124904	2.61314	0.0667614	-1.36152	0.444112	1.13621	0.137784	0.956588
P09528	FRIH	31.5529	6	0.124946	0.808608	0.0668797	-0.330597	0.756365	0.183627	0.204664	-0.65374
Q8CGK3	LONM	41.8462	28.5	0.125134	0.0606826	0.0669981	-1.02892	0.134807	0.356613	0.051018	-1.97712
Q8CIF4	BTD	9.31	3	0.125227	0.944826	0.0671165		0.651105	0.319384	0.184067
Q9QXD1	ACOX2	38.7662	21.625	0.125313	0.237318	0.0672348	-0.893388	0.0961392	0.27132	0.0379972	1.60497
Q04447	KCRB	27.43	5.5	0.126314	-2.36285	0.0673532	1.32239	0.811516	-0.301543	0.215909	1.41587
P62908	RS3	69.5975	22.875	0.12635	0.0612567	0.0674716	-0.316782	0.00376796	-0.10134	0.00378788	1.40038
O09172	GSH0	24.91	5.25	0.126406	0.215141	0.06759	-1.78778	0.05587	0.389232	0.0247396	-0.934295
Q8BX70	VP13C	3.37857	7.85714	0.126698	1.71435	0.0677083		0.626502	0.709995	0.179924
P61161	ARP2	35.0262	9.875	0.127279	0.480165	0.0678267	-0.523573	0.15475	0.298232	0.0576468	2.759
P16675	PPGB	9.4675	3.375	0.127424	1.19694	0.0679451		0.47661	0.757626	0.145005
O54909	RDH16	43.4937	5.25	0.127473	-0.555554	0.0680634	0.421126	0.328996	-0.300793	0.107481	0.966586
O54754	AOXA	18.8475	15.25	0.127777	1.19504	0.0681818	4.45577	0.45728	0.924708	0.140507	3.46971
Q923D2	BLVRB	64.6238	10	0.128043	0.370139	0.0683002	-1.15636	0.979624	0.129396	0.245975	0.809025
Q922Y1	UBXN1	14.4217	2.83333	0.128122	0.993032	0.0684186		0.205515	0.822307	0.0713778
P70372	ELAV1	24.9771	5.28571	0.128532	1.65178	0.0685369		0.21838	1.29353	0.0755208
P63017	HSP7C	67.4737	30.875	0.128549	0.174009	0.0686553	-0.913082	0.00572823	0.299434	0.00473485	0.584134
Q9WUR2	ECI2	33.3762	10.625	0.12879	0.146938	0.0687737		0.215738	0.330269	0.074929
Q91VR5	DDX1	24.7963	11.625	0.129086	0.0995106	0.068892		0.732254	0.0601522	0.199574
P08228	SODC	56.4937	15	0.129773	0.0756573	0.0690104	-0.274729	0.155535	0.0504476	0.0580019	1.01586
P50136	ODBA	51.0175	16.25	0.129883	0.249473	0.0691288	-1.9398	0.135853	0.450921	0.0514915	-1.61524
Q8K310	MATR3	16.9325	7.875	0.130188	0.899331	0.0692472		0.371707	0.703356	0.118134	0.0803514
Q99JX7	NXF1	6.025	2.5	0.131064	-0.00957874	0.0693655		0.151703	-0.548171	0.0568182
Q9CZL5	PHS2	16.5437	1.875	0.131103	1.47859	0.0694839		0.221933	1.05558	0.0769413
Q9WUA2	SYFB	20.69	11.125	0.131616	0.320336	0.0696023	-1.80271	0.0835283	-0.214132	0.035393	-0.780408
P58281	OPA1	24.0875	17.125	0.132609	-0.716434	0.0697206		0.504329	-0.667254	0.152225	-0.0654407
Q9CR98	F136A	7.76571	1.14286	0.133205	-1.64515	0.069839	3.68851	0.469392	-1.07186	0.143584	1.1529
P05201	AATC	57.7188	23.375	0.133241	-0.107538	0.0699574	-0.134464	0.463026	-0.211375	0.14169	0.93924
Q921L3	TMCO1	15.87	2.33333	0.133334	-0.230186	0.0700758		0.0746742	-0.24506	0.0320786
Q64310	SURF4	19.6575	4.625	0.134058	-0.61508	0.0701941		0.618644	-0.120241	0.178504
Q8R104	SIR3	14.8829	3.85714	0.134335	0.165461	0.0703125		0.702856	0.0610377	0.194957
Q3UNX5	ACSM3	13.2538	6.5	0.134707	-0.0554684	0.0704309		0.0385646	0.0714901	0.0195312
O70400	PDLI1	13.456	3.4	0.134764	1.16639	0.0705492		0.107718	1.25062	0.041785
Q8K182	CO8A	7.9875	3.25	0.134872	0.826801	0.0706676		0.865558	0.0315561	0.226326
Q80X90	FLNB	28.5837	42.75	0.134892	-0.259036	0.070786	-1.51857	0.0737961	-0.094506	0.0314867	-1.19137
Q8BH69	SPS1	14.6683	3.16667	0.135017	1.0817	0.0709044		0.208267	0.898865	0.0727983
P08752	GNAI2	26.2312	5.25	0.135051	0.380587	0.0710227		0.00720906	0.569966	0.00591856
Q8BJW6	EIF2A	21.7725	7.625	0.135083	0.1575	0.0711411	2.2448	0.0849072	0.11278	0.0356297	3.15202
Q99KJ8	DCTN2	12.9987	3.375	0.13552	0.784949	0.0712595		0.0257368	0.972877	0.0153883
Q8BHN3	GANAB	47.8687	37.125	0.135521	0.233615	0.0713778	-1.14547	0.522371	0.169779	0.156487	0.756257
Q9CX86	ROA0	11.8012	1.875	0.13553	2.66488	0.0714962		0.190726	2.23821	0.0691288
O35728	CP4AE	37.4025	13.625	0.135719	-0.465366	0.0716146	-2.40024	0.303145	0.343401	0.10026
Q791T5	MTCH1	18.51	3.83333	0.136483	-1.95742	0.071733		0.298229	-1.19998	0.0984848
P97450	ATP5J	39.6975	5	0.136636	0.037935	0.0718513		0.403225	-0.563769	0.12642
Q91WG8	GLCNE	21.4875	10.375	0.136992	-0.856823	0.0719697	-0.0833802	0.00654679	-1.2241	0.0053267	2.95107
Q64331	MYO6	11.755	10.3333	0.137125	3.9054	0.0720881		0.293776	2.80484	0.0973011
Q9Z2A9	GGT5	8.168	2.6	0.137303	-1.41107	0.0722064		0.0607844	-2.27481	0.0267519
Q91Z53	GRHPR	34.4137	9.625	0.138144	-0.0416842	0.0723248	0.289165	0.82373	0.210126	0.218868	1.05359
P32067	LA	14.5188	4.875	0.138324	0.688674	0.0724432		0.251249	0.21511	0.0853456
Q8BWN8	ACOT4	29.7717	6	0.138633	1.81051	0.0725616	-2.38327	0.108784	2.08486	0.0421402	-1.62884
P20152	VIME	57.0812	27.625	0.138771	-0.203564	0.0726799	-0.714977	0.30583	0.499937	0.101207	1.69656
Q9DBG6	RPN2	45.4425	22.625	0.139839	-0.0568159	0.0727983	3.12929	0.539937	0.200174	0.16063	-0.240169
P16125	LDHB	15.195	3.25	0.140494	1.61042	0.0729167		0.334055	1.34485	0.109138
O70492	SNX3	23.5325	2.5	0.140732	0.406459	0.073035		0.325293	0.374058	0.106534
P03987	IGHG3	20.6386	6.71429	0.141304	1.56165	0.0731534		0.0153353	5.11937	0.0104167
P24527	LKHA4	38.69	19	0.142121	0.562095	0.0732718	0.412212	0.828083	0.354186	0.220052	0.37188
Q06890	CLUS	16.3788	5.5	0.142899	-1.28562	0.0733902		0.585086	-0.342707	0.171638
P26516	PSMD7	38.5513	8.125	0.142974	-0.0963669	0.0735085	-1.97224	0.0978223	-0.00692196	0.0389441	-3.07552
O35593	PSDE	44.96	7.375	0.143328	0.696637	0.0736269	0.298964	0.420799	0.777633	0.131155	1.36571
P85094	ISC2A	44.5988	7	0.143412	-0.00320441	0.0737453	-0.0662127	0.174369	0.00497243	0.0633286	0.441827
Q9CYZ2	TPD54	34.7137	5.375	0.143741	0.946686	0.0738636		0.177804	1.26965	0.0648674	0.120956
Q9Z2I0	LETM1	35.9263	17.5	0.144104	-0.220572	0.073982	-3.54905	0.639938	0.128897	0.182765
Q07076	ANXA7	16.3325	7.375	0.144965	0.0141684	0.0741004		0.175967	0.0600294	0.0641572	5.397
Q7TQ95	LNP	10.2857	2	0.144993	1.12685	0.0742188		0.458651	0.426932	0.14098
Q91W64	CP270	43.3025	18.375	0.145133	-0.621102	0.0743371	-3.37375	0.0398646	-0.470976	0.0198864	-0.286775
P61255	RL26	31.1329	4.85714	0.145327	0.0842401	0.0744555	-1.21671	0.160493	0.0708015	0.0591856	-1.99919
P24549	AL1A1	53.9925	22.125	0.146393	-0.0870083	0.0745739	-0.475654	0.135411	-0.415456	0.0513731	0.441993
Q9CQW2	ARL8B	25.4986	2.57143	0.146581	1.03538	0.0746922		0.257927	0.84339	0.0872396
Q8R0F8	FAHD1	20.0114	2.85714	0.147059	1.51382	0.0748106	0.331093	0.578445	0.962833	0.169863	5.74678
P62830	RL23	37.8588	6	0.147787	-0.120211	0.074929	-0.122072	0.186882	-0.288518	0.0681818	0.658035
Q64105	SPRE	40.9462	8.625	0.149022	0.609696	0.0750473	-0.883868	0.3513	0.431033	0.113281	0.490352
Q8K1M6	DNM1L	28.4688	13.375	0.14909	0.539219	0.0751657		0.158956	0.620817	0.0587121	-0.631528
Q9D358	PPAC	17.0888	2.375	0.149925	0.808798	0.0752841		0.341633	0.712788	0.111624
Q9D0J8	PTMS	44.185	5.25	0.15003	0.549101	0.0754025		0.0489274	0.590141	0.022964
Q9CQM9	GLRX3	17.4712	4.375	0.150043	0.669386	0.0755208		0.59568	0.591223	0.174006
Q91V41	RAB14	65.4062	9.875	0.151453	0.0532528	0.0756392	-4.60877	0.116789	0.0176029	0.0450994
P29391	FRIL1	54.44	10.125	0.15174	0.380536	0.0757576	-0.582093	0.298413	0.282804	0.0987216	-0.895039
P00397	COX1	10.9267	3	0.15196	-0.938984	0.0758759		0.147442	-0.98045	0.0546875
Q61733	RT31	12.5743	3.71429	0.152047	1.0969	0.0759943		0.142665	0.767577	0.053267
P51885	LUM	24.74	6.375	0.152554	0.74439	0.0761127	-0.889905	0.836467	0.494217	0.221473	-0.774508
Q9DCN1	NUD12	14.5837	3.875	0.152784	1.31221	0.0762311		0.017621	2.66704	0.0119555
P62996	TRA2B	12.016	2.6	0.153212	0.994105	0.0763494		0.185178	1.21974	0.0673532
Q64133	AOFA	14.7575	5.75	0.153263	-0.351378	0.0764678		0.46888	-0.64199	0.143466
O35215	DOPD	70.8675	10.625	0.153387	-0.238477	0.0765862	-0.452255	0.901165	-0.0577809	0.234967	0.0825763
P12815	PDCD6	41.295	5.5	0.153754	0.458417	0.0767045		0.604503	0.266706	0.176136
P40124	CAP1	45.015	13.625	0.153914	-0.0683171	0.0768229	-0.410899	0.421072	0.171073	0.131274	0.523679
Q60649	CLPB	4.48625	2.25	0.1541	1.7091	0.0769413		0.681271	-0.446339	0.190459
Q9EQU5	SET	19.5063	3.25	0.154153	1.21494	0.0770597		0.189471	1.16022	0.068892
Q99L47	F10A1	12.3214	4.57143	0.154322	0.353363	0.077178	-0.150223	0.046983	0.0621967	0.0223722	-0.171276
Q9R112	SQOR	48.9438	17.75	0.154518	-0.0269617	0.0772964	-4.62928	0.623764	-0.221032	0.179451	-3.45742
P15532	NDKA	62.5812	5.625	0.155527	0.348849	0.0774148	-0.402228	0.411456	0.224778	0.129143	1.13686
Q8R0Y6	AL1L1	65.0087	61.875	0.155929	-0.155516	0.0775331	-0.529519	0.0616694	-0.427712	0.0272254	0.898682
Q9D0E1	HNRPM	23.2525	11.375	0.156408	0.465273	0.0776515	-0.81536	0.0102097	0.748012	0.0078125	1.27924
Q8BML9	SYQ	23.6983	14.5	0.15644	1.14598	0.0777699	-2.15121	0.123181	1.21755	0.0473485	-1.59528
Q61233	PLSL	45.3738	19.375	0.156627	0.327301	0.0778883	-1.43064	0.131634	0.466723	0.0499527	0.386245
Q99L20	GSTT3	40.715	11.625	0.15713	-0.28002	0.0780066	0.00591714	0.061162	-0.1884	0.0268703	1.24197
P08030	APT	25.776	3.8	0.157162	-0.0255243	0.078125		0.726846	0.27929	0.19839
Q8VCU1	EST3B	39.6238	7.125	0.15761	0.333565	0.0782434	-0.678994	0.336594	0.267741	0.10973	0.316447
P28474	ADHX	31.7175	7	0.157709	-0.0156122	0.0783617	-0.368125	0.00762625	-0.027041	0.0061553	0.280513
Q9Z2M7	PMM2	25.67	5.25	0.157773	0.84897	0.0784801	0.989192	0.322645	0.273294	0.105587	1.51056
P25688	URIC	57.8375	33.5	0.159057	-0.0716121	0.0785985	-0.301282	0.496959	0.106623	0.15045	0.556856
Q9EST5	AN32B	11.25	1.4	0.159678	1.06847	0.0787169		0.832713	-0.132034	0.220526
Q3U9G9	LBR	10.4625	5.25	0.159725	-0.217892	0.0788352		0.663678	-0.337989	0.186435
Q99J39	DCMC	34.5763	12.75	0.159821	0.324881	0.0789536		0.434457	0.475598	0.13447
P12970	RL7A	29.7	10.375	0.160303	0.0516403	0.079072	-1.72175	0.165164	-0.113405	0.0610795	0.793855
P61211	ARL1	34.945	4.125	0.160785	-0.184491	0.0791903		0.131779	-0.201301	0.050071
Q9CR68	UCRI	55.9312	17	0.161023	0.191618	0.0793087	-5.79263	0.0401655	0.32305	0.0200047	-0.322166
A2AN08	UBR4	7.71875	20.875	0.161116	0.74516	0.0794271	1.24396	0.600018	0.412783	0.174716	1.41062
Q9CQI6	COTL1	16.99	2.25	0.161649	-0.552195	0.0795455		0.130151	-0.29774	0.0493608
P16254	SRP14	22.0475	2	0.161736	0.477519	0.0796638		0.313741	0.424782	0.103456
Q62448	IF4G2	8.47125	5.75	0.1622	0.911424	0.0797822		0.0638676	1.0284	0.0279356
P26883	FKB1A	21.99	1.75	0.162273	0.401261	0.0799006		0.713591	0.285877	0.196851
Q9ESB3	HRG	7.335	3	0.16229	-0.686238	0.0800189		0.499991	-0.237161	0.150923
Q60759	GCDH	47.4312	18.75	0.162765	0.17517	0.0801373	-0.12338	0.115385	-0.0946861	0.0442708	0.901917
Q922Q1	2024-03-02	42.7887	11.375	0.162856	-0.302594	0.0802557	-1.04425	0.858968	-0.215168	0.225497	0.843841
Q6WVG3	KCD12	9.43857	2.14286	0.162942	0.759376	0.0803741		0.149118	0.634298	0.0557528
Q9WUM3	COR1B	18.3375	5.25	0.162957	1.67867	0.0804924	-1.1726	0.00845277	1.56233	0.00686553	-2.54648
Q9D880	TIM50	14.165	4.125	0.163154	-0.526723	0.0806108		0.24463	-0.491356	0.083215
P99028	QCR6	32.0233	4	0.163977	-0.0490903	0.0807292		0.128916	-0.264287	0.0491241
Q9JKS5	HABP4	5.95833	1.16667	0.16431	0.804894	0.0808475		0.265455	0.60442	0.0898438
Q9CXY6	ILF2	22.5657	4.57143	0.164392	0.963718	0.0809659		0.161179	1.23612	0.0595407
Q8VCH8	UBXN4	10.6962	3	0.164424	0.624455	0.0810843		0.816062	0.377084	0.217211
Q60770	STXB3	11.4857	4.85714	0.164957	-0.887294	0.0812027		0.117143	0.520104	0.0453362
P21958	TAP1	12.225	4	0.165019	-1.38652	0.081321		0.820048	-0.22237	0.21804
Q9DBG1	CP27A	53.445	27.625	0.16519	-0.384289	0.0814394	0.170203	0.431186	-0.403018	0.133878	0.792626
Q3UIU2	NDUB6	32.8133	3	0.16577	-0.00763602	0.0815578		0.47552	-0.294141	0.14465
Q8R4N0	CLYBL	36.6125	9.625	0.165825	0.28681	0.0816761	-0.428656	0.226265	-0.0360378	0.0782434	0.986914
Q9R1J0	NSDHL	27.6938	6.125	0.165963	0.0350448	0.0817945		0.767088	-0.199216	0.207268
Q9Z1T1	AP3B1	5.35	4.25	0.166481	0.794179	0.0819129		0.33985	0.693308	0.110914
O08573	LEG9	25.0362	6.125	0.167141	0.405333	0.0820312	-3.3956	0.0740973	0.488955	0.0317235	0.229241
Q7TNG8	LDHD	26.6513	9.75	0.167766	0.324672	0.0821496	-2.24368	0.32041	0.595563	0.104995
Q9DCU9	HOGA1	40.4975	10.375	0.168288	-0.0595398	0.082268	-0.172112	0.781326	-0.0243662	0.209399	1.05161
Q3UDE2	TTL12	3.002	1.8	0.169061	0.636746	0.0823864		0.570276	0.334272	0.167614
P10605	CATB	24.63	7.5	0.169332	-0.0897397	0.0825047	-0.00238745	0.174725	0.0114221	0.063447	0.936866
Q9JKX3	TFR2	6.01375	3.5	0.169395	-1.05322	0.0826231		0.54536	-0.704717	0.161577
Q3UQ44	IQGA2	49.8738	62	0.170069	-0.306158	0.0827415	-1.13713	0.437101	-0.124167	0.135417	0.344748
Q9Z0W3	NU160	7.025	4.5	0.170177	-0.506615	0.0828598		0.688289	0.874307	0.19188
Q8R0X7	SGPL1	16.4825	7.625	0.17032	-0.556902	0.0829782	-4.04845	0.380704	-0.400682	0.120739	-0.671988
Q99L45	IF2B	22.7871	6.42857	0.171463	0.860527	0.0830966		0.300488	0.594825	0.0995502
P62331	ARF6	35.7163	4.375	0.172524	0.0379458	0.083215		0.496216	0.261193	0.150213
Q61656	DDX5	21.8637	8.25	0.172681	0.498573	0.0833333	-2.29764	0.676594	0.485534	0.188802	-0.404763
P01027	CO3	36.3575	42.125	0.17271	-0.329494	0.0834517	-0.437511	0.870789	-0.0993506	0.227983	-0.0474127
P62880	GBB2	12.59	3.8	0.172829	0.280757	0.0835701		0.19817	0.826989	0.0699574
Q7TMM9	TBB2A	63.2013	5	0.173458	0.0904773	0.0836884		0.171718	0.27129	0.0629735
P11609	CD1D1	9.155	2	0.173796	-1.13194	0.0838068		0.0828458	-1.10479	0.0350379
Q6GQT9	NOMO1	35.932	28.8	0.174376	-0.339552	0.0839252		0.0830383	-0.561204	0.0352746
Q8K183	PDXK	21.3137	5.75	0.174679	0.46759	0.0840436	-0.345204	0.979059	0.0431462	0.245739	0.418686
P84078	ARF1	57.1833	3.83333	0.174904	-0.28975	0.0841619		0.393439	-0.336829	0.124053
P50637	TSPO	51.4813	4.375	0.175652	-0.104985	0.0842803		0.0564277	0.0438336	0.0250947
Q99MN9	PCCB	50.3925	20.75	0.175838	-0.231104	0.0843987	0.223223	0.35532	-0.331282	0.11411	0.784288
Q6ZWV7	RL35	19.9771	2.71429	0.176573	0.732904	0.084517	-2.13204	0.285458	0.435953	0.0954072	-0.0376368
Q8K010	OPLA	17.5662	17.125	0.178991	0.761556	0.0846354	0.955204	0.525827	0.312714	0.157907	0.71104
P11276	FINC	20	31.25	0.179494	-0.539001	0.0847538		0.400557	-0.0662195	0.126184
Q8VDG7	PAFA2	16.4737	4.875	0.179654	1.79352	0.0848722		0.185957	2.41459	0.0678267
Q8BTY1	KAT1	24.6971	6.85714	0.180037	1.04105	0.0849905	-1.07803	0.655704	0.541338	0.185014	1.06057
Q9CYW4	HDHD3	34.5283	6	0.180438	0.900618	0.0851089	1.75428	0.24767	1.37281	0.084517	1.99846
P46471	PRS7	39.635	14.375	0.180843	0.846451	0.0852273	1.83714	0.196425	0.79999	0.0697206	-4.34949
Q6PD26	PIGS	20.43	6.6	0.180994	-0.755775	0.0853456		0.324499	-0.665633	0.106297
P42225	STAT1	12.7014	7.14286	0.181259	1.59375	0.085464	1.13721	0.533282	-0.966486	0.160038
P02762	MUP6	64.44	2	0.181388	-1.83375	0.0855824		0.130732	-2.66418	0.0495975
P63260	ACTG	77.69	15.6667	0.181447	-0.452356	0.0857008	-0.61908	0.21468	-0.369126	0.0745739	0.96627
P14733	LMNB1	35.2333	16.1667	0.182015	-0.149912	0.0858191		0.179296	0.408497	0.0651042
P34022	RANG	11.528	2.2	0.182762	0.795121	0.0859375		0.789345	-0.147416	0.211766
Q11011	PSA	16.74	11.25	0.182844	0.76343	0.0860559	-0.00745457	0.568053	0.228793	0.16714	3.38754
Q9D2R0	AACS	13.12	6.5	0.182948	1.81355	0.0861742	-1.89536	0.646696	1.44683	0.183712	-1.86432
Q8BMF4	ODP2	21.8863	10.25	0.183111	0.195529	0.0862926	0.146783	0.137181	0.607611	0.051965	1.13027
Q9CQW1	YKT6	30.4717	4.83333	0.183128	3.60106	0.086411		0.523543	2.02524	0.157315
P09405	NUCL	24.3475	15.125	0.183395	0.74855	0.0865294	0.607572	0.125177	0.819086	0.0482955	2.9364
Q99LB7	SARDH	48.3687	41.75	0.183455	-0.0493042	0.0866477	-0.483731	0.468223	-0.132278	0.142992	0.997743
P52503	NDUS6	27.9557	2.42857	0.184194	-0.982679	0.0867661		0.154523	-1.8189	0.0575284
O35682	MYADM	6.0925	1.375	0.184924	-0.752543	0.0868845		0.60846	0.3411	0.176965
Q3UMF0	COBL1	7.415	5.625	0.185057	-0.561365	0.0870028		0.953299	0.0433248	0.241714
O54879	HMGB3	14.125	2	0.18513	0.452856	0.0871212		0.0165065	-2.18339	0.011482
Q8VBW8	TTC36	28.8313	5.5	0.185233	0.388517	0.0872396	0.0488944	0.283361	-0.180091	0.0948153	-0.314287
O54734	OST48	39.6825	13.875	0.186089	-0.312626	0.087358		0.10286	-0.322006	0.0406013	-0.385194
P00329	ADH1	46.0662	27.25	0.186195	-0.15938	0.0874763	-0.392452	0.360633	-0.146268	0.115649	1.03288
Q8R4H7	NAGS	18.6663	6.5	0.186201	0.673797	0.0875947		0.187516	0.198557	0.0684186
Q9D8W5	PSD12	35.9112	13.875	0.186326	0.205484	0.0877131	-1.11574	0.798953	0.0498173	0.213423	0.949656
Q07417	ACADS	53.67	16.75	0.187439	0.263352	0.0878314	-0.203232	0.132766	0.478519	0.0503078	0.664265
Q63880	EST3A	49.6725	13	0.187625	0.056443	0.0879498	-0.663209	0.0772004	0.15589	0.0327888	-0.136794
Q9QUI0	RHOA	26.6187	2.375	0.188263	-0.0843511	0.0880682		0.73517	0.154271	0.200166
P51881	ADT2	59.4787	13.5	0.188382	-0.433969	0.0881866	-0.544329	0.444743	-0.210038	0.137902	1.40308
Q61879	MYH10	27.4675	24.75	0.18863	-0.417878	0.0883049		0.219417	-1.02273	0.0758759
Q99MZ7	PECR	51.4862	12.25	0.189173	0.342745	0.0884233	0.128808	0.000276754	0.628668	0.000828598	0.620174
Q9JK42	PDK2	6.46833	1.5	0.189315	0.843676	0.0885417		0.624145	0.299918	0.179688
Q8BMS1	ECHA	54.8175	46	0.189582	-0.192523	0.08866	-0.16654	0.409058	0.0971221	0.128433	0.880229
Q9D8E6	RL4	32.9037	20.625	0.19014	-0.0665907	0.0887784	0.669193	0.348063	-0.0837212	0.112926	2.72584
P58774	TPM2	32.8633	3.66667	0.190143	-1.63506	0.0888968	-0.150481	0.882205	0.308119	0.230469	1.4751
Q64674	SPEE	14.9025	3.25	0.190995	1.13557	0.0890152		0.346183	1.01874	0.112689
P29758	OAT	57.7163	23.125	0.191017	0.043233	0.0891335	-0.0553783	0.907913	-0.363434	0.235914	0.347024
P13439	UMPS	14.425	5.125	0.191282	0.272834	0.0892519		0.580893	0.48765	0.170455
Q62261	SPTB2	29.4062	46.75	0.191461	-0.0566327	0.0893703	-2.16692	0.00436856	0.209126	0.00402462	-1.81424
Q8BJ71	NUP93	16.2075	8	0.191528	0.116311	0.0894886		0.419244	-0.523451	0.1308
Q78KK3	S22AI	6.99	1.75	0.192529	0.0659011	0.089607		0.366023	-0.0638897	0.116951
Q9DB26	PHYD1	30.4117	6.16667	0.193223	1.06807	0.0897254	-0.85682	0.123232	1.17265	0.0474669	0.527887
Q9DBG3	AP2B1	30.535	13.25	0.193765	-0.0541119	0.0898438		0.69605	-0.0425509	0.193774	-2.38427
Q9CQ60	6PGL	45.7687	7.625	0.194096	0.959747	0.0899621	0.353815	0.277147	1.33992	0.0938684	1.00393
P12710	FABPL	83.8612	23.75	0.194202	0.334093	0.0900805	-0.105051	0.253041	0.36318	0.0861742	0.646761
Q8BWU8	AT2L1	15.3157	6	0.194601	1.01007	0.0901989	-1.49441	0.0978531	0.994172	0.0390625	-1.08934
Q6URW6	MYH14	14.88	14.8	0.195145	-2.3303	0.0903172		0.095144	-2.86115	0.0377604
Q80WC7	AGFG2	10.438	3.2	0.195564	0.628964	0.0904356		0.836749	0.449139	0.221709
Q9DCQ2	ASPDH	45.1225	9.75	0.195647	0.493947	0.090554	-0.130126	0.726967	0.0818554	0.198509	0.0310869
Q9D9V3	ECHD1	55.7062	12.625	0.195891	0.133754	0.0906723	-3.47333	0.0670729	-0.293296	0.0291193	-5.09233
Q9QYE6	GOGA5	6.48714	1.85714	0.195902	1.11972	0.0907907		0.684396	0.33878	0.191406
Q8BU88	RM22	8.43625	1.375	0.196278	0.609286	0.0909091		0.36214	0.39673	0.115885
Q61029	LAP2B	13.896	2.4	0.196591	0.881394	0.0910275		0.245192	0.915932	0.0835701
Q62318	TIF1B	9.0075	4.875	0.197152	0.930787	0.0911458		0.17555	0.919291	0.0640388
P70691	UD12	27.242	1.2	0.197343	-0.616838	0.0912642		0.796075	-0.0916398	0.21295
Q9JMH6	TRXR1	18.25	7.375	0.197357	0.406081	0.0913826	-0.520661	0.576925	0.0795783	0.169626	-1.2203
O09061	PSB1	52.4475	9.75	0.19837	1.21536	0.0915009	0.111014	0.341637	0.996938	0.111742	0.098779
Q8R146	APEH	29.23	13	0.198453	1.02615	0.0916193	-6.0097	0.615527	0.512552	0.177912	-0.618555
P03930	ATP8	33.0237	2	0.198749	-0.297023	0.0917377		0.177513	-0.571906	0.0647491
Q9WU19	HAOX1	37.2987	10.25	0.198766	1.1693	0.0918561	-0.837575	0.070742	1.50127	0.0299479	-0.208094
Q9JHW2	NIT2	39.405	9.625	0.19916	0.569104	0.0919744	-0.162821	0.752633	0.298144	0.203835	1.095
Q9D0S9	HINT2	35.5075	4.125	0.199607	0.523694	0.0920928	-0.399287	0.557735	0.034586	0.164891	0.805585
A2AS89	SPEB	40.41	10	0.199615	-0.500396	0.0922112	-0.281997	0.0282562	-0.214084	0.0163352	0.114202
P04104	K2C1	8.1025	2.125	0.199791	0.818324	0.0923295		0.132126	2.07702	0.0501894
Q9CQE1	NPS3B	34.4637	6.875	0.201434	0.389804	0.0924479	0.351219	0.078824	-0.102481	0.0332623	4.04059
Q64737	PUR2	10.42	6	0.201452	1.29664	0.0925663		0.694028	1.47686	0.193182
P56383	AT5G2	23.2867	1.33333	0.201924	1.55174	0.0926847		0.425465	0.874534	0.132576
Q3ULW8	PARP3	7.5525	3	0.202134	-0.992043	0.092803		0.160879	-1.65341	0.0594223
Q923B6	STEA4	26.768	8.6	0.202311	-1.35857	0.0929214	-2.05539	0.406576	-0.250723	0.127486	-1.36418
P32020	SCP2	51.8275	32.125	0.202427	0.323493	0.0930398	-1.26376	0.116659	0.369293	0.0449811	-1.44237
Q99J56	DERL1	10.3014	2.14286	0.202575	0.113176	0.0931581		0.317993	0.0766953	0.104522
O70325	GPX4	13.265	2.5	0.202623	0.444226	0.0932765		0.42982	0.411743	0.133759
Q8BFS6	CPPED	16.796	3.4	0.204212	1.92885	0.0933949		0.769163	1.05235	0.207978
Q80U63	MFN2	14.636	7.8	0.204506	-0.632623	0.0935133		0.0803593	-0.731504	0.0339725
Q8QZY1	EIF3L	29.4325	12.375	0.204857	0.550308	0.0936316	0.0165844	0.267901	0.613635	0.0903172	1.77435
Q8CCJ3	UFL1	19.3562	10.25	0.205293	0.508179	0.09375		0.612379	0.136206	0.177438
Q8BS35	ALKMO	16.78	4.5	0.205885	-0.802731	0.0938684		0.431363	-0.448937	0.134115
Q5XG73	ACBD5	21.925	9	0.20742	-0.237294	0.0939867		0.118346	0.787314	0.0458097
P35585	AP1M1	19.6212	6	0.207651	1.31901	0.0941051		0.268621	0.567874	0.0904356
Q58A65	JIP4	2.435	2.16667	0.207726	0.799585	0.0942235		0.145025	0.782306	0.054214
Q9CQJ8	NDUB9	24.16	2.875	0.208228	-0.451966	0.0943419		0.046161	-0.216564	0.0218987
P14869	RLA0	53.7463	17.25	0.208332	0.0471901	0.0944602	-1.1612	0.0738067	-0.0435618	0.0316051	-2.15259
Q61838	PZP	31.27	32.5	0.208996	-0.0673155	0.0945786	-0.197636	0.233227	-0.212356	0.0794271	0.482282
P00375	DYR	34.3588	4.375	0.209152	0.85386	0.094697	-0.0182359	0.304874	0.112636	0.100852	1.21429
Q64516	GLPK	15.745	7.16667	0.209208	0.336228	0.0948153	1.60088	0.677289	-0.105928	0.189157	1.26579
Q3UPL0	SC31A	23.5375	22	0.20925	-0.0758559	0.0949337	-1.65386	0.394703	-0.0194705	0.124882	-0.0886408
Q8R5J9	PRAF3	15.214	2.6	0.209595	-1.77939	0.0950521		0.231443	-1.48087	0.079072
P46467	VPS4B	12.3038	3.5	0.210089	0.855178	0.0951705		0.262257	0.510575	0.0883049
Q9Z2W0	DNPEP	30.2683	9.33333	0.210203	0.220907	0.0952888	0.56994	0.339488	0.193868	0.110559	1.94926
Q922B1	MACD1	8.78625	1.625	0.210421	-0.643443	0.0954072		0.174068	-0.753689	0.0632102
Q9CZ44	NSF1C	30.5063	7.625	0.210512	1.2133	0.0955256		0.541347	1.33491	0.160866
Q9WV54	ASAH1	36.3588	10.625	0.21186	-0.627908	0.0956439		0.284262	-0.618637	0.0951705
Q11136	PEPD	9.372	4	0.211899	1.04873	0.0957623	0.854979	0.414731	1.11019	0.13009
P80316	TCPE	45.7925	17.125	0.212488	0.241756	0.0958807	-1.57691	0.27552	0.327698	0.0931581	1.15114
Q8VCM8	NCLN	32.635	14.75	0.212915	-0.536914	0.0959991		0.00518508	-1.04778	0.00437973
P15105	GLNA	28.5175	12.375	0.214901	-0.145376	0.0961174	-0.132974	0.182151	-0.368706	0.0661695	0.766774
Q9JHS4	CLPX	21.925	10.5	0.215056	0.748951	0.0962358		0.0734571	0.457877	0.0313684	0.0885545
Q9D1Q6	ERP44	25.1825	6.375	0.21543	1.23792	0.0963542		0.858136	0.495726	0.225142
Q91WN4	KMO	39.4588	19.375	0.216242	-0.361304	0.0964725	-0.756607	0.268816	-0.278758	0.090554	2.39854
Q8CC86	PNCB	46.9588	16.75	0.217293	0.0621503	0.0965909	-0.692392	0.000386428	0.309778	0.00094697	-0.259066
E9Q414	APOB	15.98	51.25	0.218309	-0.342002	0.0967093	-0.533874	0.901099	-0.102448	0.234848	0.631537
Q8VDP4	CCAR2	5.75	2.5	0.218938	0.949584	0.0968277		0.693783	-0.625377	0.193063
E9Q7G0	NUMA1	3.228	4	0.219204	0.453786	0.096946		0.360385	1.8717	0.11553
P28651	CAH8	9.5375	2	0.21944	1.31635	0.0970644		0.435985	0.756514	0.134943
P35980	RL18	35.3725	6.375	0.220053	-0.185261	0.0971828		0.302829	-0.23073	0.100024
Q99JY9	ARP3	36.065	11.625	0.22041	-0.039492	0.0973011	-0.901987	0.622334	-0.0226153	0.179332	-0.168514
Q9CYN2	SPCS2	24.6	5.6	0.222048	-0.533969	0.0974195		0.169434	0.220222	0.0621449
P35505	FAAA	58.5925	21.625	0.222237	0.00461619	0.0975379	-0.398414	0.184828	0.14699	0.0672348	0.975991
Q8R5I6	GSTM4	44.115	4.83333	0.222592	0.58605	0.0976562	-0.772168	0.759339	0.259344	0.205729	0.841981
Q61578	ADRO	23.02	7.14286	0.222867	0.476258	0.0977746	3.6339	0.632419	0.0480069	0.181345	3.98149
Q3UNZ8	QORL2	38.0363	6.375	0.223031	-0.16535	0.097893		0.177441	-0.138881	0.0646307
O08582	GTPB1	2.20429	1.14286	0.223175	1.55269	0.0980114		0.790219	0.32923	0.211884
Q64478	H2B1H	56.0867	16.6667	0.224986	-0.213874	0.0981297		0.594721	0.0598802	0.173532
Q8JZK9	HMCS1	31.9567	9.16667	0.22566	1.42681	0.0982481	-1.31245	0.797392	1.83651	0.213305	0.138741
Q8VCT3	AMPB	25.7325	12.75	0.2258	0.92793	0.0983665		0.689699	-0.028541	0.191998
P58021	TM9S2	4.348	2	0.22638	0.423309	0.0984848		0.929802	-0.0457103	0.2384
Q9CWK8	SNX2	24.2787	9	0.22641	1.10553	0.0986032	-0.0951201	0.0355953	1.21192	0.0189394	0.689681
Q3U0B3	DHR11	9.7125	2	0.226586	0.544931	0.0987216		0.531942	0.52699	0.159683
Q99J77	SIAS	11.56	2.5	0.226639	1.72701	0.09884		0.237265	1.68019	0.0806108
Q9EPC1	PARVA	21.1375	5.25	0.22741	0.493957	0.0989583		0.024945	0.457376	0.0147964
Q6PDI5	ECM29	8.6275	9.75	0.22753	-0.449538	0.0990767		0.825865	-0.247285	0.219223
Q8BK64	AHSA1	27.3675	6.625	0.227784	0.754608	0.0991951	-1.9494	0.405699	0.404537	0.126894	3.84902
Q8R2Q4	RRF2M	6.78875	3.125	0.227864	0.831984	0.0993134		0.386582	0.342111	0.122988
P62141	PP1B	14.9475	2.25	0.227964	-0.578548	0.0994318	-5.12664	0.304235	-0.215559	0.100616	-2.68763
Q64464	CP3AD	40.7062	21.25	0.228126	-0.400151	0.0995502	-3.54515	0.121506	-0.314374	0.0467566	0.0985387
Q9EQ06	DHB11	35.3187	6.875	0.228571	-0.0035393	0.0996686	0.820289	0.753265	-0.129362	0.203954	0.0458623
Q8VDM4	PSMD2	32.9438	20.375	0.228983	0.449627	0.0997869	-1.05306	0.492848	0.431546	0.149621	0.0703955
Q8R0V5	I23O2	21.265	6	0.229011	1.24852	0.0999053		0.592412	-0.552738	0.173295
P62774	MTPN	31.3575	3.75	0.229065	1.31466	0.100024		0.344149	1.01562	0.112334
Q99LB6	MAT2B	12.3629	2.85714	0.229855	1.16574	0.100142		0.21782	0.861618	0.0752841
Q9D6Y9	GLGB	26.995	16.25	0.230471	0.1326	0.10026	-1.64789	0.441735	0.0892262	0.136837	0.412442
P01901	HA1B	20.2086	2.14286	0.230553	0.642656	0.100379		0.707568	1.26593	0.195904
Q8BG05	ROA3	24.8663	9	0.231286	0.455401	0.100497	-0.608795	0.194315	0.721156	0.0696023	1.53472
Q9Z1N5	DX39B	23.9775	5.375	0.231376	0.109758	0.100616	-0.44756	0.0947804	0.290906	0.0375237	0.862008
P17095	HMGA1	36.4475	3	0.231632	0.638432	0.100734		0.320377	1.04466	0.104877
Q01405	SC23A	33.79	14.875	0.232942	-0.147077	0.100852	-3.86258	0.983641	0.0274684	0.246804	-4.51531
P70699	LYAG	17.1486	13.7143	0.23309	1.26979	0.100971	2.13347	0.491388	1.05353	0.149148	0.75626
P80314	TCPB	54.1362	21.5	0.233141	0.120628	0.101089	-0.141366	0.294578	0.184258	0.0974195	-0.000995507
P37040	NCPR	52.4338	34	0.233174	-0.402369	0.101207	-3.34227	0.566652	-0.281166	0.166785	-2.59848
Q9D2C7	BI1	4.476	1.2	0.234139	-0.572384	0.101326		0.253368	-0.580972	0.086411
Q9D710	TMX2	15.255	3.33333	0.234748	0.368818	0.101444		0.0779936	0.554453	0.0330256
Q99P27	PG12B	12.3114	1.28571	0.235112	1.08842	0.101562		0.0414062	2.16144	0.0203598
Q91YH5	ATLA3	35.35	12.875	0.235708	0.199417	0.101681		0.295612	0.0900394	0.0977746	1.64016
O55023	IMPA1	19.315	4.75	0.235879	1.35129	0.101799		0.454586	0.51035	0.140152
Q8BUV3	GEPH	20.4	9.125	0.236094	0.514259	0.101918	1.92261	0.548037	0.954903	0.162524	4.73268
Q8BP47	SYNC	19.1117	8.5	0.236348	0.64366	0.102036		0.776186	0.761037	0.208807
P53994	RAB2A	48.9375	8.375	0.236738	0.30323	0.102154		0.0983823	0.584107	0.0391809
P36371	TAP2	9.75667	4.5	0.236865	-1.18657	0.102273		0.469606	-1.0786	0.143703
Q03311	CHLE	21.1025	5.75	0.236919	-1.29882	0.102391	0.889408	0.737724	0.316978	0.200521	1.80036
Q9WV68	DECR2	42.25	12.375	0.236935	0.047316	0.102509	-0.350818	0.542935	0.248912	0.16134	0.288484
Q05793	PGBM	10.9125	26.875	0.237141	-0.00667249	0.102628	-1.63165	0.217511	0.633744	0.0751657	-3.82913
P70404	IDHG1	17.905	3.5	0.237262	0.0600547	0.102746		1.78827e-05	-2.1772	0.000355114
Q9Z2X1	HNRPF	28.2538	5.5	0.237408	0.719834	0.102865		0.981153	0.0172959	0.246212
Q61584	FXR1	6.17	2.5	0.237697	-2.0843	0.102983		0.541538	-1.00857	0.161103
P41317	MBL2	16.75	3.25	0.237708	-1.0097	0.103101		0.106386	-1.6283	0.0414299
O35386	PAHX	29.365	7.75	0.237892	1.09764	0.10322		0.768204	0.737127	0.207741
Q01149	CO1A2	8.104	7.6	0.238106	-1.3184	0.103338		0.1249	-4.21053	0.0477036
P07309	TTHY	47.0237	5.25	0.238295	0.773693	0.103456	0.133338	0.572929	0.262315	0.168679	-0.143135
Q9WUM5	SUCA	37.2837	11	0.238559	0.205037	0.103575	-0.486936	0.558922	0.0593549	0.165246	0.765145
P62960	YBOX1	33.9288	6.125	0.239813	0.833643	0.103693	-0.377036	0.393917	0.397824	0.12429	1.14836
Q921M3	SF3B3	6.84	5.25	0.240993	1.43781	0.103812		0.484262	1.14365	0.147372
Q5U5V2	HYKK	22.74	5.375	0.241615	1.1134	0.10393		0.993223	-0.0130625	0.248935
P14094	AT1B1	17.435	3.625	0.241616	0.351844	0.104048		0.0131805	0.515859	0.00911458
P26041	MOES	30.0275	10	0.241731	0.0455237	0.104167	0.253514	0.851211	-0.144303	0.223958	2.64601
Q9Z2G6	SE1L1	22.18	8.2	0.243088	0.505	0.104285		0.117676	0.670577	0.0455729
Q91VS7	MGST1	78.3063	20.875	0.243313	-0.351948	0.104403	-0.463912	0.80984	-0.220687	0.215554	0.43544
Q9DCS9	NDUBA	38.14	5.125	0.243598	-0.0916863	0.104522		0.684524	-0.167058	0.191525	-1.60644
Q9QYA2	TOM40	31.194	6.4	0.243722	-0.510509	0.10464		0.109544	-0.655559	0.0423769
P02088	HBB1	80.0162	28.375	0.24422	-0.0432609	0.104759	-0.526412	0.411875	0.0740077	0.12938	-0.237194
Q9JMA7	CP341	35.3171	5.57143	0.244908	1.27857	0.104877	-1.31299	0.86676	0.196228	0.226681	-1.2977
P31001	DESM	37.9814	15.4286	0.245493	-0.0464112	0.104995		0.925481	0.0121199	0.237808
Q921G7	ETFD	36.3438	20.625	0.245866	0.00323613	0.105114	-0.611766	0.809601	-0.137562	0.215317	0.967568
Q9DBG7	SRPRA	23.5862	10.5	0.246378	0.41106	0.105232	1.09273	0.698863	0.391865	0.194129	0.550092
Q2TPA8	HSDL2	38.0887	13.5	0.247019	0.453014	0.10535	-1.0172	0.0574983	0.895366	0.0255682	2.4138
Q9QYF1	RDH11	22.3487	5.5	0.24719	-0.134452	0.105469		0.597867	-0.287987	0.174361
Q9JK38	GNA1	21.5814	2.71429	0.247624	-0.0809145	0.105587		0.100183	-0.0106006	0.0398911
Q9Z0M5	LICH	25.2538	8	0.248093	0.718363	0.105705	-2.87754	0.386497	0.768291	0.122633	-1.22001
Q91VM5	RMXL1	16.7525	4.75	0.248373	0.624951	0.105824		0.457148	0.364884	0.140388
Q9R0Q6	ARC1A	10.88	2.625	0.24848	-0.371782	0.105942		0.285102	-0.362474	0.0952888
Q8CI51	PDLI5	10.9763	4.375	0.248559	1.39447	0.106061		0.424512	0.920792	0.132339
P33267	CP2F2	66.1663	35.5	0.248631	-0.10729	0.106179	-0.926281	0.0330374	-0.087765	0.0178741	0.602256
P55302	AMRP	14.86	3.875	0.248716	0.519503	0.106297		0.453386	0.329531	0.140033
Q6ZWN5	RS9	37.3713	10	0.249221	-0.107877	0.106416	-0.889186	0.0374655	-0.227296	0.0192945	-1.36748
Q3ULF4	SPG7	5.222	1.8	0.249697	-0.876525	0.106534		0.424286	-0.495479	0.132102
P11714	CP2D9	49.9	13.625	0.249933	-0.318242	0.106652	-2.0512	0.223251	-0.0776595	0.077178	0.128165
Q9D6U8	F162A	26.9883	4	0.249944	-1.16361	0.106771		0.0677174	-1.27684	0.0294744
Q91YI0	ARLY	69.0175	34.625	0.250127	0.147212	0.106889	-0.795523	0.524612	0.0641764	0.157789	0.603932
Q9D1I5	MCEE	31.46	3.25	0.250403	0.407704	0.107008		0.514916	-0.236178	0.154119
P16110	LEG3	14.915	3.375	0.251273	-1.87907	0.107126	1.4419	0.39897	-1.28	0.12571
P50247	SAHH	55.7575	31.625	0.251274	-0.31801	0.107244	-0.227822	0.20713	-0.298513	0.0725616	0.535311
P84091	AP2M1	10.4887	3.25	0.251941	0.682257	0.107363		0.00464769	1.49378	0.00414299
Q9JLB0	PALS2	16.2743	6.57143	0.252656	0.607453	0.107481		0.338338	0.593026	0.110322
P13020	GELS	15.4488	6.375	0.252847	0.0895827	0.107599		0.492694	-0.332285	0.149503
Q3UTJ2	SRBS2	17.4375	14.25	0.25307	0.731596	0.107718		0.588746	-0.686706	0.172585
Q8BFR5	EFTU	49.89	21.875	0.253134	-0.0307461	0.107836	1.12714	0.299489	-0.14989	0.09884	1.69268
Q99JB2	STML2	41.9275	9.75	0.253211	-0.462995	0.107955		0.698903	-0.361693	0.194247	0.0316017
Q9JMH9	MY18A	10.6414	13.8571	0.253875	0.50409	0.108073		0.471632	-0.584293	0.144176
Q9Z0X1	AIFM1	49.0787	27.75	0.25432	-0.0870261	0.108191	-1.97746	0.891762	0.000414069	0.232599	-0.455248
P55096	ABCD3	50.02	32.25	0.254523	-0.0479896	0.10831	-1.24781	0.145004	0.424616	0.0540956	0.0559474
P20852	CP2A5	73.785	11.875	0.254608	-0.589385	0.108428	0.751355	0.677828	-0.30289	0.189394	1.17439
Q8BGQ7	SYAC	23.515	17	0.25469	0.141423	0.108546	-3.02491	0.373256	0.353343	0.118726	0.334308
P61922	GABT	46.625	20	0.255602	-0.180967	0.108665	-0.358632	0.131615	-0.205612	0.0498343	0.606513
Q9CQ65	MTAP	30.2125	5.5	0.255731	1.04225	0.108783		0.504246	1.0557	0.152107
Q9DAR7	DCPS	16.4443	3.28571	0.256074	2.06953	0.108902		0.823238	0.277489	0.218632
Q9JKJ9	CP39A	13.7233	4	0.25707	-0.942038	0.10902		0.224502	0.277889	0.0780066
O35609	SCAM3	11.8537	3	0.257597	3.07732	0.109138		0.340539	2.49123	0.111151
Q8R123	FAD1	17.0475	4.875	0.257635	0.35987	0.109257		0.996627	-0.354701	0.24929
Q9QZW0	AT11C	13.95	11.75	0.258235	-0.106985	0.109375		0.313376	0.0490342	0.103338
Q9CZS1	AL1B1	44.2437	16.375	0.258923	-0.0708772	0.109493	-0.101544	0.961309	-0.330203	0.24349	0.812799
O09173	HGD	46.1512	15.125	0.259157	-0.113086	0.109612	-0.625336	0.327165	-0.334201	0.107244	0.576595
P45591	COF2	34.1112	2.75	0.259869	0.463055	0.10973	-0.0596258	0.614986	0.0107013	0.177675	-2.09221
Q9QXL2	KI21A	2.57875	2.125	0.26119	1.60557	0.109848		0.18529	2.13493	0.0674716
Q61009	SCRB1	12.345	3.83333	0.261905	-0.367356	0.109967		0.463014	-0.423397	0.141572
Q9DC69	NDUA9	56.5975	16.75	0.261937	-0.0990353	0.110085	-1.78795	0.449536	0.2761	0.139086	-1.87015
P17426	AP2A1	18.09	7	0.262057	0.516425	0.110204		0.142025	0.938392	0.0530303
P84228	H32	35.6617	1.16667	0.2628	-0.836705	0.110322		0.59559	-0.590925	0.173887
Q8K3K7	PLCB	24.7312	5	0.26309	0.17788	0.11044		0.209011	0.0672222	0.0731534
Q8R3Q6	MIX23	18.3137	1.875	0.263491	-1.17602	0.110559		0.21961	-0.82856	0.0759943
Q91XE8	TM205	12.7625	2.125	0.266176	-0.152415	0.110677	0.631968	0.795345	-0.110591	0.212831	0.228782
Q8BJ64	CHDH	43.395	20.5	0.267102	0.426882	0.110795	-1.29975	0.619731	0.478138	0.178741	-1.15889
Q9DBW0	CP4V2	22.8857	9.14286	0.268083	-0.371633	0.110914		0.299992	-0.661725	0.0991951
Q9CQQ7	AT5F1	57.3738	19	0.268617	0.00992957	0.111032	-0.114254	0.0875147	0.325775	0.0361032	1.38306
P99024	TBB5	63.4312	5.125	0.268946	0.154907	0.111151	-0.816524	0.25045	0.822381	0.0852273	-0.961608
Q00897	A1AT4	50.9688	6.625	0.269762	0.0393407	0.111269	-2.51225	0.112384	-0.100414	0.0434422	0.149809
P14131	RS16	50.8563	9.25	0.269784	-0.0814177	0.111387	-0.746187	0.208345	-0.0937781	0.0729167	-0.049771
P21279	GNAQ	15.32	1.83333	0.270001	-0.685418	0.111506		0.435755	-0.72374	0.134825
O35381	AN32A	21.305	3.375	0.271741	1.14478	0.111624		0.239955	1.22746	0.081321
P26350	PTMA	30.8575	4.5	0.271817	1.2229	0.111742		0.275165	1.34418	0.0929214
O35841	API5	13.5663	3.875	0.271872	1.36887	0.111861		0.272525	1.31024	0.0918561
Q8C0Z1	F234A	9.44	3.6	0.272088	0.557457	0.111979		0.138111	0.737814	0.0523201
Q8BI84	TGO1	11.515	15.375	0.272418	0.278704	0.112098	-0.966145	0.730739	-0.11845	0.1991	0.557698
Q8BWM0	PGES2	25.2971	6	0.272926	-0.62525	0.112216		0.537214	-0.0823495	0.160393
P97872	FMO5	47.3725	26.375	0.273773	-0.626551	0.112334	-1.36485	0.144285	-0.503882	0.0539773	-0.0438462
Q9Z2G9	HTAI2	37.9137	8	0.27438	0.550592	0.112453	-0.988363	0.270121	0.528264	0.0911458	-0.399465
Q76M72	S22AR	3.846	1.8	0.274765	1.19457	0.112571		0.18107	1.54976	0.065696
P50171	DHB8	33.6875	6.375	0.274824	0.0145001	0.112689	0.325861	0.393657	0.184904	0.124171	1.39768
Q99MN1	SYK	14.8857	6.71429	0.27497	0.634584	0.112808	0.981856	0.218024	0.0901951	0.0754025	-2.12064
Q80WW9	DDRGK	18.4925	3.5	0.275224	-0.0521091	0.112926		0.1482	-0.196704	0.055161
O35744	CHIL3	34.2975	6.125	0.275236	1.36152	0.113045		0.949477	-0.0881876	0.241359
Q99L04	DHRS1	52.155	14.125	0.275257	-0.353138	0.113163	0.372755	0.500019	-0.181585	0.151042	0.803583
P03888	NU1M	9.1225	3.375	0.275485	-0.606791	0.113281		0.547237	-0.325572	0.162169
O08547	SC22B	39.8837	7.625	0.276448	0.2664	0.1134	-0.610636	0.206703	0.410712	0.0719697	0.318126
O89086	RBM3	20.396	1.6	0.277866	0.963321	0.113518		0.210116	1.46634	0.0735085
Q61792	LASP1	29.375	6	0.279093	0.932723	0.113636	-0.986267	0.170474	0.78063	0.0625	-1.79989
Q91WQ3	SYYC	16.7375	6.375	0.279244	1.96765	0.113755		0.57018	1.01318	0.167495
Q9EQH3	VPS35	24.4037	14.875	0.279806	0.369876	0.113873	-0.505687	0.115827	0.168753	0.0443892	1.42669
Q99K01	PDXD1	15.908	8.2	0.280398	1.18667	0.113991		0.482054	0.806473	0.146662
Q9DBN5	LONP2	19.7488	11.75	0.280798	0.457149	0.11411		0.508262	0.444233	0.153291
O89017	LGMN	8.93625	3.375	0.281478	0.34992	0.114228	-0.0783994	0.167614	-0.140198	0.0613163	1.24112
Q9Z204	HNRPC	23.3625	6.25	0.282029	0.534215	0.114347		0.385663	0.22041	0.122514
P17717	UDB17	48.6088	26.125	0.282703	-0.200778	0.114465	-0.0362974	0.877329	-0.102369	0.229522	0.183004
P70290	EM55	19.7067	5.83333	0.283489	0.484604	0.114583		0.191597	0.787617	0.0692472
Q8CAS9	PARP9	14.7033	8.66667	0.285095	0.377168	0.114702		0.836785	0.385984	0.221828
O70475	UGDH	48.7075	21.875	0.285224	-0.0249918	0.11482	-0.637021	0.519316	0.0330624	0.155185	0.624633
P59242	CING	13.652	11.2	0.285569	2.64118	0.114938		0.677118	3.24166	0.189039
A2AJL3	FGGY	22.88	7.71429	0.285651	0.676183	0.115057		0.730384	0.0772037	0.198982
O88958	GNPI1	11.76	2.5	0.285741	1.19148	0.115175		0.615441	0.44115	0.177794
P22599	A1AT2	52.4825	6.375	0.285899	-0.0397356	0.115294	-0.422522	0.265949	-0.058843	0.0899621	0.0342522
Q9Z1Z0	USO1	17.1925	12.125	0.285954	0.806821	0.115412		0.0977364	1.25885	0.0388258	-6.66887
P97370	AT1B3	14.9738	2.375	0.286149	-0.105998	0.11553		0.0922083	0.319402	0.0371686
Q6ZWQ7	SPCS3	10.7433	1.66667	0.286411	-0.261869	0.115649		0.291107	-0.365459	0.0967093
Q9D6K5	SYJ2B	26.5517	3	0.286699	0.0840713	0.115767		0.603256	-0.340359	0.175545
P51174	ACADL	33.835	15	0.286962	0.121698	0.115885	-0.761105	0.117952	0.154426	0.0456913	-0.0976888
P13745	GSTA1	32.464	2.2	0.287029	-2.15446	0.116004		0.382955	-1.69754	0.121449
Q571F8	GLSL	42.235	20.125	0.288351	0.208334	0.116122	-0.7574	0.440463	0.0817324	0.136364	0.2864
P57780	ACTN4	60.17	32.25	0.28951	0.758384	0.116241	-0.698795	0.00154883	1.42461	0.00201231	1.11926
Q91VH6	MEMO1	25.6371	4.42857	0.289707	1.49575	0.116359		0.223835	1.56567	0.0776515
Q9QYJ0	DNJA2	28.5538	6.125	0.290701	0.345778	0.116477		0.595935	0.219405	0.174124	-5.1854
Q9DCT1	AKCL2	25.2475	4.5	0.290737	0.931907	0.116596		0.961062	0.042069	0.243371
Q8CAY6	THIC	43.9237	14	0.29089	0.0166433	0.116714	-0.342204	0.202888	-0.0708918	0.070786	0.840972
P10833	RRAS	24.7712	4	0.290953	-0.427676	0.116832		0.0336938	0.514985	0.0179924
Q8R1T4	S35A3	5.31667	1.16667	0.291246	-0.330314	0.116951		0.0928649	-0.591789	0.0372869
P00186	CP1A2	53.6063	25.875	0.291843	-0.354025	0.117069	-3.8771	0.329734	-0.650303	0.107836	0.084373
Q9DCY0	KEG1	41.3575	9	0.292379	2.18259	0.117188	-1.0165	0.460387	1.56107	0.141098	-0.862454
Q00519	XDH	19.045	17.875	0.292503	-0.39759	0.117306	1.20749	0.220146	-0.335914	0.0762311	2.04871
P27601	GNA13	14.696	3.4	0.292629	0.642391	0.117424		0.0558936	1.14885	0.024858
Q9JHW4	SELB	26.4375	9.875	0.293873	-0.765426	0.117543	-1.95107	0.00531492	0.906851	0.00449811	-2.56162
Q9Z211	PX11A	25.255	4.5	0.294894	0.733417	0.117661		0.0968493	1.3838	0.0383523
Q9EQC1	3BHS7	14.8688	4	0.295205	-0.602537	0.117779		0.0179877	-0.616306	0.0121922
Q8BWT1	THIM	75.8812	62.125	0.29576	-0.0382215	0.117898	-0.151816	0.432412	0.0399728	0.134233	0.896503
P21278	GNA11	17.7871	2.57143	0.296653	0.325923	0.118016		0.0576263	0.519048	0.0256866
Q9CZ13	QCR1	47.2912	21.125	0.297219	-0.195685	0.118134	-1.94323	0.399713	0.0590672	0.125947	-0.0943235
P62821	RAB1A	55.9763	4.5	0.297288	-0.305459	0.118253	0.529479	0.551392	-0.307143	0.163826	-5.4658
Q3TCH7	CUL4A	4.64125	2.5	0.297507	0.54446	0.118371		0.48409	-0.238443	0.147254
P49222	EPB42	9.14167	3.83333	0.297579	-1.27439	0.11849		0.838831	0.218578	0.222301
P63082	VATL	45.1614	4	0.298211	-1.33903	0.118608		0.330506	-1.34066	0.108073
Q9CZB0	C560	18.12	2.25	0.298384	-0.51505	0.118726		0.537232	-0.339475	0.160511
Q9JI39	ABCBA	8.25333	4.33333	0.298522	-0.747484	0.118845		0.0486522	-2.25357	0.0228456
Q64435	UD16	43.62	11.125	0.300638	-0.271772	0.118963		0.0560825	-0.12015	0.0249763
Q9R092	H17B6	38.6037	6.375	0.302272	0.616215	0.119081	0.0656055	0.155677	0.553191	0.0581203	1.12864
Q9Z1Z2	STRAP	29.38	7	0.305317	0.72082	0.1192		0.981872	0.315679	0.246449
Q9EP89	LACTB	35.4562	12.75	0.30559	-0.284884	0.119318		0.251356	-0.0500844	0.085464
Q6P069	SORCN	7.99667	1.5	0.306093	0.61693	0.119437	0.301868	0.086383	1.54785	0.0358665
Q8QZS1	HIBCH	41.4275	15.25	0.306124	0.205798	0.119555	-0.134843	0.0534882	0.342227	0.0240294	1.84781
Q9EPL8	IPO7	5.93875	4.125	0.307271	1.02154	0.119673		0.0655534	1.8158	0.0285275
Q8VCN5	CGL	52.3563	16.875	0.307402	-0.268113	0.119792	-0.561801	0.362277	-0.12208	0.116004	0.419148
Q8K0D5	EFGM	14.98	7.83333	0.307418	1.04117	0.11991	3.95453	0.365324	1.13895	0.116596	0.627179
Q8VCC2	EST1	43.9162	19.625	0.307796	-0.343379	0.120028	-0.689682	0.089357	-0.0262881	0.0366951	-0.00521996
Q9CR67	TMM33	11.9425	2.875	0.308959	0.121076	0.120147		0.706911	0.0483467	0.195668
Q6IRU2	TPM4	28.8813	4.25	0.309045	1.56153	0.120265		0.574072	0.924352	0.169034
Q8VCI0	PLBL1	18.4775	6.875	0.309631	0.384236	0.120384		0.754321	-0.116271	0.204427
P34928	APOC1	29.8714	4.14286	0.309716	0.439896	0.120502	-4.23153	0.886865	-0.279567	0.231534
P27786	CP17A	24.2283	9.33333	0.310373	-0.445484	0.12062		0.0289306	0.525645	0.016572
P10107	ANXA1	26.3725	6.375	0.310928	-0.288597	0.120739		0.446581	-0.379311	0.138376
E9Q0S6	TENS1	7.78667	8	0.311743	0.0889449	0.120857		0.46499	0.49615	0.141809
Q9EPE9	AT131	15.605	14	0.311827	-0.0171372	0.120975		0.582521	0.148997	0.170928
Q3UGC7	EI3JA	15.9633	3.33333	0.311907	0.962314	0.121094	-1.21919	0.367256	0.717827	0.117069	0.759703
P15327	PMGE	16.912	3.2	0.312041	0.826165	0.121212		0.33951	2.04978	0.110677
P09813	APOA2	43.995	5.625	0.313121	-1.30587	0.12133	-0.390034	0.521454	-1.05136	0.15625	-0.786658
P48774	GSTM5	23.838	3.4	0.313293	0.418824	0.121449		0.691482	0.597385	0.192472
Q99JB8	PACN3	16.45	5.25	0.314007	0.692306	0.121567		0.411376	0.422998	0.129025
Q91VD9	NDUS1	48.1275	30.625	0.314355	-0.242614	0.121686	-0.350179	0.82033	-0.0742373	0.218158	0.892658
Q9QXF8	GNMT	44.7088	17.25	0.314947	0.319003	0.121804	-0.231044	0.960765	0.0861823	0.243134	0.838445
Q8BP40	PPA6	22.2467	5.5	0.315117	1.03128	0.121922		0.566052	0.753468	0.166548
P61961	UFM1	56.615	2.375	0.315402	0.409052	0.122041		0.61596	0.118367	0.17803
P62270	RS18	43.4213	9.25	0.315634	0.0944799	0.122159	-0.44043	0.0879284	0.0690037	0.0362216	0.909888
Q99LC5	ETFA	67.0425	25	0.316247	-0.122586	0.122277	-0.30612	0.518896	0.0619721	0.15483	0.769303
Q00PI9	HNRL2	7.24667	3.33333	0.316269	1.17744	0.122396	-0.531525	0.558442	0.976346	0.165128	-0.177597
Q99LH2	PTSS1	4.125	1.5	0.316698	-1.20727	0.122514		0.959441	-0.0200918	0.243016
O70152	DPM1	33	6.2	0.316741	0.0949871	0.122633		0.869691	-0.404551	0.227509
Q8BIG7	CMTD1	20.0362	2.5	0.31703	-0.841543	0.122751		0.309731	-0.752795	0.102391
Q9R1S7	MRP6	11.0638	11.5	0.317313	0.109233	0.122869		0.575486	0.42357	0.169271
Q9QZ23	NFU1	13.6671	2.42857	0.31775	0.35649	0.122988		0.669845	-0.0709342	0.187382	2.28589
P62267	RS23	19.4937	2.625	0.319627	0.104268	0.123106		0.163474	-0.0589628	0.0607244
Q9D855	QCR7	55.4038	10.25	0.320977	0.45423	0.123224	-0.0754024	0.587045	0.246691	0.17223	3.39275
Q9Z2V4	PCKGC	43.87	23.125	0.32219	-0.123352	0.123343	-0.0524591	0.644565	-0.312982	0.183357	0.626941
P34914	HYES	59.95	38	0.322291	0.418492	0.123461	-0.882869	0.244925	0.436529	0.0834517	0.244852
Q9D6Z1	NOP56	20.5175	8.5	0.322871	1.08108	0.12358		0.541745	0.7614	0.161222
Q8JZR0	ACSL5	38.6	19.125	0.322987	0.00998906	0.123698	0.0395683	0.660773	0.106713	0.185724	-0.566258
P56399	UBP5	22.5237	11.875	0.323006	0.324572	0.123816	-0.0518992	0.869935	0.518369	0.227746	2.05183
P63030	MPC1	32.5687	3.375	0.323012	-0.706511	0.123935		0.12491	-1.21437	0.0479403
Q9D8V0	HM13	11.746	3.6	0.323638	-0.799612	0.124053		0.814638	-0.22282	0.216501
O70251	EF1B	33.8325	5.625	0.323923	0.00761624	0.124171	-0.75645	0.0546679	-0.0208844	0.0245028	-0.694454
P41105	RL28	15.33	2.16667	0.324323	-0.313666	0.12429	-0.594721	0.923155	0.230437	0.237453	-0.0960117
Q8R0Y8	S2542	23.4262	4.875	0.325094	-0.482463	0.124408		0.203343	0.166608	0.0709044
P35979	RL12	29.5425	3.5	0.325395	0.125082	0.124527	-0.568689	0.0449836	-0.0274113	0.0216619	1.79982
P28230	CXB1	16.785	4.5	0.325434	-0.223964	0.124645		0.411332	-0.444864	0.128788
Q99P88	NU155	14.78	13.2	0.325713	-0.536212	0.124763		0.956328	-0.385306	0.242424
Q8VCR7	ABHEB	50.0613	8.375	0.326122	0.313737	0.124882	-0.390791	0.946652	0.133276	0.240767	0.632011
Q9JJL3	SO1B2	15.2937	7.25	0.326884	-0.582631	0.125	-1.71447	0.242273	-0.144184	0.082268	-0.367537
P83940	ELOC	26.8975	1.875	0.327875	-1.20094	0.125118		0.242539	-3.05198	0.0827415
Q68FL6	SYMC	14.6343	9	0.329302	0.841874	0.125237		0.503878	0.622771	0.151752
P67984	RL22	36.6187	4.125	0.329334	0.0797468	0.125355	0.218655	0.183441	-0.149378	0.0669981	0.427831
Q8JZU2	TXTP	28.6163	7	0.330202	0.621364	0.125473		0.299876	0.371536	0.0990767
Q791V5	MTCH2	30.4013	7.25	0.330567	-0.510994	0.125592	-0.836248	0.581555	-0.0587549	0.170573	1.78091
Q9JLI6	SCLY	22.42	6.71429	0.331186	-0.0245891	0.12571	-1.02985	0.518381	0.426236	0.154474	-3.16773
Q61735	CD47	8.37375	1.875	0.331567	-0.716804	0.125829		0.0164567	-0.477411	0.0113636
Q9JKF1	IQGA1	14.16	11.75	0.333053	0.582421	0.125947		0.427451	0.734993	0.133286
Q9DCX8	IYD1	28.7725	6.5	0.333627	-0.340058	0.126065		0.26227	-0.042874	0.0884233
Q9JIK5	DDX21	9.90429	5.42857	0.334621	0.73749	0.126184		0.583151	1.32381	0.171283
P19001	K1C19	41.738	10	0.334953	-0.103577	0.126302		0.112998	0.776456	0.043679
P48771	CX7A2	44.8813	2.375	0.335211	-0.0377537	0.12642		0.9669	-0.300612	0.244318	3.69142
Q9DBB8	DHDH	33.0712	9.5	0.336333	0.164489	0.126539	-0.262895	0.554734	0.0410238	0.164299	0.549759
Q99NB9	SF3B1	10.64	6.875	0.33662	0.436282	0.126657		0.970043	-0.50406	0.244673
P63276	RS17	47.22	6.75	0.336783	0.0839165	0.126776	-0.504743	0.182933	0.160023	0.0667614	0.162319
P52760	RIDA	79.5362	13.375	0.336783	0.229414	0.126894	-0.574103	0.205825	0.105578	0.0716146	0.691779
Q80W22	THNS2	34.6433	11	0.337419	0.684746	0.127012	3.91788	0.708161	-0.193462	0.196141	0.576978
O08583	THOC4	28.8725	5.125	0.337662	2.06146	0.127131		0.274492	2.501	0.0926847
Q9CQC7	NDUB4	41.86	5.5	0.33786	-0.578537	0.127249	-4.15849	0.101432	-0.71947	0.0400095
P60867	RS20	31.935	4.5	0.338167	0.512978	0.127367	0.445639	0.111694	0.660826	0.0430871	1.79797
Q9ESE1	LRBA	1.22167	2.83333	0.338515	0.880654	0.127486		0.649682	0.33331	0.18383
P84099	RL19	20.92	5.25	0.339664	0.117792	0.127604		0.620253	0.114113	0.178859
Q8BIJ6	SYIM	15.86	11.25	0.33977	0.307546	0.127723	0.238482	0.547795	0.312266	0.162405	1.0683
P03911	NU4M	14.5687	4.375	0.339771	-0.0930393	0.127841	-0.427826	0.0951752	0.436876	0.0378788	0.902931
Q9D1M0	SEC13	9.84857	2.42857	0.34003	0.945891	0.127959		0.35317	0.607032	0.113636
Q8BWQ1	UD2A3	36.96	15.75	0.340372	-0.203992	0.128078	-1.47562	0.141701	-0.212874	0.0529119	1.98634
Q9CPW4	ARPC5	22.9312	2.375	0.340429	0.526914	0.128196		0.481172	0.126096	0.146188
Q9CX34	SGT1	18.7017	4	0.340517	0.93903	0.128314		0.114091	1.52355	0.0439157
P34884	MIF	52.61	4.625	0.340885	0.157484	0.128433	0.323784	0.00830564	0.495645	0.00674716	2.17483
Q6ZWX6	IF2A	36.5875	11	0.341539	0.956629	0.128551	-1.68332	0.223625	-0.0646533	0.0774148	-2.61354
Q91WD5	NDUS2	48.0838	16.125	0.341944	-0.0200829	0.12867	-1.87977	0.549093	-0.00033859	0.162997	-0.130109
Q61937	NPM	25.6013	6	0.342298	0.156985	0.128788	-0.930711	0.761948	0.531315	0.206203	0.373946
Q9DCE9	IRGM3	21.796	6.2	0.34239	-0.697158	0.128906	-4.40069	0.181592	-1.29707	0.0659328	-2.60397
Q9DBG5	PLIN3	26.315	5.875	0.343284	0.420374	0.129025		0.108172	0.698406	0.0420218
P23116	EIF3A	20.3675	19.75	0.343462	0.255385	0.129143	-0.55355	0.142946	0.45317	0.0533854	-0.924822
Q62186	SSRD	38.3725	5.25	0.34352	-0.176959	0.129261		0.835912	-0.125615	0.221354
P09103	PDIA1	72.52	48.875	0.343666	0.0503426	0.12938	-0.565319	0.968577	-0.0327439	0.244437	0.73915
P35278	RAB5C	40.2188	3.5	0.344518	-0.631067	0.129498		0.731105	0.347947	0.199219
Q99K23	UFSP2	18.264	5.6	0.34493	-0.81943	0.129616		0.737926	-0.119538	0.200758
B2RY56	RBM25	5.14714	2.57143	0.345431	0.531665	0.129735		0.848906	0.102176	0.223603
Q7TMF3	NDUAC	49.7413	6.125	0.345936	-0.39435	0.129853		0.817671	-0.204643	0.21733
Q9ESX5	DKC1	8.17625	2.625	0.346124	0.706264	0.129972		0.58305	0.659406	0.171165
Q9D0M5	DYL2	13.48	1.8	0.346545	0.725111	0.13009		0.874486	0.124375	0.228575
P51410	RL9	49.8062	7.375	0.346595	-0.195459	0.130208		0.31323	-0.250101	0.10322
Q62426	CYTB	33.67	2.8	0.347055	0.986322	0.130327		0.389444	0.816734	0.123343
P31809	CEAM1	13.436	3.6	0.347224	-0.128765	0.130445		0.308673	0.656206	0.101681
Q8BG51	MIRO1	9.71833	3.83333	0.347573	0.180253	0.130563		0.745908	-0.0393366	0.20277
A2A432	CUL4B	4.03571	2.14286	0.348025	1.12279	0.130682		0.505573	-0.604253	0.152699
P09671	SODM	53.4325	9.375	0.34865	0.284952	0.1308	-0.840614	0.0565747	0.316575	0.0253314	0.212975
Q9D826	SOX	36.4775	13.625	0.34967	0.330561	0.130919	-0.198575	0.64624	0.333545	0.183594	1.25022
P59325	IF5	12.0625	4.5	0.349722	0.214376	0.131037	3.13839	0.332763	0.51706	0.108665	0.559498
Q62048	PEA15	10.96	1.25	0.350624	1.34589	0.131155		0.973208	0.0432029	0.24491
Q02357	ANK1	20.1543	22.8571	0.351698	0.179831	0.131274	-1.86498	0.201854	0.751385	0.0706676	-0.153097
P32261	ANT3	33.065	10.625	0.352226	-0.0321972	0.131392	-1.66387	0.441256	0.32867	0.136719	-0.177624
Q8BLF1	NCEH1	22.2725	5.375	0.352813	-0.578874	0.13151		0.445611	-0.178115	0.138021
Q9DB05	SNAA	35.635	8	0.352936	-0.0608559	0.131629		0.440672	-0.0419993	0.136482
Q9DCZ4	MIC26	43.9383	5.5	0.353239	-0.383515	0.131747		0.183131	-0.370264	0.0668797
Q99LC9	PEX6	13.965	7.66667	0.35324	0.165162	0.131866		0.73778	0.695697	0.200639
P54775	PRS6B	43.93	10.75	0.353392	0.900043	0.131984	-2.64767	0.37203	0.678471	0.118253	0.260529
Q9ET22	DPP2	13.2429	4.14286	0.354481	0.714645	0.132102		0.606108	0.433209	0.176491
Q9CPP6	NDUA5	38.7938	4.5	0.355522	-0.454377	0.132221	-0.915016	0.125157	-0.70932	0.0481771	1.09577
Q61171	PRDX2	39.52	8	0.355611	0.997156	0.132339	-0.0338589	0.0412221	0.669012	0.0202415	-0.00374582
Q9Z2D6	MECP2	21.385	7.66667	0.35652	0.243886	0.132457		0.618068	0.626692	0.178385
Q9QY76	VAPB	25.6687	4.75	0.356728	-0.357937	0.132576		0.0824842	0.121511	0.0348011
P01754	HVM10	16.24	1	0.358031	0.513025	0.132694		0.672132	0.211512	0.187618
P23953	EST1C	40.39	14.25	0.358053	0.530228	0.132812	-1.43259	0.814407	0.364077	0.216383	0.724024
Q9WV85	NDK3	15.032	1.6	0.358547	0.64944	0.132931		0.148369	1.21268	0.0552794
Q8C196	CPSM	81.9425	260.375	0.358762	-0.17559	0.133049	-0.383198	0.858496	-0.157337	0.225379	0.716834
Q9WTP6	KAD2	57.5312	15.625	0.358861	0.323825	0.133168	5.40867	0.656167	0.132643	0.185133	0.854768
O55125	NIPS1	35.6525	10.25	0.358879	-0.0205149	0.133286	-0.887584	0.059775	-0.114244	0.0262784	-0.783408
Q99KG5	LSR	9.44875	3.875	0.359051	0.316159	0.133404		0.856388	0.660453	0.224787
Q9WV80	SNX1	11.7957	3.14286	0.359117	0.620662	0.133523	0.533397	0.286632	0.692539	0.0956439	0.137089
Q9D404	OXSM	14.7543	3.42857	0.359377	0.874268	0.133641		0.69427	0.0197015	0.193419
P52843	ST2A1	50.5275	5.75	0.359904	0.297015	0.133759	-0.453622	0.791618	-0.104494	0.21224	-0.195601
Q99LF4	RTCB	32.3287	12.25	0.360447	0.387928	0.133878	-1.51629	0.309201	-0.0754634	0.101918	0.32366
P19783	COX41	45.4162	10.125	0.360751	-0.273178	0.133996	-1.03212	0.843081	-0.0391448	0.22313	0.825238
Q7TMS5	ABCG2	11.598	5.2	0.360929	-0.502731	0.134115		0.48299	0.389546	0.147135
Q9D0F3	LMAN1	34.4775	14.625	0.360953	-0.261223	0.134233	-0.768956	0.281928	-0.27091	0.0945786	1.28516
Q8R2K1	FUCM	17.65	2	0.361715	1.18116	0.134351		0.476487	1.06714	0.144886
Q9Z2U0	PSA7	41.1812	9.375	0.36208	0.531472	0.13447	-0.855911	0.571873	0.34245	0.168205	1.52196
Q6P6M5	PX11C	10.375	2	0.362233	-0.894789	0.134588		0.603139	-0.387005	0.175308
P62245	RS15A	62.1163	8.75	0.362403	-0.0261858	0.134706	-1.07751	0.186007	-0.110579	0.0679451	0.619006
Q99KK7	DPP3	38.0425	17.75	0.362583	0.827398	0.134825	1.45252	0.325281	-0.220345	0.106416	2.07348
Q9WUU7	CATZ	9.414	2.8	0.362975	1.03592	0.134943		0.601538	0.843805	0.174834
Q9DCT2	NDUS3	38.165	11.375	0.363019	-0.205692	0.135062	-0.114184	0.614046	0.148795	0.177557	0.819033
Q91WM2	HDHD5	10.9771	3.14286	0.363023	0.715882	0.13518		0.833947	0.208886	0.220881
Q921F2	TADBP	19.4125	5	0.363376	0.508822	0.135298	0.865099	0.0584824	0.936649	0.0259233	1.2125
O55222	ILK	11.5312	4.25	0.363733	0.347956	0.135417		0.529642	0.355022	0.158854
Q80W21	GSTM7	55.874	6.2	0.364021	0.693949	0.135535	0.0979845	0.965491	0.0274401	0.243963	0.987979
O55143	AT2A2	21.6	16.125	0.365194	-0.17868	0.135653		0.24525	0.163418	0.0836884	-3.03309
Q8C7X2	EMC1	26.438	17	0.365632	0.155361	0.135772		0.125069	0.497712	0.0480587
O54950	AAKG1	14.7737	3.25	0.366601	-0.671023	0.13589	-1.05491	0.426818	-0.0451341	0.132931	-0.209827
Q8VCX1	AK1D1	35.3088	9.125	0.366676	0.0647382	0.136009	-0.446851	0.369245	-0.0725834	0.117543	0.815803
P99026	PSB4	43.3725	6.875	0.367562	1.10802	0.136127	-0.0259805	0.0728438	0.774002	0.0311316	0.754584
P62855	RS26	35.325	4	0.36788	0.0520867	0.136245	-0.400064	0.0127863	-0.204638	0.0086411	1.78035
P31230	AIMP1	27.418	5.4	0.368686	0.57376	0.136364		0.946508	0.237074	0.240649
P00405	COX2	34.855	8	0.370185	-0.414625	0.136482	0.502226	0.490544	-0.0689194	0.148674	1.05659
P62715	PP2AB	14.075	2.5	0.370378	0.261403	0.1366		0.498338	0.360761	0.150687
Q8VE09	TT39C	13.4767	6.5	0.370408	1.54132	0.136719		0.265426	2.09612	0.0897254
Q8VEM8	MPCP	39.31	14.6667	0.370896	-0.493379	0.136837	-0.412298	0.189241	-0.300526	0.0687737	-3.86767
Q80X85	RT07	12.4	2.125	0.371836	0.321902	0.136955		0.777861	0.422756	0.209162
Q99MR6	SRRT	3.11	2.4	0.371917	0.972963	0.137074		0.392158	1.16042	0.123935
B7ZMP1	XPP3	13.54	3.5	0.372028	-0.419441	0.137192		0.0309787	-0.89137	0.0170455
Q71RI9	KAT3	33.0225	12.25	0.37284	0.215694	0.137311	-0.253268	0.987139	0.110996	0.247514	0.690965
O88544	CSN4	20.9363	5.375	0.37317	0.533949	0.137429		0.548758	-0.20491	0.16276
P17439	GBA1	15.3138	4.875	0.373637	-1.00618	0.137547		0.479434	-0.72016	0.145833
Q8CGC7	SYEP	22.71	24.25	0.373888	0.560721	0.137666	-0.655579	0.660618	0.484715	0.185606	1.81877
P70266	F261	16.0825	5.75	0.373902	1.55924	0.137784		0.355703	-1.90855	0.114347
Q80UG5	2024-09-09	20.3912	8.375	0.374148	0.473173	0.137902	0.658539	0.0442458	0.567629	0.0215436	-1.58026
Q9DBK0	ACO12	14.0557	5.57143	0.374406	0.856364	0.138021		0.857955	0.313883	0.225024
P17563	SBP1	62.63	14.625	0.374692	0.198917	0.138139	-0.241007	0.414915	-0.183353	0.130208	1.59529
Q00915	RET1	44.0725	4.75	0.375298	1.43534	0.138258		0.275223	0.687196	0.0930398
Q3U0V1	FUBP2	15.1575	7.25	0.37624	0.87456	0.138376	-0.110102	0.181001	1.24633	0.0655777	1.80626
Q99LI2	CLCC1	7.566	3	0.376592	-0.616641	0.138494		0.372339	-0.483532	0.11849
Q64FW2	RETST	27.545	12.625	0.3775	0.16518	0.138613		0.6833	0.466278	0.190814
E9Q3L2	PI4KA	6.1175	7.25	0.378549	0.530614	0.138731		0.253419	-0.740704	0.0865294
Q9D6J6	NDUV2	40.1725	8.5	0.378906	0.0838098	0.138849		0.697366	0.0849222	0.193892	1.5826
P55258	RAB8A	27.7763	2.125	0.379016	-0.68238	0.138968		0.800306	-0.0847812	0.213778
Q8BHE8	MAIP1	15.3775	3.75	0.379174	-0.727382	0.139086		0.484291	-0.673832	0.147491
Q8K370	ACD10	20.3337	15.125	0.381881	0.537764	0.139205		0.531548	0.071329	0.159209
Q91VA6	PDIP2	18.6812	5	0.385294	0.522039	0.139323		0.906643	0.157849	0.235677
Q9CYV5	TM135	16.854	5.8	0.385711	0.417013	0.139441		0.846863	0.137318	0.223248
Q9WVA4	TAGL2	38.0637	6.5	0.386439	0.480324	0.13956	-3.0777	0.912466	0.407837	0.236151	0.834019
Q9CXR1	DHRS7	14.8433	4.33333	0.386812	0.181596	0.139678		0.865598	0.482265	0.226444
Q6DFW4	NOP58	19.8475	7.25	0.387179	0.420249	0.139796		0.545576	0.129841	0.161695
Q8CHT0	AL4A1	46.7088	23	0.387599	0.12412	0.139915	-0.613659	0.869919	-0.0130539	0.227628	0.698524
Q99LP6	GRPE1	28.6275	5.5	0.387952	0.433916	0.140033		0.385181	0.450522	0.122159
P31649	S6A13	3.195	1.25	0.388009	2.22497	0.140152		0.0656609	4.80689	0.0286458
Q8BP67	RL24	19.11	3	0.388113	0.0926444	0.14027		0.0305919	-0.000321388	0.0169271
P53986	MOT1	8.14667	2.66667	0.388358	0.572865	0.140388		0.0975357	0.717389	0.0387074
Q64176	EST1E	40.5025	10.875	0.388814	0.851521	0.140507	0.556841	0.0771377	1.09025	0.0326705	0.902184
Q80WJ7	LYRIC	22.3025	9.5	0.388878	-0.284976	0.140625		0.787045	-0.155059	0.210938
Q6NVF9	CPSF6	6.49	1.875	0.388891	0.18308	0.140743		0.922542	0.000764712	0.237216
Q99LT0	DPY30	25.3762	1.375	0.389218	0.140604	0.140862		0.0195742	1.22805	0.0125473	-1.15483
Q8BZ09	ODC	15.37	3.4	0.391025	-0.612338	0.14098		0.513628	-0.619042	0.153883
Q91WS0	CISD1	40.8588	4.125	0.391387	-0.00582298	0.141098	-1.19758	0.296281	-0.11867	0.0980114	-0.824001
Q3TC72	FAHD2	25.135	3.83333	0.391507	0.580251	0.141217		0.804382	0.417764	0.214489
Q9CQU3	RER1	19.6433	3.16667	0.391855	0.559483	0.141335		0.684235	0.165669	0.191288
O55060	TPMT	28.2288	5.5	0.392615	0.752133	0.141454		0.680497	0.447102	0.189986
P62874	GBB1	6.18	2	0.392631	-1.07399	0.141572		0.329556	1.17548	0.107718
Q99KH8	STK24	8.2	2	0.392922	1.29606	0.14169		0.955792	0.0951397	0.242069
Q9DAS9	GBG12	28.888	1.6	0.393935	-0.244047	0.141809		0.229603	0.474709	0.0788352
P43277	H13	26.18	2.57143	0.394732	1.17025	0.141927		0.103889	0.741947	0.0407197
P14901	HMOX1	21.0071	3.85714	0.395092	0.218477	0.142045		0.286898	1.64336	0.0957623
P62827	RAN	23.725	4.75	0.395483	0.109317	0.142164	-0.168172	0.761991	0.24566	0.206321	0.275693
Q8K0E8	FIBB	45.3475	19.25	0.397204	-0.0362258	0.142282	-0.637514	0.252327	-0.423875	0.0859375	0.555653
P27046	MA2A1	20.205	15.875	0.39937	0.252255	0.142401		0.92481	0.381764	0.237571
Q8BTV2	CPSF7	4.716	1.2	0.399504	-1.75041	0.142519		0.145762	-3.48472	0.0544508
Q8BFZ9	ERLN2	35.3433	7.66667	0.400212	-0.510069	0.142637		0.211601	-0.80673	0.0738636
Q8R1I1	QCR9	37.5	2.125	0.400518	-0.398411	0.142756		0.523321	0.17824	0.157197
Q922F4	TBB6	42.8963	3.625	0.400743	0.264932	0.142874		0.839983	-0.0980858	0.222538
Q9JMA1	UBP14	19.145	7.5	0.400902	0.445852	0.142992	-1.31036	0.984211	0.383967	0.247041	0.273446
Q91W50	CSDE1	5.53286	3	0.401259	1.26842	0.143111		0.681635	0.614959	0.190578
Q3UM45	PP1R7	30.2625	7.75	0.40167	0.777787	0.143229	-0.74562	0.55018	0.431759	0.163589	1.31621
P50580	PA2G4	47.3025	15.75	0.402047	0.500439	0.143348	0.422931	0.262604	0.442017	0.0887784	2.30116
Q8VHG0	FMO4	8.7075	2.25	0.402579	-0.373516	0.143466		0.300475	-0.498065	0.0994318
Q9QYC7	VKGC	9.46833	6	0.403727	-0.34081	0.143584		0.0763781	-0.641906	0.0325521
Q61133	GSTT2	44.8775	8.25	0.403786	0.305739	0.143703	0.408096	0.359618	0.426184	0.115175	-0.107905
P47934	CACP	8.48625	3.875	0.403981	-0.852556	0.143821		0.0434604	-0.110719	0.0210701
P50427	STS	14.56	6.85714	0.404174	-0.00296282	0.143939		0.467863	-0.261579	0.142874
Q8BMK4	CKAP4	16.915	6	0.404314	-1.68058	0.144058		0.292766	-2.63734	0.096946
Q93092	TALDO	24.9243	8.71429	0.404588	1.83926	0.144176	0.804732	0.206553	1.40968	0.0718513	1.83635
Q05117	PPA5	18.5229	3.85714	0.40509	1.38833	0.144295		0.264823	1.57485	0.089607
P70302	STIM1	8.42	4.5	0.405316	-0.258874	0.144413		0.457732	-0.283653	0.140743
Q9DBH5	LMAN2	28.5625	7.875	0.405327	-0.15948	0.144531		0.0822431	0.0363046	0.0346828	0.601858
Q9CQ62	DECR	52.9462	17	0.406184	0.27865	0.14465	-0.793556	0.0129384	0.424922	0.00875947	0.405505
P40936	INMT	39.015	12.625	0.406305	-0.0759788	0.144768	-0.399619	0.819335	-0.118386	0.217803	0.618243
P45376	ALDR	19.6975	4.75	0.406347	1.79578	0.144886	2.89444	0.311165	1.46352	0.102865	6.35989
P0CG50	UBC	7.76333	7.66667	0.406911	0.291043	0.145005	-0.365446	0.161766	0.222656	0.0597775	-0.215292
Q9JLV5	CUL3	7.00833	3.5	0.407649	1.48267	0.145123		0.969535	-0.0822399	0.244555
Q63886	UD11	45.5138	14.875	0.40797	-0.326195	0.145241	0.490859	0.417439	-0.243188	0.130563	0.995387
Q9QXX4	S2513	63.6662	35.625	0.408481	-0.257096	0.14536	-0.894898	0.869356	0.0361295	0.227391	0.355598
P70697	DCUP	26.6583	5.66667	0.408551	0.677543	0.145478	-0.0811012	0.0799583	1.04573	0.0338542	1.43851
A7MCT6	EKI2	8.27	2.66667	0.408616	-0.50469	0.145597		0.286085	0.646304	0.0955256
P62075	TIM13	35.525	2.875	0.40926	0.636697	0.145715		0.162801	0.190753	0.0602509	-11.2089
P17047	LAMP2	10.3613	5.125	0.409617	-0.72469	0.145833		0.143194	-0.531651	0.0536222
Q9R0A0	PEX14	30.0157	5.42857	0.409742	-0.270524	0.145952		0.436326	0.838619	0.135062
P68510	1433F	34.7562	5.375	0.409861	0.47715	0.14607		0.434832	0.337917	0.134588
Q8BWQ6	VP35L	3.80833	2.83333	0.412152	-0.77406	0.146188		0.407589	-0.839093	0.127723
Q921I1	TRFE	28.9438	21.5	0.412157	-0.363073	0.146307	-0.320038	0.644551	-0.25492	0.183239	0.290159
Q06185	ATP5I	59.5075	5.5	0.413275	0.250964	0.146425	-2.10745	0.142392	-0.341635	0.0531487	-0.515411
Q9D024	CCD47	25.1567	10.6667	0.413696	-0.213403	0.146544		0.280218	-0.362866	0.0942235
Q9QYI4	DJB12	18.44	4.16667	0.414007	1.36674	0.146662		0.309804	1.76811	0.102509
Q91WU5	AS3MT	12.3663	2.875	0.414294	0.080312	0.14678		0.406121	0.258533	0.127367
Q9D8Y0	EFHD2	21.9043	4.71429	0.414388	0.241381	0.146899		0.630576	0.505835	0.18099
Q9DAW9	CNN3	18.6363	3.125	0.41445	0.904432	0.147017		0.416006	0.405187	0.130445
Q922E4	PCY2	18.3175	5.25	0.416613	0.30435	0.147135	-1.64539	0.203899	0.36595	0.0710227	0.324845
O35166	GOSR2	22.7086	3	0.416819	-0.454449	0.147254		0.783421	-0.256337	0.209991
Q9CXN7	PBLD2	48.1775	6.625	0.416824	0.310844	0.147372	0.413606	0.944663	0.12414	0.240412	0.799212
Q80WQ2	VAC14	2.92625	1.875	0.41733	-0.535632	0.147491		0.765947	-0.198297	0.206795
Q91VR2	ATPG	46.225	14.625	0.418112	0.276078	0.147609	-1.27528	0.141087	0.31868	0.0527936	0.752531
O08529	CAN2	8.07125	2.875	0.419247	0.74085	0.147727		0.187016	1.13193	0.0683002
Q99K67	AASS	55.925	44.125	0.41947	0.170643	0.147846	-0.0537791	0.729638	0.309525	0.198864	1.14301
Q5F285	TM256	26.8813	2.25	0.41973	-0.219271	0.147964		0.222115	-0.394019	0.0770597
P24270	CATA	69.2113	43.25	0.420177	0.158931	0.148082	-0.288053	0.757224	0.388453	0.204901	-0.323351
Q9CYR6	AGM1	9.12	3.42857	0.420198	0.357275	0.148201		0.220524	0.381093	0.0763494	-6.53772
Q9D8B4	NDUAB	10.2825	1.875	0.42172	-0.176741	0.148319		0.999295	-0.0720705	0.25
Q60865	CAPR1	14.1075	6.625	0.422055	0.143732	0.148438		0.264032	0.355057	0.0893703
Q8C165	P20D1	40.2088	14.625	0.422309	-0.362554	0.148556		0.683554	-0.310489	0.191051	-2.47169
O55135	IF6	21.835	3	0.423746	0.879302	0.148674		0.529856	0.802965	0.159091
P01898	HA10	31.0775	3.625	0.424499	0.888835	0.148793		0.455843	0.855454	0.14027
P62843	RS15	51.8113	5.25	0.425313	-0.102272	0.148911	-0.0846294	0.355529	0.297541	0.114228	0.877964
Q9CQH3	NDUB5	22.685	4.75	0.426357	-0.298813	0.149029		0.982454	-0.153155	0.246567
Q9Z2A7	DGAT1	11.8133	4	0.427716	-0.193611	0.149148		0.252317	-0.634048	0.0858191
Q9CRB8	MTFP1	32.048	3.8	0.428654	0.440751	0.149266		0.938391	0.0964848	0.239347
Q8R0W0	EPIPL	8.82125	34.375	0.42938	-0.234456	0.149384		0.0539606	0.750639	0.0241477
P60335	PCBP1	33.5688	6.25	0.429716	0.380065	0.149503	-1.39546	0.122213	0.539308	0.0469934	-1.84211
Q5SX40	MYH1	16.1425	9.5	0.430816	2.17527	0.149621		0.578052	1.38025	0.169744
Q02013	AQP1	13.7525	2.875	0.431544	0.186618	0.14974		0.0773514	0.327878	0.0329072	-1.30998
Q99LI7	CSTF3	3.736	1.6	0.432214	0.425724	0.149858		0.519878	-0.625764	0.15554
P19253	RL13A	21.4288	5.25	0.432477	0.200644	0.149976	-0.583333	0.531934	0.174664	0.159564	2.6961
Q8R2Y0	ABHD6	16.4683	5.5	0.432688	1.1772	0.150095		0.279544	1.90108	0.0939867
Q3UP75	UD3A1	25.84	6	0.433085	-0.199786	0.150213		0.337606	-0.653511	0.109967
Q99PG0	AAAD	43.905	19.25	0.434279	-0.215422	0.150331	0.493796	0.367986	0.0131368	0.117424	0.881964
Q8BTM8	FLNA	23.9612	37.25	0.434733	0.329904	0.15045	0.568882	0.0116791	1.23862	0.00816761	2.7479
P06151	LDHA	59.6388	23.125	0.435109	0.1346	0.150568	-0.397934	0.308537	0.164937	0.101562	0.611628
O35660	GSTM6	30.85	4.25	0.435999	-0.00635712	0.150687	-1.58911	0.762444	0.0321176	0.206558	-3.23341
P24457	CP2DB	24.3367	1.5	0.436222	-0.227148	0.150805	-0.366576	0.376357	-0.522664	0.119792	0.147711
Q3U2P1	SC24A	18.6588	16	0.436476	-0.144286	0.150923	0.0923422	0.729123	0.111286	0.198627	1.46604
Q8C7E7	STBD1	28.0712	6.5	0.436693	0.76826	0.151042	0.860796	0.120778	1.36115	0.0462831	2.33077
P07901	HS90A	43.4	18	0.436719	0.579337	0.15116	-0.328882	0.649931	0.465	0.183949	0.814373
Q9CW42	2024-03-01	43.1987	12.75	0.436842	0.106112	0.151278	-1.21133	0.00899313	1.35114	0.00733902	2.126
O09012	PEX5	16.92	6.875	0.436916	0.422031	0.151397		0.785653	1.06959	0.210582
P70168	IMB1	24.7288	13.5	0.437224	0.101331	0.151515	-2.35187	0.899145	0.143974	0.234138	0.683097
Q91XF0	PNPO	27.635	5.625	0.437524	0.352766	0.151634	-0.595551	0.0370902	-0.213666	0.0191761	1.39861
O35309	NMI	11.065	2.25	0.438851	1.90706	0.151752		0.949111	0.0658367	0.241241
O09159	MA2B1	8.65571	5.85714	0.438943	1.31325	0.15187		0.339802	0.0577507	0.110795
Q64521	GPDM	32.8912	17.5	0.439479	-0.538281	0.151989	0.689595	0.935668	-0.0607655	0.23911	1.15353
Q9Z2Z6	MCAT	41.4875	10	0.44009	-0.0411236	0.152107	-0.444301	0.556654	0.14025	0.164773	0.758887
P97449	AMPN	26.1663	18.25	0.440547	-0.698348	0.152225		0.0572779	0.149847	0.0254498
Q3TEA8	HP1B3	18.05	6.4	0.441545	0.154206	0.152344		0.877719	-0.123226	0.22964
Q9EQI8	RM46	12.3238	2.125	0.441601	0.0365477	0.152462		0.804756	-0.00940152	0.214607
Q99P30	NUDT7	27.225	6	0.441729	0.398741	0.15258		0.628565	0.390333	0.180398
P53808	PPCT	21.3225	3	0.443786	0.130687	0.152699		0.49565	0.360424	0.149858
Q8K1Z0	COQ9	27.3175	5.125	0.444597	0.707064	0.152817	0.242349	0.117661	0.534152	0.0454545	0.33514
Q8BKZ9	ODPX	7.16125	2.875	0.446224	0.945023	0.152936		0.749298	0.526888	0.203598
P10852	4F2	10.838	3.4	0.44637	-1.01852	0.153054		0.22368	1.3977	0.0775331
P07758	A1AT1	49.1186	1.85714	0.446557	-0.519196	0.153172	-3.23972	0.400507	-0.699602	0.126065	0.272426
P63158	HMGB1	24.2437	6	0.446825	0.465818	0.153291		0.583378	0.128516	0.171402	-2.15452
Q64511	TOP2B	5.755	7.25	0.446976	-0.498602	0.153409		0.176216	-0.866384	0.0643939
Q8VE22	RT23	29.305	4	0.447746	0.859753	0.153527		0.681046	-0.431866	0.190341
P61021	RAB5B	29.9988	2.125	0.447984	-0.188375	0.153646		0.815119	-0.105772	0.216856
Q61206	PA1B2	16.4875	2.25	0.44819	0.378301	0.153764		0.513624	-0.397662	0.153764
Q3TTY5	K22E	7.74375	3.5	0.449073	0.823016	0.153883		0.608856	0.653286	0.177083
P08113	ENPL	55.3775	48.375	0.449103	0.226331	0.154001	-0.944149	0.835438	0.197087	0.221117	0.907506
P62806	H4	63.9562	16.25	0.450784	0.0247052	0.154119	-2.63121	0.0889994	0.159863	0.0365767	0.0202393
P62196	PRS8	42.1512	12.5	0.450982	0.27616	0.154238	-2.7088	0.283904	0.729585	0.0950521	1.38318
Q9CQS8	SC61B	37.1517	2.66667	0.451749	1.50637	0.154356		0.220683	-0.129512	0.0764678
P09055	ITB1	11.1062	6.875	0.452513	0.0193003	0.154474		0.409691	0.22382	0.128551
Q8VBZ3	CLPT1	10.9943	3.85714	0.452888	-0.390379	0.154593		0.862939	-0.489681	0.225852
Q9WVD5	ORNT1	45.9712	11.875	0.453823	-0.427497	0.154711	0.414449	0.821678	-0.174775	0.218277	1.66054
P49722	PSA2	44.7638	8.125	0.453918	0.70222	0.15483		0.886285	0.521322	0.231297
Q8VED5	K2C79	7.1325	1.125	0.454574	0.926404	0.154948		0.567706	-0.559694	0.167022
Q66JS6	EI3JB	16.806	3.6	0.455045	0.130227	0.155066		0.851596	-0.0697737	0.224077
Q9CX00	IST1	16.07	2.66667	0.455122	-0.546419	0.155185		0.462035	-0.380818	0.141217
Q9Z2I8	SUCB2	49.77	20.5	0.455498	0.406913	0.155303	-1.65808	0.109901	0.302448	0.0424953	0.746653
P47738	ALDH2	62.7163	36.75	0.455964	-0.0208441	0.155421	-1.13716	0.603398	0.166037	0.175663	0.14801
Q9CX30	YIF1B	9.69286	1.57143	0.457609	0.285671	0.15554		0.920907	0.0511618	0.236979
Q8K0C4	CP51A	35.885	13.875	0.457987	0.171823	0.155658	-3.44074	0.442861	-0.22401	0.137192	-4.82337
Q8BMA6	SRP68	15.7	7.25	0.459425	0.408961	0.155777		0.937745	0.0496178	0.239228
P23249	MOV10	4.5175	3	0.460917	1.4544	0.156013		0.721622	0.513347	0.197562
Q6ZWV3	RL10	23.6562	4.875	0.461984	-0.0185474	0.156132		0.113381	-0.156402	0.0437973
Q64010	CRK	11.974	2	0.462134	0.464463	0.15625		0.16224	0.77082	0.0600142
Q8BX90	FND3A	7.8875	5.75	0.464742	-0.389007	0.156368		0.438829	-0.444788	0.13589
P14152	MDHC	51.235	18.75	0.464772	0.058176	0.156487	0.0320045	0.874665	0.057734	0.228812	1.01355
Q9QXG4	ACSA	21.3625	10.125	0.466296	0.194802	0.156605	-1.49828	0.428353	0.431113	0.133404	-0.0212704
Q9QYY9	ADH4	10.28	2.5	0.466894	0.609861	0.156723		0.0593199	1.57697	0.02616
P68040	RACK1	47.2375	13	0.467283	0.013014	0.156842	-2.5194	0.0256121	0.0121606	0.0152699	-1.51054
P70670	NACAM	5.65875	8.875	0.468333	0.358336	0.15696	-0.203444	0.168046	0.512365	0.0616714	-0.608285
Q921T2	TOIP1	17.378	5.4	0.468937	0.0317999	0.157079		0.12601	-0.29521	0.0485322
P61222	ABCE1	24.4988	9.875	0.468991	-0.0477758	0.157197		0.974891	-0.111123	0.245147
Q78JT3	3HAO	57.3438	16	0.470008	0.0109351	0.157315	-0.518282	0.851759	-0.323758	0.224195	1.20682
P04117	FABP4	29.546	4	0.470288	0.624925	0.157434		0.425157	0.507911	0.132457	1.61921
Q8CGF5	TLCD4	9.9625	2.25	0.470349	-1.45473	0.157552		0.788205	0.071805	0.211411
Q6R0H7	GNAS1	9.674	6.4	0.470724	-0.181624	0.15767		0.976689	0.0104627	0.245384
Q9JHR7	IDE	20.7575	16.25	0.470787	0.256984	0.157789	0.316507	0.840963	0.359245	0.222893
P53026	RL10A	41.935	10.25	0.47137	0.171892	0.157907	-2.27221	0.868209	-0.0629375	0.227154	-1.63474
Q8K4Z3	NNRE	23.0512	3.875	0.471423	0.423985	0.158026		0.927648	0.237933	0.238281
P07356	ANXA2	36.1337	12	0.474501	-0.317061	0.158144		0.827708	-0.055651	0.219934	4.63252
P63028	TCTP	23.035	3.375	0.474516	0.306021	0.158262	0.909054	0.00542234	0.623144	0.00461648	1.20159
P99029	PRDX5	46.0125	10.875	0.475125	0.000819081	0.158381	-0.249445	0.532632	-0.0582153	0.15992	0.960094
Q8BM55	TM214	22.5625	12.75	0.475422	-0.448543	0.158499		0.325824	-0.50739	0.106889
P26043	RADI	36.77	13.125	0.4759	0.185717	0.158617	-0.21772	0.00149152	0.334041	0.00189394	1.28756
O88833	CP4AA	30.7314	8.57143	0.476307	-0.645275	0.158736		0.206308	-0.0363129	0.071733
Q9JLV6	PNKP	13.025	4	0.47636	0.794678	0.158854		0.309623	-1.00998	0.102273
Q9EQP2	EHD4	12.792	3.4	0.476678	-0.449704	0.158973		0.0163406	-1.31453	0.0111269
P06802	ENPP1	10.58	5.5	0.477295	0.370443	0.159091		0.160508	1.14958	0.059304
Q922R8	PDIA6	44.0337	16.125	0.478675	-0.0675434	0.159209	-0.438287	0.785369	0.0210432	0.210464	1.0651
P0DP28	CALM3	73.422	7	0.480412	0.50516	0.159328		0.00793586	1.4987	0.00662879
O88962	CP8B1	20.7429	9	0.480545	0.750944	0.159446		0.881484	0.401529	0.230232
O88736	DHB7	17.515	3.75	0.480883	0.492962	0.159564		0.237652	0.478773	0.0808475
Q5SW19	CLU	17.0014	16.4286	0.481353	0.702389	0.159683	0.912239	0.182372	0.790584	0.0664062	-0.896188
P00920	CAH2	50.4813	9.375	0.48222	-0.127619	0.159801	-0.73432	0.932128	0.225123	0.238873	-0.499668
Q91YE6	IPO9	6.18	2.5	0.483528	-0.651462	0.15992		0.853094	0.39217	0.22455
P22315	HEMH	30.4213	10.375	0.484295	-0.0155402	0.160038	-2.19528	0.462202	-0.0964659	0.141335	-1.0629
P13707	GPDA	46.275	13.75	0.485005	0.202068	0.160156	-0.58643	0.165939	0.179999	0.0611979	0.488756
O55239	NNMT	12.6086	2	0.485224	-0.52166	0.160275		0.895577	-0.296972	0.233191
Q9CYR0	SSBP	24.9187	3.125	0.485311	1.30786	0.160393		0.27503	0.823072	0.092803
Q9CR57	RL14	17.57	3.375	0.486005	0.0738799	0.160511	-0.0522643	0.0782527	-0.0440129	0.0331439	2.04789
Q7TNE1	SUCHY	8.66	2	0.486033	-0.660606	0.16063		0.0817076	1.06698	0.034446
P68254	1433T	31.4288	4.625	0.48663	0.974673	0.160748	0.0650498	0.127474	2.02628	0.0488873	0.875048
Q8BXA1	GOLI4	2.62333	1.16667	0.487459	-1.51705	0.160866		0.288729	0.423397	0.0959991
P97384	ANX11	17.2317	7.33333	0.487851	0.176462	0.160985		0.988362	-0.111356	0.247869
P63325	RS10	49.0913	9	0.487952	0.0209398	0.161103	-2.04586	0.185331	0.151556	0.06759	1.00857
P51855	GSHB	20.36	6.66667	0.487981	0.552073	0.161222	4.29606	0.515794	0.518438	0.154238	1.8117
Q99JY3	GIMA4	19.2838	4.25	0.488293	0.542775	0.16134		0.662941	0.343878	0.186198
Q61586	GPAT1	17.32	8.25	0.488852	-0.188144	0.161458		0.782514	-0.0599923	0.209754
P31651	S6A12	3.79571	1.42857	0.489253	0.790163	0.161577		4.53075e-05	1.60982	0.000473485
Q62087	PON3	26.0587	6.875	0.489794	0.430178	0.161695		0.661234	0.364478	0.185843
P17182	ENOA	65.3225	27.875	0.489985	-0.0739707	0.161813	-0.369251	0.759534	-0.159954	0.205848	0.505924
Q9D3D9	ATPD	77.9013	11.375	0.490397	0.857411	0.161932	-0.687788	0.0965223	1.67082	0.0381155	0.711302
Q99L88	SNTB1	27.5071	10	0.49049	0.394775	0.16205		0.27035	0.554076	0.0912642
Q9D8U8	SNX5	15.8725	5.125	0.49052	0.890644	0.162169		0.115149	1.03797	0.0441525
P46735	MYO1B	21.895	17.375	0.492796	0.0931301	0.162287		0.579978	0.364678	0.170218
Q66GT5	PTPM1	17.0986	2.57143	0.49315	-0.355455	0.162405		0.148935	-0.808528	0.0556345
P58735	S26A1	12.0514	5.28571	0.493174	2.35678	0.162524		0.374861	2.41468	0.1192
Q9CR62	M2OM	47.1325	12.125	0.494457	-0.0581	0.162642		0.735527	-0.091651	0.200284	-1.84306
P01942	HBA	83.7175	36.75	0.49468	0.0214628	0.16276	-0.543175	0.470172	0.0348	0.144058	-0.127725
Q9D8B6	F210B	13.29	2	0.494747	-0.41794	0.162879		0.335316	-0.886105	0.109257
P62918	RL8	23.2963	6	0.495076	0.190525	0.162997	-1.05058	0.523928	0.123369	0.157434	-0.186214
Q8R1V4	TMED4	18.3925	2.75	0.495352	0.665233	0.163116		0.442111	0.460938	0.137074
Q91X72	HEMO	14.4838	7.625	0.495523	0.411433	0.163234		0.468587	0.430656	0.143229
P34927	ASGR1	23.5038	5.5	0.495807	0.402023	0.163352		0.675117	0.573487	0.18821	-0.708767
Q9QXZ6	SO1A1	13.855	6.33333	0.496206	0.590506	0.163471		0.419618	-2.49901	0.130919
P50544	ACADV	64.635	41.625	0.4978	0.0958977	0.163589	-1.18764	0.116325	0.3001	0.0446259	0.071043
A6X935	ITIH4	10.4688	6.875	0.499718	-0.724246	0.163707		0.267389	-1.13249	0.0901989
Q9CQZ5	NDUA6	39.1213	4.25	0.500497	0.0216844	0.163826	-5.44123	0.842979	-0.156516	0.223011	-4.6222
P48678	LMNA	42.2817	29.5	0.502113	-0.0759474	0.163944		0.94856	-0.0162251	0.241122
Q9JK53	PRELP	22.698	7.4	0.502816	0.785148	0.164062		0.0658326	1.45355	0.0287642
P11031	TCP4	23.6225	3.25	0.503369	-0.978545	0.164181		0.81011	-0.426213	0.215672
Q8R3F5	FABD	10.99	3	0.503804	1.50186	0.164299		0.505167	0.883982	0.152462
Q8BG32	PSD11	42.8312	15.375	0.503849	0.587304	0.164418	0.30632	0.756757	0.311302	0.204782	0.729505
P48758	CBR1	66.425	16.75	0.504077	0.165115	0.164536	-0.369232	0.86706	0.104423	0.226799	0.627199
Q9D1E6	TBCB	11.2	2.33333	0.504325	-0.939959	0.164654		0.440385	0.534815	0.136245
Q8BH00	AL8A1	46.635	21.875	0.504892	0.223493	0.164773	-0.562648	0.616823	-0.218303	0.178149	0.568912
Q8BVY0	RL1D1	8.54375	2.375	0.505293	0.231269	0.164891		0.715245	-0.146073	0.197088
Q9JJU8	SH3L1	27.4414	2.57143	0.505498	0.474612	0.165009		0.322242	0.981974	0.10535
Q8VDQ1	PTGR2	26.9843	6.14286	0.506836	0.516627	0.165128	-1.43393	0.0885264	0.525618	0.03634	-1.31546
Q62417	SRBS1	13.2575	13.25	0.5079	-0.380305	0.165246		0.874513	-0.42016	0.228693
O55111	DSG2	15.3525	10.125	0.509353	0.362085	0.165365		0.76778	0.497935	0.207505
Q99020	ROAA	18.8612	4.375	0.509516	-0.0477263	0.165483	-0.424511	0.139476	0.0417002	0.0526752	0.681845
O70503	DHB12	38.3	9.375	0.51001	-0.0977214	0.165601	-0.116183	0.572169	-0.0369194	0.168442	2.38622
P24668	MPRD	15.9162	3	0.510519	0.394182	0.16572		0.560656	0.424988	0.165838
Q8BYU6	TOIP2	21.3388	6	0.510622	0.309164	0.165838		0.731239	-0.296317	0.199455
Q8JZQ9	EIF3B	21.405	10.875	0.51098	0.337747	0.165956		0.219839	0.243619	0.0761127
Q9DC70	NDUS7	25.2775	5.75	0.51158	-0.320528	0.166075	-0.901546	0.654478	0.0266091	0.184777	1.2468
Q9JMD3	STA10	31.5275	8.125	0.511851	0.334084	0.166193	-0.87681	0.338021	0.151822	0.110085	0.66554
P05064	ALDOA	33.5513	8.75	0.512084	0.347377	0.166312	1.21307	0.766802	0.0602232	0.20715	2.03255
Q91VI7	RINI	17.1686	6.14286	0.512639	0.668088	0.16643		0.865782	0.0914512	0.226562
O35969	GAMT	40.9438	4.875	0.51269	0.304354	0.166548		0.270755	0.403304	0.0913826
G5E8K5	ANK3	3.7225	4	0.513355	-0.262395	0.166667		0.806626	-0.319737	0.214844
Q3TMH2	SCRN3	16.325	5	0.514995	0.637551	0.166785		0.757594	-0.245002	0.205019
Q9CXW4	RL11	21.1363	3	0.515077	0.120958	0.166903	-0.522629	0.451727	-0.0661104	0.139323	1.6146
Q3TZZ7	ESYT2	5.71	3.5	0.515433	0.69458	0.167022		0.571185	-0.555559	0.167969
Q3UDW8	HGNAT	5.76667	2	0.516689	-0.386868	0.16714		0.470149	-0.630409	0.143939
Q8R1B4	EIF3C	15.7925	11.875	0.51773	0.559135	0.167259	-1.10851	0.415168	0.2749	0.130327	-1.55521
P62962	PROF1	57.4113	7.5	0.518165	0.050864	0.167377	-0.423266	0.63488	-0.205135	0.1817	1.04473
Q9CQH7	BT3L4	36.1671	2.85714	0.519291	1.10029	0.167495		0.520618	0.675799	0.155658
Q921H8	THIKA	53.2425	10.375	0.519402	0.21481	0.167614	-0.655496	0.162888	0.0855012	0.0604877	0.220712
Q9R1Z8	VINEX	5.73	2.8	0.519594	0.485222	0.167732		0.200207	1.07574	0.0701941
Q8BH24	TM9S4	5.325	2.25	0.519801	0.303103	0.16785		0.0424928	1.05935	0.0209517
Q00977	CXB2	7.79	1.2	0.520242	-0.912518	0.167969		0.263467	0.714029	0.0892519
P18242	CATD	29.9075	13.625	0.520476	0.117063	0.168087	0.0606636	0.983926	-0.320457	0.246922	0.89519
Q8BVE3	VATH	14.826	4.4	0.521574	0.948918	0.168205		0.874171	0.221064	0.228456
O09044	SNP23	34.9183	4.33333	0.521819	0.383717	0.168324		0.689715	0.141959	0.192116
Q60932	VDAC1	57.6863	15.75	0.52253	-0.0192618	0.168442	-0.349121	0.475905	-0.287426	0.144768	1.33701
Q9WV32	ARC1B	13.8438	4.125	0.523463	-0.448858	0.168561		0.478987	-0.180626	0.145597
Q9WUQ2	PREB	26.136	8.4	0.524297	0.23969	0.168679		0.984731	0.00983672	0.247159
Q9R111	GUAD	24.2667	7	0.524405	0.447034	0.168797	-1.0971	0.758273	0.369782	0.205374	-1.86317
Q91WL5	CP4CA	37.86	6.5	0.524651	-0.510685	0.168916		0.595452	0.258327	0.173769
P63037	DNJA1	36.1775	10.625	0.524673	0.00712018	0.169034		0.283782	0.548391	0.0949337
Q91ZH7	ABHD3	14.72	3.75	0.527646	0.556785	0.169152		0.686809	0.346693	0.191761
P63094	GNAS2	17.26	4	0.527681	-0.00846528	0.169271		0.241483	0.273499	0.0819129
Q9CWZ3	RBM8A	13.29	1.375	0.528191	0.806692	0.169389		0.289954	1.03357	0.0963542
P11881	ITPR1	3.1025	4	0.529483	0.180738	0.169508		0.314221	-0.581234	0.103693
P49443	PPM1A	20.052	3.8	0.529647	0.922643	0.169626		0.787231	0.407412	0.211056
P40336	VP26A	17.3	4.57143	0.529666	-0.10692	0.169744		0.565024	0.0914922	0.16643
Q8R4U0	STAB2	2.65667	3.16667	0.530214	0.227141	0.169863		0.900079	-0.0856889	0.234375
P26638	SYSC	21.615	9	0.53025	0.821087	0.169981		0.182497	0.984263	0.0665246
Q02819	NUCB1	14.38	4.875	0.530515	0.974446	0.170099		0.256922	1.78613	0.0870028
Q62452	UD19	42.495	8.5	0.530614	-0.448642	0.170218	-2.42789	0.007259	-0.17832	0.00603693	-3.45228
Q64442	DHSO	44.2563	17.625	0.53141	0.0334753	0.170336	-0.0267849	0.581836	-0.0236756	0.170691	0.73075
Q9WVL0	MAAI	64.0012	12.5	0.531656	-0.107683	0.170455	-0.162756	0.0985755	-0.207538	0.0394176	1.05447
P62835	RAP1A	42.9338	2	0.532077	-0.287531	0.170573		0.826245	-0.169681	0.219342	-4.75214
Q8R2Y8	PTH2	32.5186	3.71429	0.532453	-0.079155	0.170691		0.259891	-0.449246	0.0877131
Q60668	HNRPD	21.0225	5	0.532495	0.171703	0.17081		0.665113	-0.105582	0.186908
Q9ET01	PYGL	49.1925	37.75	0.533048	-0.194684	0.170928	-0.394076	0.787513	-0.269486	0.211174	0.997291
Q9CR09	UFC1	21.4729	2.14286	0.534528	0.864303	0.171046		0.46745	1.06408	0.142519
P67778	PHB1	75.735	21.75	0.535411	-0.0637562	0.171165	-1.36694	0.205792	-0.0371052	0.0714962	0.419622
Q9WUK2	IF4H	13.5075	1.625	0.535798	-0.180258	0.171283		0.261783	0.255744	0.0880682
Q04750	TOP1	5.215	3.5	0.536006	1.11009	0.171402		0.693185	0.822901	0.192945
O88322	NID2	6.31	5.5	0.536311	-0.5282	0.17152		0.598208	-0.482379	0.174479
Q922H4	GMPPA	11.0125	3.25	0.536487	-1.56815	0.171638		0.356955	0.721972	0.114702
Q01853	TERA	50.0763	40.125	0.536539	0.308254	0.171757	-0.404578	0.676297	0.137412	0.188684	1.14948
Q9D4H8	CUL2	6.792	3.6	0.536733	0.44389	0.171875		0.385241	-0.45209	0.122277
Q5FW60	MUP20	56.4925	9.5	0.536821	0.752399	0.171993		0.206976	0.860249	0.0724432
P62301	RS13	44.1225	9	0.537452	0.065277	0.172112	-4.568	0.799236	0.033326	0.213542	-2.12029
Q61749	EI2BD	12.5	4.33333	0.537716	-0.410329	0.17223		0.162286	-0.375214	0.0601326
P50295	ARY2	24.3975	5.375	0.538232	-0.428221	0.172348		0.671546	-0.569914	0.1875
Q91ZX7	LRP1	6.935	21.875	0.538975	0.680872	0.172467	-1.89828	0.138573	0.682035	0.0524384	-2.77953
Q62351	TFR1	4.32714	2	0.539699	0.571612	0.172585		0.359679	0.880212	0.115294
Q9D154	ILEUA	33.4714	10.2857	0.540153	1.18437	0.172704	0.633832	0.604362	1.10815	0.176018	-1.1051
Q3U7R1	ESYT1	18.4175	12.625	0.540363	0.229055	0.172822		0.263102	0.254404	0.0891335
P11862	GAS2	17.355	4	0.540711	-0.555235	0.17294		0.439199	0.684034	0.136009
Q9CX56	PSMD8	16.68	4	0.541285	0.0202855	0.173059		0.316527	0.472696	0.10393
Q3URE1	ACSF3	11.5657	4	0.541632	0.37241	0.173177	-0.265812	0.874976	0.103295	0.22893	-0.189668
Q925I1	ATAD3	28.9814	14.5714	0.541782	-0.213725	0.173295	-0.593157	0.181815	-0.550275	0.0660511	-0.573023
Q64152	BTF3	33.1463	3.75	0.54199	0.528779	0.173414		0.848351	0.467409	0.223485	-0.520153
P59017	B2L13	14.255	3.75	0.542136	0.629112	0.173532		0.38499	0.455913	0.122041
P19096	FAS	48.3125	96.625	0.542994	0.234595	0.173651	-0.945253	0.881193	0.332619	0.229995	1.1665
P43276	H15	21.0775	3.5	0.544192	-0.0148426	0.173769		0.679033	-0.286147	0.189631
P46664	PURA2	15.405	5.25	0.544569	0.417355	0.173887		0.34138	-0.804753	0.111387
Q91YW3	DNJC3	30.4075	9.625	0.545093	-0.226161	0.174006		0.683325	-0.148658	0.190933
P16858	G3P	60.0225	27.25	0.545196	0.0473618	0.174124	-0.650812	0.36023	0.174074	0.115412	0.495808
O70252	HMOX2	31.7983	6.83333	0.545645	-0.123995	0.174242		0.904541	0.140872	0.235559
Q9WVT6	CAH14	9.09833	2.33333	0.546619	0.35098	0.174361		0.213136	1.32784	0.0741004
Q9CYI4	LUC7L	6.08286	1.42857	0.54663	-0.196445	0.174479	-0.646662	0.991892	-0.152685	0.248461
Q9CXI5	MANF	25.7675	5.125	0.546945	0.335027	0.174598		0.663876	-0.0203816	0.186553
P12265	BGLR	14.24	5.85714	0.546962	0.790314	0.174716		0.39672	0.361325	0.125118
Q7TPV4	MBB1A	13.96	11.625	0.547239	0.266443	0.174834		0.476678	0.362007	0.145123
O54749	CP2J5	40.5425	14.125	0.548447	-0.0765896	0.174953		0.480421	0.0540521	0.14607
Q99LY9	NDUS5	15.72	1.83333	0.548676	-0.111949	0.175071		0.733374	0.252708	0.199929
Q9CQW9	IFM3	23.4513	2	0.54907	-0.898596	0.175189		0.900524	-0.131698	0.234612
Q9D6S7	RRFM	19.6575	3.25	0.55023	0.338084	0.175308		0.0993435	0.0588258	0.0396544
P26443	DHE3	61.4925	48.375	0.551983	-0.00233727	0.175426	-0.227097	0.386504	0.175074	0.122751	0.901615
O09174	AMACR	47.7687	14	0.552765	0.684802	0.175545	-0.185142	0.397274	0.0441677	0.125237	0.836797
Q02257	PLAK	18.2875	9.5	0.554179	0.14518	0.175663		0.443972	0.0850911	0.137547
Q9D1A2	CNDP2	34.1043	12.1429	0.554489	0.0365322	0.175781	-1.33955	0.490591	-0.249729	0.148793	1.55218
P42208	2024-09-02	23.2362	5	0.556493	0.83632	0.1759		0.14746	0.550129	0.0548059
Q9CQE8	RTRAF	28.9425	5.125	0.558353	0.676808	0.176018		0.808866	-0.352547	0.215199
P29341	PABP1	27.7725	15.625	0.558411	0.326799	0.176136	0.367837	0.0163681	0.403305	0.0112453	2.30693
Q62264	THRSP	23.5837	1.875	0.559082	-0.593609	0.176255		0.375536	-0.913414	0.119437
Q9QY81	PO210	14.37	16.5	0.560085	-0.59678	0.176373		0.321778	-0.148696	0.105114
Q9D7X3	DUS3	22.2963	2.875	0.560593	0.508359	0.176491		0.111187	-0.396118	0.0429688
Q9JKC8	AP3M1	19.7375	4.75	0.560729	-0.676478	0.17661		0.267375	-0.789738	0.0900805
Q8CDN6	TXNL1	33.3475	7.25	0.561865	0.417451	0.176728		0.955839	0.314428	0.242188
Q60692	PSB6	23.17	3.71429	0.562162	0.193084	0.176847	-1.11732	0.945521	0.465482	0.24053	1.19092
P51859	HDGF	24.1025	3.625	0.562769	1.48025	0.176965		0.23834	0.51378	0.0809659
Q6GSS7	H2A2A	59.4867	3	0.564311	1.08182	0.177083		0.82743	-0.179176	0.219815
Q9JLZ3	AUHM	14.3287	4.375	0.565722	0.505818	0.177202		0.630682	-0.140203	0.181108
P58710	GGLO	36.6763	15.375	0.565756	-0.206071	0.17732	-1.41808	0.754426	-0.161778	0.204545	1.48807
Q8C5W3	TBCEL	25.9425	6.25	0.565816	0.624534	0.177438		0.224206	0.454061	0.0778883
Q9QWR8	NAGAB	22.11	6.5	0.566246	0.930698	0.177557	-1.35475	0.359502	1.0524	0.115057	-0.970723
P14685	PSMD3	34.2925	14.125	0.566882	0.801607	0.177675	-0.449868	0.437041	1.20588	0.135298	1.68494
Q61411	RASH	14.285	1.5	0.568109	0.186704	0.177794		0.466098	0.139096	0.142164
P62259	1433E	51.9125	11.25	0.569264	0.13391	0.177912	1.58337	0.922976	0.160202	0.237334	1.68798
Q9CQB5	CISD2	29.63	2.83333	0.570452	0.194938	0.17803		0.895686	-0.0843878	0.23331
Q6PB66	LPPRC	36.97	37.5	0.570528	0.274714	0.178149	0.197689	0.354446	0.987124	0.113873	-0.639949
Q99PT1	GDIR1	30.3912	6.875	0.570746	0.205814	0.178267	-0.495996	0.549927	0.174893	0.163352	1.10897
Q9CXE7	TMED5	17.7186	3.28571	0.570753	-0.0962665	0.178385		0.889788	0.198128	0.232008
Q91X83	METK1	46.9062	16	0.571366	-0.207967	0.178504	-0.688446	0.149268	-0.279858	0.056108	-0.557235
Q8BHC4	DCAKD	19.914	3.4	0.57173	-0.539651	0.178622		0.452665	-0.699557	0.139678
O35465	FKBP8	15.2662	3	0.571944	0.55377	0.178741		0.758055	0.696257	0.205256
P48410	ABCD1	5.84333	2.66667	0.572013	0.470785	0.178859		0.725966	-0.348675	0.198272
Q99KK2	NEUA	17.038	6.4	0.572326	0.359043	0.178977		0.50823	0.35391	0.153172
P10630	IF4A2	53.9625	10.125	0.573111	0.303657	0.179096	1.59353	0.389823	0.0506141	0.123461	2.43768
Q501J6	DDX17	14.7983	3.83333	0.573797	0.115702	0.179214		0.947926	0.00380614	0.241004
Q99KP6	PRP19	12.5013	3.625	0.5744	0.534289	0.179332		0.269161	1.15276	0.0906723
P59266	FITM2	11.545	2.25	0.574737	0.333344	0.179451		0.182626	0.841542	0.066643
Q9D7N9	APMAP	40.7571	10.2857	0.574809	-0.350429	0.179569		0.607983	-0.357171	0.176728
P97371	PSME1	60.9937	13.625	0.576027	0.1412	0.179688	-1.65458	0.503744	0.0143826	0.151397	-0.853748
Q8VE88	F1142	9.99333	2.33333	0.576114	0.372625	0.179806		0.603485	0.351287	0.175781
P23506	PIMT	15.2538	1.875	0.576183	0.345205	0.179924		0.42355	-1.00167	0.131866
P47941	CRKL	8.745	1.75	0.576192	0.487377	0.180043		0.431345	0.961198	0.133996
Q9CYH2	PXL2A	24.31	5.5	0.576664	0.199634	0.180161		0.833511	-0.148632	0.220762
P09925	SURF1	15.0325	2.25	0.576922	-0.275936	0.180279		0.45736	0.351746	0.140625
Q61490	CD166	16.595	8.25	0.577111	0.273942	0.180398		0.0272216	1.19886	0.0160985
Q9CQ75	NDUA2	31.4363	2.75	0.577472	0.387535	0.180516		0.501621	0.154861	0.15116
O08677	KNG1	6.958	3.8	0.578164	0.415928	0.180634		0.740784	0.430369	0.201468
P97372	PSME2	47.75	9.875	0.581303	-0.366418	0.180753	-1.6205	0.978997	-0.195306	0.24562	0.1644
Q8R238	SDSL	19.1043	3.14286	0.583394	1.01877	0.180871	-2.30315	0.375643	1.68988	0.119555	0.931916
P52840	ST1A1	53.135	14.375	0.583551	-0.274066	0.18099	-0.727666	0.276404	-0.0361749	0.0936316	-0.347481
Q8BW75	AOFB	53.6325	24.875	0.583635	-0.153533	0.181108	-0.300777	0.468301	0.0234753	0.143111	1.20788
P55264	ADK	48.7537	18.125	0.584	-0.143555	0.181226	-0.382753	0.0233314	-0.176748	0.0139678	0.354856
P51150	RAB7A	50.8475	9	0.585629	-0.604494	0.181345		0.482863	-0.202736	0.146899
Q03265	ATPA	65.96	56.5	0.58646	-0.101037	0.181463	-0.488087	0.605718	0.0705855	0.176255	0.714855
Q91VT4	CBR4	34.43	6.125	0.586656	0.205208	0.181581		0.640191	-0.233006	0.183002	1.49947
Q9CQZ6	NDUB3	25.6	2.125	0.587875	-0.579175	0.1817		0.778433	-0.32842	0.20928
P08249	MDHM	53.5862	16.375	0.589255	0.171759	0.181818	-0.508736	0.0268107	0.390715	0.0158617	0.903715
Q99KR7	PPIF	13.008	2	0.589363	1.03669	0.181937		0.767825	-0.51916	0.207623
Q9DCD0	6PGD	27.0425	10	0.590135	0.233986	0.182055	-0.893055	0.725354	0.243975	0.198035	0.149764
Q9R0H0	ACOX1	69.875	46.25	0.590231	0.233992	0.182173	-0.851341	0.557991	0.484877	0.165009	-0.29527
P60766	CDC42	18.1288	2.25	0.590319	-0.283519	0.182292		0.867176	-0.258914	0.226918
P62897	CYC	59.0463	9.25	0.59151	-0.00792234	0.18241	-0.675123	0.158533	0.173876	0.0585938	0.699104
P54728	RD23B	23.68	5.83333	0.592636	0.586862	0.182528		0.181506	0.693084	0.0658144
A2ALW5	DJC25	6.44	2	0.596682	-0.246259	0.182647		0.0408543	-0.798617	0.0201231
O55029	COPB2	22.2775	13.25	0.596731	0.272931	0.182765	-0.62401	0.0476148	0.731753	0.0226089	0.404191
O35459	ECH1	51.91	14	0.596923	0.469548	0.182884	-1.22388	0.676767	0.218246	0.18892	-1.04497
Q99KP3	CRYL1	22.885	5	0.597516	0.569202	0.183002		0.4245	0.533231	0.132221
O35488	S27A2	47.3987	36.25	0.598712	-0.0987569	0.18312	-1.30707	0.665965	0.0271552	0.187145	0.103623
Q78IK2	ATPMK	44.6138	3.75	0.600803	0.360011	0.183239		0.0683393	0.398758	0.0295928
Q5SX39	MYH4	9.31	3.5	0.600844	4.5735	0.183357		0.200195	4.13246	0.0700758
Q99LC3	NDUAA	44.93	13.5	0.601052	-0.255316	0.183475	-0.18381	0.811298	0.205716	0.215791	1.0321
B2RX12	MRP3	6.935	6.875	0.601074	0.421063	0.183594		0.634355	0.808724	0.181581
O54774	AP3D1	8.14	6.2	0.601825	0.372732	0.183712		0.492028	-0.541841	0.149266
P19324	SERPH	27.03	7.14286	0.602219	0.289331	0.18383		0.71025	0.602523	0.196496
Q6P1F6	2ABA	6.2625	2.25	0.602413	-0.111807	0.183949		0.221558	0.352137	0.0767045
Q80W54	FACE1	18.442	6.4	0.602584	-0.103523	0.184067		0.376468	0.378882	0.120147
Q8R395	COMD5	14.2287	2	0.603109	0.244603	0.184186		0.997472	-0.0530992	0.249527
Q61699	HS105	8.05875	4.75	0.603867	0.185756	0.184304		0.170461	0.0112735	0.0623816
P08122	CO4A2	5.4775	5.75	0.604208	-0.72291	0.184422		0.61138	-0.779235	0.177202
Q8VCF0	MAVS	9.6925	3	0.604303	1.38387	0.184541	-0.895617	0.653682	0.464587	0.184541	-2.34425
Q61316	HSP74	28.0475	19.125	0.604401	0.278403	0.184659	0.135648	0.353866	0.25436	0.113755	0.605853
P24452	CAPG	11.045	2.75	0.605459	1.32761	0.184777		0.690728	0.60199	0.192353
Q8VH51	RBM39	8.84625	3.625	0.605847	0.883338	0.184896		0.384527	1.20068	0.121922
Q9JIM1	S29A1	7.57167	2.66667	0.607127	0.491036	0.185014		0.252032	0.367673	0.0857008
O08553	DPYL2	28.3214	9.57143	0.607228	0.273454	0.185133	0.953614	0.242437	0.513642	0.0826231	1.15114
Q9D819	IPYR	47.4487	14.625	0.607946	-0.0577521	0.185251	-0.683023	0.351549	0.00483371	0.1134	-0.0420813
P15116	CADH2	19.555	10.3333	0.608219	0.323361	0.185369		0.337333	0.83381	0.109848
Q3U3R4	LMF1	11.8767	5	0.60837	-0.451954	0.185488		0.249554	-0.620062	0.0849905
Q14DH7	ACSS3	12.7567	6.83333	0.608461	1.07516	0.185606	-0.080662	0.394332	0.985437	0.124645	1.54158
Q9DCL9	PUR6	18.47	6.5	0.609497	-0.0247784	0.185724	-1.11478	0.902802	-0.176299	0.23544	2.75818
P16015	CAH3	72.4038	28.5	0.609993	0.475113	0.185843	-0.420697	0.711082	0.168231	0.196615	0.670664
O70310	NMT1	19.6562	5.375	0.612617	0.535697	0.185961	1.27664	0.6368	0.326082	0.182173	2.86021
P48722	HS74L	7.4	3.2	0.613834	0.831562	0.18608		0.478451	1.20658	0.145478
P56213	ALR	11.87	1.75	0.614217	0.7159	0.186198		0.518823	1.10754	0.154593
P38060	HMGCL	38.695	11.125	0.61568	-0.0551524	0.186316	-0.685225	0.133513	0.184379	0.0506629	0.0254361
P62754	RS6	21.5362	8.875	0.615734	-0.0749751	0.186435	-0.930672	0.85916	-0.033801	0.225616	1.47719
P52019	ERG1	12.1	3.8	0.616305	-0.339576	0.186553		0.920949	0.0422101	0.237098
Q9DCT8	CRIP2	21.0312	2.875	0.616373	0.607893	0.186671		0.236358	0.928865	0.0801373
Q9JM14	NT5C	27.6429	3.42857	0.616801	1.01068	0.18679		0.692008	1.0146	0.19259
Q9DC16	ERGI1	22.3567	3.33333	0.621036	0.142946	0.186908		0.837461	-0.332056	0.221946
Q9D023	MPC2	43.2088	5.75	0.621527	-0.354713	0.187027		0.602746	-0.24107	0.175189
E9QAM5	HELZ2	1.48	2.33333	0.621696	0.696607	0.187145		0.224756	2.31316	0.078125
P43024	CX6A1	61.5975	6.375	0.622486	-0.0237831	0.187263	-0.480069	0.148538	0.689594	0.0553977	1.11826
Q60930	VDAC2	32.12	8.125	0.624336	-0.409026	0.187382	-0.41968	0.963391	-0.034081	0.243726	1.91454
P62309	RUXG	17.11	1.16667	0.624866	0.282518	0.1875		0.733685	0.162884	0.200047
Q6P3A8	ODBB	22.9175	5.875	0.624952	-0.551546	0.187618	-0.324619	0.528012	-0.221974	0.158617	1.03078
A6X919	D19L1	9.555	4.25	0.625509	0.869502	0.187737		0.990838	0.0236308	0.248106
Q8VDD5	MYH9	45.2437	86.25	0.627554	-0.120879	0.187855	-3.00523	0.503899	0.142964	0.15187	-1.43254
Q9CXS4	CENPV	31.2357	5.85714	0.62791	0.772124	0.187973		0.367698	0.760963	0.117306
Q99JR1	SFXN1	52.64	11.875	0.629134	-0.253412	0.188092	-0.661197	0.422135	0.0727972	0.131747	1.85354
Q9WUZ9	ENTP5	37.1475	10.875	0.629428	-0.0839582	0.18821	2.03885	0.4433	0.173879	0.137429	-0.404844
Q8K441	ABCA6	11.0538	11.375	0.629474	0.174986	0.188329	-2.12672	0.858194	0.234116	0.22526	-1.49546
Q9D7I5	LHPP	26.52	3.8	0.631068	0.592184	0.188447		0.224177	0.522196	0.0777699
Q7TQI3	OTUB1	26.2937	6	0.631229	0.888808	0.188565		0.438341	1.14725	0.135772
P97821	CATC	8.84875	3.25	0.631279	0.34422	0.188684		0.467487	-0.523911	0.142637
Q9CWZ7	SNAG	9.6975	2.25	0.631729	-0.128698	0.188802		0.763732	-0.177612	0.206676
P07759	SPA3K	32.385	6.75	0.63191	0.390594	0.18892	-4.14621	0.821709	0.137207	0.218395	-1.90489
P29788	VTNC	10.095	3.125	0.632039	0.561577	0.189039		0.269855	-0.0680786	0.0910275
Q64727	VINC	46.1063	36.625	0.632389	-0.433377	0.189157	-0.724706	0.990413	0.155835	0.247988	-0.26635
Q9ERG0	LIMA1	12.9	6.125	0.632821	0.0737724	0.189276	0.442596	0.159548	0.281364	0.0589489	0.599658
Q9CZE3	RAB32	22.0483	3.66667	0.633598	0.170524	0.189394		0.944226	0.0824946	0.240175
Q91YQ5	RPN1	44.7375	26.625	0.634373	-0.295088	0.189512	-0.138381	0.536372	-0.303682	0.160156	1.25576
P54869	HMCS2	60.9012	44.875	0.634898	0.0376627	0.189631	-0.462443	0.126197	0.00425972	0.0486506	0.216349
Q91YX5	LGAT1	22.486	6.4	0.63555	-0.407674	0.189749		0.482954	-0.0540168	0.147017
Q3UUI3	THEM4	11.5543	2.28571	0.635941	0.501123	0.189867		0.942288	0.0761767	0.240057
Q6P542	ABCF1	12.395	6.875	0.636023	1.8038	0.189986		0.831174	0.167306	0.220407
Q4VBD2	TAPT1	15.1583	4.83333	0.636309	0.0902046	0.190104		0.261317	-0.807898	0.0879498
Q9CQ54	NDUC2	16.56	2	0.63698	-0.220743	0.190223		0.745406	-0.211274	0.202652
Q9CR16	PPID	13.404	4.2	0.63774	1.33824	0.190341		0.74714	0.513528	0.203007
O54988	SLK	2.02875	1.5	0.638133	0.504145	0.190459		0.517987	-0.603667	0.154356
P97478	COQ7	20.045	2.75	0.638629	-0.519033	0.190578		0.677879	0.271511	0.189512
Q61768	KINH	7.12	4.57143	0.638664	-0.478857	0.190696		0.559371	-0.568521	0.165365
Q9DCV4	RMD1	24.5075	6.25	0.638961	-0.112079	0.190814		0.0821491	-0.37484	0.0345644
P48193	EPB41	16.3038	9.125	0.639011	0.386495	0.190933	0.0621356	0.276119	0.442747	0.0935133	-0.116953
Q9CPR4	RL17	32.405	7.625	0.639108	0.0313858	0.191051	-0.677159	0.236573	0.170755	0.0802557	1.44965
P30999	CTND1	28.0733	17.5	0.640011	0.0661794	0.19117		0.341462	0.302045	0.111506
Q9D6J5	NDUB8	33.6025	5.25	0.640105	-0.457255	0.191288	0.907332	0.740917	-0.10017	0.201586	4.11825
Q9R008	KIME	11.8257	2.85714	0.640402	0.987126	0.191406		0.323336	-0.633141	0.105824
Q8CAQ8	MIC60	47.1912	30.875	0.64129	2.83842	0.191525	0.500753	0.248445	3.29663	0.0847538	2.64662
Q61147	CERU	11.0025	8.25	0.642778	0.151391	0.191643	1.20639	0.0419124	-0.263094	0.020715	3.62697
Q8BGD9	IF4B	9.47	2.875	0.643011	0.408549	0.191761		0.749185	0.796721	0.20348
P52480	KPYM	30.75	12.5714	0.643195	0.0541017	0.19188	0.160543	0.382855	-0.339042	0.12133	0.915113
P22907	HEM3	16.1687	3.875	0.644076	0.266245	0.191998		0.135117	0.82611	0.0511364
Q9CZ30	OLA1	22.475	7.375	0.644345	0.0569806	0.192116	-0.157192	0.897139	0.219482	0.233546	0.805983
Q5FW57	GLYAL	51.7313	13.25	0.644508	0.304074	0.192235	-1.86913	0.312331	0.39847	0.102983	-0.764187
P17751	TPIS	52.8113	13.5	0.644899	-0.149249	0.192353	-0.448884	0.719791	-0.171832	0.197443	0.857157
Q9R0P5	DEST	45.53	6.75	0.645717	0.0246311	0.192472	-0.548291	0.595113	0.000300498	0.173651	0.922579
P22437	PGH1	8.4925	3.75	0.645979	0.142634	0.19259		0.9207	0.431814	0.236742
P97823	LYPA1	35.76	4.875	0.647743	0.439456	0.192708	2.1659	0.293018	0.58375	0.0971828	-0.0861951
P46638	RB11B	43.4075	5.375	0.647972	-0.250534	0.192827	0.345568	0.427411	-0.193412	0.133168	2.62818
O55028	BCKD	4.575	1.16667	0.648827	-0.396909	0.192945		0.405926	-1.07535	0.127131
Q99JR5	TINAL	18.4	5.25	0.649282	-0.0481493	0.193063		0.78475	0.0386099	0.210109
Q02788	CO6A2	19.56	16.75	0.650415	-0.386196	0.193182		0.421141	-0.0981096	0.131392
O70194	EIF3D	9.8525	4.125	0.651251	0.141626	0.1933		0.795125	-0.131771	0.212713
Q8VBW6	ULA1	6.5075	1.75	0.652426	-0.456812	0.193419		0.93959	-0.0757562	0.239583
Q920A5	RISC	19.0525	6.375	0.652535	0.29172	0.193537	-2.80276	0.699808	0.288223	0.194484	-3.79738
Q99K41	EMIL1	12.125	7.33333	0.653708	0.954586	0.193655		0.573018	-1.38523	0.168797
P01837	IGKC	36.5662	3.625	0.653879	1.84746	0.193774		0.522566	2.06263	0.156723
P50516	VATA	27.9775	12.25	0.654202	0.713077	0.193892	-3.63618	0.754008	1.1936	0.20419	-4.11944
Q6ZWY3	RS27L	28.1238	2.25	0.654815	0.128493	0.19401		0.710116	0.14763	0.196378
Q99J08	S14L2	48.945	19.375	0.655219	0.0202133	0.194129	-0.561304	0.200504	0.260899	0.0703125	0.551862
Q9JIY5	HTRA2	15.5957	4.42857	0.655296	0.444199	0.194247		0.931734	-0.228096	0.238755
Q8K0R6	GLTD2	7.32	1.5	0.655507	-0.3852	0.194366		0.725694	0.237642	0.198153
Q9R0P6	SC11A	27.596	5.4	0.655508	-0.277624	0.194484		0.839101	-0.178941	0.22242
Q64012	RALY	12.73	2.42857	0.657567	0.361718	0.194602		0.628785	-0.404995	0.180634
P97742	CPT1A	30.11	19.75	0.658221	-0.069935	0.194721	-0.397792	0.754131	-0.243587	0.204309	-0.404079
Q9Z1P6	NDUA7	22.5663	2.25	0.658579	0.222553	0.194839	-2.21876	0.3239	1.1508	0.106179	-0.281713
Q8K4F5	ABHDB	25.7338	3.875	0.658851	0.676381	0.194957		0.361083	-0.886813	0.115767
Q60854	SPB6	18.4525	5.125	0.658896	0.254422	0.195076	-0.882998	0.193042	0.248839	0.0693655	-1.27171
Q8R059	GALE	27.5225	6	0.660005	0.241839	0.195194		0.601662	-0.445659	0.174953
P21440	MDR3	17.728	14.8	0.660493	-0.0590381	0.195312	-2.60559	0.758521	0.345368	0.205492	-0.536953
P26039	TLN1	36.2737	58	0.660929	-0.270293	0.195549	-1.15139	0.308682	-0.0106268	0.101799	-0.712724
Q7TT50	MRCKB	5.69833	6.33333	0.661485	-0.515063	0.195668		0.255196	-0.00231848	0.0867661
Q9ESP1	SDF2L	23.6557	2.42857	0.661756	-0.0610903	0.195786		0.570283	0.292274	0.167732
P47809	MP2K4	9.74	2.33333	0.661921	-0.392413	0.195904		0.289848	-0.897219	0.0962358
P97493	THIOM	17.6414	2.28571	0.662175	0.25174	0.196023		0.694387	-0.0591748	0.193537
P10922	H10	17.395	3.875	0.662274	-0.28319	0.196141		0.998235	0.0113915	0.249763
Q71KT5	ERG24	21.5912	5.75	0.662282	-0.0600238	0.196259		0.601804	-0.843637	0.175071
Q8BTZ7	GMPPB	18.444	4.4	0.662553	1.2238	0.196378		0.655027	0.553994	0.184896
P05202	AATM	55.5237	27.625	0.662707	0.377222	0.196496	-0.266988	0.624448	0.380591	0.179806	0.591565
P04186	CFAB	6.34429	3.71429	0.663486	-0.354819	0.196615		0.317733	-0.741699	0.104285
Q91X52	DCXR	34.015	6.375	0.664961	0.310288	0.196733	-0.295086	0.786826	0.125442	0.210819	0.682165
P39054	DYN2	22.4317	13.8333	0.664984	0.607016	0.196851		0.300438	0.581094	0.0993134
P97364	SPS2	41.5388	11.625	0.665765	0.107663	0.19697	-1.60348	0.322481	0.173432	0.105469	-0.0898944
Q9D5T0	ATAD1	14.6429	3	0.666931	-0.370982	0.197088		0.546398	-0.398735	0.16205
Q60634	FLOT2	25.98	8.4	0.66706	0.147822	0.197206		0.369855	0.670122	0.117779
Q9DBE8	ALG2	16	4.2	0.668788	0.111143	0.197325		0.0848233	-0.20418	0.0355114
P62911	RL32	11.4812	1.625	0.669219	0.17793	0.197443		0.345238	0.0816738	0.112453
Q04857	CO6A1	18.4	15.8	0.669843	-0.458063	0.197562		0.404898	-0.105528	0.126776
Q9DCM2	GSTK1	59.79	13.125	0.670526	-0.00942313	0.19768	-0.995983	0.733184	0.11955	0.199811	-0.0104082
Q8VHE0	SEC63	31	18.6	0.671191	0.201277	0.197798		0.898387	-0.0866	0.233902
Q3THE2	ML12B	47.3837	5.25	0.67262	-0.177979	0.197917		0.803382	-0.134626	0.21437
Q9JLV1	BAG3	6.9325	2.5	0.673189	-0.703644	0.198035		0.747279	0.407437	0.203125
Q9JKB1	UCHL3	26.61	4.8	0.67339	0.297297	0.198153	2.15763	0.947584	0.409262	0.240885	2.3625
P62082	RS7	58.8912	12.25	0.673473	-0.255712	0.198272	-0.281705	0.36601	-0.0933053	0.116832	1.90581
P56657	CP240	40.2225	17.75	0.673883	-0.242885	0.19839	-1.84797	0.777139	-0.385886	0.208925	-1.40729
P56593	CP2AC	67.8863	34.125	0.674637	-0.545776	0.198509	-1.02396	0.251867	-0.35574	0.0855824	0.126306
P84104	SRSF3	20.4262	2.5	0.675456	0.576718	0.198627		0.273832	0.984907	0.0923295
Q91Y97	ALDOB	56.1825	26.25	0.676702	-0.0480674	0.198745	0.0107177	0.57558	-0.0538648	0.169389	-0.224921
Q9CXA2	T3HPD	13.065	3	0.676823	0.501562	0.198864		0.896147	0.279162	0.233428
Q9WVK4	EHD1	37.2188	7.375	0.676864	0.440681	0.198982	-1.96622	0.34851	0.463025	0.113045
P10649	GSTM1	76.4912	20.375	0.677434	-0.0306512	0.1991	-0.356301	0.555986	-0.123183	0.164536	1.05477
Q9R0M6	RAB9A	21.5188	3.125	0.677597	-0.439559	0.199219		0.745003	-0.159059	0.202533
Q9D1G1	RAB1B	49.8762	3.25	0.678054	0.0839421	0.199337	-0.256955	0.975551	0.0803355	0.245265	1.14767
Q5RKZ7	MOCS1	16.6275	6.375	0.678304	0.745475	0.199455		0.938527	-0.257918	0.239465
B2RXS4	PLXB2	7.564	8.6	0.678842	-0.0712906	0.199574		0.441987	-0.217217	0.136955
P19639	GSTM3	60.2062	10.125	0.678968	-0.399733	0.199692	-0.712227	0.932203	-0.16433	0.238991	1.09807
P62900	RL31	28.3	3.5	0.680098	0.205544	0.199811		0.260468	0.0985737	0.0878314	2.60176
Q8K273	EMC5	39.695	3.5	0.680153	-0.329285	0.199929		0.362831	-0.36938	0.116122
P61982	1433G	37.195	4.5	0.681396	0.292649	0.200047	-0.746545	0.247223	0.326821	0.0843987	1.17641
O35643	AP1B1	32.105	12.5	0.681797	-0.216357	0.200166	-0.62156	0.941598	0.119971	0.239938	0.64386
Q9EP75	CP4FE	23.2557	9.42857	0.682092	0.0735011	0.200284		0.376104	0.110473	0.119673
Q6P4T2	U520	5.53167	6.5	0.682337	-0.258766	0.200402		0.56198	-0.371803	0.166193
Q99KQ4	NAMPT	30.4483	12	0.682575	1.01628	0.200521	5.72099	0.995934	0.714822	0.249171	6.16203
Q9CRD0	OCAD1	42.3083	7.66667	0.682701	-0.415791	0.200639		0.877312	-0.0606079	0.229403
Q8VC97	BUP1	23.4725	6.25	0.682879	0.502776	0.200758	1.89228	0.987994	-0.168646	0.247751	1.80048
Q8VCH6	DHC24	12.6925	4.625	0.684362	-0.148497	0.200876		0.646139	-0.170709	0.183475
P62192	PRS4	29.145	8.875	0.684641	0.0624399	0.200994	0.678013	0.32536	0.595868	0.106652	0.508436
Q8VE37	RCC1	14.0457	3.42857	0.685132	0.510407	0.201113		0.155533	0.42631	0.0578835
P28653	PGS1	25.744	7.6	0.685279	0.143144	0.201231		0.680621	0.448851	0.190104
O08709	PRDX6	74.05	24.375	0.68536	-0.00600211	0.201349	-0.231764	0.572262	-0.226876	0.168561	0.911163
Q7TNV0	DEK	6.632	2	0.685566	-0.34334	0.201468		0.394227	0.753148	0.124527
Q3UGR5	HDHD2	28.2825	3.5	0.68716	0.191431	0.201586		0.244779	-1.08958	0.0833333
Q8K0Z7	TACO1	22.7875	4.25	0.688276	0.540006	0.201705		0.991049	-0.0951723	0.248224
Q9WV02	RBMX	7.74	2.25	0.688283	0.63992	0.201823		0.633512	0.140538	0.181463
Q8K2C9	HACD3	14.0471	3.57143	0.688478	-0.260893	0.201941		0.603207	-0.186852	0.175426
Q8BKC5	IPO5	10.4186	7.28571	0.688954	-0.374078	0.20206		0.973861	-0.0201785	0.245028
Q91WT9	CBS	38.795	14.5	0.6893	0.359659	0.202178	-1.29026	0.788242	0.186523	0.211529	-1.12195
Q9D1R9	RL34	12.1083	1.66667	0.690008	0.127605	0.202296		0.815888	1.1919	0.217093
Q9D273	MMAB	14.4671	2.28571	0.691094	1.03325	0.202415		0.588927	1.22273	0.172822
P10518	HEM2	48.9038	10.25	0.691323	0.125712	0.202533	-0.594202	0.389278	0.304676	0.123224	0.549255
Q91WK2	EIF3H	22.7638	5.625	0.691409	0.159767	0.202652		0.317302	0.0122165	0.104048
P24547	IMDH2	13.89	5.2	0.692073	0.958362	0.20277		0.881928	0.502274	0.23035
P28271	ACOHC	45.0087	33.625	0.693056	0.0918187	0.202888	0.24089	0.120911	-0.198347	0.0465199	1.24846
O88455	DHCR7	7.03714	2.57143	0.693184	-0.140796	0.203007		0.0798709	-0.664048	0.0337358	-5.27142
Q9R0Q9	MPU1	9.58	2.16667	0.693257	-0.351334	0.203125		0.925689	-0.28453	0.237926
P47754	CAZA2	52.535	7.25	0.694078	0.303158	0.203243	0.950429	0.387478	0.293197	0.123106	0.558196
Q9JIZ0	CMLO1	19.278	2.8	0.695886	-0.197208	0.203362		0.468798	-0.383171	0.143348
Q9D662	SC23B	21.1229	8.14286	0.697306	-0.0870335	0.20348		0.497325	0.427358	0.150568
P27659	RL3	34.2125	12	0.69778	-0.0449691	0.203598	-4.91507	0.196855	-0.0168089	0.069839	-1.03117
Q9DCC8	TOM20	21.656	2	0.698902	-0.356139	0.203717		0.179673	0.216019	0.0652225
P06909	CFAH	2.83714	2.14286	0.699098	0.0961609	0.203835		0.526544	0.171704	0.158381
Q9QXD6	F16P1	58.6525	26.125	0.699159	0.0811963	0.203954	-0.825632	0.448238	0.186162	0.138613	0.300771
P63323	RS12	11.9313	1.875	0.699836	0.0312938	0.204072		0.475427	0.175474	0.144531
Q6PDM2	SRSF1	15.4371	3.85714	0.699884	0.503362	0.20419		0.3053	1.52224	0.101089
Q6ZQI3	MLEC	29.2614	7.14286	0.70017	-0.10904	0.204309		0.956459	-0.171945	0.242543
P47964	RL36	13.2137	2.25	0.70065	-0.127839	0.204427	-0.63009	0.245776	-0.241841	0.0839252
P21107	TPM3	25.5688	4	0.700931	0.612013	0.204545		0.520695	-0.624618	0.155895
Q60710	SAMH1	20.82	9.125	0.702766	0.239758	0.204664	0.505528	0.159487	0.458944	0.0588305	-0.605749
Q3UN02	LCLT1	10.53	2.8	0.70286	-0.332336	0.204782		0.342079	-0.43825	0.111861
Q9D0T1	NH2L1	11.8343	1.28571	0.706522	0.244612	0.204901		0.587729	-0.433253	0.172348
Q9CQ69	QCR8	57.4688	4.125	0.706706	-0.122661	0.205019		0.162973	-0.0934692	0.0606061
Q9R257	HEBP1	42.63	5.125	0.707014	-0.299945	0.205137		0.550127	-0.933966	0.163471	-4.54301
P05213				0.708153	0.0712826	0.205256		0.248082	0.230843	0.0846354
Q71LX4	TLN2	14.0563	15	0.709087	-0.397277	0.205374	1.24293	0.741201	-0.498753	0.201705	-1.04439
O55022	PGRC1	59.3575	14.625	0.710021	-0.0994264	0.205492	-0.736176	0.76015	-0.0626259	0.205966	0.143127
P46935	NEDD4	6.75125	4	0.710777	0.809495	0.205611		0.777233	0.603803	0.209044
Q62418	DBNL	10.7486	2.71429	0.71132	-0.282015	0.205729		0.262714	0.704678	0.0890152
P70441	NHRF1	31.7613	8.75	0.712601	-0.0202272	0.205848	0.602057	0.692422	0.258788	0.192708	1.48546
P01887	B2MG	15.7575	2	0.713243	0.00886734	0.205966		0.356782	-0.158405	0.114583
P14115	RL27A	19.595	2.75	0.713449	-0.0127687	0.206084		0.811572	-0.145247	0.216027
O35343	IMA3	11.5875	2.5	0.713965	-0.616262	0.206203		0.793049	-0.10473	0.212358
O70378	EMC8	21.6175	3.25	0.714459	-0.361593	0.206321		0.910278	-0.273719	0.236032
G5E8V9	ARFP1	16.0867	3.16667	0.714934	-0.124082	0.206439		0.526405	0.48719	0.158144
Q9ERU9	RBP2	3.63714	6.85714	0.715569	-0.107299	0.206558		0.107882	0.599141	0.0419034
Q64374	RGN	54.6412	18.5	0.717754	0.109463	0.206676	-0.274299	0.0253056	-0.150562	0.0150331	0.913958
P12382	PFKAL	13.1833	6.33333	0.717895	0.823019	0.206795		0.237095	1.52498	0.0804924
Q9JIA7	SPHK2	9.788	3.4	0.718697	0.293834	0.206913		0.796907	0.149529	0.213187
Q80UU9	PGRC2	22.8113	3.625	0.718704	0.207461	0.207031		0.77093	-0.228074	0.208333
P51175	PPOX	18.3433	4.83333	0.719294	1.09832	0.20715		0.0871516	1.40488	0.0359848
Q8C1B7	2024-09-11	10.6386	2.57143	0.719365	0.0811343	0.207268		0.952521	0.157622	0.241596
Q9QUR6	PPCE	23.03	11.75	0.719481	1.01572	0.207386	-1.01721	0.297222	0.641239	0.0981297	-1.99885
Q9QYB1	CLIC4	16.2733	2.33333	0.719917	0.556044	0.207505		0.451762	-0.360099	0.139441
P17879	HS71B	25.23	4	0.720217	-0.625058	0.207623	0.709661	0.902546	-0.211368	0.235204	2.19333
Q63836	SBP2	62.118	6.8	0.721837	1.33855	0.207741	-0.185561	0.701238	1.18002	0.194721	0.656693
Q8R050	ERF3A	5.895	2.5	0.722176	0.248888	0.20786		0.405882	0.542769	0.127012
P61458	PHS	55.6487	5.625	0.722215	0.313454	0.207978	-0.468196	0.586682	0.101551	0.171875	0.981514
Q3THK7	GUAA	13.7988	5.375	0.724072	0.362709	0.208097		0.749183	0.880719	0.203362
Q9EQF5	DPYS	34.7075	15.25	0.724193	0.00239925	0.208215	-1.66056	0.827216	0.17724	0.219697	-1.03653
O54962	BAF	39.554	2.6	0.724424	0.610526	0.208333		0.868232	0.220044	0.227273
Q8VDG5	PPCS	13.1825	3.5	0.72452	1.20284	0.208452		0.170127	1.22077	0.0622633
O88342	WDR1	20.235	7.5	0.725581	0.843642	0.20857	-1.72205	0.669549	-0.397467	0.187263	-0.435547
P60229	EIF3E	29.8875	10.25	0.726348	0.384211	0.208688	-0.195136	0.664303	0.535871	0.18679	-0.648451
P16406	AMPE	17.62	11.625	0.726815	-0.474038	0.208807		0.00277741	1.09339	0.00307765
Q3UJU9	RMD3	27.4725	10.25	0.727186	-0.239275	0.208925		0.892895	0.0645333	0.232836
Q8VBT0	TMX1	12.6957	2.85714	0.72741	-0.214396	0.209044		0.376441	-0.657469	0.120028
Q9CQ73	PKP2	17.862	9.8	0.727726	-0.128665	0.209162		0.899184	0.17649	0.234257
Q9CPT4	MYDGF	23.616	3.2	0.728653	1.49738	0.20928		0.397797	0.955395	0.125592
P01864	GCAB	17.9125	3.875	0.728697	0.925624	0.209399		0.0254753	-0.400607	0.0151515
P19157	GSTP1	71.0712	16	0.729332	0.439841	0.209517	-0.374703	0.956947	0.388497	0.242661	0.850101
P23780	BGAL	8.13667	4.16667	0.729417	0.230552	0.209635		0.957259	0.0320911	0.242779
P04919	B3AT	20.2362	14	0.729551	-0.274478	0.209754	1.29055	0.766607	0.41835	0.207031	2.59338
P62305	RUXE	17.5486	1.42857	0.729935	0.441314	0.209872		0.50645	0.577263	0.152817
P63038	CH60	71.5537	57.875	0.731151	-0.093497	0.209991	-0.192495	0.376377	0.0938726	0.11991	0.896822
Q9QWG7	ST1B1	23.3712	4.5	0.731352	-0.12538	0.210109		0.800521	0.124955	0.213897
P23475	XRCC6	4.935	1.5	0.73191	-0.328272	0.210227		0.369479	-0.86429	0.117661
Q8BFW7	LPP	14.7043	5.42857	0.731972	0.607125	0.210346		0.790628	0.0962928	0.212121
Q8K1N1	PLPL8	3.79	2.2	0.732523	-0.152546	0.210464		0.864236	0.06655	0.226089
Q9DC61	MPPA	15.6475	5.5	0.7343	0.485651	0.210582	1.24257	0.310992	1.55915	0.102746	2.21083
P15864	H12	29.34	3.8	0.734662	0.288225	0.210701		0.589352	-0.302527	0.17294	-4.16327
Q8BNI4	DERL2	16.23	1.8	0.735114	-0.266987	0.210819		0.319997	0.115628	0.104759
P39061	COIA1	6.4975	6.5	0.73532	-0.234711	0.210938		0.902662	-0.0817572	0.235322
Q8VI47	MRP2	17.84	20	0.735908	0.107033	0.211056		0.171445	1.2953	0.0628551
E9PV24	FIBA	27.075	19.25	0.736249	0.0945192	0.211174	-2.50153	0.488487	0.925318	0.148556	-0.486896
Q922Q8	LRC59	23.2075	7.5	0.736529	-0.124139	0.211293		0.5515	-0.20483	0.163944	-1.25103
Q9CPW5	SSRB	18.03	2	0.736579	-0.308809	0.211411		0.106338	-1.26695	0.0411932
Q9EQK5	MVP	49.0562	29	0.736983	0.310093	0.211529	-1.23238	0.786599	0.236961	0.210701	-4.25688
Q9CQV8	1433B	46.9537	6.375	0.737625	1.17257	0.211648	-0.310922	0.576051	2.54698	0.169508	0.827224
Q3TDQ1	STT3B	13.244	8.2	0.737966	0.144969	0.211766		0.66274	-0.115375	0.185961
P12791	CP2BA	6.08	2.2	0.73845	-0.368425	0.211884		0.3079	0.530101	0.101326
O08705	NTCP	9.20833	2.5	0.740962	0.191999	0.212003		0.273767	0.961681	0.0922112
O35658	C1QBP	26.8257	5	0.741963	0.286144	0.212121	1.37587	0.496185	0.729361	0.150095	-1.16494
Q6NZC7	S23IP	3.7325	2.25	0.744025	0.154914	0.21224		0.162857	0.662113	0.0603693
P25444	RS2	36.7725	9.625	0.744214	-0.0277494	0.212358	0.0599913	0.333004	-0.166672	0.108783	0.825498
P35492	HUTH	34.855	19	0.744816	-0.0674432	0.212476	-0.636209	0.579396	-0.0517424	0.170099	0.515135
A2A974	CP4CB	37.205	3.5	0.744968	-0.4468	0.212595		0.830434	-0.348016	0.220289
Q3T9X0	GTR9	5.538	2.4	0.745572	0.171557	0.212713		0.00777571	-0.950772	0.00651042
Q7TNC4	LC7L2	6.37875	1.75	0.746274	0.320921	0.212831		0.406726	0.404564	0.127604
Q9D0M3	CY1	52.3075	12.625	0.746324	-0.229402	0.21295	-1.10763	0.674503	-0.0115849	0.188092	0.970835
O88844	IDHC	54.4675	22.75	0.750232	0.0240232	0.213068	-0.273626	0.572091	-0.0820177	0.168324	1.09408
Q80XN0	BDH	36.115	13	0.752155	0.0876583	0.213187	-0.956813	0.746671	0.12885	0.202888	1.31662
Q9DB20	ATPO	60.8563	16.625	0.752575	-0.151477	0.213305	-0.22428	0.644364	0.0761107	0.18312	0.867651
Q62425	NDUA4	57.47	5	0.753996	-0.203258	0.213423	0.816522	0.838633	-0.038229	0.222183	2.27731
Q9CQ91	NDUA3	43.336	2.4	0.754265	-0.439511	0.213542		0.977389	0.0193903	0.245502
P16331	PH4H	50.0012	26	0.755535	0.108207	0.21366	-0.471053	0.41136	-0.254066	0.128906	-0.226362
Q01279	EGFR	12.1913	11.375	0.755803	0.674113	0.213778		0.819948	0.938517	0.217921
Q6PFD9	NUP98	3.194	4	0.756006	-0.857315	0.213897		0.638157	-1.49964	0.18241
P35564	CALX	40.7788	22.375	0.756493	-0.217394	0.214015	-0.187697	0.877912	-0.276859	0.229759	1.97682
Q99K48	NONO	21.6713	6.375	0.757275	0.134429	0.214134		0.663952	0.455719	0.186671	1.95296
P84096	RHOG	17.15	2.5	0.757652	0.225768	0.214252		0.27338	-0.236791	0.0920928
Q03249	GALT	20.7125	4.75	0.757991	0.376063	0.21437		0.573756	-0.461302	0.168916
Q8BGG9	ACNT2	25.478	3.8	0.758962	-0.306751	0.214489		0.548883	-0.000155338	0.162879
Q62000	MIME	14.7625	3	0.760252	-0.651361	0.214607		0.95532	-0.0782701	0.241951
Q60991	CP7B1	29.555	13.1667	0.76071	-0.334172	0.214725		0.877134	-0.380174	0.229285
Q9D8X1	CUTC	13.604	2	0.76113	0.246856	0.214844		0.138767	1.04214	0.0525568
A3KMP2	TTC38	30.6914	10.5714	0.761528	0.597201	0.214962	-1.05335	0.888404	0.000375734	0.231771	2.20952
Q9CQR4	ACO13	35.8038	3.75	0.762083	0.700324	0.21508	-5.37179	0.699593	0.672521	0.194366	-0.926977
Q5F2F2	ABH15	8.59143	2.71429	0.762252	0.216516	0.215199		0.771011	-0.11207	0.208452
P97461	RS5	31.8625	5.75	0.76269	-0.00912865	0.215317	-0.555158	0.662831	0.523222	0.18608	1.25379
Q8BK08	TMM11	10.632	1.2	0.76304	0.188478	0.215436		0.241978	-0.728736	0.0821496
P62717	RL18A	15.8375	4.25	0.765272	1.41651	0.215554		0.299559	0.464383	0.0989583
Q9CQC9	SAR1B	50.3137	7.375	0.765357	-0.351185	0.215672	-1.93144	0.49094	0.0506467	0.148911	-0.0362874
Q9Z1Q5	CLIC1	15.7675	2.5	0.767536	-0.0312666	0.215791		0.206749	-1.23646	0.0723248
Q7TMB8	CYFP1	13.2675	13.75	0.768843	-0.0713871	0.215909		0.441022	-0.737723	0.1366
P49935	CATH	17.08	5.25	0.769022	0.446486	0.216027		0.58891	-0.00206123	0.172704
Q05816	FABP5	20.296	2.8	0.769049	0.202725	0.216146		0.519793	0.331886	0.155421
O08917	FLOT1	35.8233	10.8333	0.770028	0.367066	0.216264		0.654194	0.603856	0.184659
O35387	HAX1	22.07	3.6	0.770061	0.404509	0.216383		0.560422	0.92481	0.16572
Q9CZX9	EMC4	19.535	2.75	0.770548	-0.0466867	0.216501		0.190212	-0.0695593	0.0690104
Q9QZD9	EIF3I	15.9225	2.75	0.773037	0.582067	0.216738		0.206746	1.12684	0.0722064
P62334	PRS10	42.9925	12.375	0.774139	0.398528	0.216856	-1.86128	0.243516	0.400737	0.0829782	-0.376682
Q9CZW5	TOM70	21.7275	9.875	0.774709	-0.364513	0.216974		0.991944	-0.214851	0.24858	-0.85151
Q9CZD3	GARS	13.554	6	0.776092	2.33081	0.217093		0.652298	1.93627	0.184304
P54071	IDHP	39.3813	18.125	0.776234	0.107917	0.217211	-0.290881	0.621775	0.179688	0.179214	1.56812
P22892	AP1G1	8.3925	4	0.777464	0.247359	0.21733		0.322937	0.738731	0.105705
Q5YD48	A1CF	13.5725	4	0.777736	0.987247	0.217448		0.637522	1.17125	0.182292
Q9WUM4	COR1C	13.8938	4.25	0.778247	0.0186437	0.217566		0.56133	0.758309	0.165956
Q6PDL0	DC1L2	11.535	1.75	0.778424	0.225566	0.217685		0.4957	0.293986	0.149976
Q99KI3	EMC3	45.5925	8.75	0.778952	-0.273832	0.217803		0.717253	-0.331223	0.197325
P54823	DDX6	17.1587	5.125	0.781028	-0.131407	0.217921		0.39746	-0.670049	0.125355
P83882	RL36A	11.0067	1.5	0.781061	0.39414	0.21804		0.979305	0.296257	0.245857
P08032	SPTA1	24.0738	37.625	0.781249	-0.379953	0.218158	-1.00587	0.333985	-0.501804	0.10902	-0.742049
P62748	HPCL1	12.2617	2.16667	0.781571	-0.125548	0.218277		0.429529	0.490199	0.133641
P62315	SMD1	46.8462	3.5	0.781887	-0.0102479	0.218395		0.769498	0.366729	0.208097
Q920L1	FADS1	23.34	8.5	0.782398	0.11337	0.218513		0.712999	-0.081183	0.196733
P20918	PLMN	4.5275	3.25	0.782464	0.0481834	0.218632		0.3429	0.347996	0.112216
Q8VCB3	GYS2	26.0825	13	0.783996	0.158803	0.21875	-1.81499	0.0623415	0.805252	0.0275805	-0.646248
Q9EPQ7	STAR5	19.0738	2.75	0.784156	-0.172436	0.218868		0.944597	0.0700154	0.240294
Q3THS6	METK2	18.5667	3.33333	0.784457	0.444499	0.218987	0.858421	0.702415	0.750906	0.194839	1.23923
O09111	NDUBB	39.9214	5.85714	0.784709	-0.197549	0.219105		0.679655	-0.607794	0.189749
P40630	TFAM	17.0767	4	0.785239	-0.273374	0.219223		0.0397566	-0.193963	0.019768
Q64505	CP7A1	21.592	6	0.785957	-0.376534	0.219342		0.0998253	-1.67393	0.0397727
O35423	AGT1	38.8888	15.25	0.786237	0.228106	0.21946	-0.334485	0.48231	0.159743	0.14678	0.180479
Q9DCX2	ATP5H	76.4737	17	0.78635	-0.279629	0.219579	-0.639516	0.916856	0.0440068	0.236506	0.617521
P51880	FABP7	23.64	2.2	0.78724	-0.178272	0.219697		0.234653	-0.98718	0.0799006
Q8BGS7	CEPT1	5.912	1.8	0.787245	0.158507	0.219815		0.636466	-0.319053	0.182055
P20029	BIP	57.6525	46.125	0.788374	0.0633084	0.219934	-0.775333	0.927096	0.0889538	0.238045	1.35845
Q9DCM0	ETHE1	18.7013	2.875	0.788825	0.302958	0.220052		0.148906	0.0235483	0.0555161	-0.0636862
P56135	ATPK	26.4225	2.625	0.789088	-0.0511248	0.22017	-0.575573	0.717188	0.102173	0.197206	0.747345
Q9QZQ8	H2AY	40.2425	8.5	0.7894	0.112185	0.220289		0.995266	-0.0107304	0.249053
Q64462	CP4B1	15.4575	5.25	0.789625	-0.234813	0.220407		0.997739	0.00235803	0.249645
P61750	ARF4	53.3338	3.375	0.789791	-0.22516	0.220526		0.123983	0.442565	0.0475852
P63001	RAC1	10.285	1.25	0.790507	-0.0784212	0.220644		0.560093	-0.186603	0.165601
P14206	RSSA	48.7725	13.25	0.791375	0.0354854	0.220762	2.46872	0.0724063	-0.0158581	0.0307765	1.2727
Q9ERY9	ERG28	18.0967	2	0.791811	0.406352	0.220881		0.569502	-0.439361	0.167377
Q8JZS0	LIN7A	16.45	2.33333	0.792171	-0.414107	0.220999		0.884983	0.213006	0.231061
P10493	NID1	7.39	6	0.792966	-0.468067	0.221117		0.912926	-0.243003	0.236269
P01899	HA11	28.2125	3.25	0.793496	0.140461	0.221236		0.738147	-0.127516	0.200876	-5.5616
P18760	COF1	49.17	5.75	0.795253	-0.139333	0.221354	-0.0732162	0.621462	-0.102047	0.179096	1.57464
P61804	DAD1	24.0417	2.33333	0.795594	-0.187067	0.221473		0.620257	-0.2148	0.178977
Q922B2	SYDC	40.6187	16.125	0.798761	0.375884	0.221591	4.49152	0.570502	-0.341721	0.16785	0.513992
P50518	VATE1	21.8475	3.5	0.801307	-0.190336	0.221709		0.283189	-1.00376	0.094697
Q9JIL4	NHRF3	31.695	10.375	0.801644	0.482371	0.221828	-2.77683	0.0634473	0.807645	0.0278172	-1.29303
Q9DB25	ALG5	14.69	3.8	0.801877	0.072113	0.221946		0.898461	0.117759	0.23402
Q9ER72	SYCC	17.06	8.75	0.802933	0.0906528	0.222064		0.981261	0.141171	0.24633
Q8VCM7	FIBG	34.8912	12.125	0.803684	0.0327884	0.222183	-1.36547	0.48135	0.667011	0.146307	-0.936975
P17742	PPIA	55.9462	12.75	0.804012	0.147009	0.222301	-0.603478	0.98489	0.0722733	0.247277	0.66618
Q9DCH4	EIF3F	32.55	8.875	0.804294	0.29636	0.22242	-0.725495	0.310777	0.656397	0.102628	0.146617
P23492	PNPH	37.5875	9.625	0.805101	0.231779	0.222538	-0.423108	0.814044	0.126936	0.216264	0.88525
Q9WVM8	AADAT	33.6775	10.5	0.806714	0.176159	0.222656	-0.409615	0.900215	0.0102809	0.234493	0.671094
Q9CPQ8	ATP5L	55.5838	8.875	0.806774	-0.508296	0.222775	-0.139412	0.889324	0.0194969	0.231889	1.90554
O08997	ATOX1	24.3714	2.14286	0.80697	0.346393	0.222893		0.547673	0.526507	0.162287
P06728	APOA4	55.4125	15.25	0.807113	0.241961	0.223011	1.8849	0.88732	0.427598	0.231652	1.48963
Q62167	DDX3X	29.0388	3	0.808021	-0.28722	0.22313		0.963894	-0.0825203	0.243845
Q08857	CD36	12.6814	5.28571	0.808228	-0.0420441	0.223248		0.467055	0.736705	0.142401
Q8R480	NUP85	5.184	2	0.808401	0.159065	0.223366		0.676282	-0.280446	0.188565
P09411	PGK1	60.9425	24	0.813155	-0.0888664	0.223485	0.0743155	0.96093	-0.237108	0.243253	1.25436
Q3U1J4	DDB1	8.44375	6.5	0.81381	0.672875	0.223603		0.561929	-0.255954	0.166075
P56480	ATPB	82.68	63.875	0.814184	-0.104687	0.223722	-0.526723	0.782122	0.0717951	0.209635	0.759778
Q9D0I9	SYRC	20.3038	10.25	0.814426	0.57884	0.22384	-2.48458	0.354476	0.802088	0.113991	-2.01763
P10639	THIO	28.2112	2.875	0.814515	0.172842	0.223958	-0.345964	0.51974	0.114799	0.155303	0.593968
Q6PA06	ATLA2	16.3186	5.85714	0.814863	0.21409	0.224077		0.135976	0.518414	0.0516098
Q3TAS6	EMC10	11.435	3.75	0.815498	-0.332358	0.224195		0.522754	-0.541979	0.156842
Q08943	SSRP1	9.215	4.25	0.815612	-0.142206	0.224313		0.335537	-0.528473	0.109375
Q8BLN5	LSS	12.415	6.33333	0.816363	-0.286796	0.224432		0.879221	-0.328098	0.229877
Q8C0C7	SYFA	29.1825	9.25	0.817873	-0.368799	0.22455	-2.45901	0.4214	0.0839175	0.13151
O09167	RL21	37.0337	5.375	0.817917	0.0424927	0.224669	-2.11937	0.313881	0.0765666	0.103575	1.22942
Q8BJU2	TSN9	9.624	1.8	0.81913	-0.0383352	0.224787		0.262379	0.497926	0.08866
Q6GQS1	SCMC3	15.676	4.8	0.820128	-0.102515	0.224905		0.484854	-0.333907	0.147609
P59999	ARPC4	32.8137	4.875	0.820271	0.226546	0.225024	-1.52319	0.175236	0.0900576	0.0639205	-2.04985
Q9JHJ0	TMOD3	23.8275	6	0.820759	0.286817	0.225142		0.628494	0.828567	0.180279
P35279	RAB6A	26.565	3.5	0.822472	-0.170306	0.22526		0.342085	0.407289	0.111979
Q6PGC1	DHX29	2.25857	2.57143	0.82339	0.740859	0.225379		0.119457	3.8678	0.0461648
P47758	SRPRB	33.9675	7.375	0.823855	-0.0847282	0.225497		0.608234	0.149266	0.176847
Q61425	HCDH	69.0687	20.125	0.826637	-0.0385	0.225616	-0.248457	0.326375	0.120062	0.107008	1.03099
P12787	COX5A	65.6675	14.125	0.828373	-0.226959	0.225734	0.185512	0.586741	-0.0295093	0.172112	1.12358
Q3TXS7	PSMD1	31.8463	20.125	0.829552	0.56199	0.225852	0.0507134	0.782036	0.44238	0.209517	2.0581
P63101	1433Z	43.775	10.25	0.830029	0.183879	0.225971	-0.376347	0.404263	0.236714	0.126539	0.630887
Q9QZD8	DIC	42.2463	11.25	0.831546	-0.132744	0.226089	-2.06607	0.0928725	0.545988	0.0374053	1.40264
Q8BGT5	ALAT2	26.4625	13	0.832444	0.115762	0.226207	-2.13817	0.214344	0.132921	0.0744555	-1.55265
Q5SUC9	SCO1	8.50143	1.85714	0.833825	-0.203457	0.226326		0.157052	-2.10478	0.058357
Q9CQT1	MTNA	35.3325	7.75	0.833997	-0.301013	0.226444		0.658708	0.509158	0.185251
Q9CZX8	RS19	52.7563	11	0.834258	0.162291	0.226562	-1.0518	0.121092	0.0333662	0.0466383	-0.0763703
P13634	CAH1	44.17	7.14286	0.834857	0.190094	0.226681	0.0279691	0.707565	0.246506	0.195786	0.0782134
G5E829	AT2B1	7.722	5.4	0.835881	0.175525	0.226799		0.92075	0.100836	0.236861
Q8VBT2	SDHL	49.3125	12.75	0.835895	0.189806	0.226918	-1.31732	0.1016	0.274114	0.0402462	-0.167894
P28654	PGS2	24.0825	6.5	0.837994	-0.217912	0.227036		0.823236	0.459488	0.218513
P62702	RS4X	45.7225	15.625	0.839423	-0.0784567	0.227154	-0.560982	0.201493	-0.119902	0.0704309	1.43698
Q9D1D4	TMEDA	32.8762	7.625	0.839553	0.24742	0.227273	-0.22743	0.773602	0.341495	0.208688	1.37514
P13516	ACOD1	15.1412	3.5	0.840008	0.184006	0.227391		0.309316	1.59077	0.102036
Q80UM7	MOGS	43.358	24.8	0.840687	-0.0221094	0.227509		0.518875	-0.00123563	0.154711
Q9JJI8	RL38	45.8937	4.875	0.84102	0.188162	0.227628		0.318406	0.306395	0.10464
Q8K3J1	NDUS8	18.1	4.125	0.841386	-0.181227	0.227746		0.72226	-0.0580459	0.19768
P45700	MA1A1	12.9225	4.875	0.842	0.0785705	0.227865		0.788055	-0.206284	0.211293
Q8CIB5	FERM2	23.3463	10.125	0.842764	-0.171393	0.227983	-0.423913	0.72947	-0.179957	0.198745	0.0222075
Q99KF1	TMED9	26.1725	4.25	0.844342	0.171336	0.228101		0.0506597	0.502406	0.0232008
O08638	MYH11	28.1933	39.3333	0.844488	-0.552284	0.22822		0.332479	-2.2483	0.108428
O54946	DNJB6	5.11667	1.66667	0.844582	-0.126243	0.228338		0.537194	-0.375802	0.160275
Q61694	3BHS5	32.8425	5.75	0.847221	0.0772489	0.228456		0.804915	-0.16818	0.214725
Q99L43	CDS2	17.388	4.6	0.847519	-0.0443294	0.228575		0.824407	-0.489713	0.219105
P70452	STX4	18.9371	3.28571	0.848265	0.749489	0.228693		0.00116595	1.58939	0.00153883
O88685	PRS6A	44.485	14.125	0.848727	0.561722	0.228812	-0.29389	0.770773	0.489311	0.208215	0.268085
Q9D0G0	RT30	8.40286	2.42857	0.849192	0.193606	0.22893		0.00680617	1.27963	0.00544508
Q3TJZ6	FA98A	12.464	3.2	0.849859	-0.107952	0.229048		0.294774	-0.817387	0.0975379
O35114	SCRB2	21.4688	8.5	0.85004	-0.656898	0.229167		0.553847	-0.531953	0.164181
Q76MZ3	2AAA	30.9425	11.875	0.850061	0.0944507	0.229285	-5.22416	0.890275	0.213627	0.232363	0.694806
P49429	HPPD	62.34	28.125	0.850467	-0.0556586	0.229403	-0.711642	0.82634	0.127592	0.21946	-0.178217
P61087	UBE2K	27.5625	4.125	0.850621	-0.112631	0.229522		0.790459	0.140624	0.212003
Q91ZA3	PCCA	50.1725	31.5	0.851776	-0.11306	0.22964	-0.247971	0.436817	-0.0797258	0.13518	0.200099
Q6P5F9	XPO1	12.0586	8.28571	0.852055	0.145841	0.229759		0.275671	0.478268	0.0932765
Q61176	ARGI1	68.655	35	0.856888	0.00237163	0.229877	-0.206135	0.796837	0.0205111	0.213068	0.791355
Q61207	SAP	8.21375	4.375	0.857055	-0.745005	0.229995	1.52878	0.333147	-0.289165	0.108902	2.85944
Q9ERK4	XPO2	19.0925	10.25	0.857092	-0.141546	0.230114		0.849808	0.838481	0.223722
Q921X9	PDIA5	40.1362	16.375	0.8575	-0.0538826	0.230232		0.479034	0.0323129	0.145715
Q9JMG1	EDF1	16.555	1.5	0.858475	-0.125462	0.23035		0.00904724	-2.95886	0.00745739
P11589	MUP2	63.5412	1.875	0.859885	0.889514	0.230469	-0.313495	0.740075	0.740392	0.201231	0.362138
Q922D8	C1TC	52.4862	37.375	0.860758	-0.0287857	0.230587	-0.0587746	0.748251	-0.087188	0.203243	0.461568
Q9CXF0	KYNU	35.2733	13.3333	0.860864	0.359063	0.230705	-0.58729	0.295444	0.0587947	0.0976562	1.106
O35129	PHB2	65.2587	19.25	0.861372	-0.0810819	0.230824	-0.916263	0.799354	0.117369	0.21366	1.04604
P52196	THTR	41.035	10.125	0.862788	0.0454905	0.230942	-0.489677	0.0180261	0.0450052	0.0123106	0.712338
Q8JZN7	MIRO2	11.8975	3.5	0.863574	-0.108309	0.231061		0.257872	-0.45906	0.0871212
Q9JM76	ARPC3	31.8837	4.25	0.863987	0.021332	0.231179		0.0157482	-0.016682	0.0106534	-0.288909
Q9D1M7	FKB11	17.79	2.25	0.864227	-0.155482	0.231297		0.809696	0.211914	0.215436
Q91ZJ5	UGPA	57.8987	25.875	0.865643	0.373141	0.231416	-0.356659	0.381524	0.286124	0.120857	1.26841
P99027	RLA2	79.2387	10	0.866401	0.189009	0.231534	1.17815	0.521701	0.238116	0.156368	1.69903
P35282	RAB21	15.5412	2.75	0.867004	-0.0845179	0.231652	0.569973	0.833324	0.19337	0.220644	0.675992
Q9DB77	QCR2	66.335	24.875	0.867062	-0.247249	0.231771	-0.0630021	0.391143	-0.106616	0.123698	1.05061
O35887	CALU	15.554	4.2	0.86738	-0.364959	0.231889		0.520664	0.651699	0.155777
P28352	APEX1	14.6662	3.5	0.867429	0.179575	0.232008		0.696032	-0.466904	0.193655
Q7TMK9	HNRPQ	20.205	9.5	0.867624	0.225321	0.232126	-3.12178	0.323563	0.381847	0.106061	-1.41392
Q8R081	HNRPL	31.3137	9.25	0.867774	0.37083	0.232244	-0.998682	0.740573	0.406845	0.201349	0.173298
Q8CHQ9	NT8F2	40.545	8	0.868107	-0.207611	0.232363		0.264622	-0.287371	0.0894886	0.9094
Q9D967	MGDP1	30.03	3.125	0.868603	-0.296111	0.232481		0.682511	0.729304	0.190696
A2ASZ8	SCMC2	10.1414	2.71429	0.868839	0.14323	0.232599		0.442901	1.17356	0.137311
Q99M87	DNJA3	22.9413	7.125	0.871487	0.0117686	0.232718		0.860744	-0.132128	0.225734
P15508	SPTB1	20	27.75	0.872008	0.0877501	0.232836	0.0107414	0.0645453	-0.0429429	0.0282907	-0.36772
Q91XC9	PEX16	22.2825	4.375	0.872765	-0.400575	0.232955		0.863192	-0.246386	0.225971
Q9D958	SPCS1	15.8375	2.75	0.873155	0.179961	0.233073		0.237361	-0.365382	0.0807292
Q91X78	ERLN1	15.9475	2	0.873607	-0.131854	0.233191		0.79361	-0.1531	0.212476
Q9QXS1	PLEC	21.1212	78.875	0.875814	0.332809	0.23331		0.262336	1.30442	0.0885417
A2AKK5	ACNT1	23.0414	3.14286	0.879563	-0.340858	0.233428		0.997243	0.0554208	0.249408
Q60737	CSK21	12.1917	2.83333	0.879599	0.121864	0.233546		0.785354	-0.26908	0.210346
Q8CHR6	DPYD	26.6225	20.375	0.880394	0.264937	0.233665	0.645335	0.48139	-0.116207	0.146425	0.630952
Q9Z0N1	IF2G	27.6014	6.28571	0.881768	0.571565	0.233783		0.596373	0.463912	0.174242
Q99KC8	VMA5A	8.47875	5	0.884117	0.0735569	0.233902		0.185381	0.0908211	0.0677083
P26369	U2AF2	22.9462	6.375	0.884632	0.122815	0.23402		0.683835	0.803443	0.19117
P62862	RS30	11.7613	1.625	0.885392	-0.159976	0.234138		0.499634	-0.324335	0.150805
F6ZDS4	TPR	3.78	6.14286	0.886202	-0.0904696	0.234257		0.893813	-0.105365	0.233073
Q9R1P4	PSA1	33.27	8.375	0.886395	0.214911	0.234375	0.0457166	0.341079	-0.174285	0.111269	0.860692
Q9DB15	RM12	33.1475	4.625	0.887031	0.252404	0.234493	0.563244	0.591794	0.217154	0.173177	2.12809
P47753	CAZA1	38.6375	4.875	0.887374	0.633309	0.234612	0.150349	0.753753	0.646702	0.204072	1.23604
P21981	TGM2	33.455	19.125	0.888637	-0.0651437	0.23473	-1.49115	0.128531	-0.0706657	0.0490057	-0.872113
Q8BX02	KANK2	8.3025	4.75	0.888702	-0.247082	0.234848		0.295756	1.17031	0.097893
Q02053	UBA1	41.9888	31.25	0.888797	0.253271	0.234967	-1.10211	0.808807	0.15222	0.21508	-0.197008
P14602	HSPB1	39.78	5.42857	0.889923	0.20435	0.235085		0.545672	0.949377	0.161813
Q91V04	TRAM1	11.16	3.75	0.890078	-0.347077	0.235204		0.384397	-3.06812	0.121804
O35403	ST3A1	22.7825	6.75	0.890598	0.237774	0.235322	-1.06472	0.458529	0.933259	0.140862	0.0846732
O35678	MGLL	17.6786	4	0.890622	-0.354544	0.23544	3.14494	0.599057	-0.052895	0.174598	-0.508559
Q9CQX2	CYB5B	56.85	6.75	0.892274	-0.368799	0.235559	-0.860658	0.881444	-0.0359121	0.230114	0.953014
E9Q557	DESP	21.1483	43.3333	0.892518	-0.219414	0.235677		0.993138	-0.387415	0.248816
P10853	H2B1F	41.27	6	0.892722	-0.0436808	0.235795		0.828668	0.0678675	0.22017
Q59J78	NDUF2	29.3357	2.71429	0.896707	-0.235455	0.235914		0.365546	-0.693428	0.116714
Q8BFY9	TNPO1	6.458	2.4	0.896844	-0.105744	0.236032		0.357564	-0.585073	0.11482
P11087	CO1A1	8.2625	10	0.897105	-0.101638	0.236151		0.566588	0.0519221	0.166667
P05977	MYL1	36.8767	4.66667	0.89844	-0.0479491	0.236269		0.275902	1.54497	0.0933949
Q9JJW0	PXMP4	14.935	2.66667	0.898648	1.05243	0.236387		0.305268	-0.0707272	0.100971
Q9Z1G3	VATC1	10.5829	2.42857	0.898723	0.16671	0.236506		0.950345	-0.0872944	0.241477
Q99JX4	EIF3M	20.2213	4.375	0.900347	0.153577	0.236624		0.840523	0.0982934	0.222656
Q9DCF9	SSRG	12.7933	1.33333	0.900835	0.0294083	0.236742		0.559498	-0.232545	0.165483
P62858	RS28	35.69	3.875	0.901669	0.0529421	0.236861		0.209651	0.0879925	0.0733902
Q62465	VAT1	35.9012	10.375	0.903135	-0.139747	0.236979	1.09114	0.665743	-0.323588	0.187027
[truncated: 108 more rows]
