# Supplementary material for: Quantitative and Kinetic Proteomics Reveal ApoE Isoform-dependent Proteostasis Adaptations in Mouse Brain
Source: PLoS Comput Biol. 2024 Dec 12;20(12):e1012407. doi: 10.1371/journal.pcbi.1012407 (PMC11671012; doi:10.1371/journal.pcbi.1012407)
Supplement: S4 Table — (XLSX) [file pcbi.1012407.s005.xlsx]

## Sheet: S4_Brain_Ontology_Analysis
term ID	#category	Ontology_coverage (%)	term description (Count)	E2-regulation	E4-regulation	E2vE3_-10*log10(BH)	E4vE3_-10*log10(BH)	E2vE3_Conc_log_FC	E2vE3_Rate_log_FC	E4vE3_Conc_log_FC	E4vE3_Rate_log_FC	matching proteins in your network (labels)	E2vE3_sig_proteins_in_ont	E2vE3_sig_proteins_count	E4vE3_sig_proteins_in_ont	E4vE3_sig_proteins_count
GO:0051537	GO Function	50	2 iron, 2 sulfur cluster binding (14)	⬇synthesis	not significant	14.9844	6.8758	-0.205273	-0.101175	0.0892772	0.133593	['Sdhb', 'Glrx5', 'Isca2', 'Ndufs1', 'Cisd2', 'Cisd1', 'Uqcrfs1', 'Aox3', 'Isca1', 'Fxn', 'Aifm3', 'Ndufv2', 'Ciapin1', 'Fech']	['Q3TY86', 'Q8WTY4', 'Q9CR68']	3	['Q9CQB5', 'P22315', 'Q3TY86']	3
GO:0009394	GO Process	44.6809	2-deoxyribonucleotide metabolic process (21)	not significant	⬇degradation	9.16831	13.5231	-0.130305	-0.204601	0.319504	-0.227786	['Dguok', 'Shmt1', 'Cmpk2', 'Nt5c', 'Nme2', 'Dpys', 'Nme3', 'Ak3', 'Oga', 'Uox', 'Cmpk1', 'Ak2', 'Nt5c3', 'Pnp', 'Adk', 'Samhd1', 'Gda', 'Nt5m', 'Nme1', 'Guk1', 'Nt5c2']	['P15532', 'Q9DBP5']	2	['Q3U5Q7', 'Q01768', 'Q9WTP7', 'Q9WV85', 'P15532', 'Q9WTP6']	6
mmu01210	KEGG	75	2-Oxocarboxylic acid metabolism (15)	⬆degradation	not significant	23.0162	7.71223	-0.325118	0.105021	0.12881	-0.212108	['Cs', 'Aco2', 'Gpt', 'Acy1', 'Got1', 'Bcat1', 'Got2', 'Gpt2', 'Nags', 'Idh3g', 'Aadat', 'Idh1', 'Aco1', 'Idh2', 'Idh3a']	['P28271', 'P54071']	2	['Q99KI0', 'O88844', 'P28271', 'P70404', 'P05201', 'P05202', 'Q9D6R2']	7
GO:0006103	GO Process	83.3333	2-oxoglutarate metabolic process (15)	⬆degradation	not significant	16.4922	10.2481	-0.235676	0.0593663	0.416007	0.0388707	['Got1', 'Phyh', 'Got2', 'Gpt2', 'Idh3g', 'Dlst', 'Aadat', 'Ogdh', 'Idh1', 'Kyat3', 'Idh2', 'Mrps36', 'Dld', 'Adhfe1', 'Idh3a']	['P54071']	1	['O88844', 'P70404', 'Q9D2G2', 'Q60597', 'P05201', 'P05202', 'Q9D6R2']	7
GO:0003857	GO Function	100	3-hydroxyacyl-CoA dehydrogenase activity (7)	not significant	not significant	7.68843	11.6992	0.0474837	0.669212	0.305131	0.970952	['Ehhadh', 'Hsd17b4', 'Hsd17b10', 'Hsd17b12', 'Hadh', 'Tuba8', 'Hadha']	['O08756']	1	['Q61425']	1
GO:0051539	GO Function	40.4762	4 iron, 4 sulfur cluster binding (17)	not significant	not significant	7.93717	6.04271	-0.0549967	-0.17965	0.00208297	0.123157	['Sdhb', 'Ndufs2', 'Isca2', 'Elp3', 'Aco2', 'Ndufs1', 'Etfdh', 'Tyw1', 'Ndufv1', 'Nubpl', 'Abce1', 'Aco1', 'Ndufs7', 'Nfu1', 'Ppat', 'Ciapin1', 'Ndufs8']	['P28271', 'Q8WTY4', 'Q9CZX0']	3	['Q9DC70', 'Q99KI0', 'P28271', 'Q91YT0', 'Q921G7', 'Q8K3J1']	6
GO:0031672	GO Component	38.2979	A band (18)	⬆degradation	not significant	20.5128	8.45613	-0.30186	0.0169809	-0.111548	0.241026	['Hspb1', 'Sptbn1', 'Ryr2', 'Rpl6', 'Rpl4', 'S100a1', 'Ppp1r12a', 'Ppp2r5a', 'Rpl7', 'Rpl15', 'Aldoa', 'Ank1', 'Slmap', 'Ppp1r12b', 'Dst', 'Ank2', 'Cryab', 'Rpl17']	['P23927', 'Q8BG95', 'Q8C8R3']	3	['Q8C8R3', 'P05064', 'Q9CZM2', 'P23927', 'Q9D8E6']	5
mmu02010	KEGG	38	ABC transporters (19)	not significant	not significant	6.98639	8.93206	0.0481257	1.76332	-0.259449	0.921306	['Abcd1', 'Abcc6', 'Abcb4', 'Abcb1b', 'Abca8b', 'Abcc3', 'Tap2', 'Abcc2', 'Abcd3', 'Abcb9', 'Abcg2', 'Abcb7', 'Abcg8', 'Abca6', 'Abcb1a', 'Abcb10', 'Abcb11', 'Abcb8', 'Tap1']	['Q8K440', 'Q9R1S7', 'Q7TMS5', 'Q9JJ59']	4	['Q9DBM0', 'Q9R1S7', 'Q7TMS5']	3
MMU-382556	Reactome	66.6667	ABC-family proteins mediated transport (66)	⬆synthesis	not significant	14.3398	8.48975	0.122379	0.187818	0.0811795	-0.0468632	['Abcd1', 'Abcc6', 'Abcb4', 'Psmb4', 'Psmd2', 'Psmb1', 'Psmd3', 'Psmd11', 'Psmb6', 'Ubb', 'Pex3', 'Abca8b', 'Psmc5', 'Psmd12', 'Abcc3', 'Sel1l', 'Psma6', 'Psmc1', 'Psmd6', 'Psmc6', 'Psmb5', 'Derl1', 'Abcc2', 'Psmd13', 'Psmd1', 'Psmb7', 'Psmd5', 'Psmd14', 'Psma7', 'Abcd3', 'Vcp', 'Psmb2', 'Psmc2', 'Abcb9', 'Psmc4', 'Psma1', 'Abcb7', 'Erlin2', 'Apoa1', 'Psma4', 'Abcg8', 'Abca6', 'Abcf1', 'Abcb1a', …	['Q8K440', 'Q99JI4', 'Q9R1S7', 'Q8VDM4', 'Q8BG32', 'P62192', 'Q9JJ59', 'Q9WVJ2', 'Q8BNI4', 'O35593', 'P97371']	11	['Q99J56', 'P99026', 'Q9DBM0', 'Q9Z2U0', 'Q9R1S7', 'P62334', 'P0CG50', 'P0CG49', 'P62983', 'Q6ZWX6', 'Q8VEH8']	11
GO:0140359	GO Function	36.5385	ABC-type transporter activity (19)	not significant	not significant	6.98456	8.92919	0.0481257	1.76332	-0.259449	0.921306	['Abcd1', 'Abcc6', 'Abcb4', 'Abcb1b', 'Abca8b', 'Abcc3', 'Tap2', 'Abcc2', 'Abcd3', 'Abcb9', 'Abcg2', 'Abcb7', 'Abcg8', 'Abca6', 'Abcb1a', 'Abcb10', 'Abcb11', 'Abcb8', 'Tap1']	['Q8K440', 'Q9R1S7', 'Q7TMS5', 'Q9JJ59']	4	['Q9DBM0', 'Q9R1S7', 'Q7TMS5']	3
MMU-264642	Reactome	58.8235	Acetylcholine Neurotransmitter Release Cycle (10)	not significant	not significant	7.9532	12.05	0.0463828	0.0281114	-0.173816	-0.0902272	['Ppfia3', 'Stx1a', 'Vamp2', 'Snap25', 'Cplx1', 'Stxbp1', 'Rims1', 'Syt1', 'Rab3a', 'Ppfia2']	['P63040', 'Q99NE5', 'P63011', 'Q8BSS9']	4	['P63011', 'P63044']	2
GO:0006085	GO Process	80	acetyl-CoA biosynthetic process (12)	not significant	not significant	8.09545	10.5795	0.0780387	-0.369885	0.503796	0.121506	['Pdhx', 'Pdhb', 'Mpc2', 'Acss1', 'Pdha1', 'Acat1', 'Dlat', 'Dip2a', 'Mlycd', 'Acly', 'Dld', 'Mpc1']	['Q8QZT1', 'Q9D023', 'Q8BKZ9']	3	['Q8BMF4', 'Q8BWT5', 'Q9D023', 'Q99J39', 'Q9D051', 'Q99NB1']	6
GO:0003988	GO Function	88.8889	acetyl-CoA C-acyltransferase activity (8)	not significant	not significant	6.47426	9.80101	0.0209466	0.0827877	0.370701	0.46025	['Acat2', 'Acaa1b', 'Scp2', 'Acat1', 'Acaa2', 'Acaa1a', 'Hadhb', 'Hadha']	['Q8QZT1', 'Q8BWT1', 'Q8VCH0', 'Q99JY0']	4	['Q8VCH0']	1
GO:0006084	GO Process	68.5714	acetyl-CoA metabolic process (24)	not significant	⬆synthesis	7.67549	13.8139	-0.0507017	-0.179774	0.447987	0.248213	['Cs', 'Pdhx', 'Pipox', 'Pdhb', 'Mpc2', 'Acss1', 'Tdo2', 'Aass', 'Pdha1', 'Acat1', 'Dlat', 'Acaa2', 'Dip2a', 'Fasn', 'Dlst', 'Aadat', 'Hmgcs2', 'Mlycd', 'Acaca', 'Acly', 'Nudt7', 'Dld', 'Mpc1', 'Hmgcs1']	['Q8QZT1', 'P48776', 'Q9D023', 'Q8BWT1', 'Q8BKZ9']	5	['Q8BMF4', 'Q8BWT5', 'P54869', 'Q9D023', 'Q9D2G2', 'Q99J39', 'Q9D051', 'Q99NB1']	8
GO:0015172	GO Function	58.8235	Acidic amino acid transmembrane transporter activity (10)	not significant	not significant	8.32921	12.0737	0.107784	0.421409	-0.336093	0.242018	['Slc1a3', 'Slc25a22', 'Slc1a1', 'Slc17a6', 'Slc1a2', 'Slc17a7', 'Slc1a4', 'Slc25a18', 'Slc25a12', 'Slc25a13']	['O35874', 'Q3TXX4']	2	['O35874']	1
GO:0015800	GO Process	53.1915	Acidic amino acid transport (25)	⬇degradation	not significant	13.5314	6.70381	0.198557	-0.0544095	0.0449271	0.0791663	['Slc1a3', 'Slc25a22', 'Gipc1', 'Slc9a3r1', 'Grm2', 'Apba1', 'Slc1a1', 'Slc6a1', 'Slc17a6', 'Pak1', 'Myo6', 'Slc32a1', 'Grm1', 'Arl6ip5', 'Kcnj10', 'Nf1', 'Ntrk2', 'Slc1a2', 'Slc17a7', 'Lrrc8a', 'Slc1a4', 'Slc25a18', 'Slc25a12', 'Slc25a13', 'Gja1']	['O35874', 'Q3TXX4', 'Q9JM63', 'P31648']	4	['Q8R5J9', 'O35874', 'Q04690']	3
GO:0016878	GO Function	56.6667	Acid-thiol ligase activity (17)	not significant	not significant	6.62875	11.2898	-0.0163645	0.588736	0.405202	0.0587947	['Acsf3', 'Acss1', 'Slc27a5', 'Acsl1', 'Slc27a1', 'Acsbg1', 'Acsm1', 'Dip2a', 'Acsl3', 'Acsl5', 'Slc27a2', 'Suclg1', 'Slc27a4', 'Acsf2', 'Acsl6', 'Sucla2', 'Suclg2']	['Q99PU5']	1	['Q8BWT5', 'Q9Z2I9', 'Q9Z2I8', 'Q91VA0', 'Q99NB1']	5
GO:0003779	GO Function	36.8192	Actin binding (169)	⬇degradation	⬇degradation	16.1763	16.379	0.11014	-0.132021	0.176572	-0.170061	['Actr2', 'Rdx', 'Hip1r', 'Ace', 'Flii', 'Tpm4', 'Coro1c', 'Hdgf', 'Wdr1', 'Sptbn1', 'Slc4a1', 'Coro1b', 'Capza2', 'Wasf3', 'Myh9', 'Pfn1', 'Myo1b', 'Ywhah', 'Map1s', 'Gipc1', 'Egfr', 'Dbnl', 'Sptb', 'Actn1', 'Adssl1', 'Cap2', 'Dbn1', 'Vcl', 'Twf1', 'Twf2', 'Bin1', 'Impact', 'Add3', 'P4hb', 'Eps8l2', 'Spta1', 'Nebl', 'Gsn', 'Vps16', 'Epb41l1', 'Cnn3', 'Fmn2', 'Tln1', 'Capzb', 'Epb41', 'Fscn1', 'A…	['A2ALU4', 'Q60598', 'Q0GNC1', 'P47753', 'Q91YR1', 'Q60780', 'P26043', 'P14824', 'Q9WV32', 'P47757', 'Q9D898', 'Q61792', 'Q69ZX8', 'Q08460', 'Q9JM76', 'Q6URW6', 'P47754', 'Q9JKY5', 'O08539', 'P20357', 'P18760', 'P48193', 'P46735', 'Q9ERG0', 'Q61235', 'Q9WUM4', 'Q9QZQ1', 'P16546', 'Q80X90', 'Q9QXS6', 'Q65CL1', 'Q99K30', 'Q8VEK3', 'Q9JKF1', 'Q7TMB8', 'Q9CQI3', 'Q9JJ28', 'Q64727', 'Q9EP71', 'Q8C052'…	42	['Q7TMB8', 'O88935', 'P20357', 'Q61792', 'Q9QYR6', 'P14824', 'Q80VC9', 'Q9QYC0', 'Q9QYB5', 'Q8VEK3', 'P16546', 'Q9QYB8', 'P45591', 'Q62418', 'O88342', 'Q60598', 'P0C7L0', 'Q64727', 'E9Q0S6', 'Q8C052', 'P62962', 'Q0GNC1', 'P18760', 'Q8BTM8', 'P46735', 'Q9ERG0', 'Q71LX4', 'Q9DC07', 'Q9JMH9', 'O08638', 'A2ALU4', 'Q6ZWR6', 'P47754', 'O55042', 'P47757', 'Q9D898', 'P20065', 'Q9Z2H5', 'Q641P0', 'P26043'…	42
GO:0015629	GO Component	37.0588	Actin cytoskeleton (189)	⬇degradation	⬇degradation	13.9761	13.0531	0.0821725	-0.0134925	0.117189	-0.00933453	['Actr2', 'Cdh1', 'Rdx', 'Flot1', 'Jup', 'Flii', 'Sh3gl1', 'Tpm4', 'Abcb4', 'Calb2', 'Coro1c', 'Wdr1', 'Stx1a', 'Pvalb', 'Sptbn1', 'Krt19', 'Coro1b', 'Capza2', 'Myh9', 'Crk', 'Rab5a', 'Rac3', 'Myo1b', 'Dbnl', 'Dynll2', 'Sptb', 'Actr10', 'Actn1', 'Dbn1', 'Vcl', 'Twf1', 'Twf2', 'Cdh2', 'Dctn4', 'Anxa1', 'Baiap2', 'Dctn2', 'Sept2', 'Spta1', 'Nebl', 'Gsn', 'Snap25', 'Vps16', 'Arhgef2', 'Cnn3', 'Calb1…	['A2ALU4', 'Q60598', 'P47753', 'Q60605', 'Q91YR1', 'Q9Z0R4', 'Q60780', 'P26043', 'Q9WV32', 'O35387', 'P47757', 'P23927', 'Q6AW69', 'Q9D898', 'Q62188', 'Q61792', 'Q69ZX8', 'Q9JM76', 'Q6URW6', 'P47754', 'P20357', 'P18760', 'P48193', 'P46735', 'Q9Z204', 'Q62419', 'Q9ERG0', 'Q9D6Y7', 'Q9WUM4', 'P16546', 'Q80X90', 'Q9QXS6', 'Q6ZQ18', 'Q9JKF1', 'Q04736', 'P60487', 'Q8CBY8', 'Q9JJ28', 'Q64727', 'Q9DAS9'…	46	['P20357', 'Q61792', 'Q3THE2', 'Q99KJ8', 'Q9QYC0', 'P05064', 'P16546', 'Q9QYB8', 'B9EJA2', 'P97315', 'P45591', 'P68033', 'P28660', 'Q62418', 'O88342', 'Q9Z0Y1', 'Q60598', 'O35387', 'P0C7L0', 'Q64727', 'Q62419', 'Q99JB2', 'Q02257', 'Q64010', 'Q9DAS9', 'P18760', 'P23927', 'Q8BTM8', 'P46735', 'Q9ERG0', 'P61979', 'Q9DC07', 'Q9JMH9', 'O08638', 'P60487', 'A2ALU4', 'P47754', 'O55042', 'Q9CQD1', 'Q91W86'…	48
GO:0030036	GO Process	36.3964	Actin cytoskeleton organization (202)	⬇degradation	⬇degradation	16.9772	13.7962	0.0893166	-0.050242	0.124998	-0.0346804	['Actr2', 'Cdh1', 'Hip1r', 'Braf', 'Flii', 'Tpm4', 'Calr', 'Coro1c', 'Aqp1', 'Wdr1', 'Sptbn1', 'Krt19', 'Rhoa', 'Dnajb6', 'Coro1b', 'Rala', 'Capza2', 'Wasf3', 'Myh9', 'Crk', 'Rac3', 'Pfn1', 'Myo1b', 'Hsp90b1', 'Mcu', 'Dbnl', 'Rock2', 'Slc9a3r1', 'Grb2', 'Pafah1b1', 'Sptb', 'Actn1', 'Dbn1', 'Nisch', 'Ptk2b', 'Sorbs3', 'Twf1', 'Cxadr', 'Krt8', 'Twf2', 'Anxa1', 'Baiap2', 'Farp1', 'Spta1', 'Nebl', 'G…	['A2ALU4', 'Q8BGS1', 'Q60598', 'Q0GNC1', 'P47753', 'Q91YR1', 'P08113', 'Q60780', 'P28652', 'Q91VS8', 'Q9WV32', 'P47757', 'F8VPU2', 'Q6AW69', 'P97797', 'Q9D898', 'Q62188', 'Q69ZX8', 'Q9JM76', 'Q9JLV5', 'Q6URW6', 'P63005', 'P47754', 'Q9JKY5', 'P18760', 'P48193', 'P46735', 'Q9Z0G9', 'Q9ERG0', 'P60766', 'Q9WUM4', 'P16546', 'Q80X90', 'Q9QXS6', 'Q65CL1', 'Q9JM52', 'P39447', 'P60487', 'P62827', 'Q9JJ28'…	47	['Q9QYC0', 'P16546', 'Q9QYB8', 'P97315', 'P45591', 'P68033', 'P28660', 'Q62418', 'O88342', 'Q91VS8', 'Q60598', 'Q61644', 'P62962', 'Q8BGS1', 'Q64010', 'Q9JM52', 'Q0GNC1', 'P60766', 'P18760', 'Q8BTM8', 'P46735', 'Q9ERG0', 'Q9DC07', 'F8VPU2', 'Q8R071', 'Q9JMH9', 'O08638', 'P60487', 'A2ALU4', 'P47754', 'Q9QVP9', 'P28652', 'P47757', 'Q9D898', 'P20065', 'Q9Z2H5', 'Q8BH64', 'P48193', 'Q9WUM3', 'Q04690']	40
GO:0031532	GO Process	39.1892	Actin cytoskeleton reorganization (29)	not significant	not significant	8.48196	7.60082	0.0949375	0.235004	0.120662	0.100939	['Cdh1', 'Rhoa', 'Rala', 'Myh9', 'Mcu', 'Grb2', 'Cxadr', 'Anxa1', 'Gsn', 'Parva', 'Pak1', 'Cdc42bpb', 'S1pr1', 'Rap2a', 'Ezr', 'Mink1', 'Plec', 'Brsk2', 'Atp2c1', 'Cldn3', 'Cttn', 'Dmtn', 'Cdc42bpa', 'Flna', 'Farp2', 'Phactr1', 'Sptan1', 'Tnik', 'Sipa1l1']	['Q60598', 'Q91VS8', 'Q9Z0G9', 'P16546', 'Q9JM52', 'Q80XR2']	6	['P16546', 'Q91VS8', 'Q60598', 'Q9JM52', 'Q8BTM8']	5
GO:0005884	GO Component	41.0853	Actin filament (53)	⬇degradation	not significant	14.31	8.33672	0.122714	-0.270475	0.10021	-0.174206	['Tpm4', 'Coro1b', 'Rac3', 'Myo1b', 'Actn1', 'Dbn1', 'Vcl', 'Twf1', 'Twf2', 'Anxa1', 'Vps16', 'Fmn2', 'Wasl', 'Pak1', 'Jam3', 'Vps11', 'Myo6', 'Gng12', 'Ptges3', 'Actbl2', 'Dnaja3', 'Ezr', 'Actg1', 'Tmod3', 'Yes1', 'Actc1', 'Src', 'Pls1', 'Fyn', 'Rac1', 'Actb', 'Cttn', 'Arpc3', 'Coro1a', 'Gas2', 'Tmod1', 'Myo1c', 'Gas7', 'Dmtn', 'Nckap1', 'Tpm1', 'Arpc2', 'Pls3', 'Flna', 'Dpysl3', 'Tpm3', 'Myo5a'…	['Q60598', 'Q91YR1', 'Q60780', 'Q62188', 'Q9JM76', 'P46735', 'Q9QXS6', 'Q04736', 'Q64727', 'Q9DAS9', 'Q9JL04']	11	['P68033', 'P28660', 'Q60598', 'P0C7L0', 'Q64727', 'Q9DAS9', 'Q8BTM8', 'P46735', 'Q91W86', 'Q9WUM3']	10
GO:0051015	GO Function	46.2555	Actin filament binding (105)	not significant	⬇degradation	11.2211	17.8021	0.0921317	-0.154709	0.247629	-0.187657	['Actr2', 'Hip1r', 'Flii', 'Tpm4', 'Coro1c', 'Wdr1', 'Sptbn1', 'Coro1b', 'Capza2', 'Myh9', 'Myo1b', 'Map1s', 'Egfr', 'Dbnl', 'Sptb', 'Actn1', 'Adssl1', 'Dbn1', 'Vcl', 'Twf1', 'Twf2', 'Bin1', 'Add3', 'Eps8l2', 'Spta1', 'Nebl', 'Gsn', 'Vps16', 'Tln1', 'Fscn1', 'Arpc1a', 'Cyfip1', 'Cotl1', 'Tagln', 'Myo6', 'Myo1d', 'Syne1', 'Tln2', 'Ablim3', 'Ppp1r9b', 'Coro2b', 'Lasp1', 'Fermt2', 'Myh14', 'Eef2', '…	['A2ALU4', 'Q60598', 'P47753', 'Q91YR1', 'Q60780', 'P14824', 'Q9WV32', 'Q9D898', 'Q61792', 'Q69ZX8', 'Q9JM76', 'Q6URW6', 'P47754', 'Q9JKY5', 'O08539', 'P18760', 'P46735', 'Q9ERG0', 'Q9WUM4', 'Q9QZQ1', 'P16546', 'Q80X90', 'Q9QXS6', 'Q65CL1', 'Q99K30', 'Q9JKF1', 'Q7TMB8', 'Q9JJ28', 'Q64727', 'Q8C052', 'Q61879']	31	['Q7TMB8', 'Q61792', 'P14824', 'Q80VC9', 'Q9QYC0', 'Q9QYB5', 'P16546', 'Q9QYB8', 'P45591', 'Q62418', 'O88342', 'Q60598', 'Q64727', 'Q8C052', 'P18760', 'Q8BTM8', 'P46735', 'Q9ERG0', 'Q71LX4', 'Q9DC07', 'Q9JMH9', 'O08638', 'A2ALU4', 'Q6ZWR6', 'P47754', 'Q9D898', 'Q9WUM3']	27
GO:0032432	GO Component	44.2105	Actin filament bundle (42)	⬆synthesis	⬆synthesis	18.7107	15.2593	0.294224	0.258265	0.385754	0.231129	['Tpm4', 'Coro1b', 'Myh9', 'Actn1', 'Vcl', 'Dctn4', 'Nebl', 'Fscn1', 'Bag3', 'Ilk', 'Lpp', 'Ablim3', 'Coro2b', 'Myl12b', 'Fermt2', 'Myh14', 'Flnb', 'Actn4', 'Mprip', 'Lima1', 'Ablim1', 'Daam1', 'Marcks', 'Pls1', 'Sept9', 'Sept5', 'Synpo', 'Actb', 'Myh10', 'Ptk2', 'Tpm1', 'Pls3', 'Flna', 'Tpm3', 'Lcp1', 'Zyx', 'Sept7', 'Dst', 'Sept11', 'Cfl1', 'Cryab', 'Myh11']	['P23927', 'Q69ZX8', 'Q6URW6', 'P18760', 'Q9ERG0', 'Q80X90', 'Q8CBY8', 'Q64727', 'Q61879']	9	['Q3THE2', 'Q64727', 'P18760', 'P23927', 'Q8BTM8', 'Q9ERG0', 'Q9DC07', 'O08638', 'Q9WUM3']	9
GO:0051017	GO Process	48.3333	Actin filament bundle assembly (29)	⬇degradation	⬆synthesis	14.8814	13.0383	0.208572	-0.0207631	0.333804	0.186219	['Braf', 'Rhoa', 'Coro1b', 'Myo1b', 'Hsp90b1', 'Actn1', 'Ptk2b', 'Baiap2', 'Fmn2', 'Fscn1', 'Ezr', 'Actn4', 'Lima1', 'Pdxp', 'Src', 'Marcks', 'Pls1', 'Arrb1', 'Myh10', 'Gas7', 'Dmtn', 'Pls3', 'Add1', 'Dpysl3', 'Phactr1', 'Lcp1', 'Zyx', 'Cul3', 'Add2']	['P08113', 'Q60780', 'Q62188', 'Q9JLV5', 'P46735', 'Q9ERG0', 'P60487', 'Q61879', 'Q9JL04']	9	['Q9QYC0', 'Q9QYB8', 'P46735', 'Q9ERG0', 'P60487', 'Q9QVP9', 'Q9WUM3']	7
GO:0051693	GO Process	54.0541	Actin filament capping (20)	⬆degradation	⬆degradation	20.0801	15.6732	-0.177749	0.221426	-0.261462	0.291912	['Rdx', 'Flii', 'Sptbn1', 'Capza2', 'Sptb', 'Twf1', 'Twf2', 'Add3', 'Spta1', 'Gsn', 'Capzb', 'Tmod2', 'Tmod3', 'Capza1', 'Tmod1', 'Dmtn', 'Tpm1', 'Add1', 'Sptan1', 'Add2']	['P47753', 'Q91YR1', 'P26043', 'P47757', 'P47754', 'P16546', 'Q9JJ28']	7	['Q9QYC0', 'Q9QYB5', 'P16546', 'Q9QYB8', 'P47754', 'P47757', 'P26043']	7
GO:0030042	GO Process	69.2308	Actin filament depolymerization (9)	not significant	not significant	7.40234	11.1391	-0.0531421	0.0596442	0.319883	-0.266467	['Wdr1', 'Twf1', 'Twf2', 'Gsn', 'Ppp1r9b', 'Cfl2', 'Dstn', 'Mical3', 'Cfl1']	['Q91YR1', 'P18760']	2	['P45591', 'O88342', 'P18760']	3
GO:0007015	GO Process	36.9565	Actin filament organization (102)	not significant	not significant	12.7451	12.8289	0.076964	-0.0977595	0.146489	-0.150667	['Actr2', 'Hip1r', 'Braf', 'Flii', 'Tpm4', 'Coro1c', 'Wdr1', 'Rhoa', 'Coro1b', 'Rac3', 'Myo1b', 'Hsp90b1', 'Mcu', 'Actn1', 'Dbn1', 'Ptk2b', 'Sorbs3', 'Twf1', 'Twf2', 'Baiap2', 'Nebl', 'Gsn', 'Arhgef2', 'Fmn2', 'Capzb', 'Fscn1', 'Arpc1a', 'Wasl', 'Trf', 'Myo6', 'Myo1d', 'Ppp1r9b', 'Coro7', 'Pakap', 'Ctnna1', 'Cdc42', 'Ezr', 'Dlg1', 'Actn4', 'Rhob', 'Iqgap2', 'Tmod2', 'Mprip', 'Tmod3', 'Elmo1', 'Cg…	['A2ALU4', 'Q60598', 'Q91YR1', 'P08113', 'Q60780', 'Q9WV32', 'P47757', 'Q6AW69', 'P97797', 'Q9D898', 'Q62188', 'Q9JM76', 'Q9JLV5', 'Q9JKY5', 'P18760', 'P46735', 'Q9ERG0', 'P60766', 'Q9WUM4', 'Q9QXS6', 'Q65CL1', 'P60487', 'Q9JJ28', 'Q3V3V9', 'Q61879', 'Q9JL04']	26	['Q9QYC0', 'Q9QYB8', 'P45591', 'P68033', 'O88342', 'Q60598', 'Q61644', 'P60766', 'P18760', 'Q8BTM8', 'P46735', 'Q9ERG0', 'Q9DC07', 'P60487', 'A2ALU4', 'Q9QVP9', 'P47757', 'Q9D898', 'P20065', 'Q9WUM3']	20
GO:0030048	GO Process	32.6087	Actin filament-based movement (30)	not significant	not significant	8.13355	6.5169	0.076889	-0.584174	-0.0346355	-0.38609	['Epdr1', 'Myh9', 'Myo1b', 'Ryr2', 'Gsn', 'Slc9a1', 'Wasl', 'Parva', 'Myo6', 'Pkp2', 'Myo1d', 'Myh14', 'Cacna2d1', 'Epb41l5', 'Actn4', 'Actc1', 'Scn1b', 'Myh10', 'Myo1c', 'Snta1', 'Scn1a', 'Tpm1', 'Myo5a', 'Gpd1l', 'Wipf3', 'Scn2b', 'Myl6', 'Nup155', 'Ank2', 'Camk2d']	['Q8BGS1', 'Q60605', 'Q6URW6', 'P46735', 'Q61165', 'Q8C8R3', 'Q99P88', 'Q61879']	8	['Q8C8R3', 'P68033', 'P0C7L0', 'Q8BGS1', 'P46735', 'Q60605', 'Q99M71']	7
GO:0030029	GO Process	35.8429	Actin filament-based process (219)	⬇degradation	not significant	14.7041	12.249	0.0749765	-0.0919897	0.102998	-0.0521866	['Actr2', 'Cdh1', 'Hip1r', 'Braf', 'Epdr1', 'Flii', 'Tpm4', 'Calr', 'Coro1c', 'Aqp1', 'Wdr1', 'Sptbn1', 'Krt19', 'Rhoa', 'Dnajb6', 'Coro1b', 'Rala', 'Capza2', 'Wasf3', 'Myh9', 'Crk', 'Rac3', 'Pfn1', 'Myo1b', 'Hsp90b1', 'Mcu', 'Dbnl', 'Rock2', 'Slc9a3r1', 'Grb2', 'Pafah1b1', 'Sptb', 'Actn1', 'Ryr2', 'Dbn1', 'Nisch', 'Ptk2b', 'Sorbs3', 'Twf1', 'Cxadr', 'Krt8', 'Twf2', 'Anxa1', 'Baiap2', 'Farp1', 'S…	['A2ALU4', 'Q8BGS1', 'Q60598', 'Q0GNC1', 'P47753', 'Q60605', 'Q91YR1', 'P08113', 'Q60780', 'P28652', 'Q91VS8', 'Q9WV32', 'P47757', 'F8VPU2', 'Q91Z67', 'Q6AW69', 'P97797', 'Q9D898', 'Q62188', 'Q69ZX8', 'Q9JM76', 'Q9JLV5', 'Q6URW6', 'P63005', 'P47754', 'Q9JKY5', 'P18760', 'P48193', 'P46735', 'Q9Z0G9', 'Q9ERG0', 'P60766', 'Q9WUM4', 'Q61165', 'P16546', 'Q80X90', 'Q9QXS6', 'Q65CL1', 'Q9JM52', 'P39447'…	53	['Q8C8R3', 'Q9QYC0', 'P16546', 'Q9QYB8', 'P97315', 'P45591', 'P68033', 'P28660', 'Q62418', 'O88342', 'Q91VS8', 'Q60598', 'Q61644', 'P0C7L0', 'P62962', 'Q8BGS1', 'Q64010', 'Q9JM52', 'Q0GNC1', 'P60766', 'P18760', 'Q8BTM8', 'P46735', 'Q9ERG0', 'Q9DC07', 'F8VPU2', 'Q8R071', 'Q9JMH9', 'O08638', 'P60487', 'A2ALU4', 'P47754', 'Q9QVP9', 'P28652', 'P47757', 'Q9D898', 'P20065', 'Q9Z2H5', 'Q8BH64', 'P48193'…	44
GO:0045010	GO Process	48.1481	Actin nucleation (13)	not significant	not significant	8.84105	6.41107	0.113982	-0.97923	0.0386965	-0.564774	['Actr2', 'Gsn', 'Fmn2', 'Arpc1a', 'Wasl', 'Iqgap2', 'Arpc5', 'Arpc1b', 'Arpc3', 'Arpc5l', 'Arpc2', 'Arpc4', 'Actr3']	['Q9WV32', 'Q9D898', 'Q9JM76', 'Q9JL04']	4	['Q9D898']	1
GO:0008154	GO Process	34.4262	Actin polymerization or depolymerization (21)	not significant	not significant	8.50535	6.61693	-0.0471312	0.325205	0.0273766	0.106909	['Flii', 'Wdr1', 'Twf1', 'Twf2', 'Gsn', 'Capzb', 'Wasl', 'Ppp1r9b', 'Coro7', 'Dlg1', 'Cfl2', 'Rac1', 'Cttn', 'Dstn', 'Gas7', 'Arpc2', 'Arpc4', 'Abi1', 'Abi2', 'Mical3', 'Cfl1']	['Q60598', 'Q91YR1', 'Q60780', 'P47757', 'P18760', 'Q9JJ28']	6	['P45591', 'O88342', 'Q60598', 'P18760', 'P47757']	5
GO:0098858	GO Component	35	Actin-based cell projection (91)	not significant	not significant	12.609	9.27274	0.0804163	-0.030271	0.0861234	-0.0195904	['Rdx', 'Fxr1', 'Slc9a3r2', 'Calb2', 'App', 'Pvalb', 'Atp6v1b2', 'Ctnnb1', 'Myo1b', 'Dync1h1', 'Atp6v1e1', 'Dpep1', 'Gamt', 'Slc9a3r1', 'Pafah1b1', 'Dbn1', 'Slc7a8', 'Twf1', 'Cxadr', 'Twf2', 'Baiap2', 'Eps8l2', 'Farp1', 'Epha4', 'Itgav', 'Snap25', 'Car2', 'Calb1', 'Fmn2', 'Cdk5', 'Fscn1', 'Cyfip1', 'Stard10', 'Mpp1', 'Gpm6a', 'Jam3', 'Nedd4', 'Myo6', 'Myo1d', 'Palm', 'Clic4', 'Slc7a5', 'Ppp1r9b',…	['Q9JIL4', 'P50518', 'P17426', 'Q91YR1', 'P26043', 'P61087', 'F8VPU2', 'Q9JM63', 'P35802', 'P63005', 'P20357', 'P18760', 'P46735', 'P60766', 'P46935', 'Q9QXS6', 'Q99K30', 'Q7TMB8', 'P16330', 'Q9JL04', 'Q9Z0P4']	21	['Q7TMB8', 'P20357', 'P68033', 'P17426', 'P48758', 'P60766', 'P18760', 'P46735', 'P59764', 'P70280', 'F8VPU2', 'Q9JIL4', 'P26043']	13
GO:0001508	GO Process	34.6939	Action potential (34)	not significant	not significant	9.67301	11.4407	-0.0868479	-0.29498	-0.235342	-0.279402	['Ywhah', 'Nrcam', 'Ryr2', 'Gnaq', 'Scn2a', 'P2rx4', 'Pkp2', 'Ntrk3', 'Kcna2', 'Gna11', 'Gria1', 'Myh14', 'Cacna2d1', 'Kcna1', 'Grin2b', 'Cacnb4', 'Ntrk2', 'Kcnd2', 'Scn8a', 'Scn1b', 'Cntnap1', 'Mtor', 'Snta1', 'Scn1a', 'Cntnap2', 'Dpp6', 'Gpd1l', 'Scn2b', 'Nup155', 'Ank3', 'Ank2', 'Kcnma1', 'Grin2a', 'Grik2']	['Q08460', 'Q6URW6', 'Q9JLN9', 'Q8C8R3', 'Q99P88', 'Q9WTU3']	6	['Q8C8R3', 'G5E8K5', 'P21279']	3
MMU-111447	Reactome	58.3333	Activation of BAD and translocation to mitochondria (7)	not significant	not significant	7.4226	6.53507	0.0691754	0.117011	-0.0338917	0.0651607	['Ywhab', 'Ywhah', 'Ywhaz', 'Ywhag', 'Ywhae', 'Ppp3r1', 'Ywhaq']	['Q9CQV8', 'P62259', 'Q63810']	3	['Q9CQV8']	1
MMU-114452	Reactome	52.9412	Activation of BH3-only proteins (9)	not significant	not significant	10.3345	8.89771	0.238882	0.117011	-0.355799	0.0651607	['Dynll1', 'Ywhab', 'Ywhah', 'Dynll2', 'Ywhaz', 'Ywhag', 'Ywhae', 'Ppp3r1', 'Ywhaq']	['Q9CQV8', 'P62259', 'Q63810']	3	['Q9CQV8']	1
MMU-451308	Reactome	60	Activation of Ca-permeable Kainate Receptor (6)	not significant	not significant	8.36437	9.48619	0.110068	0.584481	-0.226155	0.764368	['Calm3', 'Dlg1', 'Dlg3', 'Ncald', 'Dlg4', 'Grik2']	[]	0	['P70175']	1
MMU-1296041	Reactome	37.931	Activation of G protein gated Potassium channels (11)	⬇degradation	not significant	16.5417	6.23301	0.849095	-0.0164091	-0.0180798	-0.441169	['Gng4', 'Gabbr1', 'Gnb2', 'Gng12', 'Kcnj10', 'Gng3', 'Gng7', 'Gabbr2', 'Gng2', 'Gnb1', 'Gnb5']	['P63213', 'Q9JM63', 'P50153', 'P63216', 'Q9WV18', 'Q9DAS9']	6	['Q9DAS9', 'P62881']	2
MMU-991365	Reactome	41.8605	Activation of GABAB receptors (18)	⬆synthesis	not significant	15.0076	10.2055	0.508124	0.0207403	-0.239263	-0.395864	['Gnai3', 'Adcy1', 'Gng4', 'Gabbr1', 'Gnal', 'Gnb2', 'Gng12', 'Kcnj10', 'Gnai2', 'Gnai1', 'Gng3', 'Gng7', 'Gabbr2', 'Adcy5', 'Adcy9', 'Gng2', 'Gnb1', 'Gnb5']	['P63213', 'Q9JM63', 'P50153', 'P63216', 'Q9WV18', 'Q9DAS9']	6	['Q9DAS9', 'P62881']	2
MMU-451326	Reactome	50	Activation of kainate receptors upon glutamate binding (15)	⬆synthesis	not significant	18.0296	6.62031	0.674527	0.303753	-0.0359989	0.0672989	['Calm3', 'Gng4', 'Gnb2', 'Gng12', 'Dlg1', 'Dlg3', 'Ncald', 'Gng3', 'Gng7', 'Dlg4', 'Plcb1', 'Gng2', 'Gnb1', 'Gnb5', 'Grik2']	['P63213', 'P50153', 'P63216', 'Q9DAS9']	4	['P70175', 'Q9DAS9', 'Q9Z1B3', 'P62881']	4
MMU-1169091	Reactome	65.625	Activation of NF-kappaB in B cells (42)	not significant	⬇degradation	12.5956	15.3465	0.0925194	-0.0786666	0.229174	-0.253447	['Psmb4', 'Psmd2', 'Psmb1', 'Psmd3', 'Psmd11', 'Psmb6', 'Ubb', 'Psmc5', 'Psmd12', 'Psma6', 'Psmc1', 'Psmd6', 'Psmc6', 'Psmb5', 'Psmd13', 'Psmd1', 'Psmb7', 'Psmd5', 'Psmd14', 'Psma7', 'Psmb2', 'Psmc2', 'Cul1', 'Psmc4', 'Psma1', 'Psma4', 'Psmd7', 'Psmd8', 'Prkcb', 'Psmc3', 'Psmd4', 'Gm11808', 'Psma5', 'Psmd9', 'Psmb3', 'Rps27a', 'Psme2b', 'Skp1a', 'Ubc', 'Psma3', 'Psma2', 'Psme1']	['Q99JI4', 'Q8VDM4', 'Q8BG32', 'P62192', 'Q9WVJ2', 'O35593', 'P97371']	7	['P99026', 'Q9Z2U0', 'P62334', 'P0CG50', 'P0CG49', 'P62983']	6
MMU-442755	Reactome	75.6757	Activation of NMDA receptors and postsynaptic events (28)	not significant	not significant	8.67266	11.4819	-0.0516616	0.12996	-0.229992	-0.00193016	['Prkacb', 'Prkaca', 'Calm3', 'Nefl', 'Prkar1b', 'Gria4', 'Grin1', 'Camk1', 'Prkar2a', 'Prkar2b', 'Gria1', 'Camk4', 'Grin2b', 'Dlg1', 'Actn2', 'Camk2g', 'Gria2', 'Gria3', 'Dlg3', 'Camk2b', 'Camk2a', 'Prkar1a', 'Dlg2', 'Dlg4', 'Camkk2', 'Lrrc7', 'Grin2a', 'Camk2d']	['P28652', 'P12849', 'Q923T9', 'P35438', 'P05132', 'P12367']	6	['P70175', 'Q9Z2W9', 'P28652']	3
GO:0022853	GO Function	32.4	Active ion transmembrane transporter activity (81)	not significant	⬇synthesis	10.902	22.2737	0.0913262	-0.0227421	-0.289896	-0.0403878	['Cox5a', 'Slc25a1', 'Atp6v1f', 'Letm1', 'Slc1a3', 'Atp6v1b2', 'Slc4a1', 'Atp6v0d1', 'Chp1', 'Surf1', 'Slc25a5', 'Slc25a22', 'Atp6v1e1', 'Atp2b1', 'Atp2a3', 'Slc35b1', 'Atp6v1d', 'Atp6v1c1', 'Cyc1', 'Slc4a8', 'Slc22a1', 'Atp6v0c', 'Slc6a7', 'Slc1a1', 'Atp5b', 'Atp1b1', 'Slc12a6', 'Slc23a2', 'Anxa5', 'Slc33a1', 'Slc6a9', 'Slc9a1', 'Atp2a2', 'Slc6a12', 'Slc6a11', 'Slc6a1', 'Slc17a6', 'Slc25a4', 'At…	['P50518', 'Q9D1K2', 'P58735', 'Q9QXZ6', 'Q3TXX4', 'Q8JZR6', 'P97858', 'P31648', 'P31651', 'P16283', 'Q61165', 'P55012', 'Q6PIE5', 'P97370', 'P63082', 'Q9Z2I0', 'Q5DTL9', 'Q9CR68', 'P14094', 'Q80XR2']	20	['P48036', 'Q9D0M3', 'P97858', 'Q6PIE5', 'Q9Z1G4', 'P57746', 'Q9Z2I0', 'Q9D1K2']	8
GO:0022804	GO Function	33.584	Active transmembrane transporter activity (134)	not significant	⬆degradation	8.24497	19.3575	0.0355991	0.0913086	-0.277731	0.0530704	['Cox5a', 'Abcd1', 'Abcc6', 'Slc25a1', 'Abcb4', 'Atp6v1f', 'Letm1', 'Slc1a3', 'Ndufs3', 'Atp6v1b2', 'Slc4a1', 'Abcb1b', 'Atp6v0d1', 'Ndufs2', 'Chp1', 'Ndufa2', 'Slc25a11', 'Surf1', 'Slc25a5', 'Slc25a22', 'Atp6v1e1', 'Atp2b1', 'Mcu', 'Abca8b', 'Atp2a3', 'Abcc3', 'Slc35b1', 'Atp6v1d', 'Ndufs4', 'Slc7a8', 'Ank', 'Atp6v1c1', 'Slc38a4', 'Cyc1', 'Slc4a8', 'Slc22a1', 'Atp6v0c', 'Tap2', 'Slc6a7', 'Slc1a1…	['Q8K440', 'P50518', 'Q9D1K2', 'O35874', 'Q9R1S7', 'P58735', 'Q9QXZ6', 'Q9DCP2', 'Q3TXX4', 'Q8JZR6', 'Q7TMS5', 'P97858', 'Q9WVD5', 'Q9JJ59', 'Q99LC3', 'P31648', 'P31651', 'A2AKQ0', 'P16283', 'Q61165', 'P55012', 'Q6PIE5', 'Q78KK3', 'P97370', 'P63082', 'Q9Z2I0', 'Q5DTL9', 'Q9DCC8', 'Q9CR68', 'Q8BJI1', 'P14094', 'Q80XR2']	32	['Q9DC70', 'P48036', 'Q9CZP5', 'Q9D0M3', 'Q9DBM0', 'P97858', 'Q91YT0', 'Q9R1S7', 'Q6PIE5', 'Q9Z1G4', 'P57746', 'Q7TMS5', 'Q8K3J1', 'O35874', 'Q9Z2I0', 'Q9D1K2', 'P03893', 'Q78KK3']	18
GO:0042641	GO Component	44.6809	Actomyosin (42)	⬆synthesis	⬆synthesis	16.2068	13.1965	0.262992	0.299197	0.340787	0.131083	['Tpm4', 'Stx1a', 'Coro1b', 'Myh9', 'Actn1', 'Vcl', 'Dctn4', 'Nebl', 'Fscn1', 'Bag3', 'Ilk', 'Lpp', 'Ablim3', 'Coro2b', 'Myl12b', 'Cdc42bpb', 'Fermt2', 'Myh14', 'Flnb', 'Actn4', 'Mprip', 'Lima1', 'Ablim1', 'Daam1', 'Sept9', 'Sept5', 'Synpo', 'Actb', 'Myh10', 'Ptk2', 'Cdc42bpa', 'Pdcd6ip', 'Tpm1', 'Tpm3', 'Myo5a', 'Lcp1', 'Zyx', 'Sept7', 'Myo18a', 'Dst', 'Sept11', 'Myh11']	['Q69ZX8', 'Q6URW6', 'Q9ERG0', 'Q80X90', 'Q8CBY8', 'Q64727', 'Q9WU78', 'Q61879']	8	['Q3THE2', 'Q64727', 'Q9ERG0', 'Q9DC07', 'Q9JMH9', 'O08638', 'Q9WUM3']	7
GO:0031032	GO Process	37.6068	Actomyosin structure organization (44)	not significant	not significant	6.28738	8.04127	0.00638019	-0.0868169	0.0900775	-0.208358	['Braf', 'Flii', 'Wdr1', 'Krt19', 'Rhoa', 'Myh9', 'Rock2', 'Ptk2b', 'Krt8', 'Nebl', 'Epb41l1', 'Cnn3', 'Epb41', 'F11r', 'Cdc42bpb', 'Anln', 'Myh14', 'Epb41l2', 'Epb41l5', 'Cit', 'Actn2', 'Tmod2', 'Actg1', 'Tmod3', 'Plec', 'Cfl2', 'Epb41l3', 'Itgb1', 'Actc1', 'Src', 'Csrp1', 'Arrb1', 'Tjp1', 'Myh10', 'Prkar1a', 'Tmod1', 'Cdc42bpa', 'Pdcd6ip', 'Tpm1', 'Phactr1', 'Zyx', 'Myo18a', 'Cul3', 'Myh11']	['Q8BGS1', 'Q9JLV5', 'Q6URW6', 'P48193', 'P39447', 'Q9JJ28', 'Q9WU78', 'Q61879']	8	['P97315', 'P45591', 'P68033', 'O88342', 'Q8BGS1', 'Q9DC07', 'Q9JMH9', 'O08638', 'Q9QVP9', 'Q9Z2H5', 'P48193']	11
GO:0071616	GO Process	60.7143	acyl-CoA biosynthetic process (17)	not significant	not significant	6.23919	9.42459	-0.00744839	-0.347269	0.290446	0.13831	['Gcdh', 'Pdhx', 'Pdhb', 'Mpc2', 'Acss1', 'Pdha1', 'Acsl1', 'Acat1', 'Dlat', 'Dip2a', 'Acsl5', 'Mlycd', 'Acaca', 'Acly', 'Acsl6', 'Dld', 'Mpc1']	['Q8QZT1', 'Q9D023', 'Q8BKZ9']	3	['Q8BMF4', 'Q8BWT5', 'Q9D023', 'Q99J39', 'Q9D051', 'Q99NB1']	6
GO:0003995	GO Function	91.6667	acyl-CoA dehydrogenase activity (11)	not significant	not significant	8.50014	7.38419	-0.0914551	0.413248	0.106896	0.208083	['Gcdh', 'Acad9', 'Acadsb', 'Acadl', 'Ivd', 'Acad10', 'Acads', 'Acad11', 'Acad8', 'Acadm', 'Acadvl']	['Q80XL6']	1	['Q9JHI5', 'Q8JZN5', 'Q80XL6', 'Q9D7B6', 'P51174']	5
GO:0006637	GO Process	58.0645	acyl-CoA metabolic process (54)	not significant	⬆synthesis	9.71755	16.8686	-0.0581574	0.0182374	0.344793	0.298274	['Abcd1', 'Gcdh', 'Cs', 'Pdhx', 'Acadsb', 'Pipox', 'Acot2', 'Pdhb', 'Oxsm', 'Dgat1', 'Ehhadh', 'Hsd17b4', 'Keg1', 'Acot9', 'Mpc2', 'Acss1', 'Tdo2', 'Hmgcl', 'Aass', 'Pdha1', 'Acsl1', 'Ces1d', 'Acat1', 'Dlat', 'Acsm1', 'Acaa2', 'Baat', 'Glyat', 'Dip2a', 'Acsl3', 'Acsl5', 'Mcee', 'Fasn', 'Dlst', 'Suclg1', 'Acot11', 'Aadat', 'Hmgcs2', 'Ogdh', 'Mlycd', 'Acaca', 'Acly', 'Acsl6', 'Nudt7', 'Fitm2', 'Dld…	['Q8QZT1', 'P48776', 'Q9D023', 'Q8BWT1', 'Q8BKZ9']	5	['Q8BMF4', 'Q91V12', 'Q8BWT5', 'Q9Z2I9', 'Q9Z2I8', 'P54869', 'Q9D023', 'Q91VA0', 'Q9D2G2', 'Q60597', 'Q99J39', 'Q9D051', 'Q99NB1']	13
GO:0006639	GO Process	38.6792	Acylglycerol metabolic process (41)	not significant	not significant	8.49494	9.19876	-0.0695818	-0.0301174	-0.141314	0.333843	['Abhd16a', 'G6pc', 'Sel1l', 'Dgat1', 'Cpt1a', 'Cyp2e1', 'Cps1', 'Cat', 'Pck1', 'Slc27a5', 'Acsl1', 'Ces1d', 'Apob', 'Scd1', 'Dgkb', 'Pck2', 'Faah', 'Dagla', 'Abhd12', 'Ptpn11', 'Lypla2', 'Gpx1', 'Mttp', 'Dgki', 'Dgke', 'Apoc1', 'Acsl6', 'Lpgat1', 'Dgkz', 'Apoa2', 'Gk', 'Lmf1', 'Apoc3', 'Dbi', 'Agpat5', 'Pgs1', 'Gpat4', 'Mgll', 'Abhd6', 'Cd36', 'Gpam']	['E9Q414', 'Q64516', 'P31786']	3	['Q80UP3', 'Q64516', 'E9Q414']	3
GO:0016746	GO Function	26.4368	Acyltransferase activity (69)	not significant	not significant	9.35433	10.2793	-0.0635809	-0.0615777	0.141656	-0.170348	['Dbt', 'Agpat3', 'Ykt6', 'Lpcat3', 'Pafah1b3', 'Cs', 'Gcat', 'Acat2', 'Acaa1b', 'Pdhx', 'Cers2', 'Nmt1', 'Oxsm', 'Elp3', 'Dgat1', 'Soat2', 'Keg1', 'Cpt1a', 'Oga', 'Clybl', 'Agpat2', 'Lpcat4', 'Ggt7', 'Naa15', 'Scp2', 'Cpt2', 'Nat8f5', 'Cbr4', 'Acat1', 'Dlat', 'Hhatl', 'Acsm1', 'Mboat7', 'Acaa2', 'Abhd14b', 'Hgsnat', 'Baat', 'Acaa1a', 'Glyat', 'Nat8f2', 'Ogt', 'Agpat1', 'Nags', 'Fasn', 'Atat1', '…	['Q8QZT1', 'Q9D517', 'Q8BWT1', 'Q9CZX0', 'Q3UDW8', 'Q8BKZ9', 'Q8VCH0', 'Q99JY0', 'O35083', 'P47934']	10	['P15105', 'Q61205', 'Q8BMF4', 'P52825', 'Q61206', 'Q8BGD5', 'Q8VCH0', 'P54869', 'Q8VCR7', 'Q91VA0', 'Q9D2G2']	11
GO:0016747	GO Function	25.2174	Acyltransferase activity, transferring groups other than amino-acyl groups (58)	not significant	not significant	8.24007	9.15014	-0.0498484	0.0031066	0.122159	-0.167425	['Dbt', 'Agpat3', 'Ykt6', 'Lpcat3', 'Pafah1b3', 'Gcat', 'Acat2', 'Acaa1b', 'Cers2', 'Nmt1', 'Oxsm', 'Elp3', 'Dgat1', 'Soat2', 'Keg1', 'Cpt1a', 'Oga', 'Agpat2', 'Lpcat4', 'Naa15', 'Scp2', 'Cpt2', 'Nat8f5', 'Cbr4', 'Acat1', 'Dlat', 'Acsm1', 'Mboat7', 'Acaa2', 'Hgsnat', 'Baat', 'Acaa1a', 'Glyat', 'Nat8f2', 'Ogt', 'Agpat1', 'Nags', 'Fasn', 'Atat1', 'Dlst', 'Lclat1', 'Cpt1c', 'Prdx6', 'Sirt2', 'Nmt2',…	['Q8QZT1', 'Q9D517', 'Q8BWT1', 'Q9CZX0', 'Q3UDW8', 'Q8VCH0', 'Q99JY0', 'O35083', 'P47934']	9	['P15105', 'Q61205', 'Q8BMF4', 'P52825', 'Q61206', 'Q8BGD5', 'Q8VCH0', 'Q91VA0', 'Q9D2G2']	9
MMU-1280218	Reactome	31.8777	Adaptive Immune System (219)	⬇degradation	⬆synthesis	24.8141	14.3498	0.132384	-0.0101154	0.143016	0.00352715	['Itgb2', 'Npepps', 'Tubb6', 'Col1a1', 'Uba1', 'Bcap31', 'Ap2a2', 'Ap1m1', 'Calr', 'Thop1', 'Prkacb', 'Prkaca', 'Ube2m', 'Psmb4', 'Ctsb', 'Psmd2', 'Ap2m1', 'Ppp2r1a', 'Dynll1', 'Ap1b1', 'Ppp2cb', 'Psmb1', 'Cybb', 'Capza2', 'Psmd3', 'Psmd11', 'Psmb6', 'Ywhab', 'Dync1h1', 'Ap2b1', 'Calm3', 'Icam5', 'Ubb', 'Ppp2ca', 'Sar1b', 'Dynll2', 'Psmc5', 'Psmd12', 'Grb2', 'Blmh', 'Sec23a', 'Psma6', 'Ppp2r5e', …	['O35643', 'Q8CIN4', 'Q9CQC9', 'Q6PDL0', 'Q99JI4', 'P47753', 'P17426', 'Q8VDM4', 'P61087', 'Q61151', 'P47757', 'P25911', 'O89017', 'Q8BG32', 'P17427', 'P62192', 'Q9CQV8', 'Q9JLV5', 'P22892', 'P47754', 'P70302', 'Q6PD28', 'Q9DBG3', 'Q9WVJ2', 'P05132', 'P60766', 'Q01405', 'P46935', 'P35762', 'Q02053', 'Q9D5V5', 'Q6ZPJ3', 'Q60996', 'Q61411', 'Q8CCJ3', 'Q8C1A5', 'Q9JLN9', 'O88447', 'Q68FD5', 'O35593'…	51	['P26883', 'Q8CIN4', 'Q99KJ8', 'P08556', 'O88487', 'P99026', 'P17426', 'Q9Z0Y1', 'O35071', 'Q8R5C5', 'Q8VE47', 'Q8C878', 'Q6PDL0', 'Q78JE5', 'Q9Z2U0', 'P33173', 'Q9CQC9', 'P60766', 'Q9CQV8', 'P62334', 'P18242', 'P0CG50', 'P0CG49', 'P47754', 'P62983', 'O89017', 'P47757', 'P01887', 'Q8CFI0', 'Q9DBG3', 'Q62420', 'P13597']	32
GO:0000295	GO Function	61.1111	Adenine nucleotide transmembrane transporter activity (11)	not significant	⬇synthesis	10.6729	15.1738	-0.331103	-1.25857	-0.944853	-1.37137	['Abcd1', 'Slc25a5', 'Slc35b1', 'Slc25a17', 'Slc25a25', 'Slc33a1', 'Slc25a24', 'Slc25a4', 'Slc25a23', 'Lrrc8a', 'Slc25a42']	['O70579', 'A2ASZ8', 'P97858', 'Q8R0Y8', 'Q6GQS1']	5	['Q8R0Y8', 'O70579', 'P97858', 'Q6GQS1']	4
GO:0051503	GO Process	50	Adenine nucleotide transport (14)	not significant	not significant	6.37742	10.7552	-0.0325418	-0.87376	-0.529848	-1.02342	['Abcd1', 'Abcc6', 'Slc25a5', 'Slc35b1', 'Slc25a17', 'Slc25a25', 'Slc33a1', 'Slc25a24', 'Slc25a4', 'Slc25a23', 'Lrrc8a', 'Cd47', 'Slc25a42', 'Gja1']	['O70579', 'Q9R1S7', 'A2ASZ8', 'P97858', 'Q8R0Y8', 'Q6GQS1']	6	['Q8R0Y8', 'O70579', 'P97858', 'Q9R1S7', 'Q6GQS1']	5
GO:0030554	GO Function	28.9324	Adenyl nucleotide binding (458)	not significant	⬇degradation	11.7871	21.1823	0.0457994	-0.0170758	0.178084	-0.0566246	['Actr2', 'Ckmt1', 'Rtca', 'Ddx3x', 'Araf', 'Ckb', 'Hars', 'Cct3', 'Chordc1', 'Clpb', 'Uba1', 'Abcd1', 'Braf', 'Pex6', 'Abcc6', 'Timm44', 'Ppp5c', 'Gars', 'Abcb4', 'Farsa', 'Gcdh', 'Map2k1', 'Prkacb', 'Prkaca', 'Ube2m', 'Trap1', 'Atp6v1b2', 'Pdk1', 'Aprt', 'Qars', 'Pip4k2a', 'Hcn1', 'Abcb1b', 'Syn2', 'Cars', 'Acad9', 'Pip4k2c', 'Dguok', 'Acsf3', 'Clpx', 'Hspa8', 'Stk32c', 'Myh9', 'Ttll12', 'Top2b…	['Q63844', 'Q8CIN4', 'Q9JKR6', 'Q9JLM8', 'Q8K440', 'Q9JJL8', 'Q6PDL0', 'Q501J6', 'Q91YR1', 'Q9Z1F9', 'Q3ULD5', 'P08113', 'P15532', 'Q9R1S7', 'P28652', 'Q3THG9', 'P12849', 'Q923T9', 'Q9CQN1', 'Q569Z6', 'P61087', 'P25911', 'Q7TMS5', 'Q9ESW4', 'O35495', 'P62192', 'Q9D1P4', 'Q61699', 'Q9JM63', 'Q8BIJ6', 'Q9JJ59', 'Q8BVP5', 'Q8C4X2', 'Q9D5T0', 'Q60676', 'P12382', 'P80318', 'Q9JHS4', 'Q6URW6', 'Q9Z1N5'…	95	['Q9JLM8', 'O88935', 'E9Q3L2', 'Q61316', 'Q8JZN5', 'Q9D5T0', 'P15105', 'Q8CIN4', 'Q3U5Q7', 'Q9WTM5', 'Q64332', 'Q8VEK3', 'P11983', 'Q63844', 'P68033', 'P80317', 'P80315', 'Q3THG9', 'O70589', 'O35071', 'Q8R5C5', 'Q91V12', 'Q9CZP5', 'Q8CI32', 'Q8VE47', 'Q9DBM0', 'Q01768', 'Q569Z6', 'Q9WTP7', 'P51855', 'Q8C0C7', 'P58389', 'Q8C878', 'P80318', 'Q9Z2I9', 'Q9Z2I8', 'Q9CQN1', 'P62962', 'Q3ULD5', 'Q9ERS2'…	100
GO:0032559	GO Function	28.7444	Adenyl ribonucleotide binding (451)	not significant	⬇degradation	12.0324	21.2308	0.0474257	-0.0104579	0.180293	-0.0541696	['Actr2', 'Ckmt1', 'Rtca', 'Ddx3x', 'Araf', 'Ckb', 'Hars', 'Cct3', 'Chordc1', 'Clpb', 'Uba1', 'Abcd1', 'Braf', 'Pex6', 'Abcc6', 'Timm44', 'Ppp5c', 'Gars', 'Abcb4', 'Farsa', 'Gcdh', 'Map2k1', 'Prkacb', 'Prkaca', 'Ube2m', 'Trap1', 'Atp6v1b2', 'Pdk1', 'Aprt', 'Qars', 'Pip4k2a', 'Hcn1', 'Abcb1b', 'Syn2', 'Cars', 'Acad9', 'Pip4k2c', 'Dguok', 'Acsf3', 'Clpx', 'Hspa8', 'Stk32c', 'Myh9', 'Ttll12', 'Top2b…	['Q63844', 'Q8CIN4', 'Q9JKR6', 'Q9JLM8', 'Q8K440', 'Q9JJL8', 'Q6PDL0', 'Q501J6', 'Q91YR1', 'Q9Z1F9', 'Q3ULD5', 'P08113', 'P15532', 'Q9R1S7', 'P28652', 'Q3THG9', 'P12849', 'Q923T9', 'Q9CQN1', 'Q569Z6', 'P61087', 'P25911', 'Q7TMS5', 'Q9ESW4', 'O35495', 'P62192', 'Q9D1P4', 'Q61699', 'Q9JM63', 'Q8BIJ6', 'Q9JJ59', 'Q8BVP5', 'Q8C4X2', 'Q9D5T0', 'Q60676', 'P12382', 'P80318', 'Q9JHS4', 'Q6URW6', 'Q9Z1N5'…	95	['Q9JLM8', 'O88935', 'E9Q3L2', 'Q61316', 'Q8JZN5', 'Q9D5T0', 'P15105', 'Q8CIN4', 'Q3U5Q7', 'Q9WTM5', 'Q64332', 'Q8VEK3', 'P11983', 'Q63844', 'P68033', 'P80317', 'P80315', 'Q3THG9', 'O70589', 'O35071', 'Q8R5C5', 'Q91V12', 'Q9CZP5', 'Q8VE47', 'Q9DBM0', 'Q01768', 'Q569Z6', 'Q9WTP7', 'P51855', 'Q8C0C7', 'P58389', 'Q8C878', 'P80318', 'Q9Z2I9', 'Q9Z2I8', 'Q9CQN1', 'Q3ULD5', 'Q9ERS2', 'Q6PDL0', 'P48722'…	96
mmu04520	KEGG	47.0588	Adherens junction (32)	not significant	not significant	6.04271	10.0951	-0.00160042	0.248011	0.198389	0.145539	['Cdh1', 'Ctnnb1', 'Rhoa', 'Wasf3', 'Rac3', 'Egfr', 'Actn1', 'Vcl', 'Baiap2', 'Wasl', 'Nectin1', 'Ctnna1', 'Mapk3', 'Cdc42', 'Ctnnd1', 'Mapk1', 'Actn4', 'Actg1', 'Yes1', 'Src', 'Csnk2a1', 'Fyn', 'Actb', 'Tjp1', 'Ctnna3', 'Wasf1', 'Farp2', 'Afdn', 'Ctnna2', 'Iqgap1', 'Csnk2b', 'Csnk2a2']	['Q63844', 'Q91VS8', 'P60766', 'Q9QZQ1', 'Q65CL1', 'P39447', 'Q9JKF1', 'Q04736', 'Q64727']	9	['Q63844', 'Q91VS8', 'P67871', 'Q64727', 'P60766']	5
GO:0005912	GO Component	36.3636	Adherens junction (60)	not significant	not significant	11.2504	7.14917	0.130156	0.435568	0.0580614	0.22548	['Cdh1', 'Rdx', 'Efnb2', 'Flot1', 'Jup', 'Esam', 'Scrib', 'Ndrg1', 'Ctnnb1', 'Myh9', 'Lin7a', 'Vcl', 'Cxadr', 'Cdh2', 'Epha4', 'Lin7c', 'Sdcbp', 'Tln1', 'Nectin1', 'Pkp2', 'Pip5k1c', 'Lyn', 'Ppp1ca', 'Ppp1r9b', 'Fermt2', 'Igsf21', 'Ctnna1', 'Epb41l5', 'Ezr', 'Adam10', 'Dlg1', 'Ctnnd1', 'Flot2', 'Ctnnd2', 'Magi1', 'Itgb1', 'Arvcf', 'Ceacam1', 'Actb', 'Shroom2', 'Tbcd', 'Tjp1', 'Pkp4', 'Ctnna3', 'A…	['A2ALU4', 'Q8BGS1', 'P26043', 'Q8JZS0', 'P25911', 'P63034', 'Q80U72', 'Q9QZQ1', 'P52800', 'Q65CL1', 'P39447', 'Q62433', 'Q64727', 'Q8BYA0']	14	['Q80VC9', 'Q9QYC0', 'Q64727', 'Q02257', 'Q8BGS1', 'O70161', 'A2ALU4', 'Q8K3E5', 'Q80U72', 'Q925F2', 'P26043', 'P63034']	12
GO:0034332	GO Process	42.5532	Adherens junction organization (20)	not significant	not significant	9.96559	12.5293	0.188429	0.720118	0.493188	0.653369	['Cdh1', 'Efnb2', 'Ctnnb1', 'Vcl', 'Pak2', 'Epha4', 'Jam3', 'Fermt2', 'Cdc42', 'Adam10', 'Plec', 'Numbl', 'Src', 'Actb', 'Tbcd', 'Tjp1', 'Dsp', 'Afdn', 'Abi2', 'Camsap3']	['Q8CIN4', 'P60766', 'E9Q557', 'Q9QZQ1', 'P52800', 'P39447', 'Q64727', 'Q8BYA0']	8	['Q8CIN4', 'Q80VC9', 'Q64727', 'P60766']	4
MMU-418990	Reactome	42.4242	Adherens junctions interactions (14)	not significant	not significant	6.87222	9.22636	0.0425963	0.0537959	0.260884	0.137947	['Cdh1', 'Jup', 'Ctnnb1', 'Cdh2', 'Nectin1', 'Ctnna1', 'Ctnnd1', 'Actg1', 'Actb', 'Cadm3', 'Cadm2', 'Cdh13', 'Afdn', 'Cadm1']	['Q9QZQ1']	1	['Q02257', 'Q8BLQ9']	2
GO:0043531	GO Function	64.1026	ADP binding (25)	not significant	not significant	8.57362	7.7144	-0.0667478	-0.196366	-0.0837297	0.0571058	['Chordc1', 'Abcd1', 'Ppp5c', 'Hspa8', 'Myh9', 'Cyb5r3', 'Glud1', 'Tap2', 'Atp5b', 'Atp5a1', 'Coq8a', 'Vcp', 'Ruvbl1', 'Pkm', 'Gclc', 'Atp1a1', 'Lonp1', 'H1f4', 'Pgk1', 'Myh10', 'Tap1', 'Myo18a', 'Prkag1', 'Ruvbl2', 'Mat1a']	['Q9D1P4', 'Q60676', 'Q61879']	3	['Q9WTM5', 'Q9D1P4', 'Q9JMH9', 'P97494']	4
GO:0046031	GO Process	51.7241	ADP metabolic process (30)	not significant	not significant	7.26705	8.25726	-0.0442933	-0.0864128	0.100423	0.119222	['Eno2', 'Pgam1', 'Aldoc', 'Pfkl', 'Pgam2', 'Galk1', 'Ak3', 'Aldob', 'Ak2', 'Pkm', 'Mpi', 'Nt5e', 'Pklr', 'Bpgm', 'Tigar', 'Gpi1', 'Pfkm', 'Ak1', 'Eno1b', 'Pgk1', 'Aldoa', 'Ogdh', 'Ak4', 'Hk1', 'Gapdh', 'Enpp1', 'Pfkp', 'Tpi1', 'Adpgk', 'Tkfc']	['Q8BZA9', 'Q61503', 'P12382', 'P06802', 'Q8VC30', 'O70250']	6	['P05064', 'Q9WTP7', 'P15327', 'O70250', 'Q61503', 'P17710', 'Q924M7', 'Q60597', 'Q9WTP6', 'P17751']	10
MMU-418592	Reactome	44	ADP signalling through P2Y purinoceptor 1 (11)	⬆synthesis	not significant	19.6526	9.82919	0.941221	0.133437	0.282933	-0.365834	['Gng4', 'Gnaq', 'Gnb2', 'Gna11', 'Gng12', 'Src', 'Gng3', 'Gng7', 'Gng2', 'Gnb1', 'Gnb5']	['P63213', 'P50153', 'P63216', 'Q9DAS9']	4	['Q9DAS9', 'P62881', 'P21279']	3
MMU-392170	Reactome	50	ADP signalling through P2Y purinoceptor 12 (11)	⬇degradation	not significant	19.2018	6.46936	0.934963	-0.0111803	-0.0345316	-0.487347	['Gnai3', 'Gng4', 'Gnb2', 'Gng12', 'Gnai2', 'Gnai1', 'Gng3', 'Gng7', 'Gng2', 'Gnb1', 'Gnb5']	['P63213', 'P50153', 'P63216', 'Q9DAS9']	4	['Q9DAS9', 'P62881']	2
MMU-400042	Reactome	47.8261	Adrenaline,noradrenaline inhibits insulin secretion (11)	⬇degradation	not significant	17.3401	6.18694	0.857626	-0.0111803	-0.0121749	-0.371843	['Gng4', 'Gnb2', 'Gng12', 'Gnai2', 'Gnai1', 'Gng3', 'Gng7', 'Adcy5', 'Gng2', 'Gnb1', 'Gnb5']	['P63213', 'P50153', 'P63216', 'Q9DAS9']	4	['Q9DAS9', 'P62881']	2
GO:0031690	GO Function	54.1667	Adrenergic receptor binding (13)	not significant	not significant	6.05307	8.28689	-0.00134578	0.072325	0.11393	0.278078	['Sh3gl1', 'Ppp2ca', 'Slc9a3r1', 'Uchl1', 'Nedd4', 'Prkar2a', 'Gria1', 'C1qbp', 'Arrb1', 'Dlg4', 'Rapgef2', 'Akap5', 'Gnas']	['Q6R0H7', 'Q62419', 'P12367', 'P46935', 'Q9R0P9', 'O35658']	6	['Q62419']	1
mmu04261	KEGG	40.4255	Adrenergic signaling in cardiomyocytes (57)	not significant	not significant	9.68667	9.43425	0.0720091	-0.197444	-0.0983692	-0.12084	['Gnai3', 'Tpm4', 'Prkacb', 'Prkaca', 'Ppp2r1a', 'Ppp2cb', 'Ppp1cb', 'Cacng2', 'Calm3', 'Atp2b1', 'Ppp2ca', 'Adcy1', 'Atp2a3', 'Ppp2r5e', 'Ryr2', 'Cacna2d3', 'Gnaq', 'Ppp2r5b', 'Atp1b1', 'Slc9a1', 'Ppp2r2c', 'Atp2a2', 'Atp1b3', 'Ppp1ca', 'Atp1a1', 'Atp1b2', 'Cacna2d1', 'Mapk3', 'Gnai2', 'Prkca', 'Mapk1', 'Ppp2r5a', 'Camk2g', 'Gnai1', 'Calml3', 'Cacnb4', 'Atp1a3', 'Cacng3', 'Ppp2r5c', 'Atp1a2', 'P…	['Q63844', 'Q923T9', 'Q61151', 'Q6PD28', 'P05132', 'Q61165', 'Q60996', 'Q6PIE5', 'P97370', 'P14094']	10	['Q63844', 'P68033', 'Q6P1F6', 'Q6PIE5', 'Q9Z1B3', 'P21279']	6
GO:0030534	GO Process	35.6757	Adult behavior (66)	not significant	⬆degradation	8.827	22.464	-0.0503703	0.025008	-0.356948	0.343494	['Uchl3', 'Ncstn', 'Adh1', 'Cstb', 'App', 'Hdac2', 'Pafah1b1', 'Ndufs4', 'Sncg', 'Grm2', 'Npc1', 'Slc1a1', 'Epha4', 'Parp1', 'Grin1', 'Ppt1', 'Cdk5', 'Uchl1', 'Aldh2', 'Mecp2', 'Arcn1', 'Abhd12', 'Zmpste24', 'Kcnj10', 'Abat', 'Gabrg2', 'Chl1', 'Grm7', 'Nlgn3', 'Usp46', 'Cacnb4', 'Ppp1r1b', 'Homer1', 'Slc1a2', 'Atp1a3', 'Fxn', 'Scn8a', 'Atp1a2', 'Cntn2', 'Adam22', 'Htra2', 'Sept5', 'Fgf12', 'Mapt'…	['Q99LX0', 'P35438', 'Q9JM63', 'Q08460', 'P63005', 'Q9R0P9', 'P06802', 'P11103', 'Q68ED2', 'Q6PIE5', 'P00329', 'P16330', 'Q9WTU3', 'Q9Z2Y3']	14	['Q99LX0', 'P47738', 'P10637', 'P61922', 'Q9JKB1', 'Q9JIY5', 'Q6PIE5', 'P57716', 'Q69ZK9', 'O55042', 'P97445']	11
GO:0008344	GO Process	40	Adult locomotory behavior (42)	⬇synthesis	⬆degradation	16.575	18.1479	-0.125048	-0.0892239	-0.350093	0.422539	['Uchl3', 'Cstb', 'App', 'Pafah1b1', 'Ndufs4', 'Sncg', 'Npc1', 'Epha4', 'Grin1', 'Ppt1', 'Uchl1', 'Mecp2', 'Arcn1', 'Abhd12', 'Zmpste24', 'Kcnj10', 'Chl1', 'Cacnb4', 'Atp1a3', 'Fxn', 'Scn8a', 'Atp1a2', 'Cntn2', 'Adam22', 'Htra2', 'Fgf12', 'Mapt', 'Cnp', 'Park7', 'Shank2', 'Sez6l2', 'Tmod1', 'Nlgn2', 'Oxr1', 'Scn1a', 'Snca', 'Kalrn', 'Cacna1a', 'Enpp1', 'Cend1', 'Atg7', 'Kcnma1']	['Q99LX0', 'P35438', 'Q9JM63', 'Q08460', 'P63005', 'Q9R0P9', 'P06802', 'Q6PIE5', 'P16330', 'Q9WTU3']	10	['Q99LX0', 'P10637', 'Q9JKB1', 'Q9JIY5', 'Q6PIE5', 'Q69ZK9', 'O55042', 'P97445']	8
GO:0007628	GO Process	45.6522	Adult walking behavior (21)	not significant	⬆degradation	9.79399	15.1859	-0.1044	-0.19821	-0.414038	0.349784	['Uchl3', 'Ndufs4', 'Npc1', 'Epha4', 'Uchl1', 'Abhd12', 'Zmpste24', 'Kcnj10', 'Cacnb4', 'Fxn', 'Scn8a', 'Cntn2', 'Htra2', 'Mapt', 'Oxr1', 'Scn1a', 'Cacna1a', 'Enpp1', 'Cend1', 'Atg7', 'Kcnma1']	['Q9JM63', 'Q08460', 'Q9R0P9', 'P06802', 'Q9WTU3']	5	['P10637', 'Q9JKB1', 'Q9JIY5', 'P97445']	4
MMU-879415	Reactome	83.3333	Advanced glycosylation endproduct receptor signaling (5)	not significant	not significant	11.2406	9.63567	0.594474	0.128662	0.549996	0.0511818	['App', 'Capza2', 'S100b', 'Hmgb1', 'Capza1']	['P47753', 'P47754', 'P50114']	3	['P47754', 'P50114']	2
GO:0019646	GO Process	69.2308	Aerobic electron transport chain (45)	not significant	not significant	7.06982	7.70356	0.0411006	0.177868	0.158785	0.248077	['Cox5a', 'Ndufs3', 'Sdhb', 'Ndufs2', 'Uqcr11', 'Uqcrb', 'Sdha', 'Ndufs6', 'Ndufb9', 'Cyc1', 'Ndufb8', 'Uqcrc1', 'Ndufs1', 'Ndufa10', 'Ndufaf1', 'Ndufc2', 'Uqcrc2', 'Coq9', 'Cox7a2', 'Gm11273', 'Ndufa7', 'Ndufv1', 'Uqcrfs1', 'Cox6a1', 'Uqcrq', 'Uqcr10', 'Ndufa8', 'Gm10053', 'Uqcrh', 'mt-Nd1', 'mt-Nd2', 'mt-Co1', 'mt-Nd4', 'mt-Nd5', 'mt-Cytb', 'Ndufb6', 'Ndufs7', 'Dld', 'Sdhc', 'Slc25a51', 'Ndufv2…	['Q9D855', 'P19783', 'Q99LC3', 'Q9DB77', 'Q9CQ69', 'Q9CZB0', 'Q9CR68', 'P99028', 'Q8K1Z0']	9	['Q9DC70', 'Q9CQ69', 'Q9D0M3', 'Q5HZI9', 'Q8K2B3', 'Q91YT0', 'Q9D855', 'Q8K3J1', 'Q9DCJ5', 'P03893']	10
GO:0009060	GO Process	67.2619	Aerobic respiration (113)	not significant	not significant	10.6772	7.02328	-0.076743	0.185518	-0.0468624	0.281937	['Cox5a', 'Ndufa11', 'Ndufs3', 'Cs', 'Sdhb', 'Ndufs2', 'Ndufa2', 'Dguok', 'Mdh2', 'Uqcr11', 'Uqcrb', 'Sdha', 'Ndufs6', 'Pdhb', 'Ndufs4', 'Ndufb9', 'Adsl', 'Ndufa6', 'Aco2', 'Cyc1', 'Ndufb4', 'Atp5j', 'Atp5o', 'Ndufa5', 'Ndufb8', 'Atp5b', 'Atp5a1', 'Sirt3', 'Uqcrc1', 'Ndufs1', 'Ndufb3', 'Ndufa10', 'Fh1', 'Cat', 'Ndufaf1', 'Stoml2', 'Ndufc2', 'Ndufab1', 'Uqcrc2', 'Pdha1', 'Coq9', 'Dlat', 'Cox7a2', …	['Q8R104', 'Q9CR21', 'Q9CQQ7', 'Q9CWE0', 'Q9D855', 'Q9CQC7', 'P28271', 'P19783', 'Q99LC3', 'P54822', 'Q9D8B4', 'Q9DB77', 'P14152', 'P54071', 'Q9CQ69', 'Q9CZB0', 'Q9DCS9', 'Q9CR68', 'P99028', 'Q8K1Z0']	20	['Q9DC70', 'Q8BMF4', 'Q99KI0', 'Q9CQ69', 'Q9D0M3', 'Q9Z2I9', 'Q9Z2I8', 'O88844', 'Q5HZI9', 'Q8K2B3', 'P28271', 'Q91YT0', 'Q9ERS2', 'Q99JB2', 'Q9D855', 'P70404', 'Q9CQZ6', 'Q9DC69', 'P14152', 'Q9CPP6', 'O55042', 'Q9D2G2', 'Q60597', 'Q8K3J1', 'Q99LY9', 'Q9D051', 'Q9DCJ5', 'P03893', 'Q9D6R2', 'Q9CQC7']	30
MMU-9646399	Reactome	62.8571	Aggrephagy (22)	not significant	not significant	8.38713	9.8186	0.0928867	0.0556691	-0.216321	0.42501	['Tubb6', 'Dynll1', 'Dync1h1', 'Ubb', 'Dynll2', 'Vim', 'Tuba8', 'Hdac6', 'Dync1li1', 'Dync1li2', 'Tubb2a', 'Tubb3', 'Tubb4a', 'Gm11808', 'Tuba1a', 'Ube2n', 'Rps27a', 'Park7', 'Dync1i2', 'Dync1i1', 'Ubc', 'Tuba4a']	['Q99LX0', 'Q6PDL0']	2	['Q99LX0', 'O88487', 'Q6PDL0', 'P0CG50', 'P0CG49', 'P62983']	6
GO:0007568	GO Process	32.8358	Aging (66)	not significant	not significant	6.78194	7.96699	-0.0235253	-0.0841406	-0.0790044	0.0056236	['Th', 'Itgb2', 'Ace', 'Nqo1', 'Krt16', 'Endog', 'Hspa8', 'Aldoc', 'Sec63', 'Atp2b1', 'Arg1', 'Gna13', 'Grb2', 'Ndufs6', 'Tfrc', 'Sod1', 'Rgn', 'Gnaq', 'Atp5a1', 'Cat', 'Pck1', 'Gclm', 'Scp2', 'Abcg2', 'Col4a2', 'Gclc', 'Slc32a1', 'Tspo', 'Kmo', 'Ppp1r9b', 'Lonp1', 'Eef1a1', 'Apex1', 'Gna11', 'C1qa', 'Ctnna1', 'Mapk3', 'Ppp3ca', 'Abat', 'Msra', 'Mapk1', 'Srr', 'Eif2s1', 'Gsk3a', 'Bak1', 'Slc1a2',…	['Q63844', 'Q62351', 'P23927', 'Q7TMS5', 'Q9D6Y7', 'P06802', 'P55012', 'P63328', 'P08228', 'P16330']	10	['Q63844', 'P61922', 'Q9DBG6', 'O88533', 'Q9JIY5', 'Q62351', 'P23927', 'P21279', 'O70325', 'Q7TMS5', 'Q6ZWX6', 'Q9D6Y7', 'P97494']	13
WP240	WikiPathways	93.3333	Alanine and aspartate metabolism (14)	not significant	not significant	6.72451	9.80804	-0.0448057	0.239239	0.342052	-0.126247	['Adsl', 'Gpt', 'Got1', 'Agxt', 'Dars', 'Gad2', 'Got2', 'Abat', 'Pcx', 'Gad1', 'Ass1', 'Crat', 'Asl', 'Aspa']	['P54822', 'Q91YI0', 'P47934']	3	['P61922', 'P05201', 'P05202']	3
mmu00250	KEGG	70.2703	Alanine, aspartate and glutamate metabolism (26)	not significant	not significant	10.1671	12.5161	-0.120577	0.179504	0.334838	-0.180379	['Folh1', 'Adss', 'Adssl1', 'Glud1', 'Adsl', 'Gpt', 'Nit2', 'Got1', 'Cps1', 'Agxt', 'Gad2', 'Got2', 'Gpt2', 'Aldh5a1', 'Aldh4a1', 'Gls2', 'Asrgl1', 'Abat', 'Glul', 'Gad1', 'Ass1', 'Gls', 'Asns', 'Ppat', 'Asl', 'Aspa']	['P54822', 'Q91YI0']	2	['P15105', 'Q8CHT0', 'P61922', 'Q571F8', 'Q8C0M9', 'P05201', 'P05202']	7
GO:0043178	GO Function	38.4615	Alcohol binding (35)	not significant	not significant	9.12302	6.15953	0.109453	-0.278425	0.00903095	0.0503815	['Adh1', 'Plcd1', 'Vdac2', 'Soat2', 'Npc1', 'Rbp4', 'Scp2', 'Scarb2', 'Itpr1', 'Cdipt', 'Erlin2', 'Apoa4', 'Apoa1', 'Tspo', 'Plcl1', 'Osbpl10', 'C8g', 'Cd81', 'Plcl2', 'Itpr2', 'Rbp1', 'Syp', 'Erlin1', 'Osbpl1a', 'Rph3a', 'Prkce', 'Snap91', 'Vdac1', 'Osbpl8', 'Cyth2', 'Anxa6', 'Apoa2', 'Syt2', 'Dpm1', 'Rlbp1']	['P14824', 'Q9Z275', 'P63034', 'P35762', 'Q61548', 'S4R1M9', 'P00329', 'O35114', 'Q60930']	9	['P14824', 'Q62277', 'O35114', 'Q8R3B1', 'S4R1M9', 'P47708', 'P63034']	7
GO:0046165	GO Process	41.8182	Alcohol biosynthetic process (46)	⬇synthesis	not significant	13.6235	7.19131	-0.135724	-0.0498462	0.0638679	0.333885	['Cyp51', 'G6pdx', 'Lbr', 'Qdpr', 'Cyb5r3', 'Pcbd1', 'Tm7sf2', 'Got1', 'Cyp27a1', 'Hsd17b7', 'Itpka', 'Pck1', 'Scp2', 'Cyp3a13', 'Nsdhl', 'Asah1', 'Msmo1', 'Ces1d', 'Ces1e', 'Ces1f', 'Ces1c', 'Pts', 'Apoa4', 'Apoa1', 'Ces1g', 'Cyp3a11', 'Dhcr24', 'Pck2', 'Lss', 'Ephx1', 'Spr', 'Pgp', 'Cyp3a25', 'Impa1', 'Dhcr7', 'Hmgcs2', 'Plcg1', 'Akr1b3', 'Park7', 'Sphk2', 'Gba', 'Idi1', 'Fdps', 'Isyna1', 'Hmgc…	['Q99LX0', 'P58044', 'Q9WV54']	3	['Q9JHU9', 'Q99LX0', 'P58044', 'P61458', 'P54869', 'O55023', 'Q8R071', 'P05201']	8
GO:0046164	GO Process	49.0909	Alcohol catabolic process (27)	not significant	not significant	8.96959	8.70527	-0.110482	0.445535	-0.198916	0.0802342	['Adh1', 'Adh5', 'Cyp46a1', 'Nudt3', 'Aldh1a7', 'Inpp5a', 'Inpp1', 'Cyp27a1', 'Hao1', 'Cyp7a1', 'Aldh2', 'Mtmr2', 'Hsd3b7', 'Aldh1b1', 'Mtmr7', 'Aldh3b1', 'Sult2a8', 'Impa1', 'Scarb1', 'Sord', 'Gk', 'Synj1', 'Cyp39a1', 'Tpi1', 'Gpd2', 'Bpnt1', 'Tkfc']	['Q64516', 'Q8VC30', 'P00329', 'Q9JKJ9']	4	['P47738', 'Q9Z0S1', 'Q8CHC4', 'O55023', 'Q64516', 'Q64442', 'Q64505', 'P17751']	8
GO:0006066	GO Process	38.0682	Alcohol metabolic process (134)	not significant	not significant	12.6697	6.5268	-0.0904506	0.142608	-0.016873	0.252637	['Cyp51', 'Pon1', 'Adh1', 'G6pdx', 'Lbr', 'App', 'Adh5', 'Cyp2d26', 'Akr1b7', 'Rdh13', 'Qdpr', 'Cyb5r3', 'Pcbd1', 'Gdpd1', 'Pctp', 'Rdh14', 'Galk1', 'Dhrs7', 'Akr1c6', 'Cyp46a1', 'Dhrs4', 'Sqle', 'Aco2', 'Dgat1', 'Gpd1', 'Soat2', 'Nudt3', 'Npc1', 'Aldh1a7', 'Tm7sf2', 'Rbp4', 'Got1', 'Inpp5a', 'Inpp1', 'Cyp27a1', 'Pecr', 'Hsd17b7', 'Cat', 'Hao1', 'Itpka', 'Pck1', 'Cyp7a1', 'Scp2', 'Akr1a1', 'Aldh2…	['E9Q414', 'Q99LX0', 'P0C027', 'P52019', 'Q9ERG0', 'Q64516', 'P53808', 'P06802', 'Q8VC30', 'P54071', 'P00329', 'Q9CRY7', 'P58044', 'Q9WV54', 'P45377', 'Q9JKJ9']	16	['Q9JHU9', 'Q99LX0', 'P58044', 'P47738', 'P61458', 'Q99KI0', 'Q9Z0S1', 'Q8CHC4', 'O88844', 'P54869', 'O55023', 'Q9ERG0', 'P70404', 'Q9Z1B3', 'Q8R071', 'P22315', 'P52019', 'Q64516', 'E9Q414', 'Q64442', 'P05201', 'Q9D6R2', 'Q64505', 'P17751']	24
mmu05034	KEGG	40.5405	Alcoholism (60)	⬆synthesis	not significant	14.2902	8.73539	0.247492	0.0562727	0.117284	0.00273296	['Gnai3', 'Th', 'Araf', 'Braf', 'Map2k1', 'Prkacb', 'Prkaca', 'Ppp1cb', 'Macroh2a1', 'H2bc4', 'Calm3', 'Hdac2', 'Macroh2a2', 'Grb2', 'Gng4', 'Maoa', 'Hras', 'Grin1', 'Nras', 'Gnb2', 'Hdac6', 'H2az1', 'Ppp1ca', 'Maob', 'Hdac11', 'Camk4', 'Gng12', 'Mapk3', 'Gnai2', 'Grin2b', 'Mapk1', 'Gnai1', 'H3c7', 'H2bu2', 'Calml3', 'Ppp1r1b', 'Ntrk2', 'H4c11', 'H2bc21', 'H2bc15', 'Gng3', 'Gng7', 'H2bc3', 'Ppp1c…	['Q63844', 'P63213', 'P35438', 'P05132', 'P50153', 'P63216', 'Q61411', 'P04627', 'Q9DAS9', 'Q9JIM1']	10	['P08556', 'Q63844', 'O88533', 'Q9DAS9', 'P62881', 'Q3THW5', 'P0C0S6']	7
GO:0046185	GO Process	81.25	Aldehyde catabolic process (13)	not significant	not significant	6.58333	9.34168	0.0236528	-0.28355	0.205507	0.816443	['Adh5', 'Agxt2', 'Agxt', 'Akr1a1', 'Aldh2', 'Aldh3b1', 'Hoga1', 'Pdxp', 'Park7', 'Gatd1', 'Hagh', 'Esd', 'Glo1']	['Q99LX0', 'Q9R0P3', 'P60487']	3	['Q99LX0', 'P47738', 'Q99KB8', 'P60487']	4
GO:0004029	GO Function	64.7059	Aldehyde dehydrogenase (NAD+) activity (11)	⬇synthesis	not significant	13.068	8.99576	-0.207718	-0.176124	0.206128	-0.111183	['Adh5', 'Aldh1a7', 'Aldh9a1', 'Aldh2', 'Aldh1b1', 'Aldh4a1', 'Aldh3b1', 'Aldh7a1', 'Aldh3a2', 'Aldh1l1', 'Aldh1a1']	[]	0	['Q8CHT0', 'P47738', 'Q9DBF1', 'Q8R0Y6']	4
GO:0004030	GO Function	63.1579	Aldehyde dehydrogenase [NAD(P)+] activity (12)	⬇synthesis	not significant	13.4169	9.28831	-0.196393	-0.176124	0.200603	-0.111183	['Adh5', 'Aldh1a7', 'Aldh9a1', 'Aldh2', 'Aldh1b1', 'Aldh4a1', 'Aldh3b1', 'Aldh7a1', 'Aldh3a2', 'Aldh1l1', 'Rdh11', 'Aldh1a1']	[]	0	['Q8CHT0', 'P47738', 'Q9DBF1', 'Q8R0Y6']	4
GO:0004033	GO Function	47.0588	Aldo-keto reductase (NADP) activity (16)	not significant	not significant	7.90529	6.24228	-0.135726	-0.230998	0.0130325	-0.381734	['Akr1b7', 'Rdh13', 'Rdh14', 'Dhrs7', 'Akr1c6', 'Akr1c13', 'Dhrs4', 'Akr1a1', 'Akr1b8', 'Kcnab1', 'Cbr1', 'Akr7a5', 'Akr1e1', 'Akr1b3', 'Rdh11', 'Kcnab2']	['P62482', 'P45377']	2	['P48758', 'P62482']	2
mmu04925	KEGG	36.1702	Aldosterone synthesis and secretion (34)	not significant	not significant	12.2862	6.92259	0.120356	-0.175205	-0.043552	-0.293195	['Prkacb', 'Prkaca', 'Calm3', 'Atp2b1', 'Adcy1', 'Gnaq', 'Atp1b1', 'Itpr1', 'Camk1', 'Atp1b3', 'Atp1a1', 'Hsd3b5', 'Gna11', 'Dagla', 'Camk4', 'Atp1b2', 'Itpr2', 'Prkca', 'Prkcb', 'Camk2g', 'Calml3', 'Atp1a3', 'Atp1a2', 'Scarb1', 'Prkce', 'Prkcg', 'Camk2a', 'Hsd3b3', 'Plcb1', 'Atp1a4', 'Adcy5', 'Adcy9', 'Atp2b4', 'Pde2a']	['Q923T9', 'P05132', 'Q6PIE5', 'P97370', 'P14094', 'Q922S4']	6	['Q6PIE5', 'Q9Z1B3', 'P21279']	3
mmu04960	KEGG	39.4737	Aldosterone-regulated sodium reabsorption (15)	not significant	not significant	9.8861	7.05674	0.0836583	-0.473718	-0.0530111	-0.155877	['Slc9a3r2', 'Atp1b1', 'Atp1b3', 'Atp1a1', 'Atp1b2', 'Mapk3', 'Pik3r1', 'Prkca', 'Mapk1', 'Prkcb', 'Atp1a3', 'Atp1a2', 'Prkcg', 'Atp1a4', 'Nedd4l']	['Q63844', 'Q6PIE5', 'P97370', 'P14094']	4	['Q63844', 'Q6PIE5', 'Q8CFI0']	3
GO:0031420	GO Function	56.5217	Alkali metal ion binding (13)	not significant	not significant	8.57627	9.00744	0.11856	-0.180541	-0.245916	-0.0221084	['Adprh', 'Drg1', 'Scn2a', 'Acat1', 'Pkm', 'Pklr', 'Kcna4', 'Pdxk', 'Atp1a1', 'Impa1', 'Scn8a', 'Atp1a2', 'Scn1a']	['P54923', 'Q8QZT1', 'Q6PIE5', 'Q9WTU3']	4	['Q8K183', 'O55023', 'Q6PIE5']	3
WP488	WikiPathways	42.4242	Alpha 6 beta 4 integrin signaling pathway (28)	not significant	not significant	8.1097	9.83626	-0.0653109	0.0349072	-0.146236	0.203322	['Rhoa', 'Lama5', 'Ywhab', 'Ywhah', 'Egfr', 'Grb2', 'Ywhaz', 'Lamc1', 'Vim', 'Eif6', 'Eif4e', 'Pak1', 'Rpsa', 'Pik3r1', 'Prkca', 'Lamb2', 'Ywhae', 'Yes1', 'Plec', 'Src', 'Lama2', 'Fyn', 'Rac1', 'Mtor', 'Ptk2', 'Dsp', 'Dst', 'Erbin']	['Q9CQV8', 'P62259', 'E9Q557', 'Q9JLN9', 'Q04736']	5	['Q9CQV8', 'Q61001']	2
GO:1901607	GO Process	62.2951	Alpha-amino acid biosynthetic process (38)	⬆degradation	⬆synthesis	16.2531	17.7144	-0.304965	0.118602	0.511303	0.0424141	['Shmt1', 'Pah', 'Pcbd1', 'Mthfd1', 'Agxt2', 'Psat1', 'Aldh18a1', 'Got1', 'Shmt2', 'Agxt', 'Pycr2', 'Sephs1', 'Hao1', 'Psph', 'Aass', 'Bcat1', 'Got2', 'Gls2', 'Nags', 'Otc', 'Mtap', 'Phgdh', 'Srr', 'Sephs2', 'Oat', 'Glul', 'Bhmt', 'Ass1', 'Ilvbl', 'Gls', 'Asns', 'Cth', 'Slc25a12', 'Mri1', 'Asl', 'Enoph1', 'Sds', 'Cbs']	['Q9CQT1', 'Q8VBT2', 'Q91YI0', 'Q99K85', 'Q91WT9', 'Q8VCN5', 'P16331', 'Q8BU33', 'Q9CQ65']	9	['Q99K85', 'P15105', 'P61458', 'Q571F8', 'P97364', 'Q9CZN7', 'Q9CQ65', 'P05201', 'P05202']	9
GO:1901606	GO Process	73.0337	Alpha-amino acid catabolic process (65)	⬆degradation	not significant	26.4111	12.0677	-0.281157	0.0771516	0.25802	-0.141439	['Haao', 'Prodh', 'Gcat', 'Ddah2', 'Acadsb', 'Qdpr', 'Pipox', 'Shmt1', 'Arg1', 'Pah', 'Blmh', 'Auh', 'Mccc2', 'Glud1', 'Agxt2', 'Gpt', 'Csad', 'Gldc', 'Got1', 'Hsd17b10', 'Shmt2', 'Agxt', 'Gad2', 'Ivd', 'Mccc1', 'Tdo2', 'Ddah1', 'Hmgcl', 'Hpd', 'Aass', 'Hibadh', 'Fah', 'Got2', 'Gpt2', 'Acat1', 'Amt', 'Gcsh', 'Aldh8a1', 'Kmo', 'Aldh4a1', 'Hibch', 'Gls2', 'Asrgl1', 'Gstz1', 'Acad8', 'Otc', 'Dlst', …	['Q3ULD5', 'Q8VBT2', 'Q78JT3', 'P35505', 'Q8QZT1', 'Q91WT9', 'P48776', 'Q99LD8', 'Q9JLZ3', 'P16331', 'O08756', 'O55028']	12	['Q9JHI5', 'Q99LB7', 'Q9EQ20', 'Q8CHT0', 'Q9CWS0', 'Q99L13', 'Q3ULD5', 'Q571F8', 'P50247', 'Q91W43', 'Q9D2G2', 'Q9CZN7', 'Q8C0M9', 'Q9D7B6', 'P05201', 'P05202', 'Q8QZS1', 'O09173']	18
GO:1901605	GO Process	64.7368	Alpha-amino acid metabolic process (123)	⬆degradation	⬇degradation	20.5544	19.552	-0.172655	0.0977194	0.351036	-0.0470035	['Th', 'Haao', 'Ftcd', 'Gnmt', 'Prodh', 'Gcdh', 'Gcat', 'Tph2', 'Ddah2', 'Acadsb', 'Qdpr', 'Adss', 'Pipox', 'Shmt1', 'Dpep1', 'Iyd', 'Arg1', 'Pah', 'Pcbd1', 'Gamt', 'Blmh', 'Pfas', 'Mthfd1', 'Adssl1', 'Auh', 'Mccc2', 'Glud1', 'Agxt2', 'Gpt', 'Nit2', 'Gart', 'Csad', 'Psat1', 'Keg1', 'Gldc', 'Aldh18a1', 'Got1', 'Hsd17b10', 'Shmt2', 'Cps1', 'Agxt', 'Pycr2', 'Sephs1', 'Gad2', 'Hao1', 'Ivd', 'Mccc1', …	['Q9CQT1', 'A2AS89', 'Q3ULD5', 'P16332', 'Q8VBT2', 'Q78JT3', 'P35505', 'Q91YI0', 'Q9QXF8', 'Q64737', 'Q8QZT1', 'Q99K85', 'Q91WT9', 'Q8VCN5', 'P48776', 'Q99LD8', 'Q9JMH6', 'Q9JLZ3', 'P16331', 'O08756', 'Q8BU33', 'Q9CQ65', 'O55028']	23	['Q99K85', 'Q9JHI5', 'Q99LB7', 'P15105', 'Q9EQ20', 'Q8CHT0', 'Q9CWS0', 'P61458', 'Q99L13', 'Q99J99', 'Q3ULD5', 'Q571F8', 'P97364', 'P16332', 'P50247', 'Q91W43', 'Q9D2G2', 'Q9CZN7', 'Q9CQ65', 'Q8C0M9', 'Q9D7B6', 'P05201', 'P05202', 'Q8QZS1', 'O09173', 'P52196', 'P97494']	27
MMU-2046106	Reactome	61.5385	Alpha-linolenic acid (ALA) metabolism (8)	not significant	not significant	10.4963	7.54825	0.180262	0.21879	0.214495	0.500546	['Abcd1', 'Acaa1b', 'Fads1', 'Hsd17b4', 'Fads2', 'Scp2', 'Acsl1', 'Acox1']	['Q9R0H0', 'Q8VCH0']	2	['Q8VCH0']	1
mmu05010	KEGG	48.6111	Alzheimer disease (175)	not significant	not significant	9.81155	8.55513	0.0486295	0.0582332	0.0688847	0.0417016	['Cox5a', 'Araf', 'Tubb6', 'Tubb5', 'Ndufa11', 'Braf', 'Ncstn', 'Map2k1', 'Ndufs3', 'Psmb4', 'Ctnnb1', 'Psmd2', 'Vdac3', 'Sdhb', 'Ndufs2', 'Ndufa2', 'Psmb1', 'Cybb', 'Slc25a5', 'Psmd3', 'Psmd11', 'Psmb6', 'Calm3', 'Mcu', 'Uqcr11', 'Psmc5', 'Psmd12', 'Atp2a3', 'Psma6', 'Psmc1', 'Uqcrb', 'Sdha', 'Ndufs6', 'Psmd6', 'Ndufs4', 'Vdac2', 'Psmc6', 'Psmb5', 'Ndufb9', 'Ndufa6', 'Cyc1', 'Ndufb4', 'Atp5j', '…	['Q63844', 'Q99JI4', 'Q9CR21', 'Q9CQQ7', 'Q8VDM4', 'Q9D855', 'Q9CQC7', 'P35438', 'Q8BG32', 'P62192', 'P19783', 'Q99LC3', 'Q9D8B4', 'Q9WVJ2', 'P99024', 'Q9DB77', 'Q9ES97', 'Q61411', 'Q9JLN9', 'O88447', 'Q9CQ69', 'O35593', 'O08756', 'P04627', 'P63328', 'Q63932', 'Q9CZB0', 'Q9DCS9', 'Q9CR68', 'Q60931', 'Q63810', 'P99028', 'Q6PF93', 'Q60930', 'O08529']	35	['Q9ES97', 'Q8VBW6', 'Q9DC70', 'P08556', 'Q9CR16', 'P10637', 'Q63844', 'P99026', 'Q9CQ69', 'P67871', 'Q9D0M3', 'Q8K2B3', 'Q91YT0', 'Q9ERS2', 'Q9Z2U0', 'Q99P72', 'P57716', 'Q9D855', 'Q9Z1B3', 'P62334', 'Q9CQZ6', 'Q9DC69', 'Q9CPP6', 'P21279', 'O55042', 'Q8K3J1', 'Q99LY9', 'Q6ZWX6', 'Q9DCJ5', 'P03893', 'Q9CQC7']	31
WP2075	WikiPathways	40.5405	Alzheimers disease (30)	not significant	not significant	12.1877	7.40436	0.126258	0.0793437	0.07126	0.124301	['Ncstn', 'App', 'Chp1', 'Calm3', 'Atp2a3', 'Gnaq', 'Hsd17b10', 'Grin1', 'Cdk5', 'Atp2a2', 'Itpr1', 'Nae1', 'Lrp1', 'Itpr2', 'Mapk3', 'Ppp3ca', 'Grin2b', 'Adam10', 'Mapk1', 'Capn2', 'Calml3', 'Mapt', 'Ppp3r1', 'Plcb1', 'Snca', 'Gsk3b', 'Nos1', 'Ide', 'Ppp3cb', 'Grin2a']	['Q63844', 'P35438', 'O08756', 'P63328', 'Q63810', 'O08529']	6	['Q8VBW6', 'P10637', 'Q63844', 'P57716', 'Q9Z1B3', 'P21279', 'O55042']	7
GO:0033218	GO Function	32.8571	Amide binding (138)	not significant	not significant	6.09025	8.6242	0.00132631	-0.104955	0.0750182	-0.016104	['Itgb2', 'Ftcd', 'Kpnb1', 'Npepps', 'Folh1', 'Gnmt', 'Epdr1', 'Gcdh', 'Calr', 'Gstm5', 'Gstm3', 'Gstm7', 'Gstm1', 'Phb2', 'Lbr', 'Thop1', 'Tomm40l', 'Ctsb', 'Ap2m1', 'Acad9', 'Gltp', 'Hspa8', 'Fnta', 'Srp68', 'Timm22', 'Ryr2', 'Vdac2', 'Kpna3', 'Clu', 'Soat2', 'Hsp90ab1', 'Ppil1', 'Pfdn6', 'H2-K1', 'Tap2', 'Apba1', 'Hsd17b10', 'Acadl', 'Gpr37l1', 'Acbd3', 'Fcgr2b', 'Ptges2', 'Grin1', 'Cat', 'Cst…	['Q8VCT3', 'P35438', 'P23927', 'Q61207', 'Q80W21', 'Q91YP2', 'Q9QXF8', 'Q9CQ85', 'P47791', 'Q8BKC5', 'Q61239', 'P19639', 'O35344', 'Q8C1A5', 'P53810', 'P31786', 'Q68FD5', 'O08756', 'P63328', 'Q9DCC8', 'Q63810', 'P10605', 'P70168', 'Q60930']	24	['Q99LB7', 'P26883', 'Q8JZN5', 'P48036', 'Q9DBT9', 'Q9CR16', 'Q9CZR3', 'Q9CQ85', 'Q91V12', 'Q8VCT3', 'P51855', 'P17742', 'P24369', 'P51163', 'P23927', 'O35129', 'Q9QUR6', 'P18242', 'Q91VH6', 'Q9Z2W9', 'P10649', 'Q8BWM0', 'O35343', 'P14869', 'P51174', 'P30416', 'Q99M71']	27
GO:0043604	GO Process	42.1456	Amide biosynthetic process (220)	not significant	not significant	8.35681	9.81155	-0.0279077	0.140762	-0.0691268	0.0783293	['Mcts1', 'Rpl13', 'Ddx3x', 'Hars', 'Mrpl4', 'Rps11', 'Gars', 'Farsa', 'Gcdh', 'Eif3g', 'Qars', 'Eif1b', 'Mrpl49', 'Rplp1', 'Rps18', 'Cars', 'Pdhx', 'Cers2', 'Rpl19', 'Drg2', 'Rars', 'Rwdd1', 'Arg1', 'Egfr', 'Rack1', 'Drg1', 'Mrpl22', 'Abca8b', 'Pdhb', 'Tars', 'Eif3h', 'Eif3e', 'Rpl24', 'Mrpl40', 'Denr', 'Mrps23', 'Vapa', 'Etf1', 'Osbp', 'Mrpl21', 'Slc1a1', 'Eif3a', 'Rps26', 'Cps1', 'Eif5b', 'Dar…	['P63242', 'Q8K440', 'Q9JJL8', 'O09167', 'P63323', 'Q9DCH4', 'P62301', 'Q99JX4', 'Q9CXW4', 'Q3THG9', 'P97461', 'P62852', 'Q9ESW4', 'Q8BIJ6', 'P60229', 'P62717', 'P62858', 'Q91YI0', 'Q91WK2', 'Q8QZT1', 'Q9D023', 'P62242', 'Q8BYL4', 'P84099', 'Q8BKZ9', 'Q8C0C7', 'Q9CR57', 'Q9WV54', 'O35972', 'Q8JZQ9', 'O89086', 'Q61749', 'Q8BYM8']	33	['P62264', 'O09167', 'P61358', 'P67984', 'P63325', 'P61255', 'P62754', 'P62900', 'Q8BMF4', 'Q9CQR2', 'P99027', 'Q3THG9', 'P84099', 'Q9CZM2', 'Q8K0D5', 'P25444', 'P12970', 'P51855', 'Q8C0C7', 'Q8BWT5', 'Q9CXW4', 'P62908', 'P27659', 'O35972', 'Q9JJI8', 'P62270', 'P14131', 'Q8C165', 'Q8BP67', 'Q9D023', 'Q9D1N9', 'P62702', 'Q8BIJ6', 'Q99KB8', 'Q61733', 'P62983', 'Q9DB15', 'P62242', 'P14115', 'Q99JX4'…	53
GO:0042886	GO Process	33.3333	Amide transport (50)	not significant	⬆degradation	7.98082	17.3203	-0.0543602	0.298069	-0.394268	0.382935	['Abcd1', 'Abcb4', 'Aqp1', 'Stx1a', 'Abcb1b', 'Gltp', 'Slc9a3r1', 'Slc25a32', 'Dgat1', 'Vapa', 'Tap2', 'Anxa1', 'Osbp', 'Ptprn', 'Slc33a1', 'Pclo', 'Abcb9', 'Abcg2', 'Slc27a1', 'Slc16a2', 'Cplx1', 'Abcb1a', 'Slco1b2', 'Cplx3', 'Cpe', 'Rims2', 'Gltpd2', 'Ptprn2', 'Smpd3', 'Htt', 'Rapgef4', 'Slc16a10', 'Prkce', 'Mttp', 'Stxbp3', 'Park7', 'Selenot', 'Ildr2', 'Rab11b', 'Mgst1', 'Myo5a', 'Slc14a1', 'R…	['Q99LX0', 'Q9DCP2', 'Q61207', 'Q7TMS5', 'Q9JJ59', 'P63040']	6	['Q99LX0', 'P62342', 'P46638', 'Q9QYX7', 'Q7TMS5']	5
GO:0009308	GO Process	33.6735	Amine metabolic process (33)	not significant	not significant	7.6199	6.89014	-0.0741959	0.107432	-0.0591235	0.197404	['Th', 'Haao', 'Inmt', 'Gcdh', 'Srm', 'Tph2', 'Gdpd1', 'Ndufs4', 'Slc1a1', 'Maoa', 'Abcc2', 'Paox', 'Hprt', 'Tdo2', 'Mtpn', 'Mecp2', 'Kmo', 'Dmgdh', 'Agmat', 'Sncb', 'Gde1', 'Spr', 'Gpr37', 'Hnmt', 'Akr1b3', 'Sult1a1', 'Sms', 'Sult1d1', 'Snca', 'Myo5a', 'Comt', 'Ddc', 'Grin2a']	['A2AS89', 'Q3UZZ6', 'Q78JT3', 'P48776', 'P52840', 'Q9CRY7']	6	['Q91ZZ3', 'Q9DBT9', 'O88533', 'O55042', 'Q64674', 'P97355', 'Q91VF2']	7
GO:0016597	GO Function	52.1739	Amino acid binding (36)	not significant	not significant	7.9212	9.87894	-0.0770601	0.0676193	0.317926	-0.0820276	['Th', 'Gnmt', 'Prodh', 'Slc1a3', 'Ddah2', 'Shmt1', 'Rars', 'Pah', 'Glud1', 'Dpys', 'Gldc', 'Slc1a1', 'Shmt2', 'Cps1', 'Agxt', 'Gad2', 'Grin1', 'Tdo2', 'Ddah1', 'Got2', 'Aars', 'Gclc', 'Yars2', 'Otc', 'Grin2b', 'Grm7', 'Srr', 'Gss', 'Glul', 'Mat2a', 'Gad1', 'Ass1', 'Kars', 'Ddc', 'Grin2a', 'Mat1a']	['P35438', 'Q9QXF8', 'P48776', 'Q99LD8', 'Q68ED2', 'Q8BYL4', 'P16331']	7	['P15105', 'Q9CWS0', 'P51855', 'O88533', 'Q91W43', 'Q9CZN7', 'P05202', 'P97494']	8
WP662	WikiPathways	80	Amino acid metabolism (76)	⬆degradation	⬆synthesis	16.0118	13.7524	-0.152561	0.0218761	0.188224	0.0520316	['Th', 'Ftcd', 'Prodh', 'Adh1', 'Cs', 'Adh5', 'Srm', 'Pdhx', 'Rars', 'Mdh2', 'Arg1', 'Auh', 'Sdha', 'Glud1', 'Aco2', 'Ehhadh', 'Aldh18a1', 'Maoa', 'Got1', 'Cps1', 'Fh1', 'Acss1', 'Pck1', 'Mccc1', 'Ppm1l', 'Hadh', 'Tdo2', 'Gclm', 'Hmgcl', 'Hibadh', 'Bcat1', 'Fah', 'Pdha1', 'Gsr', 'Got2', 'Gpt2', 'Pkm', 'Gsta4', 'Acaa1a', 'Mpst', 'Hibch', 'Eprs', 'Otc', 'Dlst', 'Hnmt', 'Pcx', 'Aldh7a1', 'Suclg1', '…	['P16332', 'Q8VBT2', 'P35505', 'Q91YI0', 'Q91WT9', 'P47791', 'Q8VCN5', 'P48776', 'P14152', 'Q9JLZ3', 'P00329', 'Q8BKZ9']	12	['P15105', 'Q99KI0', 'Q61425', 'Q9DBF1', 'P51855', 'Q99L13', 'O88533', 'Q99J99', 'O88844', 'Q8K2B3', 'P54869', 'P16332', 'P14152', 'Q64674', 'Q9D2G2', 'P97355', 'Q91VF2', 'Q60597', 'P05201', 'P05202', 'Q8QZS1', 'Q99NB1']	22
GO:0003333	GO Process	36.6337	Amino acid transmembrane transport (37)	not significant	⬆degradation	7.91437	20.9934	-0.05445	0.0578084	-0.441014	0.0973533	['Slc7a10', 'Slc1a3', 'Slc25a22', 'Slc9a3r1', 'Sfxn1', 'Slc7a8', 'Slc38a4', 'Slc6a7', 'Slc1a1', 'Sfxn2', 'Slc6a9', 'Slc6a12', 'Slc6a11', 'Slc6a1', 'Slc17a6', 'Slc25a15', 'Slc32a1', 'Grm1', 'Slc16a2', 'Arl6ip5', 'Slc7a5', 'Kcnj10', 'Slc25a44', 'Sfxn3', 'Gfap', 'Slc1a2', 'Slc17a7', 'Slc7a14', 'Slc16a10', 'Lrrc8a', 'Slc1a4', 'Slc25a18', 'Slc7a2', 'Slc25a12', 'Slc3a2', 'Slc38a3', 'Slc25a13']	['O35874', 'Q9DCP2', 'Q3TXX4', 'Q9WVD5', 'Q9JM63', 'P31648', 'P31651', 'P10852', 'Q91V61', 'P03995', 'P18581']	11	['P03995', 'Q8R5J9', 'P10852', 'Q925N2', 'Q91V61', 'O35874']	6
GO:0015171	GO Function	37.6471	Amino acid transmembrane transporter activity (32)	not significant	⬆degradation	8.20832	19.4214	-0.0679567	0.307337	-0.422231	0.262505	['Slc7a10', 'Slc1a3', 'Slc25a22', 'Slc9a3r1', 'Sfxn1', 'Slc7a8', 'Slc38a4', 'Slc6a7', 'Slc1a1', 'Sfxn2', 'Slc6a9', 'Slc6a12', 'Slc6a11', 'Slc6a1', 'Slc17a6', 'Slc25a15', 'Slc32a1', 'Slc16a2', 'Slc7a5', 'Slc25a44', 'Sfxn3', 'Slc1a2', 'Slc17a7', 'Slc7a14', 'Slc16a10', 'Slc1a4', 'Slc25a18', 'Slc7a2', 'Slc25a12', 'Slc3a2', 'Slc38a3', 'Slc25a13']	['O35874', 'Q9DCP2', 'Q3TXX4', 'Q9WVD5', 'P31648', 'P31651', 'P10852', 'Q91V61', 'P18581']	9	['P10852', 'Q925N2', 'Q91V61', 'O35874']	4
GO:0006865	GO Process	39.2	Amino acid transport (49)	not significant	⬆degradation	6.7662	15.3591	-0.0212607	-0.222158	-0.282359	0.0549624	['Slc7a10', 'Slc1a3', 'Slc25a22', 'Gipc1', 'Slc9a3r1', 'Sfxn1', 'Slc7a8', 'Slc38a4', 'Grm2', 'Slc6a7', 'Apba1', 'Slc1a1', 'Sfxn2', 'Slc6a9', 'Slc6a12', 'Slc6a11', 'Slc6a1', 'Slc17a6', 'Pak1', 'Slc25a15', 'Myo6', 'Slc32a1', 'Grm1', 'Slc16a2', 'Arl6ip5', 'Slc7a5', 'Sfxn5', 'Kcnj10', 'Slc25a44', 'Sfxn3', 'Gfap', 'Nf1', 'Cacnb4', 'Ntrk2', 'Slc1a2', 'Slc17a7', 'Slc7a14', 'Slc16a10', 'Lrrc8a', 'Slc1a4'…	['O35874', 'Q9DCP2', 'Q3TXX4', 'Q9WVD5', 'Q9JM63', 'P31648', 'P31651', 'P10852', 'Q91V61', 'P03995', 'Q8BJI1', 'P18581']	12	['P03995', 'Q925N0', 'Q8R5J9', 'P10852', 'P97445', 'Q925N2', 'Q91V61', 'O35874', 'Q04690']	9
MMU-9639288	Reactome	32.7273	Amino acids regulate mTORC1 (18)	not significant	not significant	6.7107	9.06633	-0.0423924	0.254592	-0.158808	0.251667	['Atp6v1f', 'Atp6v1b2', 'Atp6v0d1', 'Atp6v1e1', 'Atp6v1d', 'Atp6v1c1', 'Atp6v0c', 'Rragc', 'Rheb', 'Sec13', 'Lamtor1', 'Atp6v1h', 'Atp6v1g1', 'Atp6v1g2', 'Rraga', 'Mtor', 'Atp6v1a', 'Lamtor3']	['P50518', 'Q9D1K2', 'Q9JLN9', 'P63082']	4	['Q9CQ22', 'Q99K70', 'P57746', 'Q9D1K2']	4
mmu00520	KEGG	48.9796	Amino sugar and nucleotide sugar metabolism (24)	not significant	⬆synthesis	9.6594	17.6712	0.240995	0.108666	0.983597	0.297797	['Cyb5r3', 'Galk1', 'Hexb', 'Pmm1', 'Pmm2', 'Cyb5r1', 'Nans', 'Ugdh', 'Gnpda2', 'Cmas', 'Mpi', 'Npl', 'Gpi1', 'Pgm1', 'Gnpda1', 'Pgm3', 'Ugp2', 'Uap1l1', 'Uap1', 'Gmppb', 'Gmppa', 'Nagk', 'Hk1', 'Tsta3']	['Q91YN5', 'Q91ZJ5', 'Q9DCJ9', 'Q8BTZ7', 'Q9DB73', 'Q9CYR6', 'Q9Z2M7', 'O70475']	8	['Q99J77', 'Q3TW96', 'Q9D0F9', 'Q9Z2M7', 'Q91ZJ5', 'Q922H4', 'O88958', 'Q8BTZ7', 'P17710', 'Q924M7']	10
GO:0006577	GO Process	63.1579	Amino-acid betaine metabolic process (12)	⬆degradation	not significant	14.3699	6.24073	-0.256106	0.00771557	0.0189715	0.259772	['Por', 'Cpt1a', 'Acadl', 'Aldh9a1', 'Cpt2', 'Dmgdh', 'Aldh7a1', 'Chdh', 'Cpt1c', 'Acadm', 'Bhmt', 'Crat']	['P47934']	1	['Q9DBT9', 'Q9DBF1', 'P52825', 'Q8BGD5', 'P51174']	5
GO:0004177	GO Function	58.3333	Aminopeptidase activity (21)	not significant	not significant	7.36211	8.15753	-0.05778	-0.244706	0.135268	0.4357	['Npepps', 'Lta4h', 'Blmh', 'Dpp3', 'Dpp7', 'Enpep', 'Ctsh', 'Lnpep', 'Lap3', 'Npepl1', 'Dpp4', 'Dpp9', 'Metap2', 'Pepd', 'Rnpep', 'Tpp2', 'Anpep', 'Xpnpep3', 'Erap1', 'Xpnpep1', 'Dnpep']	['Q99KK7', 'Q8VCT3', 'Q6P1B1', 'B7ZMP1', 'Q6NSR8']	5	['Q8VCT3', 'Q11136', 'Q99KK7', 'Q9ET22', 'Q8BVG4']	5
GO:0097164	GO Process	52	Ammonium ion metabolic process (13)	not significant	not significant	7.28078	7.92576	-0.0354871	-0.0209739	0.128273	0.212364	['Tph2', 'Pde1b', 'Ache', 'Maoa', 'Dmgdh', 'Enpp6', 'Spr', 'Hnmt', 'Aldh7a1', 'Chdh', 'Atp2b2', 'Ddc', 'Grin2a']	[]	0	['Q9DBT9', 'Q9DBF1', 'O88533', 'P21836', 'Q91VF2']	5
mmu05146	KEGG	34.3137	Amoebiasis (35)	⬇degradation	not significant	13.0383	6.26244	0.154818	-0.0627333	-0.0162644	-0.173786	['Itgb2', 'Rab5b', 'Col1a1', 'Hspb1', 'Prkacb', 'Prkaca', 'Lama5', 'Serpinb6a', 'Rab5a', 'Arg1', 'Adcy1', 'Actn1', 'Vcl', 'C9', 'Gnal', 'Gnaq', 'Lamc1', 'Cd1d1', 'Col1a2', 'Col4a1', 'Col4a2', 'C8g', 'Gna11', 'Fn1', 'Pik3r1', 'Prkca', 'Actn4', 'Lamb2', 'Prkcb', 'Lama2', 'Prkcg', 'Ptk2', 'Plcb1', 'Rab7', 'Prdx1']	['P05132', 'Q64727']	2	['Q64727', 'Q9Z1B3', 'Q61001', 'P21279', 'Q9CQD1']	5
GO:0016208	GO Function	57.8947	AMP binding (11)	not significant	not significant	7.71223	10.5004	0.198327	0.0411679	0.630243	0.311183	['Aprt', 'Cyb5r3', 'Pfkl', 'Acss1', 'Pygm', 'H1f4', 'Pfkm', 'Pygl', 'Fbp1', 'Pfkp', 'Prkag1']	['P12382']	1	['P08030', 'Q9ET01', 'Q99NB1']	3
GO:0006167	GO Process	86.6667	AMP biosynthetic process (13)	not significant	not significant	12.1153	12.2121	0.293934	0.252143	0.505528	-0.152039	['Aprt', 'Adss', 'Pfas', 'Adssl1', 'Adsl', 'Gart', 'Hprt', 'Atic', 'Nudt2', 'Paics', 'Pnp', 'Adk', 'Ppat']	['P54822', 'P56380', 'Q64737', 'Q9DCL9']	4	['P08030', 'P56380']	2
GO:0046033	GO Process	66.6667	AMP metabolic process (20)	not significant	⬇degradation	9.54206	14.1541	0.14615	0.153093	0.443412	-0.0161508	['Aprt', 'Adss', 'Pfas', 'Adssl1', 'Adsl', 'Gart', 'Ak3', 'Hprt', 'Atic', 'Uox', 'Nudt2', 'Ak2', 'Paics', 'Nt5e', 'Pnp', 'Adk', 'Ak1', 'Ampd2', 'Ak4', 'Ppat']	['Q61503', 'P54822', 'P56380', 'Q64737', 'Q9DCL9']	5	['Q9WTP7', 'Q61503', 'P08030', 'Q9WTP6', 'P56380']	5
GO:0032281	GO Component	51.7241	AMPA glutamate receptor complex (15)	not significant	not significant	11.5444	10.054	-0.170452	0.40977	-0.218574	0.394154	['Cacng2', 'Sacm1l', 'Gria4', 'Olfm1', 'Olfm2', 'Gria1', 'Abhd12', 'Cpt1c', 'Gria2', 'Gria3', 'Cacng3', 'Dlg3', 'Dlg4', 'Abhd6', 'Cacng8']	[]	0	['P70175', 'Q8BGD5', 'Q9Z2W9']	3
mmu05031	KEGG	49.2063	Amphetamine addiction (31)	not significant	not significant	12.0148	6.93709	0.146463	0.0462378	-0.0540087	-0.0233304	['Th', 'Prkacb', 'Stx1a', 'Prkaca', 'Ppp1cb', 'Calm3', 'Hdac2', 'Maoa', 'Gria4', 'Grin1', 'Ppp1ca', 'Maob', 'Gria1', 'Camk4', 'Ppp3ca', 'Grin2b', 'Prkca', 'Prkcb', 'Camk2g', 'Gria2', 'Gria3', 'Calml3', 'Ppp1r1b', 'Prkcg', 'Ppp1cc', 'Ppp3r1', 'Camk2a', 'Adcy5', 'Ppp3cb', 'Ddc', 'Grin2a']	['Q923T9', 'P35438', 'P05132', 'P63328', 'Q63810']	5	['O88533', 'Q9Z2W9']	2
mmu04152	KEGG	29.8387	AMPK signaling pathway (37)	not significant	not significant	7.51701	9.65261	-0.041926	-0.116239	0.148873	-0.00632696	['Rab8a', 'Gys1', 'Ppp2r1a', 'Ppp2cb', 'G6pc', 'Pfkl', 'Ppp2ca', 'Rab10', 'Ppp2r5e', 'Ppp2r5b', 'Cpt1a', 'Rab14', 'Pck1', 'Rheb', 'Ppp2r2c', 'Scd1', 'Pck2', 'Eef2', 'Fasn', 'Pik3r1', 'Rab2a', 'Pfkm', 'Cpt1c', 'Ppp2r5a', 'Ppp2r5c', 'Ppp2r2a', 'Fbp1', 'Mlycd', 'Elavl1', 'Acaca', 'Mtor', 'Camkk2', 'Cab39', 'Rab11b', 'Pfkp', 'Prkag1', 'Cd36']	['Q61151', 'P12382', 'Q6PD28', 'Q60996', 'Q9JLN9', 'P55258', 'P53994']	7	['P53994', 'P46638', 'Q6P1F6', 'Q8BGD5', 'Q99J39']	5
MMU-141444	Reactome	36.9565	Amplification of signal from unattached kinetochores via a MAD2 inhibitory signal (34)	not significant	not significant	11.7982	8.96379	0.125767	-0.336648	0.152449	0.135829	['Ranbp2', 'Ppp2r1a', 'Dynll1', 'Ppp2cb', 'Dync1h1', 'Ppp2ca', 'Dynll2', 'Nup85', 'Pafah1b1', 'Ppp2r5e', 'Ppp2r5b', 'Mapre1', 'Nudc', 'Sec13', 'Dync1li1', 'Dync1li2', 'Nup133', 'Taok1', 'Rangap1', 'Nup160', 'Rps27rt', 'Ppp2r5a', 'Bub3', 'Ppp2r5c', 'Ppp1cc', 'Xpo1', 'Ckap5', 'Clip1', 'Dync1i2', 'Dync1i1', 'Kif2a', 'Clasp2', 'Clasp1', 'Nup98']	['Q6PDL0', 'Q61151', 'P63005', 'Q9ERU9', 'Q6PD28', 'Q60996', 'Q5F2E8']	7	['O88487', 'Q6PDL0', 'Q61166']	3
GO:0001540	GO Function	34.7826	Amyloid-beta binding (24)	not significant	not significant	9.15619	12.759	-0.0724174	0.0957398	-0.253788	0.00532559	['Itgb2', 'Clu', 'Pfdn6', 'Apba1', 'Hsd17b10', 'Fcgr2b', 'Grin1', 'Cst3', 'Vbp1', 'Apoa1', 'Fbxo2', 'Gria1', 'Ephb2', 'Gria2', 'Gria3', 'Atp1a3', 'Scarb1', 'Prnp', 'Dlgap3', 'Pfdn2', 'Ide', 'Pfdn5', 'Cd36', 'Cryab']	['P35438', 'P23927', 'O08756']	3	['P23927', 'Q9Z2W9']	2
GO:0150093	GO Process	85.7143	Amyloid-beta clearance by transcytosis (6)	not significant	not significant	9.99853	9.74173	0.149874	-0.12463	0.279319	-0.378068	['Rab5a', 'Lrpap1', 'Lrp1', 'Cltc', 'Rab11b', 'Picalm']	['Q68FD5']	1	['P46638', 'Q9CQD1', 'P55302']	3
mmu05014	KEGG	53.5912	Amyotrophic lateral sclerosis (194)	not significant	not significant	7.40841	8.65914	-0.0197605	0.0652746	0.0751769	0.0622575	['Cox5a', 'Tubb6', 'Tubb5', 'Ndufa11', 'Rab8a', 'Ranbp2', 'Ndufs3', 'Tomm40l', 'Psmb4', 'Psmd2', 'Sdhb', 'Ndufs2', 'Ndufa2', 'Psmb1', 'Psmd3', 'Psmd11', 'Rab5a', 'Psmb6', 'Pfn1', 'Mcu', 'Uqcr11', 'Map2k6', 'Psmc5', 'Psmd12', 'Nup85', 'Psma6', 'Actr10', 'Psmc1', 'Uqcrb', 'Sdha', 'Ndufs6', 'Psmd6', 'Ndufs4', 'Psmc6', 'Anxa11', 'Nefm', 'Nefl', 'Psmb5', 'Ndufb9', 'Derl1', 'Ndufa6', 'Cyc1', 'Ndufb4', …	['P49312', 'Q99JI4', 'Q9CR21', 'Q9CQQ7', 'Q8VDM4', 'Q9D855', 'O88569', 'Q9CQC7', 'P35438', 'Q8BG32', 'P62192', 'P19783', 'Q8K310', 'Q99LC3', 'P97384', 'Q9ERU9', 'Q9D8B4', 'Q9WVJ2', 'P99024', 'Q9QZM0', 'Q9DB77', 'Q63850', 'Q07076', 'Q9JLN9', 'O88447', 'Q8BJ71', 'Q9CQ69', 'O35593', 'Q99P88', 'P55258', 'Q9QY81', 'Q8R4R6', 'P63328', 'P08228', 'Q8CBY8', 'Q8BG05', 'Q9CZB0', 'Q9DCS9', 'Q9CR68', 'Q63810'…	43	['Q99J56', 'Q9DC70', 'Q99KJ8', 'P56959', 'P49312', 'Q9CZR3', 'O88569', 'P84104', 'P99026', 'Q9CQ69', 'Q9Z0Y1', 'Q8R5C5', 'Q9D0M3', 'O55242', 'P60521', 'P62962', 'Q8K2B3', 'Q91YT0', 'Q9ERS2', 'Q9Z2U0', 'Q9D855', 'P62334', 'Q9CQZ6', 'Q9DC69', 'Q9CPP6', 'Q9CQD1', 'Q8BG05', 'Q8K3J1', 'Q99LY9', 'Q6ZWX6', 'Q9DCJ5', 'P03893', 'Q9CQC7']	33
GO:0060249	GO Process	25.2459	Anatomical structure homeostasis (77)	not significant	not significant	7.96239	7.37414	0.043614	-0.185141	0.0481454	-0.0336348	['Ncs1', 'Haao', 'Lsr', 'Napsa', 'Calb2', 'App', 'Ctnnb1', 'Plg', 'Rac3', 'Atp2b1', 'Pbld2', 'Hexb', 'Ptk2b', 'Cxadr', 'Sod1', 'Slc1a1', 'Prdx5', 'Rbp4', 'Fh1', 'Grin1', 'Car2', 'Calb1', 'Sh3gl2', 'Slc2a1', 'Ncdn', 'Atp2a2', 'Bax', 'Bag3', 'Tpp1', 'Ctsh', 'Chmp4b', 'Abcb1a', 'Mbp', 'Atp1b2', 'Lipa', 'Taok1', 'Ptpn11', 'Pfkm', 'Ptgs1', 'Trim32', 'Prkca', 'Immt', 'Strap', 'Bsg', 'Mink1', 'Lamp2', '…	['Q78JT3', 'P35438', 'Q3TXX4', 'P17047', 'Q8BNY6', 'Q6R0H7', 'P06802', 'P55012', 'Q9JM52', 'P39447', 'P08228', 'Q5F2E8', 'Q9Z2Y3', 'P17809']	14	['Q9QYR6', 'P04370', 'Q9QYC0', 'P05064', 'P45591', 'Q8BNY6', 'Q9JM52', 'P18572', 'Q9QVP9', 'P97445', 'Q9D8B3', 'Q62420']	12
GO:0031225	GO Component	26.7327	Anchored component of membrane (54)	not significant	not significant	10.546	6.89733	0.0784216	-0.0233718	-0.0278959	0.0769566	['Rab5b', 'Mpp2', 'Rab5a', 'Rab5c', 'Dpep1', 'Cpm', 'Rab10', 'Ache', 'Gad2', 'Rab14', 'Snap25', 'Rab35', 'Gpc4', 'Nt5e', 'Enpp6', 'Igsf21', 'Cplx3', 'Gpc1', 'Cacna2d1', 'Abhd17b', 'Vti1b', 'Rab2a', 'Ncam2', 'Rgs7bp', 'Flot2', 'Dnajc5', 'Negr1', 'Ntm', 'Syn1', 'Cntn2', 'Bcan', 'Prnp', 'Marcks', 'Rab4b', 'Svip', 'Ceacam1', 'Lsamp', 'Car4', 'Rab3b', 'Dlg2', 'Cp', 'Dlg4', 'Rab3a', 'Gphn', 'Rab7', 'Ra…	['Q80V42', 'Q9WV34', 'Q61503', 'Q63912', 'Q61361', 'P63011', 'Q8BQP9', 'P53994']	8	['O88935', 'P53994', 'P46638', 'Q8BUV3', 'P21836', 'P63011', 'Q61503', 'Q9CQD1']	8
GO:0099025	GO Component	90	Anchored component of postsynaptic membrane (9)	not significant	not significant	6.3109	9.46014	0.00905694	-0.346186	-0.18302	0.167891	['Mpp2', 'Cacna2d1', 'Abhd17b', 'Rgs7bp', 'Cntn2', 'Marcks', 'Dlg2', 'Dlg4', 'Cntn1']	['Q9WV34', 'Q8BQP9']	2	[]	0
GO:0099026	GO Component	61.5385	Anchored component of presynaptic membrane (8)	not significant	not significant	7.54407	6.14135	-0.0363861	-0.368348	0.00865358	0.503876	['Snap25', 'Gpc4', 'Cplx3', 'Cacna2d1', 'Rgs7bp', 'Flot2', 'Marcks', 'Cntn1']	['Q8BQP9']	1	[]	0
GO:0099144	GO Component	70	Anchored component of synaptic membrane (14)	not significant	not significant	6.96441	7.30245	0.0265069	-0.156921	-0.0751167	0.167224	['Mpp2', 'Snap25', 'Gpc4', 'Cplx3', 'Cacna2d1', 'Abhd17b', 'Rgs7bp', 'Flot2', 'Cntn2', 'Marcks', 'Dlg2', 'Dlg4', 'Gphn', 'Cntn1']	['Q9WV34', 'Q8BQP9']	2	['Q8BUV3']	1
GO:0098993	GO Component	89.4737	Anchored component of synaptic vesicle membrane (17)	not significant	not significant	6.7176	6.81182	-0.0230033	0.00324757	0.0576973	0.10757	['Rab5b', 'Rab5a', 'Rab5c', 'Rab10', 'Rab14', 'Rab35', 'Cplx3', 'Rab2a', 'Dnajc5', 'Syn1', 'Rab4b', 'Rab3b', 'Rab3a', 'Rab7', 'Rab11b', 'Rab27b', 'Rab3c']	['P63011', 'P53994']	2	['O88935', 'P53994', 'P46638', 'P63011', 'Q9CQD1']	5
GO:0070161	GO Component	37.9715	Anchoring junction (453)	⬇degradation	not significant	18.3192	7.43683	0.075295	-0.0312925	0.0243919	-0.0937341	['Ncs1', 'Th', 'Itgb2', 'Cdh1', 'Rdx', 'Lsr', 'Efnb2', 'Flot1', 'Jup', 'Uba1', 'Esam', 'Scrib', 'Flii', 'Sh3gl1', 'Abcb4', 'Calb2', 'Atp6v1f', 'Map2k1', 'Wdr1', 'Ndrg1', 'App', 'Stx1a', 'Atp6v1b2', 'Slc4a1', 'Ctnnb1', 'Syngr3', 'Gabrb2', 'Rhoa', 'Rala', 'Abcb1b', 'Syn2', 'Syngr1', 'Prrt1', 'Prune1', 'Myh9', 'Mpp2', 'Cadps2', 'Sept4', 'Ywhah', 'Strn4', 'Atp6ap1', 'Cacng2', 'Atp6v1e1', 'Grb7', 'Fab…	['Q63844', 'A2ALU4', 'Q8CIN4', 'Q8BGS1', 'Q60598', 'Q3UUG6', 'P50518', 'P47753', 'Q91YR1', 'Q9D1K2', 'Q9Z0R4', 'P0C192', 'P28652', 'Q9WV34', 'P97441', 'P26043', 'Q8JZS0', 'P14824', 'Q80TS3', 'P35438', 'Q3TXX4', 'P51880', 'F8VPU2', 'P25911', 'P63034', 'Q91Z67', 'Q6AW69', 'Q8BIZ1', 'Q61792', 'Q9D387', 'Q80U72', 'Q9D5T0', 'Q5DTY9', 'P63040', 'P35802', 'P31648', 'Q80TJ1', 'P18760', 'Q8BNY6', 'P84086'…	107	['Q7TMB8', 'O88935', 'Q61792', 'Q8C8R3', 'Q9D5T0', 'Q8CIN4', 'P14824', 'P48036', 'Q80VC9', 'Q62277', 'Q9QYC0', 'Q64332', 'Q9QYB5', 'P16546', 'Q8VEH3', 'Q63844', 'B9EJA2', 'P70175', 'Q8BNY6', 'Q8BG39', 'Q62418', 'O88342', 'P46638', 'Q6PH08', 'Q60598', 'O70589', 'Q61644', 'P48758', 'Q9QYX7', 'Q64727', 'O55242', 'E9Q0S6', 'Q8BWT5', 'Q9D5V6', 'Q8BGD5', 'Q99J99', 'Q62419', 'Q3UUG6', 'Q02257', 'Q8BGS1'…	91
MMU-5620912	Reactome	27.0833	Anchoring of the basal body to the plasma membrane (26)	not significant	⬆degradation	7.47571	14.1637	0.0442735	0.000923236	-0.384328	0.0163194	['Tubb5', 'Rab8a', 'Prkaca', 'Ppp2r1a', 'Dynll1', 'Csnk1d', 'Dync1h1', 'Pafah1b1', 'Dctn2', 'Sept2', 'Mapre1', 'Dctn3', 'Prkar2b', 'Actr1a', 'Ywhag', 'Ywhae', 'Tubb4a', 'Hsp90aa1', 'Tuba1a', 'Ahi1', 'Ckap5', 'Dync1i2', 'Dctn1', 'Cetn2', 'Clasp1', 'Tuba4a']	['Q9R1K9', 'P63005', 'P62259', 'P99024', 'P05132', 'P55258']	6	['Q99KJ8', 'O88487', 'Q9Z0Y1', 'Q61166', 'Q8K3E5']	5
GO:0043168	GO Function	32.4544	Anion binding (800)	not significant	⬆synthesis	6.0206	20.6387	-4.1626e-05	0.0529566	0.127314	0.0355349	['Gnai3', 'Actr2', 'Ckmt1', 'Rtca', 'Dbt', 'Rab5b', 'Ddx3x', 'Hip1r', 'Araf', 'Ftcd', 'Ckb', 'Hars', 'Cct3', 'Tubb6', 'Tubb5', 'Folh1', 'Chordc1', 'Rtcb', 'Clpb', 'Ace', 'Uba1', 'Abcd1', 'Braf', 'Pex6', 'Gnmt', 'Abcc6', 'Epdr1', 'Flii', 'Timm44', 'Rab8a', 'Ppp5c', 'Gars', 'Prodh', 'Abcb4', 'Farsa', 'Gcdh', 'Gstm5', 'Gstm3', 'Gstm7', 'Gstm1', 'Adh1', 'Ralb', 'Lbr', 'Map2k1', 'Prkacb', 'Slc1a3', 'P…	['Q63844', 'Q8CIN4', 'Q9JKR6', 'Q8R104', 'Q9JLM8', 'Q9CQC9', 'Q8K440', 'Q9JJL8', 'Q6PDL0', 'Q8VIM9', 'Q501J6', 'Q99JY3', 'Q91YR1', 'Q9Z1F9', 'Q3ULD5', 'P08113', 'P15532', 'Q9R1S7', 'Q8VBT2', 'P28652', 'Q3THG9', 'O70492', 'P61211', 'P12849', 'Q91Z61', 'Q923T9', 'Q9CQN1', 'P14824', 'P35288', 'Q569Z6', 'P61087', 'P35438', 'Q61207', 'P51880', 'P25911', 'Q7TMS5', 'P63034', 'Q9ESW4', 'O35495', 'P62192'…	159	['Q9JLM8', 'Q99K85', 'O88935', 'Q9JHI5', 'Q99LB7', 'E9Q3L2', 'Q61316', 'P53994', 'Q8JZN5', 'Q9D5T0', 'P15105', 'Q8CIN4', 'Q91Z53', 'P14824', 'Q3U5Q7', 'Q9DBT9', 'P08556', 'Q9WTM5', 'Q64332', 'Q8VEK3', 'P47738', 'Q8VEH3', 'P11983', 'Q63844', 'Q8BLF1', 'P61922', 'P68033', 'Q99K70', 'P80317', 'P80315', 'P46638', 'Q3THG9', 'P58281', 'O70589', 'O35071', 'P40142', 'Q8K0D5', 'Q8R5C5', 'Q9CZP5', 'Q61425'…	160
GO:0055081	GO Process	35.7143	Anion homeostasis (20)	not significant	not significant	9.18656	7.23971	0.159401	-0.200101	-0.0818505	0.0302508	['Ckb', 'Abcc6', 'Enpp3', 'Slc9a3r1', 'Ank', 'Grm2', 'Slc1a1', 'Abcc2', 'Cps1', 'Slc12a6', 'Slc17a6', 'Otc', 'Slc17a7', 'Slc12a5', 'Stk39', 'Ptk2', 'Gls', 'Slc12a2', 'Cacna1a', 'Enpp1']	['Q9R1S7', 'Q3TXX4', 'P06802', 'P55012']	4	['Q9R1S7', 'P97445', 'Q04447']	3
GO:0098656	GO Process	28.2051	Anion transmembrane transport (99)	not significant	⬇synthesis	9.90404	22.8714	0.0743008	-0.126336	-0.350113	-0.0241135	['Abcc6', 'Slc25a1', 'Slc1a3', 'Slc4a1', 'Clic1', 'Gabrb2', 'Vdac3', 'Slc25a11', 'Slc25a5', 'Slc25a22', 'Gabra1', 'Slc9a3r1', 'Abcc3', 'Slc35b1', 'Sfxn1', 'Vdac2', 'Slc7a8', 'Ank', 'Slc25a32', 'Slc25a17', 'Clic6', 'Slc4a8', 'Slc22a1', 'Slc6a7', 'Slc1a1', 'Sfxn2', 'Abcc2', 'Slc25a10', 'Mpc2', 'Slc25a25', 'Slc12a6', 'Slc23a2', 'Slc2a2', 'Slc33a1', 'Slc25a24', 'Slc35a3', 'Slc6a9', 'Slc2a1', 'Slc9a1'…	['O35874', 'O70579', 'Q8R1T4', 'Q9R1S7', 'A2ASZ8', 'P58735', 'Q9QXZ6', 'Q9DCP2', 'Q3TXX4', 'Q8JZR6', 'Q7TMS5', 'P97858', 'Q9WVD5', 'Q9JM63', 'P31648', 'P31651', 'P14246', 'P10852', 'A2AKQ0', 'P16283', 'Q9CQF9', 'Q9D023', 'Q61165', 'P55012', 'Q91V61', 'Q8R0Y8', 'P03995', 'Q78KK3', 'Q6GQS1', 'Q5DTL9', 'Q60931', 'Q60930', 'P18581', 'P17809']	34	['P03995', 'Q8R0Y8', 'O70579', 'P97858', 'Q925N0', 'Q9Z1Q5', 'Q9R1S7', 'Q9D023', 'Q8R5J9', 'Q6GQS1', 'P10852', 'Q925N2', 'Q91V61', 'Q7TMS5', 'O35874', 'Q9CQF9', 'Q8BZ09', 'Q78KK3']	18
GO:0008509	GO Function	28.3019	Anion transmembrane transporter activity (90)	not significant	⬇synthesis	9.46664	23.4008	0.0694614	-0.107771	-0.373772	-0.0104546	['Abcc6', 'Slc25a1', 'Slc1a3', 'Slc4a1', 'Clic1', 'Gabrb2', 'Vdac3', 'Slc25a11', 'Slc25a5', 'Slc25a22', 'Gabra1', 'Slc9a3r1', 'Slc35b1', 'Sfxn1', 'Vdac2', 'Slc7a8', 'Ank', 'Slc25a32', 'Slc25a17', 'Clic6', 'Slc4a8', 'Slc22a1', 'Slc6a7', 'Slc1a1', 'Sfxn2', 'Abcc2', 'Slc25a10', 'Mpc2', 'Slc25a25', 'Slc12a6', 'Slc23a2', 'Slc2a2', 'Slc33a1', 'Slc25a24', 'Slc6a9', 'Slc2a1', 'Slc9a1', 'Abcg2', 'Slc6a12'…	['O35874', 'O70579', 'Q9R1S7', 'A2ASZ8', 'P58735', 'Q9QXZ6', 'Q9DCP2', 'Q3TXX4', 'Q8JZR6', 'Q7TMS5', 'P97858', 'Q9WVD5', 'P31648', 'P31651', 'P14246', 'P10852', 'A2AKQ0', 'P16283', 'Q9D023', 'Q61165', 'P55012', 'Q91V61', 'Q8R0Y8', 'Q78KK3', 'Q6GQS1', 'Q5DTL9', 'Q60931', 'Q60930', 'P18581', 'P17809']	30	['Q8R0Y8', 'O70579', 'P97858', 'Q925N0', 'Q9Z1Q5', 'Q9R1S7', 'Q9D023', 'Q6GQS1', 'P10852', 'Q925N2', 'Q91V61', 'Q7TMS5', 'O35874', 'Q8BZ09', 'Q78KK3']	15
GO:0006820	GO Process	28.125	Anion transport (135)	not significant	⬆degradation	9.76604	19.2634	0.0570064	-0.15854	-0.246991	0.045453	['Slc7a10', 'Ace', 'Abcc6', 'Slc25a1', 'Abcb4', 'Slc1a3', 'Slc4a1', 'Clic1', 'Gabrb2', 'Vdac3', 'Gltp', 'Slc25a11', 'Slc25a5', 'Slc25a22', 'Gipc1', 'Gabra1', 'Slc9a3r1', 'Abcc3', 'Slc35b1', 'Sfxn1', 'Vdac2', 'Slc7a8', 'Ank', 'Slc25a32', 'Slc25a17', 'Slc38a4', 'Clic6', 'Slc4a8', 'Grm2', 'Slc22a1', 'Slc6a7', 'Anxa1', 'Apba1', 'Slc1a1', 'Sfxn2', 'Abcc2', 'Clns1a', 'Slc25a10', 'Agxt', 'Mpc2', 'Slc25a…	['O35874', 'O70579', 'Q8R1T4', 'Q9R1S7', 'A2ASZ8', 'P58735', 'Q9QXZ6', 'Q9DCP2', 'Q61207', 'Q3TXX4', 'Q8JZR6', 'Q7TMS5', 'P97858', 'Q9WVD5', 'Q9JM63', 'P31648', 'P31651', 'P14246', 'P10852', 'A2AKQ0', 'P16283', 'Q9CQF9', 'Q9D023', 'P06802', 'Q61165', 'P55012', 'Q91V61', 'Q8R0Y8', 'P03995', 'Q78KK3', 'Q3T9X0', 'Q6GQS1', 'Q5DTL9', 'Q60931', 'Q8BJI1', 'Q60930', 'P18581', 'P17809']	38	['P03995', 'Q8R0Y8', 'O70579', 'P97858', 'Q925N0', 'Q9Z1Q5', 'Q9R1S7', 'Q9D023', 'Q8R5J9', 'Q6GQS1', 'P10852', 'P97445', 'Q925N2', 'Q91V61', 'Q7TMS5', 'O35874', 'Q9CQF9', 'Q8BZ09', 'Q64505', 'Q78KK3', 'Q04690']	21
GO:0099641	GO Process	87.5	Anterograde axonal protein transport (7)	not significant	not significant	9.00744	6.59171	0.210039	-0.261257	0.109664	0.760353	['Hspb1', 'Kif5b', 'Kif5c', 'Mapk8ip3', 'Map1a', 'Dlg2', 'Rab27b']	[]	0	['Q9QYR6']	1
GO:0008089	GO Process	47.8261	Anterograde axonal transport (22)	not significant	not significant	12.009	10.5753	0.244051	-0.14555	0.404266	-0.0780297	['Hspb1', 'Rab21', 'Ap3d1', 'Ap3b1', 'Nefl', 'Sod1', 'Kif5b', 'Arl8a', 'Kif5c', 'Arl8b', 'Trim46', 'Madd', 'Ap3b2', 'Mapk8ip3', 'Map1a', 'Kif1c', 'Dlg2', 'Kif1a', 'Kif3a', 'Rab27b', 'Spg7', 'Ap3m2']	['Q9JME5', 'O54774', 'P08228']	3	['Q9QYR6', 'Q8VEH3', 'O35071', 'P35282', 'Q9CQW2', 'P33173', 'Q9JME5']	7
MMU-983170	Reactome	41.4634	Antigen Presentation: Folding, assembly and peptide loading of class I MHC (17)	⬆degradation	not significant	13.5231	10.5087	-0.321989	0.31808	-0.402397	-0.0129961	['Bcap31', 'Calr', 'Sar1b', 'Sec23a', 'Tapbp', 'H2-K1', 'Tap2', 'Hspa5', 'Pdia3', 'Sec13', 'Sec31a', 'B2m', 'Sec24a', 'Tap1', 'Erap1', 'H2-Q10', 'Canx']	['Q9CQC9', 'Q01405', 'Q3U2P1', 'P27773']	4	['Q9CQC9', 'P01887']	2
mmu04612	KEGG	28	Antigen processing and presentation (21)	⬇synthesis	⬇synthesis	23.2428	20.902	-0.33215	-0.125307	-0.648906	-0.064607	['Calr', 'Ctsb', 'Hspa8', 'Hspa4', 'Lgmn', 'Hsp90ab1', 'Tapbp', 'H2-K1', 'Tap2', 'Hspa5', 'Pdia3', 'Hspa1a', 'Hsp90aa1', 'B2m', 'Psme2b', 'Tap1', 'Hspa1b', 'H2-Q10', 'Psme1', 'Canx', 'Hspa2']	['O89017', 'P97371', 'P27773', 'P10605']	4	['Q61316', 'O89017', 'P01887']	3
GO:0019882	GO Process	30.4762	Antigen processing and presentation (32)	⬆degradation	⬆degradation	22.0324	21.1343	-0.340657	0.0151312	-0.645404	0.252384	['Rab5b', 'Calr', 'Rab32', 'Ap3d1', 'Rab10', 'Ap3b1', 'Tapbp', 'H2-K1', 'Tap2', 'Bag6', 'Fcgr2b', 'Pdia3', 'Cd1d1', 'Abcb9', 'Rab35', 'Arl8b', 'Rab6a', 'Rab8b', 'Tapbpl', 'Icam1', 'B2m', 'Psme2b', 'Rab3b', 'Ide', 'Unc93b1', 'Tap1', 'Gba', 'Rab3c', 'Erap1', 'H2-Q10', 'Psme1', 'Psap']	['Q61207', 'O54774', 'Q9JJ59', 'Q8VCW4', 'Q9CZE3', 'P97371', 'P27773']	7	['Q8VD31', 'Q9CQW2', 'Q8VCW4', 'P01887', 'P13597']	5
MMU-983168	Reactome	27.7027	Antigen processing: Ubiquitination & Proteasome degradation (82)	⬇degradation	⬇degradation	20.4309	19.9329	0.154293	-0.112477	0.349558	-0.0916076	['Npepps', 'Uba1', 'Thop1', 'Ube2m', 'Psmb4', 'Psmd2', 'Psmb1', 'Psmd3', 'Psmd11', 'Psmb6', 'Ubb', 'Psmc5', 'Psmd12', 'Blmh', 'Psma6', 'Psmc1', 'Psmd6', 'Psmc6', 'Psmb5', 'Huwe1', 'Psmd13', 'Psmd1', 'Psmb7', 'Psmd5', 'Psmd14', 'Psma7', 'Psmb2', 'Psmc2', 'Cul1', 'Psmc4', 'Psma1', 'Cul5', 'Nedd4', 'Psma4', 'Fbxo22', 'Uba5', 'Uba6', 'Lnpep', 'Fbxo2', 'Stub1', 'Psmd7', 'Ube3c', 'Hectd1', 'Fbxl16', 'P…	['Q99JI4', 'Q8VDM4', 'P61087', 'Q8BG32', 'P62192', 'Q9JLV5', 'Q9WVJ2', 'P46935', 'Q02053', 'Q9D5V5', 'Q6ZPJ3', 'Q8CCJ3', 'Q8C1A5', 'O35593', 'Q3U7U3', 'Q8VE47', 'P97371']	17	['P99026', 'Q8VE47', 'Q8C878', 'Q78JE5', 'Q9Z2U0', 'P62334', 'P0CG50', 'P0CG49', 'P62983', 'Q8CFI0']	10
MMU-1236975	Reactome	57.1429	Antigen processing-Cross presentation (52)	not significant	not significant	6.25312	6.6576	-0.00483617	-0.0707787	-0.0276664	-0.221699	['Calr', 'Psmb4', 'Psmd2', 'Psmb1', 'Cybb', 'Psmd3', 'Psmd11', 'Psmb6', 'Psmc5', 'Psmd12', 'Psma6', 'Psmc1', 'Psmd6', 'Psmc6', 'Psmb5', 'Tapbp', 'H2-K1', 'Tap2', 'Psmd13', 'Psmd1', 'Mrc1', 'Psmb7', 'Psmd5', 'Psmd14', 'Itgav', 'Pdia3', 'Psma7', 'Sec22b', 'Psmb2', 'Psmc2', 'Vamp3', 'Psmc4', 'Psma1', 'Stx4a', 'Psma4', 'Lnpep', 'Psmd7', 'Psmd8', 'Psmc3', 'Psmd4', 'Psma5', 'Psmd9', 'Psmb3', 'B2m', 'Ps…	['Q99JI4', 'Q8VDM4', 'Q8BG32', 'P62192', 'Q9WVJ2', 'O35593', 'P97371', 'P27773']	8	['P99026', 'Q9Z2U0', 'P62334', 'P01887']	4
GO:0016209	GO Function	46.4286	Antioxidant activity (39)	not significant	not significant	11.8149	8.85232	-0.130714	-0.0934194	-0.132482	0.407843	['Nqo1', 'Gstm7', 'Sod2', 'Txndc17', 'Cygb', 'Nxn', 'Glrx', 'Sod1', 'Hbb-bs', 'Prdx5', 'Prdx3', 'Gsto1', 'Prdx4', 'Mgst3', 'Cat', 'Prxl2b', 'Gstk1', 'Gsr', 'Apoa4', 'Gsta4', 'Selenof', 'Ptgs1', 'Fabp1', 'Prdx6', 'Hp', 'Gpx1', 'Hba-a2', 'Gpx4', 'Park7', 'Selenot', 'Prdx2', 'Prxl2a', 'Mgst1', 'Prdx1', 'Gstp1', 'Txnrd2', 'Gstt2', 'Txnrd1', 'Txnl1']	['Q99LX0', 'Q80W21', 'P97346', 'P47791', 'Q9JMH6', 'P08228', 'Q61133', 'Q9CQM5']	8	['Q9CQM5', 'Q99LX0', 'P62342', 'P19157', 'P97346', 'P09671', 'O70325']	7
MMU-1169410	Reactome	53.125	Antiviral mechanism by IFN-stimulated genes (17)	not significant	not significant	7.27293	7.90302	0.0760281	-0.138018	0.1638	-0.628366	['Irf3', 'Eif4a3', 'Eif4e', 'Nedd4', 'Mapk3', 'Flnb', 'Pde12', 'Ppm1b', 'Abce1', 'Eif4g3', 'Ube2n', 'Plcg1', 'Eif4a2', 'Eif4g1', 'Eif4g2', 'Arih1', 'Eif4a1']	['Q63844', 'Q9Z1K5', 'P46935', 'Q80X90']	4	['Q63844', 'Q9Z1K5']	2
GO:0030122	GO Component	72.7273	AP-2 adaptor complex (8)	not significant	not significant	11.7265	11.0212	0.533314	0.00253791	0.719569	0.0297838	['Ap2a2', 'Ap2m1', 'Ap2b1', 'Btbd8', 'Sgip1', 'Ap2s1', 'Snap91', 'Ap2a1']	['P17426', 'P17427', 'Q9DBG3', 'Q8VD37', 'Q61548']	5	['P17426', 'Q8VD37', 'Q9DBG3']	3
MMU-174154	Reactome	58.209	APC/C:Cdc20 mediated degradation of Securin (39)	not significant	⬇degradation	11.1726	13.3369	0.0809698	-0.0351132	0.198314	-0.228596	['Psmb4', 'Psmd2', 'Psmb1', 'Psmd3', 'Psmd11', 'Psmb6', 'Ubb', 'Psmc5', 'Psmd12', 'Psma6', 'Psmc1', 'Psmd6', 'Psmc6', 'Psmb5', 'Psmd13', 'Psmd1', 'Psmb7', 'Psmd5', 'Psmd14', 'Psma7', 'Psmb2', 'Psmc2', 'Psmc4', 'Psma1', 'Psma4', 'Psmd7', 'Psmd8', 'Psmc3', 'Psmd4', 'Gm11808', 'Psma5', 'Psmd9', 'Psmb3', 'Rps27a', 'Psme2b', 'Ubc', 'Psma3', 'Psma2', 'Psme1']	['Q99JI4', 'Q8VDM4', 'Q8BG32', 'P62192', 'Q9WVJ2', 'O35593', 'P97371']	7	['P99026', 'Q9Z2U0', 'P62334', 'P0CG50', 'P0CG49', 'P62983']	6
MMU-174178	Reactome	53.4247	APC/C:Cdh1 mediated degradation of Cdc20 and other APC/C:Cdh1 targeted proteins in late mitosis/early G1 (39)	not significant	⬇degradation	11.1486	13.3132	0.0809698	-0.0351132	0.198314	-0.228596	['Psmb4', 'Psmd2', 'Psmb1', 'Psmd3', 'Psmd11', 'Psmb6', 'Ubb', 'Psmc5', 'Psmd12', 'Psma6', 'Psmc1', 'Psmd6', 'Psmc6', 'Psmb5', 'Psmd13', 'Psmd1', 'Psmb7', 'Psmd5', 'Psmd14', 'Psma7', 'Psmb2', 'Psmc2', 'Psmc4', 'Psma1', 'Psma4', 'Psmd7', 'Psmd8', 'Psmc3', 'Psmd4', 'Gm11808', 'Psma5', 'Psmd9', 'Psmb3', 'Rps27a', 'Psme2b', 'Ubc', 'Psma3', 'Psma2', 'Psme1']	['Q99JI4', 'Q8VDM4', 'Q8BG32', 'P62192', 'Q9WVJ2', 'O35593', 'P97371']	7	['P99026', 'Q9Z2U0', 'P62334', 'P0CG50', 'P0CG49', 'P62983']	6
MMU-174143	Reactome	48.8372	APC/C-mediated degradation of cell cycle proteins (42)	not significant	⬇degradation	10.2132	13.0309	0.0681272	-0.0351132	0.186989	-0.228596	['Psmb4', 'Psmd2', 'Psmb1', 'Psmd3', 'Psmd11', 'Psmb6', 'Ubb', 'Psmc5', 'Psmd12', 'Psma6', 'Psmc1', 'Psmd6', 'Psmc6', 'Psmb5', 'Psmd13', 'Psmd1', 'Psmb7', 'Psmd5', 'Psmd14', 'Psma7', 'Psmb2', 'Psmc2', 'Cul1', 'Psmc4', 'Psma1', 'Psma4', 'Psmd7', 'Psmd8', 'Psmc3', 'Psmd4', 'Bub3', 'Gm11808', 'Psma5', 'Psmd9', 'Psmb3', 'Rps27a', 'Psme2b', 'Skp1a', 'Ubc', 'Psma3', 'Psma2', 'Psme1']	['Q99JI4', 'Q8VDM4', 'Q8BG32', 'P62192', 'Q9WVJ2', 'O35593', 'P97371']	7	['P99026', 'Q9Z2U0', 'P62334', 'P0CG50', 'P0CG49', 'P62983']	6
mmu04371	KEGG	34.5865	Apelin signaling pathway (46)	⬇degradation	not significant	15.5792	6.72797	0.282459	-0.246436	-0.0409776	-0.447048	['Gnai3', 'Cdh1', 'Map2k1', 'Prkacb', 'Prkaca', 'Calm3', 'Adcy1', 'Gna13', 'Gng4', 'Ryr2', 'Gnaq', 'Hras', 'Nras', 'Slc9a1', 'Gnb2', 'Itpr1', 'Gabarapl2', 'Mras', 'Rras', 'Camk4', 'Gng12', 'Itpr2', 'Mapk3', 'Gnai2', 'Mapk1', 'Gnai1', 'Calml3', 'Tfam', 'Gng3', 'Prkce', 'Gng7', 'Mtor', 'Rps6', 'Sphk2', 'Plcb1', 'Adcy5', 'Pik3c3', 'Adcy9', 'Nos1', 'Map2k2', 'Gng2', 'Gnb1', 'Prkag1', 'Slc8a1', 'Slc8a…	['Q63844', 'P63213', 'P05132', 'P50153', 'Q61165', 'P63216', 'O08989', 'Q61411', 'Q9JLN9', 'Q63932', 'Q9DAS9', 'Q6PF93']	12	['P08556', 'Q63844', 'P62754', 'P60521', 'Q9DAS9', 'Q9Z1B3', 'P62881', 'P21279']	8
GO:0097440	GO Component	65.5172	Apical dendrite (19)	not significant	not significant	7.28865	7.76244	0.0563989	0.177273	0.10409	-0.120752	['Slc7a10', 'Ykt6', 'Hcn1', 'Clu', 'Ptk2b', 'Slc1a1', 'Rasgrf1', 'Myo1d', 'Grin2b', 'Map1b', 'Cpeb3', 'Nefh', 'Slc4a10', 'Arpc2', 'Itsn1', 'Map2', 'Flna', 'Cask', 'Enpp1']	['Q9Z0R4', 'P20357', 'P06802', 'Q5DTL9']	4	['P20357', 'O70589', 'Q8BTM8', 'Q9QVP9', 'Q9Z0R4']	5
GO:0043296	GO Component	26.3158	Apical junction complex (45)	not significant	not significant	9.79049	7.4552	0.0799543	0.393556	0.0668876	0.186519	['Cdh1', 'Lsr', 'Esam', 'Ctnnb1', 'Rhoa', 'Lin7a', 'Vcl', 'Mtdh', 'Cxadr', 'Vapa', 'Lin7c', 'Arhgef2', 'Jam3', 'Nectin1', 'Rap2b', 'F11r', 'Ctnna1', 'Cbr1', 'Rap2c', 'Dlg1', 'Ctnnd1', 'Actg1', 'Cgnl1', 'Dlg3', 'Magi1', 'Cldn3', 'Nfasc', 'Synpo', 'Actb', 'Shroom2', 'Tbcd', 'Cntnap1', 'Tjp1', 'Cyth2', 'Ildr2', 'Pdcd6ip', 'Ajm1', 'Rapgef2', 'Afdn', 'Strn', 'Ank3', 'Camsap3', 'Eppk1', 'Tjp2', 'Cgn']	['A2ALU4', 'Q8JZS0', 'P63034', 'Q6AW69', 'Q9Z0G9', 'Q9QZQ1', 'P39447', 'Q80WJ7', 'Q64727', 'Q8BYA0', 'Q9WU78']	11	['Q80VC9', 'P70175', 'P48758', 'Q64727', 'G5E8K5', 'A2ALU4', 'Q925F2', 'P63034', 'P61226']	9
GO:0045177	GO Component	26.465	Apical part of cell (140)	⬆synthesis	not significant	21.9166	8.04361	0.159899	0.033425	-0.0594076	0.0993152	['Cdh1', 'Rdx', 'Hip1r', 'Slc9a3r2', 'Scrib', 'Abcc6', 'Abcb4', 'Aqp1', 'App', 'Ctsb', 'Atp6v1b2', 'Ctnnb1', 'Abcb1b', 'Atp6v0d1', 'Hsd11b1', 'Myo1b', 'Atp6v1e1', 'Dpep1', 'Atp2b1', 'Enpp3', 'Egfr', 'Slc9a3r1', 'Lgmn', 'Slc7a8', 'Mtdh', 'Atp6v1c1', 'Slc22a1', 'Hsp90ab1', 'Cdh2', 'Mal2', 'Anxa1', 'Slc1a1', 'Abcc2', 'Ifitm3', 'Rab17', 'Atp1b1', 'Rab14', 'Pdia3', 'Slc23a2', 'Car2', 'Slc2a2', 'Ahcyl1…	['A2ALU4', 'Q9JIL4', 'P50518', 'Q9R1K9', 'P17426', 'Q9R1S7', 'P26043', 'P14824', 'Q9DCP2', 'O35387', 'P70398', 'O89017', 'Q7TMS5', 'Q9JM63', 'Q80U72', 'Q08460', 'Q9JKY5', 'P14246', 'P10852', 'Q6R0H7', 'P46735', 'P60766', 'P35762', 'Q61165', 'Q9QZQ1', 'P55012', 'P39447', 'Q78KK3', 'O55111', 'Q80WJ7', 'P97370', 'Q3T9X0', 'Q5DTL9', 'Q9Z2Y3', 'P27773', 'P10605', 'P14094', 'Q9JIM1', 'P17809']	39	['Q3THE2', 'P14824', 'P17426', 'O35387', 'Q9DBM0', 'P60766', 'Q9R1S7', 'P46735', 'P70280', 'P97429', 'Q9JIL4', 'P10852', 'A2ALU4', 'O89017', 'Q99MK8', 'Q80U72', 'Q7TMS5', 'P26043', 'Q78KK3']	19
GO:0016324	GO Component	26.4151	Apical plasma membrane (112)	⬆synthesis	not significant	24.0971	9.34484	0.186726	0.128874	-0.0950608	0.213147	['Rdx', 'Hip1r', 'Slc9a3r2', 'Scrib', 'Abcc6', 'Abcb4', 'Aqp1', 'Ctsb', 'Atp6v1b2', 'Ctnnb1', 'Abcb1b', 'Atp6v0d1', 'Atp6v1e1', 'Dpep1', 'Atp2b1', 'Enpp3', 'Egfr', 'Slc9a3r1', 'Slc7a8', 'Mtdh', 'Slc22a1', 'Hsp90ab1', 'Cdh2', 'Mal2', 'Anxa1', 'Slc1a1', 'Abcc2', 'Rab17', 'Atp1b1', 'Rab14', 'Pdia3', 'Slc23a2', 'Slc2a2', 'Ahcyl1', 'Enpep', 'Slc6a9', 'Slc2a1', 'Akr1a1', 'Cyp4a14', 'Slc9a1', 'Vamp3', '…	['A2ALU4', 'Q9JIL4', 'P50518', 'P17426', 'Q9R1S7', 'P26043', 'P14824', 'Q9DCP2', 'O35387', 'Q7TMS5', 'Q9JM63', 'Q80U72', 'Q08460', 'Q9JKY5', 'P14246', 'P10852', 'Q6R0H7', 'P35762', 'Q61165', 'P55012', 'P39447', 'Q78KK3', 'O55111', 'Q80WJ7', 'P97370', 'Q3T9X0', 'Q5DTL9', 'P27773', 'P10605', 'P14094', 'Q9JIM1', 'P17809']	32	['P14824', 'P17426', 'O35387', 'Q9DBM0', 'Q9R1S7', 'P97429', 'Q9JIL4', 'P10852', 'A2ALU4', 'Q99MK8', 'Q80U72', 'Q7TMS5', 'P26043', 'Q78KK3']	14
GO:0045176	GO Process	60	Apical protein localization (9)	not significant	not significant	9.36067	8.27946	-0.0810905	0.354389	-0.178157	0.090151	['Rdx', 'Napa', 'Hcn1', 'Arf4', 'Rab14', 'Jam3', 'Actb', 'Shroom2', 'Nckap1']	['A2ALU4', 'P26043']	2	['P28660', 'A2ALU4', 'P26043']	3
GO:0016327	GO Component	46.1538	Apicolateral plasma membrane (12)	not significant	not significant	6.64061	6.06939	-0.04629	-0.0620772	-0.0039074	-0.469278	['Jup', 'Ctnnb1', 'Krt19', 'Cxadr', 'Krt8', 'Cdh2', 'Rasgrf1', 'Palm', 'Ctnnd1', 'Cldn3', 'Tjp1', 'Eppk1']	['Q9Z0G9', 'P39447', 'Q9Z0P4']	3	['Q02257']	1
mmu04210	KEGG	27.4074	Apoptosis (37)	not significant	not significant	6.04123	9.62555	-0.00124306	0.0591075	-0.193125	0.165248	['Map2k1', 'Ctsb', 'Endog', 'Sept4', 'Lmnb1', 'Hras', 'Parp1', 'Spta1', 'Nras', 'Lmna', 'Itpr1', 'Tuba8', 'Bax', 'Ctsh', 'Aifm1', 'Itpr2', 'Mapk3', 'Pik3r1', 'Mapk1', 'Capn2', 'Eif2s1', 'Actg1', 'Gm10053', 'Bak1', 'Htra2', 'Dab2ip', 'Tuba1a', 'Actb', 'Bcl2l1', 'Parp3', 'Map2k2', 'Sptan1', 'Ctsd', 'Mapk10', 'Lmnb2', 'Mapk9', 'Tuba4a']	['Q63844', 'P11103', 'P16546', 'Q61411', 'Q63932', 'P10605', 'O08529']	7	['P08556', 'P16546', 'Q63844', 'Q9JIY5', 'P14733', 'P18242', 'Q3UHC7', 'Q6ZWX6']	8
MMU-109581	Reactome	45.5446	Apoptosis (46)	not significant	not significant	10.3029	6.20531	0.116333	0.084752	0.010954	0.201767	['Cdh1', 'Kpnb1', 'Bcap31', 'Ctnnb1', 'Dynll1', 'Fnta', 'Ywhab', 'Sept4', 'Ywhah', 'Dynll2', 'Nmt1', 'Ywhaz', 'Lmnb1', 'Vim', 'Gsn', 'Lmna', 'Bax', 'Opa1', 'Appl1', 'H1f3', 'Ywhag', 'Mapk3', 'Dsg2', 'H1f4', 'H1f1', 'Mapk1', 'Ywhae', 'Gm10053', 'Plec', 'Bak1', 'Stk24', 'H1f5', 'Hmgb1', 'Tjp1', 'Ppp3r1', 'Gas2', 'Bcl2l1', 'Ptk2', 'Sh3glb2', 'Add1', 'Dsp', 'Sptan1', 'Ywhaq', 'H1f0', 'Dnm1l', 'Tjp2']	['Q63844', 'Q9CQV8', 'P62259', 'Q61239', 'E9Q557', 'P16546', 'P39447', 'O55111', 'Q63810', 'P70168']	10	['Q9QYC0', 'P16546', 'Q63844', 'P58281', 'Q9CQV8', 'P14733']	6
MMU-111465	Reactome	51.3514	Apoptotic cleavage of cellular proteins (19)	not significant	not significant	10.8302	8.99284	0.166648	0.290908	0.227889	0.0345712	['Cdh1', 'Bcap31', 'Ctnnb1', 'Fnta', 'Lmnb1', 'Vim', 'Gsn', 'Lmna', 'Dsg2', 'Plec', 'Stk24', 'Tjp1', 'Gas2', 'Ptk2', 'Sh3glb2', 'Add1', 'Dsp', 'Sptan1', 'Tjp2']	['Q61239', 'E9Q557', 'P16546', 'P39447', 'O55111']	5	['Q9QYC0', 'P16546', 'P14733']	3
MMU-75153	Reactome	55.102	Apoptotic execution phase (27)	⬆synthesis	not significant	13.1583	10.2911	0.198196	0.0781385	0.268214	0.115595	['Cdh1', 'Kpnb1', 'Bcap31', 'Ctnnb1', 'Fnta', 'Lmnb1', 'Vim', 'Gsn', 'Lmna', 'H1f3', 'Dsg2', 'H1f4', 'H1f1', 'Plec', 'Stk24', 'H1f5', 'Hmgb1', 'Tjp1', 'Gas2', 'Ptk2', 'Sh3glb2', 'Add1', 'Dsp', 'Sptan1', 'H1f0', 'Dnm1l', 'Tjp2']	['Q61239', 'E9Q557', 'P16546', 'P39447', 'O55111', 'P70168']	6	['Q9QYC0', 'P16546', 'P14733']	3
GO:0008637	GO Process	44.7761	Apoptotic mitochondrial changes (30)	not significant	not significant	10.7684	8.66725	-0.12889	0.245612	-0.126836	0.135933	['Sod2', 'Ppp2cb', 'Nol3', 'Fis1', 'Vdac2', 'Atg3', 'Nptx1', 'Ndufs1', 'Hspd1', 'Gclm', 'Bax', 'Slc25a4', 'Vps35', 'Ccar2', 'Acaa2', 'Aifm1', 'Pnp', 'Rhot2', 'Rhot1', 'Them4', 'Mff', 'Bak1', 'Timm50', 'Dap3', 'Camk2a', 'Bcl2l1', 'Mtch2', 'Ggct', 'Mapk9', 'Dnm1l']	['Q8BWT1', 'Q60930']	2	['P09671']	1
GO:0030119	GO Component	40	AP-type membrane coat adaptor complex (16)	not significant	not significant	12.5227	12.3805	0.355329	-0.0231705	0.472426	0.0222653	['Ap2a2', 'Ap1m1', 'Ap2m1', 'Ap1b1', 'Ap2b1', 'Ap3d1', 'Ap3b1', 'Vps33a', 'Btbd8', 'Sgip1', 'Ap3b2', 'Ap2s1', 'Ap1g1', 'Snap91', 'Ap2a1', 'Ap3m2']	['O35643', 'P17426', 'Q9JME5', 'O54774', 'P17427', 'P22892', 'Q9DBG3', 'Q8VD37', 'Q61548', 'P35585']	10	['P17426', 'Q8VD37', 'Q9JME5', 'Q9DBG3']	4
GO:0019369	GO Process	40.5063	Arachidonic acid metabolic process (32)	not significant	not significant	10.8169	7.89396	-0.100739	-0.627975	-0.095395	-0.752147	['Cyp2f2', 'Cyp2c29', 'Cyp2a5', 'Cyp2d26', 'Fads1', 'Cyp2c23', 'Cyp2e1', 'Cyp2j5', 'Cyp4a14', 'Cyp1a2', 'Pnpla8', 'Cyp2c37', 'Dagla', 'Ephx1', 'Cyp2c54', 'Cyp4f14', 'Ptgs1', 'Cyp2c70', 'Cyp4a10', 'Cyp2b10', 'Cyp2d10', 'Cyp2a12', 'Cyp2c50', 'Gpx1', 'Cyp4a12a', 'Cyp2d9', 'Cyp4a12b', 'Gpx4', 'Cyp2a4', 'Mgll', 'Cyp2d11', 'Cyp2c40']	['O54749', 'P56654']	2	['O70325', 'P12791']	2
MMU-2142753	Reactome	43.3962	Arachidonic acid metabolism (23)	not significant	not significant	8.43301	7.75148	-0.0881173	0.0666637	-0.10994	0.718282	['Pon1', 'Ptgds', 'Lta4h', 'Ptgis', 'Dpep1', 'Akr1c6', 'Ptges2', 'Pon3', 'Cyp1a2', 'Faah', 'Cbr1', 'Ptges3', 'Cyp4f14', 'Cyp8b1', 'Ptgs1', 'Cyp4a10', 'Pon2', 'Ephx2', 'Ggt5', 'Gpx1', 'Cyp4a12b', 'Gpx4', 'Cyp4b1']	['Q62086', 'P34914']	2	['P48758', 'P34914', 'O70325', 'Q8BWM0']	4
mmu00590	KEGG	31.0345	Arachidonic acid metabolism (27)	not significant	not significant	7.63906	6.36467	-0.0569002	0.18012	-0.0262869	1.14697	['Cyp2c29', 'Ptgds', 'Lta4h', 'Ptgis', 'Cyp2c23', 'Cyp2e1', 'Ptges2', 'Cyp2j5', 'Cyp4a14', 'Prxl2b', 'Cyp2c37', 'Cbr3', 'Cyp2c54', 'Cbr1', 'Ptges3', 'Cyp4f14', 'Ptgs1', 'Cyp2c70', 'Cyp4a10', 'Ephx2', 'Ggt5', 'Cyp2b10', 'Cyp2c50', 'Gpx1', 'Cyp4a12a', 'Cyp4a12b', 'Cyp2c40']	['O54749', 'P56654', 'P34914']	3	['P48758', 'P34914', 'Q8BWM0', 'P12791']	4
mmu00330	KEGG	48.0769	Arginine and proline metabolism (25)	not significant	not significant	8.34927	8.16475	-0.0777242	-0.0621265	0.12069	-0.234497	['Ckmt1', 'Ckb', 'Prodh', 'Srm', 'Arg1', 'Aldh18a1', 'Maoa', 'Got1', 'Pycr2', 'Aldh9a1', 'Aldh2', 'Got2', 'Lap3', 'Maob', 'Agmat', 'Aldh1b1', 'Aldh4a1', 'Aldh7a1', 'Aldh3a2', 'Hoga1', 'Oat', 'Sms', 'Nos1', 'Cndp2', 'Ckm']	['A2AS89', 'P30275']	2	['Q8CHT0', 'P47738', 'Q9DBF1', 'Q64674', 'P97355', 'P05201', 'P05202', 'Q04447']	8
mmu00220	KEGG	80	Arginine biosynthesis (16)	⬆degradation	not significant	14.2803	10.6217	-0.247002	0.283061	0.334235	-0.142701	['Arg1', 'Glud1', 'Gpt', 'Acy1', 'Got1', 'Cps1', 'Got2', 'Gpt2', 'Gls2', 'Nags', 'Otc', 'Glul', 'Ass1', 'Gls', 'Nos1', 'Asl']	['Q91YI0']	1	['P15105', 'Q571F8', 'P05201', 'P05202']	4
GO:0006525	GO Process	73.3333	Arginine metabolic process (11)	not significant	not significant	8.92632	9.35116	-0.150146	0.155052	0.329311	0.132563	['Ddah2', 'Arg1', 'Ddah1', 'Fah', 'Agmat', 'Nags', 'Otc', 'Oat', 'Ass1', 'Nos1', 'Asl']	['A2AS89', 'P35505', 'Q91YI0', 'Q99LD8']	4	['Q9CWS0']	1
GO:0009074	GO Process	56.25	Aromatic amino acid family catabolic process (9)	⬆degradation	not significant	22.5293	6.7662	-0.56233	0.685568	0.0548127	0.272303	['Haao', 'Qdpr', 'Pah', 'Tdo2', 'Hpd', 'Fah', 'Kmo', 'Gstz1', 'Hgd']	['Q78JT3', 'P35505', 'P48776', 'P16331']	4	['O09173']	1
GO:0009072	GO Process	48.3871	Aromatic amino acid family metabolic process (15)	⬆degradation	not significant	13.2273	9.43103	-0.312861	0.310564	0.338839	0.616059	['Th', 'Haao', 'Gcdh', 'Tph2', 'Qdpr', 'Iyd', 'Pah', 'Pcbd1', 'Tdo2', 'Hpd', 'Fah', 'Kmo', 'Spr', 'Gstz1', 'Hgd']	['Q78JT3', 'P35505', 'P48776', 'P16331']	4	['P61458', 'O09173']	2
GO:0019438	GO Process	25.6356	Aromatic compound biosynthetic process (242)	not significant	⬆synthesis	7.17211	17.2029	0.0172574	0.0981075	0.220575	0.150547	['Th', 'Gmpr', 'Haao', 'Ddt', 'Gmpr2', 'Ndufa11', 'Gars', 'Gcdh', 'G6pdx', 'Prpsap2', 'Ndufs3', 'Aprt', 'Tph2', 'Ctnnb1', 'Sdhb', 'Pdhx', 'Ndufs2', 'Ndufa2', 'Pam16', 'Dguok', 'Qdpr', 'Adss', 'Shmt1', 'Pnpo', 'Snx3', 'Pah', 'Pcbd1', 'Adcy1', 'Nampt', 'Cmpk2', 'Ddx5', 'Nme2', 'Pfas', 'Dcakd', 'Mthfd1', 'Sptb', 'Adssl1', 'Tmem14c', 'Sdha', 'Ndufs6', 'Ap3b1', 'Pdhb', 'Ndufs4', 'Sub1', 'Ndufb9', 'Ads…	['Q63844', 'Q9JJL8', 'Q91YN5', 'Q501J6', 'P15532', 'Q9CR21', 'Q9CQQ7', 'O70492', 'Q78JT3', 'Q9CQC7', 'Q569Z6', 'Q9CQN6', 'P35438', 'Q9DCZ1', 'Q99LC3', 'Q61503', 'O54865', 'Q69ZX8', 'P54822', 'P56380', 'Q64737', 'Q9D8B4', 'Q8QZT1', 'Q8BTZ7', 'P42227', 'Q9D023', 'P06802', 'Q9CYR6', 'Q91X91', 'P16331', 'P54071', 'Q8CC86', 'Q8BKZ9', 'Q91XF0', 'Q9DCL9', 'Q9CZB0', 'O54724', 'Q80YV4', 'Q9DCS9', 'Q3V3R1'…	45	['Q9DC70', 'Q3U5Q7', 'Q3TW96', 'P05064', 'Q8CIG8', 'Q63844', 'Q8BMF4', 'P61458', 'Q9Z2M7', 'Q91V12', 'Q01768', 'Q569Z6', 'Q9WTP7', 'Q8BWT5', 'Q8R0P4', 'O88533', 'Q9CQN6', 'Q8K2B3', 'Q91YT0', 'Q9ERS2', 'Q99JB2', 'Q8K183', 'Q9DCZ1', 'P51163', 'Q8BTM8', 'Q9D0M1', 'Q9D023', 'Q9CQZ6', 'Q9DC69', 'O88958', 'Q501J6', 'Q9WV85', 'P15532', 'Q9CPP6', 'Q60668', 'Q8R574', 'Q8BTZ7', 'P22315', 'Q61503', 'Q80YV4'…	60
GO:0019439	GO Process	27.7439	Aromatic compound catabolic process (91)	not significant	not significant	8.13594	10.0614	-0.0398113	-0.054371	0.122817	-0.214909	['Haao', 'Snd1', 'Pabpc1', 'Blvra', 'Abcd1', 'Gmpr2', 'Pon1', 'Cyp2f2', 'Hmox2', 'Hmox1', 'Lsm2', 'Khsrp', 'Acaa1b', 'Endog', 'Qdpr', 'Enpp3', 'Pah', 'Hint1', 'Ddx5', 'Nt5c', 'Dpys', 'Rida', 'Eif3e', 'Nudt3', 'Etf1', 'Maoa', 'Eif4a3', 'Hprt', 'Nudt5', 'Entpd2', 'Csde1', 'Tdo2', 'Uox', 'Vcp', 'Magoh', 'Urod', 'Hpd', 'Pon3', 'Nt5c3', 'Magohb', 'Fah', 'Dcps', 'Acat1', 'Nt5e', 'Exog', 'Aldh8a1', 'Kmo…	['P0C027', 'Q78JT3', 'Q569Z6', 'P35505', 'Q9CWZ3', 'P60229', 'Q61503', 'Q8QZT1', 'Q9CY64', 'P48776', 'P06802', 'P16331', 'Q62086', 'P60487', 'Q8VCH0', 'P16330', 'O35900', 'P34914', 'Q922S4']	19	['P29341', 'Q9CWZ3', 'Q91V12', 'Q569Z6', 'Q8VCH0', 'Q9DAR7', 'Q3U0V1', 'P61327', 'Q9CQL1', 'P34914', 'P50247', 'Q61503', 'P60487', 'Q91VF2', 'Q99J39', 'O09173', 'Q8R0Y6']	17
GO:0034314	GO Process	66.6667	Arp2/3 complex-mediated actin nucleation (10)	not significant	not significant	6.54169	7.29259	0.0144159	-1.20263	-0.0936635	-0.778627	['Actr2', 'Arpc1a', 'Iqgap2', 'Arpc5', 'Arpc1b', 'Arpc3', 'Arpc5l', 'Arpc2', 'Arpc4', 'Actr3']	['Q9WV32', 'Q9D898', 'Q9JM76']	3	['Q9D898']	1
GO:0005885	GO Component	100	Arp2/3 protein complex (9)	not significant	not significant	6.31247	9.52226	-0.00856551	-1.20263	-0.200754	-0.778627	['Actr2', 'Arpc1a', 'Arpc5', 'Arpc1b', 'Arpc3', 'Arpc5l', 'Arpc2', 'Arpc4', 'Actr3']	['Q9WV32', 'Q9D898', 'Q9JM76']	3	['Q9D898']	1
mmu05412	KEGG	46.0526	Arrhythmogenic right ventricular cardiomyopathy (35)	not significant	not significant	8.31672	11.3395	0.0764299	-0.295806	-0.202375	-0.128334	['Jup', 'Ctnnb1', 'Cacng2', 'Atp2a3', 'Ryr2', 'Cacna2d3', 'Itga5', 'Cdh2', 'Itgb8', 'Des', 'Itgav', 'Lmna', 'Atp2a2', 'Pkp2', 'Ctnna1', 'Cacna2d1', 'Dsg2', 'Actn2', 'Actg1', 'Itga1', 'Cacnb4', 'Cacng3', 'Itgb1', 'Lama2', 'Actb', 'Itga2b', 'Ctnna3', 'Dsp', 'Ctnna2', 'Cacna2d2', 'Slc8a1', 'Cacng8', 'Dag1', 'Slc8a2', 'Gja1']	['E9Q557', 'Q65CL1', 'O55111']	3	['Q02257']	1
mmu00053	KEGG	51.8519	Ascorbate and aldarate metabolism (14)	⬇synthesis	not significant	14.4408	10.3306	-0.257724	-0.121937	0.225585	0.146409	['Rgn', 'Aldh9a1', 'Ugdh', 'Ugt2a3', 'Aldh2', 'Ugt1a2', 'Aldh1b1', 'Gulo', 'Aldh7a1', 'Ugt2b5', 'Ugt1a1', 'Ugt1a9', 'Aldh3a2', 'Ugt1a6a']	['Q62452', 'Q8BWQ1', 'O70475']	3	['P47738', 'Q9DBF1']	2
MMU-446203	Reactome	41.2879	Asparagine N-linked glycosylation (109)	not significant	not significant	6.55996	8.64298	0.0123942	0.0798137	-0.0882373	-0.0662971	['Tubb6', 'Ykt6', 'Man1a', 'Calr', 'Napa', 'Sptbn1', 'Dynll1', 'Tmem115', 'Capza2', 'Csnk1d', 'Dync1h1', 'Mpdu1', 'Ubb', 'Sar1b', 'Arf5', 'Dynll2', 'Gosr2', 'Scfd1', 'Sec23a', 'Trappc6b', 'Sptb', 'Actr10', 'Psmc1', 'Lman2', 'Arf4', 'Derl1', 'Pmm1', 'Pmm2', 'Mcfd2', 'Napg', 'Dctn4', 'Rab1b', 'Dctn2', 'Fuom', 'Spta1', 'Ppp6c', 'Pdia3', 'Arfgap2', 'Napb', 'Arfgap1', 'Sec22b', 'Nans', 'Rad23b', 'Dctn…	['Q9CQC9', 'Q9CQP2', 'Q6PDL0', 'Q91YN5', 'P47753', 'P47757', 'Q922D4', 'P62192', 'O89079', 'P47754', 'Q9DCJ9', 'Q01405', 'Q9DBE8', 'P16546', 'Q9CYR6', 'Q3U2P1', 'Q8CBY8', 'Q8K5B2', 'P27773', 'Q9Z2M7']	20	['Q99J56', 'Q99KJ8', 'Q99J77', 'O88487', 'P16546', 'Q9Z2M7', 'Q9Z0Y1', 'Q922D4', 'Q6PDL0', 'O35166', 'Q9CQC9', 'Q9WUH1', 'O55013', 'P0CG50', 'P0CG49', 'Q8K5B2', 'P47754', 'P62983', 'Q924M7', 'O89079', 'P47757', 'Q9D1D4', 'P61205']	23
MMU-8963693	Reactome	72.7273	Aspartate and asparagine metabolism (8)	not significant	not significant	7.72963	11.8654	0.117648	0.372004	-0.498983	-0.112511	['Folh1', 'Got1', 'Got2', 'Asns', 'Slc25a12', 'Naalad2', 'Aspa', 'Slc25a13']	['Q9CZR2']	1	['P05201', 'P05202']	2
GO:0009068	GO Process	66.6667	Aspartate family amino acid catabolic process (10)	⬆degradation	not significant	13.9033	9.85399	-0.544184	0.117693	0.3668	-0.0403916	['Gcat', 'Pipox', 'Got1', 'Aass', 'Got2', 'Asrgl1', 'Dlst', 'Aadat', 'Sds', 'Mat1a']	['Q8VBT2']	1	['Q9D2G2', 'Q8C0M9', 'P05201', 'P05202']	4
GO:0009066	GO Process	52.381	Aspartate family amino acid metabolic process (22)	⬆degradation	not significant	15.939	11.6667	-0.502295	0.264828	0.3314	0.00893744	['Gnmt', 'Gcat', 'Adss', 'Pipox', 'Mthfd1', 'Adssl1', 'Nit2', 'Got1', 'Aass', 'Got2', 'Asrgl1', 'Dlst', 'Mtap', 'Phgdh', 'Aadat', 'Bhmt', 'Ass1', 'Asns', 'Mri1', 'Enoph1', 'Sds', 'Mat1a']	['Q9CQT1', 'Q8VBT2', 'Q9QXF8', 'Q9CQ65']	4	['Q9D2G2', 'Q9CQ65', 'Q8C0M9', 'P05201', 'P05202']	5
MMU-68867	Reactome	48.7805	Assembly of the pre-replicative complex (40)	not significant	⬇degradation	11.6884	13.9395	0.0840982	-0.0736311	0.202598	-0.189967	['Kpnb1', 'Psmb4', 'Psmd2', 'Psmb1', 'Psmd3', 'Psmd11', 'Psmb6', 'Ubb', 'Psmc5', 'Psmd12', 'Psma6', 'Psmc1', 'Psmd6', 'Psmc6', 'Psmb5', 'Psmd13', 'Psmd1', 'Psmb7', 'Psmd5', 'Psmd14', 'Psma7', 'Psmb2', 'Psmc2', 'Psmc4', 'Psma1', 'Psma4', 'Psmd7', 'Psmd8', 'Psmc3', 'Psmd4', 'Gm11808', 'Psma5', 'Psmd9', 'Psmb3', 'Rps27a', 'Psme2b', 'Ubc', 'Psma3', 'Psma2', 'Psme1']	['Q99JI4', 'Q8VDM4', 'Q8BG32', 'P62192', 'Q9WVJ2', 'O35593', 'P97371', 'P70168']	8	['P99026', 'Q9Z2U0', 'P62334', 'P0CG50', 'P0CG49', 'P62983']	6
MMU-390471	Reactome	80	Association of TriC/CCT with target proteins during biosynthesis (8)	⬇degradation	not significant	13.3528	9.721	0.093578	-0.320744	0.107588	0.0600529	['Cct3', 'Cct5', 'Cct8', 'Cct7', 'Cct2', 'Tcp1', 'Cct4', 'Cct6a']	['P80318', 'P80317', 'P80315']	3	['P11983', 'P80317', 'P80315', 'P80318', 'P42932']	5
GO:0008306	GO Process	34.9593	Associative learning (43)	not significant	not significant	7.52116	8.52624	-0.0407131	-0.0984752	-0.122203	-0.225146	['Actr2', 'Braf', 'App', 'Tpbg', 'Lgmn', 'Pde1b', 'Slc1a1', 'Grin1', 'Snap25', 'Ppt1', 'Cdk5', 'Slc6a1', 'Mecp2', 'Brsk1', 'Grin2b', 'Grm7', 'Nlgn3', 'Rgs14', 'Nrgn', 'Nf1', 'Ndrg4', 'Pgrmc1', 'Mup20', 'Ppp1r1b', 'Htt', 'Atp1a3', 'Nptn', 'Atp1a2', 'Itgb1', 'Map1a', 'Synpo', 'Mtor', 'Shank2', 'Elavl4', 'Shank1', 'Shank3', 'Ckap5', 'Cntnap2', 'Cacna1e', 'Tnr', 'Syngap1', 'Grin2a', 'Specc1']	['P35438', 'O89017', 'P31648', 'P97300', 'Q68ED2', 'Q9JLN9', 'Q6PIE5']	7	['Q9QYR6', 'Q9Z0L0', 'P97300', 'Q6PIE5', 'O89017', 'Q04690']	6
GO:0097449	GO Component	54.5455	Astrocyte projection (12)	not significant	not significant	7.10365	8.42022	0.047517	0.0112277	-0.21907	-0.0880635	['Grm3', 'App', 'Grm2', 'Atp1b2', 'Mlc1', 'Kcnj10', 'Ezr', 'Gfap', 'Eif2s1', 'Aqp4', 'Slc1a2', 'Grm5']	['Q9JM63', 'P03995']	2	['P03995', 'Q6ZWX6']	2
MMU-4608870	Reactome	63.9344	Asymmetric localization of PCP proteins (39)	not significant	⬇degradation	11.1678	13.3053	0.0809698	-0.0351132	0.198314	-0.228596	['Psmb4', 'Psmd2', 'Psmb1', 'Psmd3', 'Psmd11', 'Psmb6', 'Ubb', 'Psmc5', 'Psmd12', 'Psma6', 'Psmc1', 'Psmd6', 'Psmc6', 'Psmb5', 'Psmd13', 'Psmd1', 'Psmb7', 'Psmd5', 'Psmd14', 'Psma7', 'Psmb2', 'Psmc2', 'Psmc4', 'Psma1', 'Psma4', 'Psmd7', 'Psmd8', 'Psmc3', 'Psmd4', 'Gm11808', 'Psma5', 'Psmd9', 'Psmb3', 'Rps27a', 'Psme2b', 'Ubc', 'Psma3', 'Psma2', 'Psme1']	['Q99JI4', 'Q8VDM4', 'Q8BG32', 'P62192', 'Q9WVJ2', 'O35593', 'P97371']	7	['P99026', 'Q9Z2U0', 'P62334', 'P0CG50', 'P0CG49', 'P62983']	6
GO:0032279	GO Component	58.4475	Asymmetric synapse (256)	not significant	not significant	7.75367	10.643	-0.0182476	0.0855164	-0.0802602	-0.0413998	['Actr2', 'Ncs1', 'Hip1r', 'Efnb2', 'Fxr1', 'Scrib', 'Rab8a', 'Sh3gl1', 'Grm3', 'Phb2', 'Map2k1', 'Hspb1', 'Stx1a', 'Dnajb1', 'Sptbn1', 'Ctnnb1', 'Rps18', 'Syn2', 'Snap47', 'Bcas1', 'Prrt1', 'Hspa8', 'Mpp2', 'Cacng2', 'Lin7a', 'Ppp2ca', 'Adcy1', 'Dbnl', 'Dynll2', 'Nrcam', 'Cap2', 'Dbn1', 'Ptk2b', 'Nefm', 'Ywhaz', 'Pak2', 'Slc4a8', 'Cdh2', 'Slc1a1', 'Eif3a', 'Add3', 'Baiap2', 'Cnksr2', 'Gria4', 'A…	['Q8CIN4', 'Q9JLM8', 'P0C192', 'P62301', 'P28652', 'Q9WV34', 'Q8JZS0', 'Q923T9', 'P62852', 'P47757', 'P35438', 'P23927', 'P25911', 'Q8JZR6', 'Q91Z67', 'Q8BIZ1', 'Q80U72', 'P62717', 'Q9JKY5', 'P20357', 'Q8BNY6', 'Q99NE5', 'Q62419', 'P97300', 'P42227', 'Q9ES97', 'Q8JZP2', 'P63216', 'P52800', 'Q61548', 'Q68ED2', 'Q9QXS6', 'Q9JM52', 'Q5SSM3', 'A2A5R2', 'Q8C8R3', 'P55258', 'Q9CR57', 'Q8BQP9', 'A2A690'…	52	['Q9JLM8', 'O88935', 'Q9ES97', 'P20357', 'P62264', 'Q9QYR6', 'Q8C8R3', 'Q8CIN4', 'Q62277', 'Q9QYC0', 'Q64332', 'Q9QYB5', 'Q9QYB8', 'P27546', 'P10637', 'P70175', 'Q8BNY6', 'Q62418', 'Q6PH08', 'O70589', 'Q61644', 'Q9QYX7', 'O55242', 'P62908', 'Q62419', 'Q9JJI8', 'O70161', 'Q9JM52', 'P62270', 'P97300', 'P23927', 'Q99P72', 'O35129', 'P61979', 'Q80UP3', 'Q9Z2W9', 'Q8BUV3', 'P42669', 'Q8BJ42', 'P62482'…	52
GO:0005524	GO Function	27.7704	ATP binding (416)	not significant	⬇degradation	12.1635	20.7684	0.0515584	-0.0211659	0.187695	-0.0748256	['Actr2', 'Ckmt1', 'Rtca', 'Ddx3x', 'Araf', 'Ckb', 'Hars', 'Cct3', 'Chordc1', 'Clpb', 'Uba1', 'Abcd1', 'Braf', 'Pex6', 'Abcc6', 'Timm44', 'Ppp5c', 'Gars', 'Abcb4', 'Farsa', 'Map2k1', 'Prkacb', 'Prkaca', 'Ube2m', 'Trap1', 'Atp6v1b2', 'Pdk1', 'Qars', 'Pip4k2a', 'Abcb1b', 'Syn2', 'Cars', 'Pip4k2c', 'Dguok', 'Acsf3', 'Clpx', 'Hspa8', 'Stk32c', 'Myh9', 'Ttll12', 'Top2b', 'Csnk1d', 'Myo1b', 'Pip4k2b', …	['Q63844', 'Q8CIN4', 'Q9JKR6', 'Q9JLM8', 'Q8K440', 'Q9JJL8', 'Q6PDL0', 'Q501J6', 'Q91YR1', 'Q9Z1F9', 'Q3ULD5', 'P08113', 'P15532', 'Q9R1S7', 'P28652', 'Q3THG9', 'Q923T9', 'Q9CQN1', 'Q569Z6', 'P61087', 'P25911', 'Q7TMS5', 'Q9ESW4', 'O35495', 'P62192', 'Q9D1P4', 'Q61699', 'Q9JM63', 'Q8BIJ6', 'Q9JJ59', 'Q8BVP5', 'Q8C4X2', 'Q9D5T0', 'Q60676', 'P12382', 'P80318', 'Q9JHS4', 'Q6URW6', 'Q9Z1N5', 'Q64737'…	88	['Q9JLM8', 'O88935', 'E9Q3L2', 'Q61316', 'Q9D5T0', 'P15105', 'Q8CIN4', 'Q3U5Q7', 'Q9WTM5', 'Q64332', 'Q8VEK3', 'P11983', 'Q63844', 'P68033', 'P80317', 'P80315', 'Q3THG9', 'O70589', 'O35071', 'Q8R5C5', 'Q9CZP5', 'Q8VE47', 'Q9DBM0', 'Q01768', 'Q569Z6', 'Q9WTP7', 'P51855', 'Q8C0C7', 'P58389', 'Q8C878', 'P80318', 'Q9Z2I9', 'Q9Z2I8', 'Q9CQN1', 'Q3ULD5', 'Q9ERS2', 'Q6PDL0', 'P48722', 'Q8K183', 'Q9Z1F9'…	92
GO:0006754	GO Process	78.8235	ATP biosynthetic process (67)	not significant	not significant	9.22636	7.60717	-0.0828592	0.281312	-0.0946148	0.291306	['Ndufa11', 'Ndufs3', 'Sdhb', 'Ndufs2', 'Ndufa2', 'Dguok', 'Sdha', 'Ndufs6', 'Ndufs4', 'Ndufb9', 'Ndufa6', 'Ndufb4', 'Atp5j', 'Atp5o', 'Ndufa5', 'Ak3', 'Ndufb8', 'Atp5b', 'Atp5a1', 'Ndufs1', 'Ndufb3', 'Ndufa10', 'Nudt2', 'Stoml2', 'Ndufc2', 'Ndufab1', 'Pkm', 'Pklr', 'Ndufb7', 'Ndufa7', 'Ndufv1', 'Ndufb10', 'Atp5l', 'Ndufv3', 'Atp5k', 'Ndufa8', 'Ldhd', 'Ndufa3', 'mt-Nd1', 'mt-Nd2', 'mt-Atp8', 'mt-…	['Q9CR21', 'Q9CQQ7', 'Q9CQC7', 'Q99LC3', 'P56380', 'Q9D8B4', 'Q9CZB0', 'Q9DCS9']	8	['Q9DC70', 'P05064', 'Q9WTP7', 'Q8K2B3', 'Q91YT0', 'Q9ERS2', 'Q99JB2', 'Q9CQZ6', 'Q9DC69', 'Q9CPP6', 'Q8K3J1', 'Q99LY9', 'P56380', 'Q9DCJ5', 'P03893', 'Q9CQC7']	16
GO:0016887	GO Function	31.454	ATP hydrolysis activity (106)	not significant	not significant	11.9337	11.5919	0.089643	-0.0406837	0.150726	-0.00724754	['Ddx3x', 'Cct3', 'Clpb', 'Abcd1', 'Pex6', 'Abcc6', 'Trap1', 'Clpx', 'Hspa8', 'G3bp1', 'Atp2b1', 'Hsp90b1', 'Ddx42', 'Psmc5', 'Ddx5', 'Atp2a3', 'Psmc1', 'Psmc6', 'Cct5', 'Atp5j', 'Atp5o', 'Hsp90ab1', 'Kif5b', 'Hspa9', 'Afg3l2', 'Atp5b', 'Atp5a1', 'Eif4a3', 'Cct8', 'Bcs1l', 'Kif5c', 'Yme1l1', 'Tor1b', 'Tor1a', 'Hspa5', 'Entpd2', 'Ola1', 'Atp9a', 'Abcd3', 'Vcp', 'Psmc2', 'Atad3a', 'Dhx15', 'Atp2a2'…	['Q501J6', 'P08113', 'Q9R1S7', 'Q9CQN1', 'P62192', 'Q9D5T0', 'P80318', 'Q9JHS4', 'Q9Z1N5', 'O35286', 'Q8BM72', 'Q9QZW0', 'Q9DBN5', 'Q6PIE5', 'Q9ER41', 'P80317', 'Q9ER39', 'Q80XR2', 'O70133', 'Q6P4T2', 'P80315']	21	['Q9D5T0', 'Q9WTM5', 'P11983', 'P80317', 'P80315', 'O35071', 'Q9CZP5', 'Q9DBM0', 'P80318', 'Q9CQN1', 'Q8BM72', 'P33173', 'P42932', 'Q9R1S7', 'Q6PIE5', 'Q9DBN5', 'P62334', 'Q501J6', 'Q91VR5', 'O35286', 'O88967', 'P97855']	22
GO:0046034	GO Process	67.8788	ATP metabolic process (112)	not significant	not significant	6.6508	6.10972	-0.014462	0.170794	-0.00385949	0.193257	['Ndufa11', 'Abcc6', 'Eno2', 'Ndufs3', 'Atp6v1b2', 'Sdhb', 'Pgam1', 'Ndufs2', 'Ndufa2', 'Dguok', 'Clpx', 'Hspa8', 'Aldoc', 'Enpp3', 'Pfkl', 'Pgam2', 'Galk1', 'Sdha', 'Ndufs6', 'Ndufs4', 'Ndufb9', 'Ndufa6', 'Ndufb4', 'Atp5j', 'Atp5o', 'Ndufa5', 'Ak3', 'Ndufb8', 'Atp5b', 'Atp5a1', 'Nudt5', 'Ndufs1', 'Ndufb3', 'Ndufa10', 'Parp1', 'Atp1b1', 'Kif5c', 'Slc25a25', 'Ola1', 'Aldob', 'Nudt2', 'Vcp', 'Stoml…	['Q9CR21', 'Q9R1S7', 'Q9CQQ7', 'A2ASZ8', 'Q9CQC7', 'Q8BZA9', 'Q99LC3', 'Q61503', 'P12382', 'Q9JHS4', 'P56380', 'Q9D8B4', 'P06802', 'P06909', 'P11103', 'Q8VC30', 'Q6PIE5', 'O70250', 'Q9CZB0', 'Q9DCS9', 'P14094']	21	['Q9DC70', 'P05064', 'Q9WTP7', 'P15327', 'Q8K2B3', 'Q91YT0', 'Q9ERS2', 'Q99JB2', 'Q9R1S7', 'Q6PIE5', 'O70250', 'Q9CQZ6', 'Q9DC69', 'Q9CPP6', 'Q61503', 'P17710', 'Q924M7', 'Q60597', 'Q8K3J1', 'Q9WTP6', 'Q99LY9', 'P56380', 'Q9DCJ5', 'P03893', 'Q9CQC7', 'P17751']	26
GO:0042773	GO Process	68	ATP synthesis coupled electron transport (51)	not significant	not significant	6.24847	7.82882	0.00857291	0.179198	0.147509	0.27657	['Cox5a', 'Ndufs3', 'Sdhb', 'Ndufs2', 'Dguok', 'Uqcr11', 'Uqcrb', 'Sdha', 'Ndufs6', 'Ndufb9', 'Cyc1', 'Ndufb8', 'Uqcrc1', 'Ndufs1', 'Ndufa10', 'Ndufaf1', 'Ndufc2', 'Uqcrc2', 'Coq9', 'Cox7a2', 'Gm11273', 'Ndufa7', 'Ndufv1', 'Uqcrfs1', 'Cox6a1', 'Ndufv3', 'Uqcrq', 'Uqcr10', 'Ndufa8', 'Gm10053', 'Uqcrh', 'mt-Nd1', 'mt-Nd2', 'mt-Co1', 'mt-Co2', 'mt-Nd4', 'mt-Nd5', 'mt-Cytb', 'Ndufb6', 'Coq7', 'Ndufs7…	['Q9D855', 'P19783', 'Q99LC3', 'Q9DB77', 'Q9CQ69', 'Q9CZB0', 'Q9CR68', 'P99028', 'Q8K1Z0']	9	['Q9DC70', 'Q9CQ69', 'Q9D0M3', 'Q8K2B3', 'Q91YT0', 'Q9D855', 'O55042', 'Q8K3J1', 'Q9DCJ5', 'P03893']	10
GO:0015867	GO Process	61.1111	ATP transport (11)	not significant	not significant	6.23455	9.31334	-0.026878	-0.487446	-0.486401	-0.762265	['Abcc6', 'Slc25a5', 'Slc35b1', 'Slc25a17', 'Slc25a25', 'Slc25a24', 'Slc25a4', 'Slc25a23', 'Cd47', 'Slc25a42', 'Gja1']	['O70579', 'Q9R1S7', 'A2ASZ8', 'P97858', 'Q8R0Y8', 'Q6GQS1']	6	['Q8R0Y8', 'O70579', 'P97858', 'Q9R1S7', 'Q6GQS1']	5
GO:0001671	GO Function	60	ATPase activator activity (15)	not significant	not significant	8.2548	8.53672	0.0767442	0.0246777	0.121459	0.0663484	['Dnajb1', 'Dnajb6', 'Ahsa1', 'Atp1b1', 'Grpel1', 'Rab6a', 'Dnaja2', 'Atp1b3', 'Atp1b2', 'Dnajb4', 'Tor1aip1', 'Rab3a', 'Tor1aip2', 'Dnaja1', 'Dnajb2']	['P63011', 'P97370', 'P14094', 'Q8BK64', 'Q9QYJ3', 'Q9D832']	6	['P63011']	1
GO:0051117	GO Function	48.0392	ATPase binding (49)	not significant	not significant	7.96468	8.89486	0.0448532	-0.436049	-0.0873671	-0.18984	['Rdx', 'Clpp', 'Ncstn', 'Ralb', 'Dnajb1', 'Rala', 'Atp6v1e1', 'Derl1', 'Sdf2l1', 'Atp1b1', 'Aldob', 'Grpel1', 'Ruvbl1', 'Rab6a', 'Atp1b3', 'Nploc4', 'Fbl', 'Atp1b2', 'Wfs1', 'Atp6v1g1', 'Ppp3ca', 'Pik3r1', 'S100a1', 'Ezr', 'Atpif1', 'Gria2', 'Brsk2', 'Pex26', 'Nsfl1c', 'Snu13', 'Tor1aip1', 'Svip', 'Rac1', 'Atp6v0a1', 'Atox1', 'Snta1', 'Rab3a', 'Tor1aip2', 'Arpc2', 'Ufd1', 'Hnrnpk', 'Ank1', 'Nos1…	['P50518', 'P26043', 'Q8C8R3', 'P63011', 'P97370', 'P63328', 'P14094', 'Q9QYJ3']	8	['Q99J56', 'Q8C8R3', 'Q9WTM5', 'P61979', 'P57716', 'Q9Z1G4', 'P70362', 'P63011', 'P26043']	9
GO:0098533	GO Component	58.8235	ATPase dependent transmembrane transport complex (10)	not significant	not significant	11.4975	7.11309	0.215959	-0.377849	0.0821853	-0.0897033	['Atp1b1', 'Slc9a1', 'Atp2a2', 'Atp1b3', 'Abcg8', 'Atp1a1', 'Atp1b2', 'Atp1a3', 'Atp1a2', 'Atp1a4']	['Q61165', 'Q6PIE5', 'P97370', 'P14094']	4	['Q9DBM0', 'Q6PIE5']	2
GO:0019829	GO Function	51.7241	ATPase-coupled cation transmembrane transporter activity (30)	not significant	not significant	11.0868	8.02958	0.165439	-0.0702286	-0.0780819	-0.0396407	['Atp6v1f', 'Atp6v1b2', 'Atp6v0d1', 'Atp6v1e1', 'Atp2b1', 'Atp2a3', 'Atp6v1d', 'Atp6v1c1', 'Atp6v0c', 'Atp5b', 'Atp1b1', 'Anxa5', 'Atp2a2', 'Atp13a1', 'Atp1b3', 'Atp1a1', 'Atp6v1h', 'Atp1b2', 'Atp5l', 'Atp6v1g1', 'Cpox', 'Atp6v1g2', 'Atp1a3', 'Atp2c1', 'Atp1a2', 'Atp2b2', 'Atp6v0a1', 'Atp1a4', 'Atp6v1a', 'Atp2b4']	['P50518', 'Q9D1K2', 'Q6PIE5', 'P97370', 'P63082', 'P14094', 'Q80XR2']	7	['P48036', 'Q6PIE5', 'Q9Z1G4', 'P57746', 'Q9D1K2']	5
GO:0042626	GO Function	46.789	ATPase-coupled transmembrane transporter activity (51)	not significant	not significant	10.2481	11.1582	0.105925	0.270586	-0.183846	0.152854	['Abcd1', 'Abcc6', 'Abcb4', 'Atp6v1f', 'Atp6v1b2', 'Abcb1b', 'Atp6v0d1', 'Atp6v1e1', 'Atp2b1', 'Abca8b', 'Atp2a3', 'Abcc3', 'Atp6v1d', 'Atp6v1c1', 'Atp6v0c', 'Tap2', 'Abcc2', 'Atp5b', 'Bcs1l', 'Atp1b1', 'Anxa5', 'Abcd3', 'Abcb9', 'Atp2a2', 'Abcg2', 'Abcb7', 'Atp13a1', 'Atp1b3', 'Abcg8', 'Abca6', 'Atp1a1', 'Atp6v1h', 'Abcb1a', 'Atp1b2', 'Atp5l', 'Atp6v1g1', 'Cpox', 'Atp6v1g2', 'Abcb10', 'Atp1a3', …	['Q8K440', 'P50518', 'Q9D1K2', 'Q9R1S7', 'Q7TMS5', 'Q9JJ59', 'Q6PIE5', 'P97370', 'P63082', 'Q9DCC8', 'P14094', 'Q80XR2']	12	['P48036', 'Q9CZP5', 'Q9DBM0', 'Q9R1S7', 'Q6PIE5', 'Q9Z1G4', 'P57746', 'Q7TMS5', 'Q9D1K2']	9
GO:0140657	GO Function	31.2388	ATP-dependent activity (174)	not significant	not significant	10.9704	9.74519	0.054623	0.0410606	0.0819822	0.0311668	['Ddx3x', 'Cct3', 'Clpb', 'Abcd1', 'Clpp', 'Pex6', 'Abcc6', 'Abcb4', 'Atp6v1f', 'Trap1', 'Atp6v1b2', 'Abcb1b', 'Atp6v0d1', 'Acsf3', 'Clpx', 'Hspa8', 'Myh9', 'Top2b', 'Myo1b', 'G3bp1', 'Dync1h1', 'Atp6v1e1', 'Atp2b1', 'Hsp90b1', 'Hspa4', 'Abca8b', 'Ddx42', 'Psmc5', 'Ddx5', 'Atp2a3', 'Abcc3', 'Atp6v1d', 'Psmc1', 'Psmc6', 'Sub1', 'Cct5', 'Atp6v1c1', 'Atp5j', 'Atp5o', 'Hsp90ab1', 'Atp6v0c', 'Kif5b', …	['Q9JKR6', 'Q8K440', 'P50518', 'Q501J6', 'Q60605', 'P08113', 'Q9D1K2', 'Q9R1S7', 'Q9CQN1', 'Q7TMS5', 'P62192', 'Q61699', 'Q9JJ59', 'Q9D5T0', 'P80318', 'Q9JHS4', 'Q6URW6', 'Q9Z1N5', 'P46735', 'O35286', 'P48722', 'Q8BM72', 'Q9QZW0', 'Q9DBN5', 'Q6PIE5', 'Q9ER41', 'Q99PU5', 'P97370', 'P80317', 'P63082', 'Q9DCC8', 'Q9ER39', 'Q61879', 'P14094', 'Q80XR2', 'O70133', 'Q6P4T2', 'P80315']	38	['Q61316', 'Q9D5T0', 'P48036', 'Q9WTM5', 'P11983', 'P68033', 'P80317', 'P80315', 'O35071', 'Q9CZP5', 'Q9DBM0', 'P80318', 'Q9CQN1', 'P48722', 'Q8BM72', 'P33173', 'P42932', 'Q9R1S7', 'P46735', 'Q6PIE5', 'Q9DBN5', 'P62334', 'Q60972', 'Q9Z1G4', 'P57746', 'Q501J6', 'O08638', 'Q91VR5', 'Q91VA0', 'Q7TMS5', 'O35286', 'Q9D1K2', 'O88967', 'Q60605', 'P97855']	35
GO:0043008	GO Function	72.7273	ATP-dependent protein binding (8)	not significant	not significant	9.80804	7.67334	0.340527	-0.0667203	0.39475	-0.275638	['Stx1a', 'Hsp90ab1', 'Dnajc5', 'Prnp', 'Sae1', 'Nsf', 'Myo5a', 'Ddx39b']	['Q9Z1N5']	1	[]	0
GO:0140662	GO Function	82.1429	ATP-dependent protein folding chaperone (23)	not significant	not significant	7.39225	7.75367	-0.0448252	-0.00731515	-0.0832383	0.0549098	['Cct3', 'Clpx', 'Hspa8', 'Hspa4', 'Cct5', 'Hspa9', 'Cct8', 'Hspd1', 'Tor1a', 'Hspa5', 'Cct7', 'Cct2', 'Hspa13', 'Hspe1', 'Hspa1a', 'Tcp1', 'Hyou1', 'Cct4', 'Hspa1b', 'Hsph1', 'Hspa4l', 'Hspa2', 'Cct6a']	['Q9JKR6', 'Q61699', 'P80318', 'Q9JHS4', 'P48722', 'Q8BM72', 'P80317', 'Q9ER39', 'P80315']	9	['Q61316', 'P11983', 'P80317', 'P80315', 'P80318', 'P48722', 'Q8BM72', 'P42932']	8
MMU-3371568	Reactome	64.2857	Attenuation phase (9)	not significant	not significant	6.46122	8.30178	-0.0250434	0.0029915	-0.122034	0.132872	['Dnajb1', 'Hspa8', 'Hsp90ab1', 'Fkbp4', 'Ptges3', 'Hspa1a', 'Hsp90aa1', 'Hspa1b', 'Hspa2']	['Q9QYJ3']	1	['P30416']	1
MMU-450408	Reactome	83.6364	AUF1 (hnRNP D0) binds and destabilizes mRNA (46)	not significant	not significant	10.1978	12.6291	0.0673466	-0.0645969	0.174988	-0.307931	['Pabpc1', 'Hspb1', 'Psmb4', 'Psmd2', 'Psmb1', 'Hspa8', 'Psmd3', 'Psmd11', 'Psmb6', 'Ubb', 'Psmc5', 'Psmd12', 'Psma6', 'Psmc1', 'Psmd6', 'Psmc6', 'Psmb5', 'Psmd13', 'Psmd1', 'Psmb7', 'Psmd5', 'Psmd14', 'Psma7', 'Psmb2', 'Psmc2', 'Psmc4', 'Psma1', 'Psma4', 'Psmd7', 'Psmd8', 'Psmc3', 'Psmd4', 'Hspa1a', 'Gm11808', 'Psma5', 'Psmd9', 'Psmb3', 'Rps27a', 'Psme2b', 'Eif4g1', 'Ubc', 'Psma3', 'Psma2', 'Hnr…	['Q99JI4', 'Q8VDM4', 'Q8BG32', 'P62192', 'Q9WVJ2', 'O35593', 'P97371']	7	['P29341', 'P99026', 'Q9Z2U0', 'P62334', 'Q60668', 'P0CG50', 'P0CG49', 'P62983']	8
MMU-8854518	Reactome	32.3944	AURKA Activation by TPX2 (23)	not significant	not significant	8.30178	11.8768	0.0608955	0.000923236	-0.246351	0.0163194	['Tubb5', 'Prkaca', 'Ppp2r1a', 'Dynll1', 'Csnk1d', 'Dync1h1', 'Pafah1b1', 'Dctn2', 'Mapre1', 'Dctn3', 'Prkar2b', 'Actr1a', 'Ywhag', 'Ywhae', 'Tubb4a', 'Hsp90aa1', 'Tuba1a', 'Ckap5', 'Dync1i2', 'Dctn1', 'Cetn2', 'Clasp1', 'Tuba4a']	['Q9R1K9', 'P63005', 'P62259', 'P99024', 'P05132']	5	['Q99KJ8', 'O88487', 'Q9Z0Y1', 'Q61166']	4
MMU-174084	Reactome	61.9048	Autodegradation of Cdh1 by Cdh1:APC/C (39)	not significant	⬇degradation	11.1823	13.329	0.0809698	-0.0351132	0.198314	-0.228596	['Psmb4', 'Psmd2', 'Psmb1', 'Psmd3', 'Psmd11', 'Psmb6', 'Ubb', 'Psmc5', 'Psmd12', 'Psma6', 'Psmc1', 'Psmd6', 'Psmc6', 'Psmb5', 'Psmd13', 'Psmd1', 'Psmb7', 'Psmd5', 'Psmd14', 'Psma7', 'Psmb2', 'Psmc2', 'Psmc4', 'Psma1', 'Psma4', 'Psmd7', 'Psmd8', 'Psmc3', 'Psmd4', 'Gm11808', 'Psma5', 'Psmd9', 'Psmb3', 'Rps27a', 'Psme2b', 'Ubc', 'Psma3', 'Psma2', 'Psme1']	['Q99JI4', 'Q8VDM4', 'Q8BG32', 'P62192', 'Q9WVJ2', 'O35593', 'P97371']	7	['P99026', 'Q9Z2U0', 'P62334', 'P0CG50', 'P0CG49', 'P62983']	6
MMU-349425	Reactome	76.4706	Autodegradation of the E3 ubiquitin ligase COP1 (39)	not significant	⬇degradation	11.1534	13.3448	0.0809698	-0.0351132	0.198314	-0.228596	['Psmb4', 'Psmd2', 'Psmb1', 'Psmd3', 'Psmd11', 'Psmb6', 'Ubb', 'Psmc5', 'Psmd12', 'Psma6', 'Psmc1', 'Psmd6', 'Psmc6', 'Psmb5', 'Psmd13', 'Psmd1', 'Psmb7', 'Psmd5', 'Psmd14', 'Psma7', 'Psmb2', 'Psmc2', 'Psmc4', 'Psma1', 'Psma4', 'Psmd7', 'Psmd8', 'Psmc3', 'Psmd4', 'Gm11808', 'Psma5', 'Psmd9', 'Psmb3', 'Rps27a', 'Psme2b', 'Ubc', 'Psma3', 'Psma2', 'Psme1']	['Q99JI4', 'Q8VDM4', 'Q8BG32', 'P62192', 'Q9WVJ2', 'O35593', 'P97371']	7	['P99026', 'Q9Z2U0', 'P62334', 'P0CG50', 'P0CG49', 'P62983']	6
GO:0044754	GO Component	53.3333	Autolysosome (8)	not significant	not significant	7.84221	6.26555	-0.19403	0.825599	-0.0378114	0.642674	['Map1lc3a', 'Lamp1', 'Irgm1', 'Lamp2', 'Ftl1', 'Gaa', 'Pik3c3', 'Fth1']	['P17047', 'P09528', 'Q6PF93']	3	['Q91VR7']	1
GO:0005776	GO Component	32.7434	Autophagosome (37)	not significant	not significant	11.3545	7.02513	-0.139049	-0.188336	0.066653	-0.38584	['Pip4k2a', 'Pip4k2c', 'Hspa8', 'Vmp1', 'Pip4k2b', 'Chmp6', 'Atg4b', 'Vps16', 'Map1lc3a', 'Chmp5', 'Vps33a', 'Atp6ap2', 'Lamp1', 'Gabarapl2', 'Vps11', 'Chmp4b', 'Wipi2', 'Rab24', 'Chmp7', 'Tbc1d17', 'Ubqln1', 'Irgm1', 'Ubqln2', 'Lamp2', 'Htt', 'Tecpr1', 'Rab23', 'Ftl1', 'Gaa', 'Rab7', 'Chmp3', 'Pik3c3', 'Rpn2', 'Rab12', 'Sh3glb1', 'Zfyve1', 'Fth1']	['P35288', 'P17047', 'Q9QZM0', 'P35283', 'P09528', 'Q6PF93']	6	['Q91VR7', 'Q9DBG6', 'P60521', 'O70172', 'Q80XI4', 'Q8R1T1', 'Q91XU3', 'Q91W86', 'Q80VP0', 'Q9D8B3']	10
GO:0000045	GO Process	33.3333	Autophagosome assembly (24)	not significant	not significant	9.77301	7.45725	-0.160282	-0.251792	0.0929	-0.403229	['Vmp1', 'Atg3', 'Rab1b', 'Atg4b', 'Map1lc3a', 'Stx12', 'Mfn2', 'Atp2a2', 'Bag3', 'Gabarapl2', 'Wipi2', 'Ubqln1', 'Irgm1', 'Stbd1', 'Ubqln2', 'Rab33b', 'Rab23', 'Nsfl1c', 'Rab7', 'Pik3c3', 'Arfip2', 'Ctsd', 'Rab1a', 'Atg7']	['P35288', 'Q80U63', 'Q9QZM0', 'Q6PF93']	4	['Q91VR7', 'P60521', 'P18242']	3
GO:0097352	GO Process	39.5349	Autophagosome maturation (17)	not significant	not significant	8.26711	8.79903	-0.11822	0.0139406	0.194309	-0.154159	['Vmp1', 'Calm3', 'Chmp6', 'Vps16', 'Map1lc3a', 'Chmp5', 'Vcp', 'Vps33a', 'Atp2a2', 'Chmp4b', 'Chmp7', 'Ubqln1', 'Lamp2', 'Tecpr1', 'Vps4b', 'Chmp3', 'Pik3c3']	['P17047', 'Q6PF93']	2	['Q91VR7', 'Q8R1T1', 'Q80VP0', 'Q9D8B3']	4
GO:1905037	GO Process	31.25	Autophagosome organization (25)	not significant	not significant	9.76952	7.4593	-0.160282	-0.251792	0.0929	-0.403229	['Vmp1', 'Atg3', 'Rab1b', 'Atg4b', 'Map1lc3a', 'Stx12', 'Mfn2', 'Atp2a2', 'Bag3', 'Gabarapl2', 'Wipi2', 'Ubqln1', 'Irgm1', 'Stbd1', 'Ubqln2', 'Rab33b', 'Rab23', 'Nsfl1c', 'Rab7', 'Pik3c3', 'Arfip2', 'Ctsd', 'Rab1a', 'Gba', 'Atg7']	['P35288', 'Q80U63', 'Q9QZM0', 'Q6PF93']	4	['Q91VR7', 'P60521', 'P18242']	3
mmu04140	KEGG	30.1471	Autophagy - animal (41)	not significant	not significant	7.89396	6.7297	-0.0728447	-0.357744	0.0469285	-0.143337	['Rab8a', 'Map2k1', 'Prkacb', 'Prkaca', 'Ctsb', 'Ppp2cb', 'Vmp1', 'Ppp2ca', 'Atg3', 'Hras', 'Atg4b', 'Nras', 'Rragc', 'Rheb', 'Itpr1', 'Rab39b', 'Lamp1', 'Gabarapl2', 'Mras', 'Rras', 'Wipi2', 'Mapk3', 'Pik3r1', 'Rab33b', 'Mapk1', 'Eif2s1', 'Hmgb1', 'Rraga', 'Deptor', 'Mtor', 'Bcl2l1', 'Camkk2', 'Rab7', 'Pik3c3', 'Map2k2', 'Ctsd', 'Mapk10', 'Rab1a', 'Atg7', 'Mapk9', 'Zfyve1']	['Q63844', 'Q570Y9', 'P05132', 'O08989', 'Q61411', 'Q9JLN9', 'P55258', 'Q63932', 'P10605', 'Q6PF93']	10	['Q570Y9', 'P08556', 'Q63844', 'Q99K70', 'P60521', 'P18242', 'Q6ZWX6']	7
GO:0006914	GO Process	30.4196	Autophagy (87)	not significant	not significant	6.10522	9.59196	0.00271613	-0.0521765	0.149138	0.213247	['Tollip', 'Rab8a', 'Phb2', 'Hmox1', 'Pip4k2a', 'Hspa8', 'Vmp1', 'Pip4k2b', 'Fis1', 'Calm3', 'Ubxn6', 'Clu', 'Atg3', 'Npc1', 'Vps51', 'Rab1b', 'Fundc1', 'Chmp6', 'Atg4b', 'Vps16', 'Map1lc3a', 'Cisd2', 'Chmp5', 'Vcp', 'Stx12', 'Mfn2', 'Vps33a', 'Atp2a2', 'Arl8b', 'Bag3', 'Rab39b', 'Gabarapl2', 'Vps11', 'Uba5', 'Chmp4b', 'AW549877', 'Stub1', 'Wipi2', 'Ogt', 'Rab24', 'Chmp7', 'Tbc1d17', 'Tigar', 'Ub…	['Q63844', 'Q99LX0', 'Q8CCN5', 'P35288', 'Q8BZA9', 'P17047', 'P61961', 'Q80U63', 'Q9QZM0', 'P35283', 'Q8CCJ3', 'Q07076', 'Q9JLN9', 'Q68FD5', 'P27612', 'Q3U7U3', 'P55258', 'Q8VE47', 'Q6PF93']	19	['P61961', 'Q99LX0', 'Q91VR7', 'Q63844', 'Q8VE47', 'P60521', 'Q9CQB5', 'Q9CQW2', 'O35129', 'P18242', 'O70172', 'Q80XI4', 'Q8R1T1', 'Q8CCN5', 'Q91W86', 'Q80VP0', 'Q9D8B3']	17
GO:0099640	GO Process	88.8889	Axo-dendritic protein transport (8)	not significant	not significant	8.7519	6.16712	0.170192	-0.197129	0.0239784	0.470516	['Hspb1', 'Kif5b', 'Kif5c', 'Mapk8ip3', 'Map1a', 'Dlg2', 'Rab27b', 'Myo5a']	[]	0	['Q9QYR6']	1
GO:0008088	GO Process	54.4304	Axo-dendritic transport (43)	⬇degradation	⬇degradation	14.2705	14.5652	0.179903	-0.0408798	0.440071	-0.0858648	['Hspb1', 'App', 'Hspa8', 'Dync1h1', 'Rab21', 'Ap3d1', 'Pafah1b1', 'Actr10', 'Ap3b1', 'Nefm', 'Nefl', 'Sod1', 'Kif5b', 'Arl8a', 'Kif5c', 'Sfpq', 'Uchl1', 'Arl8b', 'Hdac6', 'Bsn', 'Trim46', 'Hnrnpu', 'Pura', 'Madd', 'Flot2', 'Htt', 'Ap3b2', 'Klc1', 'Mapk8ip3', 'Map1a', 'Mapt', 'Kif1c', 'Wasf1', 'Dlg2', 'Kif1a', 'Klc2', 'Kif3a', 'Rab27b', 'Myo5a', 'Spg7', 'Ap3m2', 'Dst', 'Map6']	['Q8VIJ6', 'Q9JME5', 'O54774', 'P63005', 'Q9R0P9', 'Q8VEK3', 'O88447', 'P08228', 'P08553']	9	['Q7TSJ2', 'Q9QYR6', 'Q8VIJ6', 'Q8VEK3', 'Q8VEH3', 'P10637', 'O35071', 'P35282', 'Q9CQW2', 'P33173', 'Q9JME5', 'P42669']	12
GO:0030673	GO Component	52.6316	Axolemma (10)	not significant	not significant	7.27685	10.439	-0.0571634	-0.210718	-0.329227	-0.312852	['Sptbn1', 'Gabbr1', 'Myo1d', 'Slc1a2', 'Mapk8ip3', 'Mapt', 'Kcnc3', 'Cntnap2', 'Thy1', 'Ank1']	['Q9WV18']	1	['P10637']	1
GO:0030424	GO Component	44.51	Axon (377)	not significant	not significant	7.00111	9.01037	0.0100572	-0.0447969	0.0534957	-0.0934496	['Ncs1', 'Th', 'Cdh1', 'Fxr1', 'Gars', 'Calb2', 'Grm3', 'Phb2', 'Eno2', 'Ndrg2', 'Aqp1', 'Hapln2', 'Map2k1', 'Hspb1', 'App', 'Stx1a', 'Pvalb', 'Tpbg', 'Sptbn1', 'Hcn1', 'Rhoa', 'Dynll1', 'Atp6v0d1', 'Gdi1', 'Hspa8', 'Aldoc', 'Rab5a', 'Rac3', 'Sept4', 'Trpv2', 'Dync1h1', 'Cacng2', 'Calm3', 'Rab21', 'Ap3d1', 'Ppp2ca', 'Nrcam', 'Pafah1b1', 'Exoc7', 'Atl1', 'Actr10', 'Dbn1', 'Ap3b1', 'Clu', 'Ptk2b', …	['Q99LX0', 'Q9JLM8', 'Q60598', 'Q3UUG6', 'Q9Z0R4', 'P0C192', 'Q9JME5', 'P97441', 'Q80TS3', 'Q6P069', 'P35438', 'P23927', 'Q3TXX4', 'P70398', 'O54774', 'Q8JZR6', 'P63034', 'Q62188', 'Q9D387', 'Q9R0U0', 'Q08460', 'Q9JM76', 'P63040', 'P35802', 'Q6URW6', 'P31648', 'P63005', 'O08539', 'P20357', 'P62259', 'P18760', 'Q8BNY6', 'P70302', 'P84086', 'P97300', 'Q9R0P9', 'P06909', 'Q9QZQ1', 'P16546', 'Q61548'…	67	['Q9JLM8', 'Q7TMB8', 'Q7TSJ2', 'O88935', 'P20357', 'Q91ZZ3', 'P26883', 'Q9QYR6', 'Q99LX0', 'P15105', 'P48036', 'P04370', 'Q99KJ8', 'Q62277', 'P63054', 'P16546', 'P27546', 'Q8VEH3', 'P10637', 'P70175', 'Q8BNY6', 'Q6PH08', 'Q60598', 'O35071', 'Q3UNH4', 'Q91ZP9', 'Q61644', 'Q9QYX7', 'P35282', 'O55242', 'Q9D5V6', 'O88533', 'Q8BGD5', 'Q8CHC4', 'Q9Z0L0', 'Q3UUG6', 'P50396', 'Q9JM52', 'Q9CQW2', 'P33173'…	73
GO:1904115	GO Component	51.5152	Axon cytoplasm (34)	not significant	not significant	12.8078	9.25722	0.199902	-0.089627	0.228718	-0.00738414	['Hspb1', 'Dynll1', 'Dync1h1', 'Rab21', 'Ap3d1', 'Pafah1b1', 'Actr10', 'Ap3b1', 'Nefl', 'Sod1', 'Kif5b', 'Arl8a', 'Kif5c', 'Uchl1', 'Arl8b', 'Hdac6', 'Bsn', 'Trim46', 'Rangap1', 'Madd', 'Ap3b2', 'Mapk8ip3', 'Map1a', 'Kif1c', 'Dlg2', 'Kif1a', 'Dync1i1', 'Ranbp1', 'Kif3a', 'Rab27b', 'Spg7', 'Ap3m2', 'Dst', 'Map6']	['Q9JME5', 'O54774', 'P63005', 'Q9R0P9', 'P08228']	5	['Q7TSJ2', 'Q9QYR6', 'Q8VEH3', 'O35071', 'P35282', 'Q9CQW2', 'P33173', 'Q9JME5']	8
GO:0061564	GO Process	28.5383	Axon development (123)	not significant	not significant	9.44071	7.8579	-0.0514659	-0.0710717	-0.0570262	-0.119582	['Efnb2', 'Flot1', 'Rab8a', 'App', 'Lama5', 'Top2b', 'Map1s', 'Adcy1', 'Nrcam', 'Rab10', 'Pafah1b1', 'Atl1', 'Vcl', 'Dpysl2', 'Nefl', 'Rpl24', 'Alcam', 'Hsp90ab1', 'Kif5b', 'Afg3l2', 'Nptx1', 'Als2', 'Epha4', 'Kif5c', 'Tspan2', 'Dock7', 'Stmn1', 'Cdk5', 'Uchl1', 'Cyfip1', 'Hdac6', 'Plp1', 'Ist1', 'Nectin1', 'Apoa4', 'Cspg5', 'Trim46', 'Tspo', 'Ntrk3', 'Pip5k1c', 'Brsk1', 'Lrp1', 'Ctnna1', 'Dclk1'…	['Q9JLM8', 'Q3UUG6', 'P70398', 'Q8K400', 'P63005', 'P20357', 'P70206', 'Q71M36', 'P97300', 'Q9R0P9', 'P06802', 'P52800', 'Q61548', 'Q68ED2', 'P53810', 'Q7TMB8', 'P63011', 'P55258', 'P16330', 'Q64727', 'Q8C052', 'Q8R1A4', 'Q80UG2', 'Q61879']	24	['Q9JLM8', 'Q7TMB8', 'P20357', 'Q9QYR6', 'P10637', 'Q64727', 'Q8C052', 'Q3UUG6', 'O70161', 'Q9JIA1', 'P97300', 'Q99P72', 'G5E8K5', 'Q8BP67', 'Q61001', 'P63011', 'P60202', 'P18572', 'P54227']	19
MMU-422475	Reactome	45.5224	Axon guidance (122)	not significant	not significant	12.836	7.63479	0.1001	-0.0572485	-0.0520471	-0.122296	['Actr2', 'Rdx', 'Col6a1', 'Col6a2', 'Efnb2', 'Tubb6', 'Ap2a2', 'Ncstn', 'Map2k1', 'Prkacb', 'Prkaca', 'Sptbn1', 'Ap2m1', 'Rhoa', 'Pfn1', 'Ap2b1', 'Grb7', 'Ubb', 'Egfr', 'Rock2', 'Grb2', 'Sptb', 'Dpysl2', 'Itga5', 'Pak2', 'Hsp90ab1', 'Dpysl4', 'Hras', 'Epha4', 'Spta1', 'Grin1', 'Itgav', 'Nras', 'Sdcbp', 'Tln1', 'Sh3gl2', 'Cdk5', 'Arpc1a', 'Tuba8', 'Pak1', 'Col4a1', 'Col4a2', 'Git1', 'Pip5k1c', 'L…	['Q63844', 'Q8CIN4', 'P17426', 'Q9Z0R4', 'Q91VS8', 'P26043', 'Q9WV32', 'P35438', 'P25911', 'P17427', 'Q62188', 'Q9JM76', 'Q9DBG3', 'P70206', 'P05132', 'P60766', 'P16546', 'P52800', 'Q61411', 'Q68FD5', 'Q04736', 'Q63932', 'Q80UG2']	23	['Q8CIN4', 'P08556', 'P16546', 'Q63844', 'P17426', 'Q91VS8', 'P67871', 'P62962', 'O70161', 'P60766', 'P57716', 'P0CG50', 'P0CG49', 'P62983', 'Q9Z0R4', 'Q9DBG3', 'P26043', 'Q62420']	18
mmu04360	KEGG	29.1429	Axon guidance (51)	not significant	not significant	6.42557	8.79624	-0.0127899	0.0450917	-0.104228	-0.0668989	['Gnai3', 'Efnb2', 'Pdk1', 'Rhoa', 'Rac3', 'Rock2', 'Dpysl2', 'Pak2', 'Hras', 'Epha4', 'Nras', 'Cdk5', 'Pak1', 'Ilk', 'Ablim3', 'Rras', 'Myl12b', 'Mapk3', 'Ppp3ca', 'Cdc42', 'Pik3r1', 'Gnai2', 'Ephb2', 'Ptpn11', 'Prkca', 'Mapk1', 'Ngef', 'Camk2g', 'Plxnb1', 'Gnai1', 'Cfl2', 'Ablim1', 'Srgap3', 'Itgb1', 'Src', 'Srgap2', 'Fyn', 'Plcg1', 'L1cam', 'Ppp3r1', 'Camk2a', 'Plxnb2', 'Ptk2', 'Pak3', 'Dpysl5…	['Q63844', 'Q8CIN4', 'Q923T9', 'Q91Z67', 'Q69ZX8', 'P18760', 'P70206', 'P60766', 'P52800', 'Q61411', 'P63328', 'Q80UG2', 'Q63810']	13	['Q3THE2', 'Q8CIN4', 'P08556', 'Q63844', 'P45591', 'P60766', 'P18760']	7
GO:0043194	GO Component	77.7778	Axon initial segment (21)	not significant	⬇synthesis	6.71587	13.9486	0.0184306	-0.0393675	-0.337988	-0.216396	['Nrcam', 'Bin1', 'Scn2a', 'Trim46', 'Kcna4', 'Kcna2', 'Kcna1', 'Kcnq3', 'Scn8a', 'Cntn2', 'Bcan', 'Nfasc', 'Map1a', 'Dlg2', 'Scn1a', 'Map2', 'Cntnap2', 'Kcnab2', 'Ank3', 'Lrrc7', 'Camk2d']	['O08539', 'P20357', 'Q61361', 'Q9WTU3', 'P62482']	5	['P20357', 'Q9QYR6', 'G5E8K5', 'P62482']	4
GO:0031103	GO Process	60	Axon regeneration (18)	not significant	not significant	8.01094	6.31561	-0.0625549	-0.077722	0.0217684	0.319485	['Nefl', 'Apoa4', 'Cspg5', 'Tspo', 'Ntrk3', 'Ctnna1', 'Chl1', 'Map1b', 'Lamb2', 'Mapk8ip3', 'Nefh', 'Gap43', 'Tnc', 'Enpp1', 'Ctnna2', 'Mag', 'Tnr', 'Dag1']	['Q71M36', 'P06802']	2	[]	0
GO:0043679	GO Component	46.1929	Axon terminus (91)	not significant	not significant	6.90814	6.89194	0.0168294	-0.137905	-0.0390566	-0.0544751	['Ncs1', 'Th', 'Cdh1', 'Calb2', 'Aqp1', 'Tpbg', 'Hcn1', 'Atp6v0d1', 'Hspa8', 'Rab5a', 'Sept4', 'Ap3d1', 'Ppp2ca', 'Dpysl2', 'Slc4a8', 'Sncg', 'Bin1', 'Slc1a1', 'Got1', 'Cplx2', 'Gria4', 'Ptprn', 'Epha4', 'Grin1', 'Anxa5', 'Calb1', 'Unc13a', 'Pclo', 'Tprgl', 'P2rx4', 'Cyfip1', 'Ilk', 'Slc32a1', 'Fkbp1a', 'Git1', 'Gabrb3', 'Cplx1', 'Kcna2', 'Sncb', 'Blvrb', 'Cplx3', 'Pebp1', 'Kcna1', 'Grin2b', 'Prk…	['Q3UUG6', 'Q9Z0R4', 'Q6P069', 'P35438', 'O54774', 'Q8JZR6', 'Q9R0U0', 'Q08460', 'P63040', 'O08539', 'Q8BNY6', 'P84086', 'Q61548', 'Q68ED2', 'Q7TMB8', 'P63011', 'Q5DTL9', 'P62482']	18	['Q7TMB8', 'Q91ZZ3', 'P26883', 'P15105', 'P48036', 'Q62277', 'Q8BNY6', 'Q6PH08', 'Q61644', 'Q9QYX7', 'Q8CHC4', 'Q9Z0L0', 'Q3UUG6', 'P61979', 'Q9Z2W9', 'Q9R0U0', 'P63011', 'P62482', 'O55042', 'Q9CQD1', 'Q9Z0R4', 'P05201', 'Q7TQF7']	23
GO:0044295	GO Component	42.2222	Axonal growth cone (19)	not significant	not significant	8.84386	9.62218	0.0749544	-0.148617	0.146331	-0.165001	['Trpv2', 'Dbn1', 'Hsp90ab1', 'Kif5b', 'Epha4', 'Kif5c', 'Olfm1', 'Snap25', 'Fkbp4', 'Cyfip1', 'Gpm6a', 'Lrp1', 'Hsp90aa1', 'Mapt', 'L1cam', 'Flna', 'Nrxn1', 'Clasp2', 'Agrn']	['P35802', 'Q9QXS6', 'Q7TMB8']	3	['Q7TMB8', 'P10637', 'Q8BTM8', 'P30416']	4
MMU-193634	Reactome	85.7143	Axonal growth inhibition (RHOA activation) (6)	⬇synthesis	not significant	14.996	10.4553	-0.136876	-0.0446338	-0.328645	-0.460162	['Rhoa', 'Arhgdia', 'Rtn4', 'Lingo1', 'Omg', 'Mag']	['Q63912']	1	['Q99P72']	1
GO:0098930	GO Process	50	Axonal transport (30)	not significant	not significant	11.776	10.5963	0.189794	-0.110086	0.30038	0.00463839	['Hspb1', 'Dync1h1', 'Rab21', 'Ap3d1', 'Pafah1b1', 'Actr10', 'Ap3b1', 'Nefl', 'Sod1', 'Kif5b', 'Arl8a', 'Kif5c', 'Uchl1', 'Arl8b', 'Hdac6', 'Bsn', 'Trim46', 'Madd', 'Ap3b2', 'Mapk8ip3', 'Map1a', 'Kif1c', 'Dlg2', 'Kif1a', 'Kif3a', 'Rab27b', 'Spg7', 'Ap3m2', 'Dst', 'Map6']	['Q9JME5', 'O54774', 'P63005', 'Q9R0P9', 'P08228']	5	['Q7TSJ2', 'Q9QYR6', 'Q8VEH3', 'O35071', 'P35282', 'Q9CQW2', 'P33173', 'Q9JME5']	8
GO:0007409	GO Process	27.6486	Axonogenesis (107)	not significant	not significant	11.0166	11.101	-0.068903	0.00285305	-0.111812	-0.110944	['Efnb2', 'Flot1', 'Rab8a', 'App', 'Lama5', 'Top2b', 'Map1s', 'Adcy1', 'Nrcam', 'Rab10', 'Pafah1b1', 'Atl1', 'Vcl', 'Dpysl2', 'Nefl', 'Rpl24', 'Alcam', 'Hsp90ab1', 'Kif5b', 'Afg3l2', 'Nptx1', 'Als2', 'Epha4', 'Kif5c', 'Dock7', 'Stmn1', 'Cdk5', 'Uchl1', 'Cyfip1', 'Hdac6', 'Ist1', 'Nectin1', 'Trim46', 'Ntrk3', 'Pip5k1c', 'Brsk1', 'Lrp1', 'Dclk1', 'Actbl2', 'Plppr4', 'Slc25a46', 'Ephb2', 'Ptpn11', '…	['Q9JLM8', 'P70398', 'Q8K400', 'P63005', 'P20357', 'P70206', 'P97300', 'Q9R0P9', 'P52800', 'Q61548', 'P53810', 'Q7TMB8', 'P63011', 'P55258', 'P16330', 'Q64727', 'Q8C052', 'Q8R1A4', 'Q80UG2', 'Q61879']	20	['Q9JLM8', 'Q7TMB8', 'P20357', 'Q9QYR6', 'P10637', 'Q64727', 'Q8C052', 'O70161', 'Q9JIA1', 'P97300', 'G5E8K5', 'Q8BP67', 'Q61001', 'P63011', 'P18572', 'P54227']	16
mmu05100	KEGG	60.5634	Bacterial invasion of epithelial cells (43)	not significant	not significant	9.48292	7.35011	0.0643734	-0.177904	0.0469118	-0.267981	['Cdh1', 'Crkl', 'Ctnnb1', 'Rhoa', 'Crk', 'Vcl', 'Sept3', 'Itga5', 'Sept2', 'Arpc1a', 'Wasl', 'Ilk', 'Ctnna1', 'Cltb', 'Fn1', 'Cdc42', 'Pik3r1', 'Dnm3', 'Actg1', 'Elmo1', 'Elmo2', 'Arpc5', 'Arpc1b', 'Itgb1', 'Dnm1', 'Src', 'Sept9', 'Actb', 'Cttn', 'Cltc', 'Arpc3', 'Ctnna3', 'Wasf1', 'Rhog', 'Ptk2', 'Arpc5l', 'Arpc2', 'Sept6', 'Sept8', 'Arpc4', 'Ctnna2', 'Dnm2', 'Sept11']	['Q60598', 'Q9WV32', 'Q9D898', 'Q9JM76', 'P60766', 'Q65CL1', 'Q68FD5', 'Q64727']	8	['Q60598', 'Q64727', 'Q64010', 'P60766', 'Q9D898']	5
GO:0097441	GO Component	70	Basal dendrite (7)	not significant	not significant	6.67466	7.17978	0.0338859	-0.00380107	0.13777	-0.330824	['Ykt6', 'Sh3gl2', 'Map1b', 'Nefh', 'Slc4a10', 'Map2', 'Enpp1']	['P20357', 'P06802', 'Q5DTL9']	3	['P20357', 'Q62420']	2
GO:0045178	GO Component	36.1963	Basal part of cell (118)	⬆synthesis	not significant	21.4819	9.36384	0.154649	0.0447765	-0.0867879	0.195006	['Cdh1', 'Flot1', 'Ace', 'Scrib', 'Abcc6', 'Aqp1', 'Slc1a3', 'Slc4a1', 'Hcn1', 'Ctnnb1', 'Lin7a', 'Atp2b1', 'Egfr', 'Abca8b', 'Abcc3', 'Slc7a8', 'Tfrc', 'Cxadr', 'Slc22a1', 'Hsp90ab1', 'Cdh2', 'Anxa1', 'Rab17', 'Atp1b1', 'Slc12a6', 'Lin7c', 'Slc23a2', 'Car2', 'Slc2a2', 'Slc6a9', 'Slc2a1', 'Slc9a1', 'Epb41', 'Cd38', 'Slc27a5', 'Stx4a', 'Slc27a1', 'Anxa2', 'Rasgrf1', 'Atp1b3', 'Trf', 'Slco1a1', 'My…	['Q8K440', 'P17426', 'Q62351', 'Q9R1S7', 'P58735', 'Q8JZS0', 'Q9QXZ6', 'Q9DCP2', 'Q9JM63', 'Q80U72', 'P14246', 'P48193', 'P10852', 'P35762', 'P06802', 'Q61165', 'E9Q557', 'P55012', 'Q8BHW2', 'P39447', 'Q8C8R3', 'P97370', 'Q3T9X0', 'Q5DTL9', 'P14094', 'Q9JIM1', 'Q9Z0P4', 'P17809', 'O70585']	29	['Q8C8R3', 'P70175', 'P17426', 'O70589', 'Q62351', 'Q9R1S7', 'G5E8K5', 'P18572', 'P10852', 'Q99MK8', 'Q80U72', 'P48193']	12
GO:0009925	GO Component	37.2937	Basal plasma membrane (113)	⬆synthesis	not significant	21.5339	9.27896	0.160459	0.0596002	-0.0876984	0.0941013	['Cdh1', 'Flot1', 'Ace', 'Scrib', 'Abcc6', 'Aqp1', 'Slc1a3', 'Slc4a1', 'Hcn1', 'Ctnnb1', 'Lin7a', 'Atp2b1', 'Egfr', 'Abca8b', 'Abcc3', 'Slc7a8', 'Tfrc', 'Cxadr', 'Slc22a1', 'Hsp90ab1', 'Cdh2', 'Anxa1', 'Rab17', 'Atp1b1', 'Slc12a6', 'Lin7c', 'Slc23a2', 'Car2', 'Slc2a2', 'Slc6a9', 'Slc2a1', 'Slc9a1', 'Epb41', 'Cd38', 'Slc27a5', 'Stx4a', 'Slc27a1', 'Anxa2', 'Rasgrf1', 'Atp1b3', 'Trf', 'Slco1a1', 'My…	['Q8K440', 'P17426', 'Q62351', 'Q9R1S7', 'P58735', 'Q8JZS0', 'Q9QXZ6', 'Q9DCP2', 'Q9JM63', 'Q80U72', 'P14246', 'P48193', 'P10852', 'P35762', 'P06802', 'Q61165', 'E9Q557', 'P55012', 'Q8BHW2', 'P39447', 'Q8C8R3', 'P97370', 'Q3T9X0', 'Q5DTL9', 'P14094', 'Q9JIM1', 'Q9Z0P4', 'P17809', 'O70585']	29	['Q8C8R3', 'P70175', 'P17426', 'O70589', 'Q62351', 'Q9R1S7', 'G5E8K5', 'P18572', 'P10852', 'Q99MK8', 'Q80U72', 'P48193']	12
GO:0016323	GO Component	37.7289	Basolateral plasma membrane (103)	⬆synthesis	not significant	17.6497	8.66184	0.130987	0.0596002	-0.0770891	0.0941013	['Cdh1', 'Flot1', 'Scrib', 'Abcc6', 'Aqp1', 'Slc1a3', 'Slc4a1', 'Hcn1', 'Ctnnb1', 'Lin7a', 'Atp2b1', 'Egfr', 'Abca8b', 'Abcc3', 'Slc7a8', 'Tfrc', 'Cxadr', 'Slc22a1', 'Hsp90ab1', 'Cdh2', 'Anxa1', 'Rab17', 'Atp1b1', 'Slc12a6', 'Lin7c', 'Slc23a2', 'Car2', 'Slc2a2', 'Slc6a9', 'Slc2a1', 'Slc9a1', 'Epb41', 'Cd38', 'Stx4a', 'Anxa2', 'Rasgrf1', 'Atp1b3', 'Slco1a1', 'Myo1d', 'Atp1a1', 'Palm', 'Slc7a5', 'C…	['Q8K440', 'P17426', 'Q62351', 'Q9R1S7', 'P58735', 'Q8JZS0', 'Q9QXZ6', 'Q9DCP2', 'Q9JM63', 'Q80U72', 'P14246', 'P48193', 'P10852', 'P35762', 'P06802', 'Q61165', 'E9Q557', 'P55012', 'P39447', 'Q8C8R3', 'P97370', 'Q3T9X0', 'Q5DTL9', 'P14094', 'Q9JIM1', 'Q9Z0P4', 'P17809']	27	['Q8C8R3', 'P70175', 'P17426', 'O70589', 'Q62351', 'Q9R1S7', 'G5E8K5', 'P18572', 'P10852', 'Q99MK8', 'Q80U72', 'P48193']	12
GO:0007610	GO Process	29.4511	Behavior (220)	not significant	⬆degradation	9.18351	19.2018	-0.0337947	0.0245618	-0.172461	0.00374288	['Actr2', 'Th', 'Ace', 'Uchl3', 'Braf', 'Ncstn', 'Adh1', 'Cstb', 'App', 'Slc1a3', 'Tpbg', 'Aprt', 'Sod2', 'Vdac3', 'Prrt1', 'Hdac2', 'Egfr', 'Adcy1', 'Pafah1b1', 'Lgmn', 'Hexb', 'Ndufs4', 'Glud1', 'Arf4', 'Itga5', 'Pde1b', 'Sod1', 'Sncg', 'Grm2', 'Npc1', 'Gnaq', 'Apba1', 'Cpt1a', 'Slc1a1', 'Fuom', 'Hprt', 'Prkar1b', 'Als2', 'Epha4', 'Parp1', 'Grin1', 'Scn2a', 'Snap25', 'Eif4e', 'Calb1', 'Brinp1',…	['Q99LX0', 'P12849', 'Q80TS3', 'P35438', 'Q61207', 'Q3TXX4', 'O89017', 'Q9JM63', 'Q9D5T0', 'Q08460', 'Q6URW6', 'P31648', 'P63005', 'Q91YI0', 'P97300', 'P42227', 'Q9R0P9', 'P06802', 'P11103', 'Q68ED2', 'Q8BNI4', 'Q9JLN9', 'Q6PIE5', 'Q9JHG6', 'P31786', 'Q9CQI3', 'P00329', 'P50114', 'P08228', 'P16330', 'Q9WTU3', 'Q5DTL9', 'Q9Z2Y3', 'Q60931', 'Q68ED7', 'O08529']	36	['Q9QYR6', 'Q99LX0', 'Q9D5T0', 'P47738', 'P10637', 'P61922', 'Q9JKB1', 'Q8CHC4', 'Q9Z0L0', 'Q9JIY5', 'P97300', 'Q6PIE5', 'P57716', 'Q8R5J9', 'Q9Z1B3', 'Q69ZK9', 'P09671', 'P50247', 'P21279', 'O89017', 'O55042', 'P62627', 'P97445', 'P50114', 'P08030', 'P01887', 'Q7TQF7', 'Q04690']	28
GO:0001662	GO Process	39.5349	Behavioral fear response (17)	not significant	⬇synthesis	7.17402	23.5647	0.0609593	-0.394507	-0.423152	-0.965489	['Vdac3', 'Slc1a1', 'Als2', 'Eif4e', 'Brinp1', 'Mecp2', 'Dpp4', 'Grin2b', 'Grm7', 'Usp46', 'Atp1a2', 'Gng7', 'Vdac1', 'Eif4g1', 'Dbi', 'Cacna1e', 'Grik2']	['Q68ED2', 'Q6PIE5', 'P31786', 'Q60931']	4	['Q6PIE5']	1
GO:0042537	GO Process	63.3333	Benzene-containing compound metabolic process (19)	not significant	not significant	6.63383	11.1438	0.0309471	0.725492	0.480439	0.342426	['Th', 'Haao', 'Gstm5', 'Gstm7', 'Acaa1b', 'Tdo2', 'Pon3', 'Fah', 'Got2', 'Aldh8a1', 'Kmo', 'Acaa1a', 'Ephx2', 'Ugt1a1', 'Aadat', 'Cyp4b1', 'Kyat3', 'Kyat1', 'Txnrd1']	['Q78JT3', 'P35505', 'Q80W21', 'P48776', 'Q9JMH6', 'Q8VCH0', 'P34914']	7	['Q8VCH0', 'P34914', 'P05202']	3
GO:0060020	GO Process	66.6667	Bergmann glial cell differentiation (8)	not significant	not significant	7.08295	11.6775	0.0799159	-0.430899	-0.421833	-0.176478	['Map2k1', 'Gpr37l1', 'Vim', 'Mapk3', 'Ptpn11', 'Gfap', 'Plpp3', 'Mapk1']	['Q63844', 'P03995']	2	['P03995', 'Q63844']	2
MMU-77346	Reactome	100	Beta oxidation of decanoyl-CoA to octanoyl-CoA-CoA (6)	not significant	not significant	8.10019	12.503	0.0484449	0.411533	0.461032	0.463352	['Echs1', 'Hadh', 'Mecr', 'Acadm', 'Hadhb', 'Hadha']	['Q99JY0']	1	['Q61425']	1
MMU-77350	Reactome	100	Beta oxidation of hexanoyl-CoA to butanoyl-CoA (5)	not significant	not significant	8.8074	8.2205	0.0823806	0.263798	0.195731	0.568699	['Echs1', 'Hadh', 'Acads', 'Hadhb', 'Hadha']	['Q99JY0']	1	['Q61425']	1
MMU-77310	Reactome	100	Beta oxidation of lauroyl-CoA to decanoyl-CoA-CoA (5)	not significant	not significant	6.88296	8.61884	-0.0332916	0.388586	0.215546	0.599437	['Echs1', 'Acadl', 'Hadh', 'Hadhb', 'Hadha']	['Q99JY0']	1	['Q61425', 'P51174']	2
MMU-77348	Reactome	100	Beta oxidation of octanoyl-CoA to hexanoyl-CoA (5)	not significant	not significant	8.46386	11.2406	0.0671148	0.472017	0.471068	0.463352	['Echs1', 'Hadh', 'Acadm', 'Hadhb', 'Hadha']	['Q99JY0']	1	['Q61425']	1
GO:0031698	GO Function	80	beta-2 adrenergic receptor binding (8)	not significant	not significant	6.95346	9.14108	-0.0297086	0.240114	0.189415	0.518675	['Ppp2ca', 'Slc9a3r1', 'Nedd4', 'Prkar2a', 'Gria1', 'Dlg4', 'Akap5', 'Gnas']	['Q6R0H7', 'P12367', 'P46935']	3	[]	0
mmu00410	KEGG	63.3333	beta-Alanine metabolism (19)	not significant	not significant	9.7765	10.9201	-0.0777597	-0.0405562	0.228821	0.216265	['Dpys', 'Ehhadh', 'Echs1', 'Aldh9a1', 'Gad2', 'Aldh2', 'Acads', 'Aldh1b1', 'Hibch', 'Aldh3b1', 'Acox1', 'Abat', 'Aldh7a1', 'Aldh3a2', 'Aldh6a1', 'Gad1', 'Mlycd', 'Hadha', 'Cndp2']	['Q9R0H0']	1	['Q9EQ20', 'P47738', 'P61922', 'Q9DBF1', 'Q99J39', 'Q8QZS1']	6
MMU-3858494	Reactome	55.9055	Beta-catenin independent WNT signaling (71)	⬇degradation	⬇degradation	22.9432	14.9613	0.2443	-0.1783	0.213005	-0.315755	['Ap2a2', 'Psmb4', 'Ctnnb1', 'Psmd2', 'Ap2m1', 'Rhoa', 'Psmb1', 'Psmd3', 'Psmd11', 'Rac3', 'Psmb6', 'Pfn1', 'Ap2b1', 'Calm3', 'Ubb', 'Psmc5', 'Psmd12', 'Psma6', 'Psmc1', 'Gng4', 'Psmd6', 'Psmc6', 'Psmb5', 'Psmd13', 'Psmd1', 'Psmb7', 'Psmd5', 'Psmd14', 'Psma7', 'Psmb2', 'Psmc2', 'Gnb2', 'Psmc4', 'Psma1', 'Psma4', 'Psmd7', 'Gng12', 'Psmd8', 'Ppp3ca', 'Cltb', 'Prkca', 'Prkcb', 'Psmc3', 'Psmd4', 'Daa…	['Q99JI4', 'P17426', 'P63213', 'Q8VDM4', 'Q8BG32', 'P17427', 'P62192', 'Q9DBG3', 'Q9WVJ2', 'P50153', 'P63216', 'Q68FD5', 'O35593', 'P63328', 'P97371', 'Q9DAS9', 'Q63810']	17	['P99026', 'P17426', 'P62962', 'Q9Z2U0', 'Q9DAS9', 'Q9Z1B3', 'P62334', 'P62881', 'P0CG50', 'P0CG49', 'P62983', 'Q9DBG3']	12
MMU-196299	Reactome	62.5	Beta-catenin phosphorylation cascade (10)	not significant	not significant	6.20071	12.4317	0.00912964	-0.399459	0.139344	-0.370349	['Ctnnb1', 'Ppp2r1a', 'Ppp2cb', 'Ppp2ca', 'Ppp2r5e', 'Ppp2r5b', 'Ppp2r5a', 'Ppp2r5c', 'Gsk3b', 'Csnk1a1']	['Q61151', 'Q6PD28', 'Q60996']	3	[]	0
GO:0048487	GO Function	43.1818	Beta-tubulin binding (19)	not significant	⬆synthesis	12.0855	13.4412	0.290514	-0.106242	0.39636	0.285077	['Akap1', 'Map1s', 'Cct5', 'Sncg', 'Arl8b', 'Hdac6', 'Tbca', 'Appl1', 'Sncb', 'Taok1', 'Vapb', 'Bcas3', 'Htt', 'Tbcd', 'Pex14', 'Lrpprc', 'Snca', 'Pdcd5', 'Gja1']	['Q8CCN5', 'P48428', 'Q8BYA0', 'Q5F2E8', 'Q8C052']	5	['Q91ZZ3', 'Q8C052', 'Q9CQW2', 'Q8CCN5', 'O55042']	5
MMU-194068	Reactome	54.5455	Bile acid and bile salt metabolism (24)	not significant	not significant	6.76097	6.20224	-0.0382126	0.569221	-0.016625	0.563299	['Ptgis', 'Abcc3', 'Akr1c6', 'Cyp46a1', 'Hsd17b4', 'Osbp', 'Cyp27a1', 'Cyp7a1', 'Scp2', 'Alb', 'Slc27a5', 'Hsd3b7', 'Cyp7b1', 'Baat', 'Slco1b2', 'Cyp8b1', 'Slc27a2', 'Amacr', 'Osbpl1a', 'Abcb11', 'Acox2', 'Cyp39a1', 'Slco1a4', 'Slc10a1']	['O09174', 'Q9JKJ9']	2	['Q64505']	1
GO:0008206	GO Process	56.6667	Bile acid metabolic process (17)	not significant	not significant	7.42666	6.24538	-0.0994852	0.856439	0.0316011	0.53229	['Acaa1b', 'Npc1', 'Hsd17b10', 'Cyp27a1', 'Abcd3', 'Cyp7a1', 'Scp2', 'Slc27a5', 'Cyp7b1', 'Baat', 'Acaa1a', 'Cyp8b1', 'Slc27a2', 'Sult2a8', 'Amacr', 'Abcb11', 'Cyp39a1']	['O08756', 'O09174', 'Q8VCH0', 'Q9JKJ9']	4	['Q8VCH0', 'Q64505']	2
mmu04976	KEGG	44.898	Bile secretion (44)	not significant	not significant	8.28689	8.35178	0.0586775	-0.0654169	-0.130192	-0.123139	['Abcb4', 'Aqp1', 'Prkacb', 'Prkaca', 'Abcb1b', 'Adcy1', 'Abcc3', 'Slc22a1', 'Abcc2', 'Atp1b1', 'Car2', 'Cyp7a1', 'Slc2a1', 'Slc9a1', 'Ugt2a3', 'Abcg2', 'Slc27a5', 'Atp1b3', 'Abcg8', 'Slco1a1', 'Ugt1a2', 'Atp1a1', 'Abcb1a', 'Baat', 'Slco1b2', 'Nceh1', 'Atp1b2', 'Ephx1', 'Sult2a8', 'Ugt2b5', 'Ugt1a1', 'Ugt1a9', 'Aqp4', 'Atp1a3', 'Atp1a2', 'Scarb1', 'Abcb11', 'Atp1a4', 'Ugt1a6a', 'Adcy5', 'Adcy9', …	['Q9QXZ6', 'Q7TMS5', 'Q8BLF1', 'Q62452', 'P05132', 'Q61165', 'Q6PIE5', 'Q8BWQ1', 'P97370', 'P14094', 'P17809']	11	['Q8BLF1', 'Q9DBM0', 'Q6PIE5', 'Q7TMS5', 'Q64505']	5
WP522	WikiPathways	53.3333	Biogenic amine synthesis (8)	not significant	not significant	8.12161	10.0466	0.177124	0.301854	0.433179	0.730936	['Th', 'Pah', 'Ache', 'Maoa', 'Gad2', 'Gad1', 'Comt', 'Ddc']	['P16331']	1	['O88533', 'P21836']	2
MMU-211859	Reactome	49.2754	Biological oxidations (102)	not significant	not significant	12.7382	8.08598	-0.102682	0.0546439	0.0604702	-0.0068839	['Cyp51', 'Cyp2f2', 'Cyp2c29', 'As3mt', 'Gstm5', 'Gstm3', 'Gstm7', 'Gstm1', 'Adh1', 'Cyp2a5', 'Adh5', 'Ptgis', 'Cyb5r3', 'Dpep1', 'Cyp46a1', 'Tpmt', 'Ugt3a1', 'Acy1', 'Hsp90ab1', 'Maoa', 'Gsto1', 'Paox', 'Cyp2e1', 'Gsta3', 'Cyp27a1', 'Mgst3', 'Acss1', 'Ggt7', 'Aadac', 'Gclm', 'Cyp7a1', 'Akr1a1', 'Ugdh', 'Aldh2', 'Cyp3a13', 'Gstk1', 'Ces1d', 'Cyb5b', 'Cyp1a2', 'Gclc', 'Marc1', 'Acsm1', 'Ugt1a2', '…	['Q91ZJ5', 'P58735', 'Q9R0P3', 'Q80W21', 'Q62452', 'A2AKQ0', 'P19639', 'P00329', 'P52840', 'Q9JKJ9', 'Q61133', 'O70475']	12	['Q8R164', 'P47738', 'Q91ZJ5', 'Q9Z0S1', 'P51855', 'P19157', 'Q99LB6', 'Q8VCR7', 'P50247', 'P10649', 'Q91VA0', 'Q64505', 'Q99NB1', 'P97494', 'P12791']	15
mmu01230	KEGG	70.1299	Biosynthesis of amino acids (54)	⬆degradation	not significant	27.1074	8.82139	-0.279426	0.0776175	0.0787126	-0.0236649	['Eno2', 'Cs', 'Pgam1', 'Aldoc', 'Shmt1', 'Arg1', 'Pah', 'Pfkl', 'Pgam2', 'Tkt', 'Aco2', 'Gpt', 'Acy1', 'Psat1', 'Aldh18a1', 'Got1', 'Shmt2', 'Taldo1', 'Cps1', 'Pycr2', 'Aldob', 'Psph', 'Bcat1', 'Prps1', 'Got2', 'Gpt2', 'Pkm', 'Pklr', 'Mat2b', 'Nags', 'Otc', 'Idh3g', 'Pfkm', 'Pcx', 'Phgdh', 'Eno1b', 'Pgk1', 'Glul', 'Aldoa', 'Mat2a', 'Idh1', 'Ass1', 'Aco1', 'Idh2', 'Asns', 'Cth', 'Gapdh', 'Pfkp', …	['Q8VBT2', 'P28271', 'P12382', 'Q91YI0', 'Q99K85', 'Q91WT9', 'Q8VCN5', 'P16331', 'P54071', 'O70250']	10	['Q99K85', 'P15105', 'P05064', 'Q99KI0', 'P40142', 'Q93092', 'O88844', 'P28271', 'O70250', 'P70404', 'Q99LB6', 'Q9D7G0', 'Q9CZN7', 'P05201', 'P05202', 'Q9D6R2', 'P17751']	17
mmu01040	KEGG	47.0588	Biosynthesis of unsaturated fatty acids (16)	⬆synthesis	not significant	15.4872	9.21407	0.170261	0.145561	0.297451	0.400801	['Acaa1b', 'Fads1', 'Tecr', 'Acot2', 'Hsd17b4', 'Fads2', 'Hsd17b12', 'Scp2', 'Scd1', 'Baat', 'Acaa1a', 'Hacd3', 'Hacd2', 'Acox1', 'Acot1', 'Acot7']	['Q9R0H0', 'Q8VCH0', 'Q8K2C9']	3	['Q91V12', 'Q8VCH0']	2
GO:0009058	GO Process	31.0904	Biosynthetic process (767)	⬆degradation	not significant	17.3601	9.08415	-0.0526457	0.140975	0.0365875	0.0528143	['Th', 'Gmpr', 'Ckmt1', 'Mcts1', 'Haao', 'Rpl13', 'Ddx3x', 'Agpat3', 'Ckb', 'Hars', 'Cyp51', 'Col1a1', 'Ddt', 'Abcd1', 'Gmpr2', 'Ndufa11', 'Mrpl4', 'Rps11', 'Ncstn', 'Gars', 'Man1a', 'Farsa', 'Gcdh', 'Gys1', 'Gstm7', 'Gstm1', 'Eif3g', 'Adh1', 'G6pdx', 'Eno2', 'Lpcat3', 'Prpsap2', 'Lbr', 'Slc1a3', 'Ndufs3', 'Gcat', 'Srm', 'Aprt', 'Qars', 'Pip4k2a', 'Tph2', 'Sod2', 'Ctnnb1', 'Eif1b', 'Mrpl49', 'Rpl…	['Q63844', 'E9Q414', 'Q99LX0', 'P63242', 'Q9CQT1', 'Q8K440', 'Q9JJL8', 'Q91YN5', 'A2AS89', 'Q501J6', 'O09167', 'Q91ZJ5', 'P63323', 'P15532', 'Q9DCH4', 'Q9CR21', 'Q8VBT2', 'P62301', 'Q99JX4', 'Q9CXW4', 'Q3THG9', 'Q9CQQ7', 'O70492', 'Q78JT3', 'P97461', 'P62852', 'Q9CQC7', 'Q569Z6', 'Q9CQN6', 'P35438', 'P25911', 'Q9DCZ1', 'Q9ESW4', 'Q8BIJ6', 'P60229', 'P52019', 'Q99LC3', 'Q61503', 'P62717', 'O54865'…	120	['Q99K85', 'Q9JHU9', 'P62264', 'O09167', 'P61358', 'E9Q3L2', 'P67984', 'Q9DC70', 'Q99LX0', 'P15105', 'Q3U5Q7', 'O54734', 'Q99J77', 'P63325', 'Q3TW96', 'P05064', 'Q9CWS0', 'P58044', 'Q8CIG8', 'P61255', 'Q63844', 'P62754', 'P62900', 'Q8BMF4', 'Q9CQR2', 'P61458', 'P61922', 'P99027', 'Q9Z2M7', 'Q3THG9', 'P84099', 'Q9CZM2', 'Q91ZJ5', 'P40142', 'Q8K0D5', 'Q9DBG6', 'Q91V12', 'Q9Z0S1', 'P25444', 'Q9DBF1'…	169
GO:0098588	GO Component	33.0489	Bounding membrane of organelle (581)	not significant	⬆degradation	6.24692	13.7611	-0.00219058	-0.0128833	-0.085696	0.0520159	['Gnai3', 'Th', 'Rab5b', 'Pxmp4', 'Hip1r', 'Ftcd', 'Uba1', 'Ccdc47', 'Abcd1', 'Bcap31', 'Acp2', 'Ykt6', 'Tmed5', 'Pex6', 'Ap2a2', 'Ap1m1', 'Rab8a', 'Sh3gl1', 'Ncstn', 'Abcb4', 'Man1a', 'Phb2', 'Atp6v1f', 'Coro1c', 'Aqp1', 'Sgta', 'Ndrg1', 'Stx1a', 'Snx6', 'Tomm40l', 'Atp6v1b2', 'Ap2m1', 'Syngr3', 'Nutf2', 'Vdac3', 'Abcb1b', 'Ap1b1', 'Syn2', 'Syngr1', 'Snap47', 'Atp6v0d1', 'Chp1', 'Tsg101', 'Surf4…	['O35643', 'Q9D1C8', 'Q9CQC9', 'P50518', 'P17426', 'Q62351', 'Q9D1K2', 'P15532', 'O70579', 'Q8R1T4', 'P28652', 'Q9JME5', 'O70492', 'P97441', 'P61211', 'Q8JZS0', 'Q923T9', 'Q8C754', 'P14824', 'P35288', 'Q8BZA9', 'Q6P069', 'O35387', 'P35438', 'Q3TXX4', 'O54774', 'P97858', 'P17047', 'P17427', 'Q9CWK8', 'O89079', 'Q9JJ59', 'Q8R0H9', 'Q9D387', 'Q8K400', 'Q9D5T0', 'P62858', 'Q6PHU5', 'O88741', 'P22892'…	102	['Q7TSJ2', 'O88935', 'Q9ES97', 'P61358', 'E9Q3L2', 'P26883', 'P53994', 'Q9D5T0', 'P14824', 'P03995', 'Q9CQ22', 'P08556', 'Q62277', 'Q64332', 'Q8BGH2', 'Q8VEH3', 'Q91VR7', 'Q9CZR3', 'P17426', 'Q8BG39', 'Q62418', 'P46638', 'Q9CR95', 'P58281', 'O70589', 'O35387', 'Q9DBG6', 'O70579', 'Q9D024', 'Q8VD37', 'O35114', 'P97858', 'P35282', 'O55242', 'Q9CWK8', 'P60521', 'Q8BGD5', 'O70493', 'Q62419', 'Q8VD31'…	109
GO:0007420	GO Process	25.4321	Brain development (206)	not significant	not significant	7.33019	10.1595	-0.0175611	0.0192481	-0.0854502	0.0164181	['Th', 'Cdh1', 'Ckb', 'Ace', 'Scrib', 'Ncstn', 'Aqp1', 'Map2k1', 'App', 'Pafah1b3', 'Napa', 'Crkl', 'Qars', 'Ctnnb1', 'Rhoa', 'Atp6v0d1', 'Hspa8', 'Top2b', 'Crk', 'Rac3', 'Sept4', 'Map1s', 'Ubb', 'Hdac2', 'Fabp7', 'Atp2b1', 'Macroh2a2', 'Egfr', 'Adcy1', 'Pafah1b1', 'Ndufs4', 'Glud1', 'Dpysl2', 'Nefl', 'Gart', 'Kif5b', 'Cdh2', 'Bag6', 'Gnaq', 'Vps51', 'Slc1a1', 'Baiap2', 'Hprt', 'Atic', 'Fcgr2b', …	['A2ALU4', 'Q9JLM8', 'Q91ZJ5', 'Q80TS3', 'Q9DCP2', 'P35438', 'Q61207', 'Q3TXX4', 'P51880', 'P70398', 'Q91Z67', 'Q80U72', 'Q3UYG8', 'P63005', 'P61961', 'P62259', 'Q64737', 'Q8QZT1', 'Q91WT9', 'P70206', 'Q9ES97', 'Q9D5V5', 'Q9QZQ1', 'Q9JM52', 'Q6PIE5', 'Q61361', 'P31786', 'Q9CQ69', 'Q9WUP7', 'P63328', 'P16330', 'Q5DTL9', 'Q8C052', 'Q8BJI1', 'Q8R1A4', 'Q80UG2', 'Q8CFE4', 'Q61879', 'P17809']	39	['Q9JLM8', 'Q9ES97', 'P61961', 'B9EJA2', 'Q61205', 'O54829', 'P61922', 'Q9CQ69', 'Q91ZJ5', 'Q8C052', 'Q61206', 'Q8CHC4', 'Q64010', 'Q9JIY5', 'Q9WUP7', 'Q9JM52', 'P33173', 'Q8BTM8', 'Q99P72', 'P54869', 'Q8CFE4', 'Q6PIE5', 'P61979', 'P57716', 'Q9Z1B3', 'Q69ZK9', 'Q60972', 'Q60668', 'P0CG49', 'P21279', 'A2ALU4', 'P97445', 'Q91VF2', 'Q8K3E5', 'Q60597', 'Q80U72', 'Q3UHC7', 'Q8BLQ9', 'Q3UYG8', 'Q91Z31'…	42
GO:0009083	GO Process	90.4762	Branched-chain amino acid catabolic process (19)	⬇synthesis	not significant	26.1007	11.4305	-0.341547	-0.264256	-0.201958	-0.222996	['Dbt', 'Acadsb', 'Auh', 'Mccc2', 'Hsd17b10', 'Ivd', 'Mccc1', 'Hmgcl', 'Hibadh', 'Bcat1', 'Acat1', 'Hibch', 'Acad8', 'Slc25a44', 'Bckdk', 'Bckdha', 'Aldh6a1', 'Dld', 'Bckdhb']	['Q3ULD5', 'Q8QZT1', 'Q9JLZ3', 'O08756', 'O55028']	5	['Q9JHI5', 'Q9EQ20', 'Q6P3A8', 'Q99L13', 'Q3ULD5', 'Q9D7B6', 'Q8QZS1']	7
MMU-70895	Reactome	90	Branched-chain amino acid catabolism (18)	⬇synthesis	not significant	24.2902	9.89685	-0.314306	-0.194194	-0.160036	-0.14924	['Dbt', 'Acadsb', 'Auh', 'Mccc2', 'Hsd17b10', 'Echs1', 'Ivd', 'Mccc1', 'Hibadh', 'Bcat1', 'Acat1', 'Hibch', 'Acad8', 'Bckdk', 'Bckdha', 'Aldh6a1', 'Dld', 'Bckdhb']	['Q3ULD5', 'Q8QZT1', 'Q9JLZ3', 'O08756', 'O55028']	5	['Q9JHI5', 'Q9EQ20', 'Q6P3A8', 'Q99L13', 'Q3ULD5', 'Q9D7B6', 'Q8QZS1']	7
GO:0009081	GO Process	84	Branched-chain amino acid metabolic process (21)	⬇synthesis	not significant	21.2799	10.8169	-0.424894	-0.264256	-0.170816	-0.222996	['Dbt', 'Acadsb', 'Auh', 'Mccc2', 'Hsd17b10', 'Ivd', 'Mccc1', 'Hmgcl', 'Hibadh', 'Bcat1', 'Acat1', 'Hibch', 'Acad8', 'Slc25a44', 'Bckdk', 'Bckdha', 'Aldh6a1', 'Ilvbl', 'Dld', 'Bckdhb', 'Sds']	['Q3ULD5', 'Q8VBT2', 'Q8QZT1', 'Q9JLZ3', 'O08756', 'Q8BU33', 'O55028']	7	['Q9JHI5', 'Q9EQ20', 'Q6P3A8', 'Q99L13', 'Q3ULD5', 'Q9D7B6', 'Q8QZS1']	7
GO:0005903	GO Component	35.7616	Brush border (54)	⬇degradation	not significant	13.0236	10.1709	0.145116	-0.519752	0.183819	-0.475774	['Ace', 'Flii', 'Aqp1', 'Capza2', 'Myh9', 'Myo1b', 'Gipc1', 'Gna13', 'Slc9a3r1', 'Actn1', 'Vcl', 'Soat2', 'Hsp90ab1', 'Add3', 'Abcc2', 'Slc2a2', 'Enpep', 'Capzb', 'Abcg2', 'Myo6', 'Myo1d', 'Abcb1a', 'Myl12b', 'Myh14', 'Flnb', 'Ezr', 'Actn4', 'Prkcb', 'Plec', 'Lima1', 'Slc27a4', 'Rapgef4', 'Pls1', 'Hsp90aa1', 'Mttp', 'Car4', 'Myh10', 'Shank2', 'Capza1', 'Pdzk1', 'Anpep', 'Coro2a', 'Myo1c', 'Snx5',…	['Q9JIL4', 'P47753', 'Q60605', 'P47757', 'Q7TMS5', 'Q6URW6', 'P47754', 'P14246', 'P46735', 'Q9ERG0', 'Q80X90', 'Q9JJ28', 'Q64727', 'Q61879']	14	['Q3THE2', 'Q9QYB5', 'Q64727', 'Q8BTM8', 'P46735', 'Q9ERG0', 'Q9JMH9', 'O08638', 'Q9JIL4', 'P47754', 'P47757', 'Q7TMS5', 'Q60605']	13
mmu00650	KEGG	64.2857	Butanoate metabolism (18)	not significant	not significant	9.75213	9.6628	-0.0652034	0.141726	0.132644	0.382449	['Acat2', 'L2hgdh', 'Ehhadh', 'Echs1', 'Gad2', 'Hadh', 'Hmgcl', 'Acads', 'Acat1', 'Acsm1', 'Aldh5a1', 'Abat', 'Hmgcs2', 'Gad1', 'Oxct1', 'Bdh1', 'Hadha', 'Hmgcs1']	['Q8QZT1']	1	['P61922', 'Q61425', 'P54869', 'Q91VA0']	4
GO:0015740	GO Process	44.4444	C4-dicarboxylate transport (12)	not significant	⬇synthesis	6.31876	15.968	0.0138047	-0.155688	-0.4916	-0.16043	['Slc1a3', 'Slc25a11', 'Slc25a22', 'Slc1a1', 'Slc25a10', 'Gfap', 'Slc1a2', 'Lrrc8a', 'Slc1a4', 'Slc25a18', 'Slc25a12', 'Slc25a13']	['O35874', 'P03995']	2	['P03995', 'O35874']	2
MMU-4086398	Reactome	34.7826	Ca2+ pathway (16)	⬇degradation	not significant	15.8111	6.26089	0.570763	-0.091347	-0.0123541	-0.28005	['Ctnnb1', 'Calm3', 'Gng4', 'Gnb2', 'Gng12', 'Ppp3ca', 'Gng3', 'Gng7', 'Ppp3r1', 'Camk2a', 'Plcb1', 'Gng2', 'Ppp3cb', 'Gnb1', 'Gnao1', 'Gnb5']	['P63213', 'P50153', 'P63216', 'P63328', 'Q9DAS9', 'Q63810']	6	['Q9DAS9', 'Q9Z1B3', 'P62881']	3
MMU-111996	Reactome	64.2857	Ca-dependent events (18)	not significant	not significant	7.3282	6.15649	0.054733	-0.292864	0.010762	-0.315104	['Prkacb', 'Prkaca', 'Calm3', 'Adcy1', 'Pde1b', 'Prkar1b', 'Prkar2a', 'Prkar2b', 'Camk4', 'Prkca', 'Mapk1', 'Grk2', 'Prkcg', 'Pde1a', 'Prkar1a', 'Camkk2', 'Adcy5', 'Adcy9']	['P12849', 'P05132', 'P12367']	3	['Q99MK8']	1
GO:0005246	GO Function	41.8605	Calcium channel regulator activity (18)	not significant	not significant	11.4664	6.32349	0.177117	0.19548	0.0189917	-0.313786	['Grm3', 'Stx1a', 'Calm3', 'Grm2', 'Gnb2', 'Itpr1', 'Stim1', 'Phpt1', 'Slc30a1', 'Hpcal4', 'Grm7', 'Prkcb', 'Ywhae', 'Pacsin3', 'Nrxn2', 'Nrxn1', 'Nrxn3', 'Cacng8']	['Q99JB8', 'P62259', 'P70302', 'Q68ED2']	4	['Q9DAK9', 'Q99JB8']	2
GO:0055074	GO Process	30.3644	Calcium ion homeostasis (75)	not significant	not significant	7.07357	7.49012	0.0237462	-0.0768919	-0.0648244	-0.140973	['Ncs1', 'Ccdc47', 'Bcap31', 'Abcc6', 'Calb2', 'App', 'Letm1', 'Plcd1', 'Nol3', 'Fis1', 'Atp2b1', 'Micu1', 'Mcu', 'Atp2a3', 'Ryr2', 'Hexb', 'Ank', 'Smdt1', 'Rgn', 'Afg3l2', 'Maip1', 'Atp1b1', 'Grin1', 'F2', 'Calb1', 'Stoml2', 'Mfn2', 'Atp2a2', 'Itpr1', 'Bax', 'Stim1', 'Atp13a1', 'Cul5', 'Nt5e', 'Grm1', 'Sv2a', 'Slc25a23', 'Slc30a1', 'Gria1', 'Pygm', 'S100b', 'Wfs1', 'Grin2b', 'Prkca', 'Vapb', 'An…	['Q9R1S7', 'P14824', 'P35438', 'Q61503', 'P62259', 'Q8BNY6', 'P70302', 'Q6R0H7', 'Q80U63', 'P97300', 'P19221', 'P06802', 'Q9D5V5', 'Q07076', 'Q8C8R3', 'Q6GQS1', 'P50114', 'Q9Z2I0', 'P14094', 'Q80XR2']	20	['Q8C8R3', 'P14824', 'Q8BNY6', 'Q9D024', 'Q99JB2', 'P97300', 'Q9R1S7', 'Q8R3B1', 'Q6GQS1', 'Q61503', 'P97445', 'Q9JIS5', 'P50114', 'Q9Z2I0', 'Q9DB10']	15
GO:0070588	GO Process	28.169	Calcium ion transmembrane transport (60)	not significant	⬇synthesis	9.02502	17.8691	-0.0667334	-0.310162	-0.334322	-0.411132	['Ncs1', 'Letm1', 'Nol3', 'Trpv2', 'Cacng2', 'Atp2b1', 'Micu1', 'Mcu', 'Atp2a3', 'Ryr2', 'Ero1l', 'Cacna2d3', 'Smdt1', 'Afg3l2', 'Maip1', 'Slc25a25', 'Grin1', 'Itgav', 'Anxa5', 'Tmem38b', 'Stoml2', 'Cdk5', 'Atp2a2', 'P2rx4', 'Sec61a1', 'Itpr1', 'Bax', 'Stim1', 'Gpm6a', 'Anxa2', 'Opa1', 'Fkbp1a', 'Slc25a23', 'Cacna2d1', 'Itpr2', 'Grin2b', 'Grm7', 'Micu3', 'Asph', 'Cacnb4', 'Bak1', 'Cacng3', 'Atp2c…	['A2ASZ8', 'P14824', 'P35438', 'P35802', 'Q8BNY6', 'P70302', 'Q68ED2', 'Q6GQS1', 'Q9Z2I0', 'Q80XR2']	10	['P26883', 'P14824', 'P48036', 'Q8BNY6', 'P58281', 'Q99JB2', 'Q8BTM8', 'Q9DAV9', 'Q6GQS1', 'P97445', 'Q9Z2I0', 'Q9DB10']	12
GO:0015085	GO Function	31.0606	Calcium ion transmembrane transporter activity (41)	not significant	not significant	6.25623	9.54868	0.00742128	-0.336559	-0.148805	-0.192707	['Ncs1', 'Letm1', 'Trpv2', 'Cacng2', 'Atp2b1', 'Mcu', 'Atp2a3', 'Ryr2', 'Cacna2d3', 'Grin1', 'Itgav', 'Anxa5', 'Cdk5', 'Atp2a2', 'P2rx4', 'Sec61a1', 'Itpr1', 'Stim1', 'Gpm6a', 'Anxa2', 'Cacna2d1', 'Itpr2', 'Grin2b', 'Grm7', 'Cacnb4', 'Cacng3', 'Atp2c1', 'Atp2b2', 'Slc24a2', 'Anxa6', 'Cacna1a', 'Rasa3', 'Atp2b4', 'Cacna2d2', 'Slc8a1', 'Cacng8', 'Erc1', 'Cacna1e', 'Tmco1', 'Grin2a', 'Slc8a2']	['P14824', 'P35438', 'P35802', 'Q8BNY6', 'P70302', 'Q68ED2', 'Q9Z2I0', 'Q80XR2']	8	['P14824', 'P48036', 'Q8BNY6', 'P97445', 'Q9Z2I0']	5
GO:0006816	GO Process	27.8195	Calcium ion transport (74)	not significant	⬇synthesis	7.66904	14.1351	-0.0329101	-0.257884	-0.227685	-0.355574	['Ncs1', 'Letm1', 'Nol3', 'Trpv2', 'Cacng2', 'Atp2b1', 'Micu1', 'Mcu', 'Atp2a3', 'Ryr2', 'Ero1l', 'Cacna2d3', 'Smdt1', 'Afg3l2', 'Maip1', 'Slc25a25', 'Grin1', 'Itgav', 'Anxa5', 'Tmem38b', 'Stoml2', 'Cdk5', 'Atp2a2', 'P2rx4', 'Sec61a1', 'Itpr1', 'Bax', 'Stim1', 'Gpm6a', 'Anxa2', 'Opa1', 'Fkbp1a', 'Slc25a23', 'Slc30a1', 'Cacna2d1', 'Itpr2', 'Ppp3ca', 'Zmpste24', 'Grin2b', 'Grm7', 'Prkcb', 'Micu3', …	['P28652', 'A2ASZ8', 'Q923T9', 'P14824', 'Q6P069', 'P35438', 'P35802', 'Q8BNY6', 'P70302', 'Q68ED2', 'P63328', 'Q6GQS1', 'Q9Z2I0', 'Q80XR2']	14	['P26883', 'P14824', 'P48036', 'Q8BNY6', 'P58281', 'O70589', 'Q99JB2', 'Q8BTM8', 'Q9DAV9', 'Q6GQS1', 'P28652', 'P97445', 'Q9Z2I0', 'Q9DB10']	14
GO:0048791	GO Process	66.6667	Calcium ion-regulated exocytosis of neurotransmitter (12)	not significant	not significant	9.85755	6.67979	-0.0710566	-0.185909	-0.0897769	0.0927542	['Snap25', 'Unc13a', 'Rims2', 'Cadps', 'Syt5', 'Stxbp1', 'Rims1', 'Syt1', 'Stx1b', 'Cacna1a', 'Syt2', 'Syt7']	['Q80TJ1', 'Q99NE5']	2	['P97445']	1
WP553	WikiPathways	43.75	Calcium regulation in cardiac cells (63)	⬇degradation	not significant	18.2696	6.19305	0.212938	-0.152592	-0.00614569	-0.225607	['Gnai3', 'Calr', 'Prkacb', 'Ywhab', 'Ywhah', 'Calm3', 'Atp2b1', 'Adcy1', 'Atp2a3', 'Gng4', 'Ryr2', 'Ywhaz', 'Gnaq', 'Prkar1b', 'Atp1b1', 'Atp2a2', 'Itpr1', 'Camk1', 'Atp1b3', 'Prkar2a', 'Gnaz', 'Fkbp1a', 'Prkar2b', 'Gna11', 'Camk4', 'Gng12', 'Atp1b2', 'Itpr2', 'Ywhag', 'Gnai2', 'Prkca', 'Rgs14', 'Prkcb', 'Ywhae', 'Camk2g', 'Gnai1', 'Camk2b', 'Gng3', 'Prkce', 'Arrb1', 'Gng7', 'Prkcg', 'Atp2b2', '…	['P63213', 'P28652', 'P12849', 'Q923T9', 'P14824', 'Q9CQV8', 'P62259', 'Q6R0H7', 'P50153', 'P12367', 'P63216', 'P97370', 'Q9DAS9', 'P14094']	14	['P26883', 'P14824', 'O54829', 'Q9DAS9', 'Q9CQV8', 'P62881', 'P21279', 'P28652', 'P97445']	9
mmu04020	KEGG	28.2723	Calcium signaling pathway (54)	not significant	not significant	10.4309	7.32622	0.0846938	-0.204077	-0.0587829	-0.283713	['Prkacb', 'Prkaca', 'Vdac3', 'Plcd1', 'Slc25a5', 'Calm3', 'Atp2b1', 'Mcu', 'Egfr', 'Adcy1', 'Atp2a3', 'Ryr2', 'Vdac2', 'Ptk2b', 'Pde1b', 'Gnal', 'Gnaq', 'Grin1', 'Itpka', 'Cd38', 'Atp2a2', 'Itpr1', 'Camk1', 'Stim1', 'Slc25a4', 'Grm1', 'Gna11', 'Camk4', 'Itpr2', 'Phkb', 'Ppp3ca', 'Prkca', 'Prkcb', 'Camk2g', 'Calml3', 'Asph', 'Prkcg', 'Plcg1', 'Pde1a', 'Vdac1', 'Ppp3r1', 'Camk2a', 'Sphk2', 'Plcb1'…	['Q923T9', 'P35438', 'P70302', 'P05132', 'P63328', 'Q60931', 'Q63810', 'Q60930']	8	['Q9Z1B3', 'Q8R3B1', 'Q8R071', 'P21279', 'Q9QVP9', 'P97445']	6
GO:0005544	GO Function	48.1481	Calcium-dependent phospholipid binding (26)	not significant	⬇degradation	6.35354	13.7874	0.0151954	-0.525458	0.642892	-0.478056	['Plcd1', 'Anxa11', 'Cpne5', 'Anxa1', 'Esyt1', 'Anxa5', 'Cpne3', 'Pclo', 'Anxa3', 'Anxa2', 'Cpne9', 'Cpne2', 'Cpne4', 'Syt12', 'Anxa7', 'Syt5', 'Cpne6', 'Rph3a', 'Esyt2', 'Syt1', 'Anxa6', 'Cpne1', 'Anxa4', 'Syt3', 'Syt2', 'Syt7']	['P14824', 'P97384', 'Q07076', 'Q920N7']	4	['P14824', 'P48036', 'Q1RLL3', 'Q9QYX7', 'Q8R3B1', 'P97429', 'Q8C166', 'P47708']	8
GO:0048306	GO Function	40.4255	Calcium-dependent protein binding (38)	not significant	⬇degradation	12.7798	13.8405	0.179251	0.0877144	0.380945	-0.174132	['Stx1a', 'Syn2', 'Chp1', 'Tsg101', 'Rac3', 'Calm3', 'Ddx5', 'Vamp2', 'Pdcd6', 'Anxa11', 'Anxa1', 'Mbl2', 'Cplx2', 'Snap25', 'Cpne3', 'Slc9a1', 'Anxa3', 'Anxa2', 'Myo1d', 'Alg2', 'S100a13', 'S100b', 'Wfs1', 'S100a1', 'Grm7', 'Anxa7', 'Syn1', 'Sec31a', 'Syt1', 'Anxa6', 'Pdcd6ip', 'Anxa4', 'Pef1', 'Myo5a', 'Hnrnpm', 'Nos1', 'Nrxn1', 'Vps37c']	['P14824', 'P97384', 'P84086', 'Q61165', 'Q9DBE8', 'Q68ED2', 'P12815', 'Q07076', 'P50114', 'Q9WU78']	10	['O88935', 'P14824', 'Q64332', 'P97429', 'P50114', 'P63044']	6
GO:0017156	GO Process	53.0612	Calcium-ion regulated exocytosis (26)	not significant	not significant	11.0212	8.38713	-0.118914	-0.0938612	-0.152602	0.156724	['Stx1a', 'Syn2', 'Myh9', 'Cadps2', 'Vamp2', 'Snap25', 'Unc13a', 'Vamp3', 'Arl8b', 'Rims2', 'Vamp7', 'Syt12', 'Cadps', 'Rap1b', 'Syt5', 'Rapgef4', 'Stxbp1', 'Rims1', 'Syt1', 'Stx1b', 'Rab3a', 'Syt3', 'Cacna1a', 'Syt2', 'Ppp3cb', 'Syt7']	['Q80TJ1', 'Q99NE5', 'P63011', 'Q920N7']	4	['Q64332', 'Q9CQW2', 'P70280', 'P63011', 'P97445', 'P63044']	6
GO:0005516	GO Function	42.3469	Calmodulin binding (83)	not significant	not significant	6.61356	8.25972	-0.0166677	-0.396932	0.0733226	-0.205596	['Sptbn1', 'Strn3', 'Myh9', 'Myo1b', 'Strn4', 'Atp2b1', 'Egfr', 'Adcy1', 'Ddx5', 'Vamp2', 'Ryr2', 'Pde1b', 'Add3', 'Grin1', 'Itpka', 'Cnn3', 'Ndufaf4', 'Unc13a', 'Slc9a1', 'Epb41', 'Camk1', 'Akap12', 'Myo6', 'Camk1d', 'Myo1d', 'Camkv', 'Sntb1', 'Eef1a1', 'Map6d1', 'Myh14', 'Mbp', 'Camk4', 'Wfs1', 'Phkb', 'Ppp3ca', 'Pik3r1', 'Pcp4', 'Kcnq3', 'Atpif1', 'Grm7', 'Iqgap2', 'Nrgn', 'Camk2g', 'Pcyt1a', …	['P28652', 'Q923T9', 'P35438', 'Q9D1H6', 'Q6URW6', 'P20357', 'P48193', 'P46735', 'Q8VCN5', 'Q61235', 'Q61165', 'P16546', 'Q68ED2', 'P39447', 'Q9JKF1', 'P63328', 'Q14BB9', 'Q61879']	18	['Q7TSJ2', 'P20357', 'P04370', 'Q80VC9', 'Q9QYC0', 'Q9QYB5', 'P63054', 'P16546', 'Q9QYB8', 'O70589', 'Q9WTQ5', 'P46735', 'Q9Z1B3', 'Q8R071', 'O08638', 'P28652', 'P97445', 'Q3UHL1', 'P63044', 'P48193']	20
MMU-111933	Reactome	65.3846	Calmodulin induced events (17)	not significant	not significant	7.40032	6.09025	0.0616343	-0.353694	0.00731874	-0.336514	['Prkacb', 'Prkaca', 'Calm3', 'Adcy1', 'Pde1b', 'Prkar1b', 'Prkar2a', 'Prkar2b', 'Camk4', 'Prkca', 'Grk2', 'Prkcg', 'Pde1a', 'Prkar1a', 'Camkk2', 'Adcy5', 'Adcy9']	['P12849', 'P05132', 'P12367']	3	['Q99MK8']	1
MMU-901042	Reactome	100	Calnexin/calreticulin cycle (7)	⬇synthesis	⬇synthesis	24.4922	15.6868	-0.190835	-0.0253867	-0.46526	-0.104535	['Calr', 'Ubb', 'Pdia3', 'Gm11808', 'Rps27a', 'Ubc', 'Canx']	['P27773']	1	['P0CG50', 'P0CG49', 'P62983']	3
GO:0044305	GO Component	62.069	Calyx of Held (18)	not significant	not significant	7.13014	9.86111	0.0343276	-0.184269	-0.130605	-0.0983838	['Ncs1', 'Cplx2', 'Calb1', 'Unc13a', 'Tprgl', 'Git1', 'Cplx1', 'Kcna2', 'Kcna1', 'Prkca', 'Prkcb', 'Actg1', 'Atp1a3', 'Sept5', 'Prkcg', 'Actb', 'Itsn1', 'Nos1']	['Q9Z0R4', 'P63040', 'Q8BNY6', 'P84086']	4	['Q8BNY6', 'Q9Z0R4']	2
mmu04024	KEGG	29.1262	cAMP signaling pathway (60)	not significant	not significant	9.19571	9.58861	0.0724144	0.0474133	-0.132286	-0.0321659	['Gnai3', 'Braf', 'Map2k1', 'Prkacb', 'Prkaca', 'Rhoa', 'Ppp1cb', 'Rac3', 'Calm3', 'Atp2b1', 'Adcy1', 'Rock2', 'Atp2a3', 'Ryr2', 'Gabbr1', 'Gria4', 'Atp1b1', 'Grin1', 'Slc9a1', 'Atp2a2', 'Pak1', 'Atp1b3', 'Ppp1ca', 'Atp1a1', 'Rras', 'Gria1', 'Camk4', 'Atp1b2', 'Mapk3', 'Pik3r1', 'Gnai2', 'Grin2b', 'Acox1', 'Mapk1', 'Rap1b', 'Ppp1r12a', 'Camk2g', 'Gnai1', 'Gria2', 'Gria3', 'Calml3', 'Ppp1r1b', 'At…	['Q63844', 'Q923T9', 'P35438', 'P05132', 'Q61165', 'Q9QZQ1', 'Q6PIE5', 'Q9R0H0', 'P97370', 'Q63932', 'Q9WV18', 'P14094']	12	['Q63844', 'Q6PIE5', 'Q9Z2W9']	3
GO:0005952	GO Component	66.6667	cAMP-dependent protein kinase complex (6)	not significant	not significant	9.40211	6.31404	-0.12896	-0.471186	-0.0379518	-0.386649	['Prkacb', 'Prkaca', 'Prkar1b', 'Prkar2a', 'Prkar2b', 'Prkar1a']	['P12849', 'P05132', 'P12367']	3	[]	0
GO:0061621	GO Process	76.4706	Canonical glycolysis (13)	⬇synthesis	not significant	14.6181	12.0207	-0.158685	-0.0577456	-0.15873	0.13642	['Eno2', 'Pfkl', 'Pgam2', 'Pkm', 'Gpi1', 'Pfkm', 'Eno1b', 'Pgk1', 'Aldoa', 'Hk1', 'Gapdh', 'Pfkp', 'Tpi1']	['P12382', 'O70250']	2	['P05064', 'O70250', 'P17710', 'P17751']	4
MMU-72737	Reactome	78.6325	Cap-dependent Translation Initiation (92)	not significant	⬆degradation	6.66953	21.2799	0.0111878	0.271284	-0.205338	0.147429	['Rpl13', 'Pabpc1', 'Rps11', 'Eif3g', 'Rplp1', 'Rps18', 'Rpl19', 'Ubb', 'Eif3h', 'Eif3e', 'Rpl24', 'Eif3a', 'Rps26', 'Eif5b', 'Eif3m', 'Eif3j1', 'Rps3a1', 'Eif4e', 'Rpl6', 'Eif3c', 'Rps3', 'Eif3f', 'Rps4x', 'Rpl4', 'Rpsa', 'Eif3l', 'Rpl21', 'Rpl22l1', 'Rpl10a', 'Eif3j2', 'Rps23', 'Rpl18a', 'Rps21', 'Eif2s3x', 'Rps27rt', 'Eif3k', 'Rps15', 'Eif2s1', 'Rpl7', 'Rps7', 'Rpl15', 'Rps25', 'Rps17', 'Rpl3'…	['O09167', 'P63323', 'Q9DCH4', 'P62301', 'Q99JX4', 'Q9CXW4', 'P97461', 'P62852', 'P60229', 'P62717', 'P62858', 'Q91WK2', 'P62242', 'P84099', 'Q9CR57', 'Q8JZQ9', 'Q61749']	17	['P62264', 'O09167', 'P29341', 'P61358', 'P67984', 'P63325', 'P61255', 'P62754', 'P62900', 'Q9CQR2', 'P99027', 'P84099', 'Q9CZM2', 'P25444', 'Q9CXW4', 'P62908', 'P27659', 'Q9JJI8', 'P62270', 'P14131', 'Q8BP67', 'P62702', 'P0CG49', 'P62242', 'P14115', 'Q99JX4', 'P63323', 'P14869', 'Q9D8E6', 'Q3UGC7', 'Q66JS6', 'Q6ZWX6', 'Q6ZWN5', 'P35979']	34
GO:0030246	GO Function	26.1905	Carbohydrate binding (77)	not significant	not significant	7.49012	8.68622	0.0413345	-0.203777	0.102768	-0.0227791	['Ncan', 'Calr', 'Gys1', 'G6pdx', 'Clec4f', 'Vtn', 'Pfkl', 'Galk1', 'Lman2', 'Hexb', 'Tkt', 'Krt1', 'Mbl2', 'Fuom', 'Taldo1', 'Phyh', 'Mrc1', 'Prg2', 'Atrn', 'Aldob', 'H6pd', 'Slc2a3', 'Acan', 'Cdipt', 'Nomo1', 'Pgls', 'Nectin1', 'Pygb', 'Fbxo2', 'Galm', 'Lgalsl', 'Ogt', 'Pygm', 'Gpi1', 'Stbd1', 'Pfkm', 'Emc7', 'C4b', 'Bsg', 'Pygl', 'Gckr', 'Adgrl3', 'Pgd', 'Cntn2', 'Man2a1', 'Aldoa', 'Lgals1', '…	['Q91YN5', 'Q9CQ60', 'Q91ZJ5', 'Q8VED9', 'Q80TS3', 'P12382', 'P16045', 'P70194', 'Q61878', 'P06802', 'Q91X44', 'Q61361']	12	['P05064', 'Q91ZJ5', 'P40142', 'P04104', 'P16045', 'Q93092', 'Q6GQT9', 'Q9DCD0', 'P18572', 'P17710', 'Q8VED9', 'Q61878', 'Q9ET01']	13
GO:0016051	GO Process	34.9593	Carbohydrate biosynthetic process (43)	⬇synthesis	not significant	13.2896	9.35433	-0.166549	-0.0897662	0.179387	-0.00661735	['Gys1', 'G6pdx', 'Eno2', 'Pgam1', 'Aldoc', 'Mpdu1', 'Mdh2', 'G6pc', 'Pgam2', 'Gpd1', 'Rgn', 'Rbp4', 'Gsto1', 'Got1', 'Pck1', 'Nans', 'Akr1a1', 'Pck2', 'Gpi1', 'Ptges3', 'Pgp', 'Epm2aip1', 'Gulo', 'Pcx', 'Slc39a14', 'Impa1', 'Gnpda1', 'Acadm', 'Eno1b', 'Pgk1', 'Pgd', 'Fbp1', 'Mdh1', 'Ugp2', 'Akr1b3', 'Sord', 'Gapdh', 'Tpi1', 'Gpd2', 'Gbe1', 'Gyg', 'Sds', 'Isyna1']	['Q91ZJ5', 'Q8VBT2', 'P14152', 'O70250']	4	['Q9JHU9', 'Q99J77', 'Q91ZJ5', 'O55023', 'O70250', 'Q9DCD0', 'O88958', 'P14152', 'Q64442', 'P05201', 'P17751']	11
GO:0016052	GO Process	42.7273	Carbohydrate catabolic process (47)	not significant	⬆synthesis	9.6696	13.0829	0.129599	0.120731	0.335262	0.0837501	['Eno2', 'Dhdh', 'Pgam1', 'Aldoc', 'G6pc', 'Pfkl', 'Pgam2', 'Galk1', 'Hexb', 'Aldh1a7', 'Nudt5', 'Aldob', 'Pkm', 'Mpi', 'Pklr', 'Pygb', 'Galm', 'Bpgm', 'Pygm', 'Glyctk', 'Tigar', 'Gpi1', 'Stbd1', 'Pfkm', 'Pgm1', 'Abhd10', 'Pygl', 'Eno1b', 'Pgk1', 'Pgd', 'Hmgb1', 'Aldoa', 'Ogdh', 'Gaa', 'Sord', 'Gk', 'Hk1', 'Gapdh', 'Enpp1', 'Pfkp', 'Man2c1', 'Tpi1', 'Gpd2', 'Ldha', 'Adpgk', 'Aldh1a1', 'Tkfc']	['Q8BZA9', 'P12382', 'Q64516', 'P06802', 'Q8VC30', 'O70250']	6	['P05064', 'Q9D0F9', 'Q9DBB8', 'P15327', 'O70250', 'Q9DCD0', 'P17710', 'Q924M7', 'Q64516', 'Q60597', 'Q64442', 'Q9ET01', 'P17751']	13
GO:0097367	GO Function	29.1829	Carbohydrate derivative binding (675)	not significant	⬇degradation	10.3784	16.9589	0.0301184	0.0148083	0.100588	-0.0155541	['Gnai3', 'Actr2', 'Ckmt1', 'Rtca', 'Rab5b', 'Ddx3x', 'Araf', 'Ckb', 'Hars', 'Cct3', 'Tubb6', 'Tubb5', 'Chordc1', 'Rtcb', 'Clpb', 'Uba1', 'Abcd1', 'Ncan', 'Braf', 'Pex6', 'Abcc6', 'Epdr1', 'Timm44', 'Rab8a', 'Ppp5c', 'Gars', 'Abcb4', 'Farsa', 'Gcdh', 'Ralb', 'Hapln2', 'Hdgf', 'Map2k1', 'Prkacb', 'App', 'Nid1', 'Prkaca', 'Por', 'Ube2m', 'Psmb4', 'Trap1', 'Ctsb', 'Atp6v1b2', 'Pdk1', 'Itih1', 'Aprt'…	['Q63844', 'Q8CIN4', 'Q9JKR6', 'E9Q414', 'Q9JLM8', 'Q9CQC9', 'Q8K440', 'Q9JJL8', 'Q6PDL0', 'Q8VIM9', 'Q501J6', 'Q99JY3', 'Q91YR1', 'Q9Z1F9', 'Q3ULD5', 'P08113', 'Q91ZJ5', 'P15532', 'Q9R1S7', 'P28652', 'Q3THG9', 'P61211', 'P12849', 'Q91Z61', 'Q923T9', 'Q9CQN1', 'P14824', 'P35288', 'Q569Z6', 'P61087', 'Q61207', 'P25911', 'Q7TMS5', 'Q9R020', 'Q9ESW4', 'Q62188', 'O35495', 'P62192', 'Q9D1P4', 'Q61699'…	134	['Q9JLM8', 'O88935', 'E9Q3L2', 'Q61316', 'P67984', 'P53994', 'Q8JZN5', 'Q9D5T0', 'P15105', 'Q8CIN4', 'P14824', 'Q3U5Q7', 'P08556', 'Q9WTM5', 'Q64332', 'Q8VEK3', 'Q8VEH3', 'P11983', 'Q63844', 'P99026', 'P68033', 'Q99K70', 'P80317', 'P80315', 'P46638', 'Q3THG9', 'P58281', 'O70589', 'O35071', 'Q91ZJ5', 'Q8K0D5', 'Q8R5C5', 'Q91V12', 'Q9CZP5', 'Q8VE47', 'Q9DBM0', 'Q01768', 'Q569Z6', 'Q9WTP7', 'P51855'…	128
GO:1901137	GO Process	32.069	Carbohydrate derivative biosynthetic process (186)	not significant	not significant	6.48897	10.911	0.00860827	0.208802	0.141041	0.0917043	['Gmpr', 'Gmpr2', 'Ndufa11', 'Man1a', 'Gcdh', 'G6pdx', 'Prpsap2', 'Ndufs3', 'Aprt', 'Sdhb', 'Pdhx', 'Ndufs2', 'Ndufa2', 'Dguok', 'Adss', 'Shmt1', 'Mpdu1', 'Adcy1', 'Cmpk2', 'Nme2', 'Pfas', 'Dcakd', 'Mthfd1', 'Adssl1', 'Sdha', 'Ndufs6', 'Pdhb', 'Ndufs4', 'Cryl1', 'Tkt', 'Ndufb9', 'Adsl', 'Ndufa6', 'Pmm1', 'Pmm2', 'Ndufb4', 'Atp5j', 'Atp5o', 'Gart', 'Ndufa5', 'Nme3', 'Npc1', 'Ak3', 'Ndufb8', 'Atp5b…	['Q91YN5', 'P15532', 'Q9CR21', 'Q9CQQ7', 'Q9CQC7', 'Q9DCZ1', 'Q99LC3', 'Q61503', 'O54865', 'P54822', 'P56380', 'Q64737', 'Q9D8B4', 'Q8QZT1', 'Q8BTZ7', 'A2AKQ0', 'Q64516', 'Q9D023', 'Q9DBE8', 'P46978', 'P58021', 'Q9CYR6', 'Q8BKZ9', 'Q9DCL9', 'Q5DTL9', 'Q9CZB0', 'Q80YV4', 'Q9DCS9', 'Q9DBP5', 'Q9Z2M7', 'Q9CQ65', 'O70475']	32	['Q9DC70', 'Q3U5Q7', 'O54734', 'Q3TW96', 'P05064', 'Q8BMF4', 'Q9Z2M7', 'P40142', 'Q9DBG6', 'Q91V12', 'Q01768', 'Q9WTP7', 'Q8BWT5', 'Q8K2B3', 'Q91YT0', 'Q9ERS2', 'Q99JB2', 'Q9DCZ1', 'Q9D0M1', 'Q9D023', 'Q9CQZ6', 'Q9DC69', 'O88958', 'Q9WV85', 'P15532', 'Q9CPP6', 'Q8R574', 'Q8BTZ7', 'Q61503', 'Q80YV4', 'G3X9K3', 'Q924M7', 'Q64516', 'Q9D7G0', 'Q99KP3', 'Q9CQ65', 'Q8K3J1', 'P08030', 'Q99J39', 'Q9WTP6'…	52
GO:1901136	GO Process	26.2195	Carbohydrate derivative catabolic process (43)	not significant	not significant	11.7429	11.1775	0.201776	-0.374297	0.330487	0.00936689	['Abcd1', 'Gmpr2', 'Man1a', 'Hint1', 'Nt5c', 'Hexb', 'Dpys', 'Gpd1', 'Nudt3', 'Aldh1a7', 'Hprt', 'Uox', 'Gnpda2', 'Nt5c3', 'Acat1', 'Nt5e', 'Stt3b', 'Fbxo2', 'Npl', 'Pnp', 'Gpc1', 'Stab2', 'Samhd1', 'Ahcy', 'Abhd10', 'Gnpda1', 'Entpd5', 'Gda', 'Pde10a', 'Mlycd', 'Itpa', 'Nt5m', 'Nudt10', 'Nudt7', 'Fitm2', 'Nagk', 'Gpd1l', 'Acot7', 'Gba', 'Nt5c2', 'Psap', 'Pde2a', 'Aldh1a1']	['P0C027', 'Q61207', 'Q61503', 'Q8QZT1', 'Q9DCJ9', 'Q922S4']	6	['Q91V12', 'O88958', 'P50247', 'Q61503', 'Q99J39']	5
GO:1901135	GO Process	33.8071	Carbohydrate derivative metabolic process (333)	not significant	⬆synthesis	7.05115	15.0193	0.0137147	0.114091	0.14412	0.16379	['Gnai3', 'Th', 'Gmpr', 'Abcd1', 'Gmpr2', 'Mdp1', 'Ndufa11', 'Gnmt', 'Abcc6', 'Man1a', 'Gcdh', 'G6pdx', 'Eno2', 'Prpsap2', 'Ndufs3', 'Cs', 'Atp6v1b2', 'Itih3', 'Itih1', 'Aprt', 'Rhoa', 'Sdhb', 'Pdhx', 'Pgam1', 'Ndufs2', 'Ndufa2', 'Dguok', 'Clpx', 'Hspa8', 'Acadsb', 'Adss', 'Aldoc', 'Pipox', 'Shmt1', 'Mpdu1', 'G6pc', 'Enpp3', 'Gamt', 'Hint1', 'Pfkl', 'Adcy1', 'Pgam2', 'Cmpk2', 'Nt5c', 'Galk1', 'Nm…	['Q99LX0', 'P0C027', 'Q91YN5', 'Q9CQ60', 'Q3ULD5', 'Q91ZJ5', 'P15532', 'Q9CR21', 'Q9R1S7', 'Q9CQQ7', 'A2ASZ8', 'P35288', 'Q9CQC7', 'Q8BZA9', 'Q61207', 'Q7TMS5', 'Q9DCZ1', 'Q3UYG8', 'Q99LC3', 'Q61503', 'O54865', 'P12382', 'Q9JHS4', 'P54822', 'Q9QXF8', 'P56380', 'Q64737', 'Q9D8B4', 'Q8QZT1', 'Q9DCJ9', 'Q8BTZ7', 'A2AKQ0', 'P48776', 'Q64516', 'Q9D023', 'P06802', 'P06909', 'Q8BWT1', 'Q9DBE8', 'P11103'…	61	['Q9DC70', 'Q99LX0', 'Q3U5Q7', 'O54734', 'Q3TW96', 'P05064', 'Q8BMF4', 'Q9Z2M7', 'P58281', 'Q91ZJ5', 'P40142', 'Q9DBG6', 'Q91V12', 'Q01768', 'Q9WTP7', 'P15327', 'Q8BWT5', 'Q9Z2I9', 'Q9Z2I8', 'Q93092', 'Q3ULD5', 'Q8K2B3', 'Q91YT0', 'Q9ERS2', 'Q99JB2', 'Q9DCZ1', 'Q9D0M1', 'Q9R1S7', 'P54869', 'Q6PIE5', 'O70250', 'Q9D023', 'Q9CQZ6', 'Q9DCD0', 'Q9DC69', 'O88958', 'P50247', 'Q9WV85', 'P15532', 'Q9CPP6'…	72
GO:0005975	GO Process	30.1969	Carbohydrate metabolic process (138)	not significant	⬆synthesis	7.94632	17.1644	0.0414892	0.0181649	0.266642	0.126319	['Braf', 'Gnmt', 'Man1a', 'Gys1', 'G6pdx', 'Eno2', 'Cs', 'Pdk1', 'Dhdh', 'Pgam1', 'Ppp1cb', 'Aldoc', 'Mpdu1', 'Mdh2', 'G6pc', 'Pfkl', 'Pgam2', 'Galk1', 'Hexb', 'Pdhb', 'Nisch', 'Pmm1', 'Pmm2', 'Gpd1', 'Rgn', 'Aldh1a7', 'Cpt1a', 'Rbp4', 'Gsto1', 'Got1', 'Fuom', 'Inpp5a', 'Taldo1', 'Nudt5', 'Inpp1', 'Itpka', 'Slc23a2', 'Pck1', 'Fabp5', 'Aldob', 'Nans', 'Akr1a1', 'H6pd', 'Ugdh', 'Gnpda2', 'Abcg2', '…	['Q9CQ60', 'Q91ZJ5', 'Q8VBT2', 'Q8BZA9', 'Q7TMS5', 'P12382', 'Q8CAA7', 'Q9QXF8', 'P10852', 'Q9DCJ9', 'Q9JK42', 'Q64516', 'P06802', 'P14152', 'Q9CYR6', 'Q91X44', 'Q8VC30', 'P54071', 'O70250', 'Q9Z2M7', 'O70475']	21	['Q9JHU9', 'Q99J77', 'P05064', 'Q9D0F9', 'Q8BMF4', 'Q9Z2M7', 'Q91ZJ5', 'Q9Z0S1', 'Q9DBB8', 'P15327', 'Q8CHC4', 'Q93092', 'O88844', 'O55023', 'O70250', 'Q9DCD0', 'Q8R071', 'O88958', 'Q99KB8', 'P14152', 'P10852', 'P17710', 'Q924M7', 'Q64516', 'Q60597', 'Q7TMS5', 'Q64442', 'Q9D051', 'P05201', 'Q9ET01', 'P17751', 'P97494']	32
mmu01200	KEGG	73.7705	Carbon metabolism (90)	⬇synthesis	⬆synthesis	15.6327	13.1812	-0.128318	-0.0159227	0.216288	0.0735287	['G6pdx', 'Eno2', 'Cs', 'Adh5', 'Acat2', 'Sdhb', 'Pgam1', 'Aldoc', 'Shmt1', 'Mdh2', 'Pfkl', 'Pgam2', 'Sdha', 'Pdhb', 'Glud1', 'Tkt', 'Aco2', 'Gpt', 'Ehhadh', 'Rgn', 'Me2', 'Psat1', 'Gldc', 'Got1', 'Shmt2', 'Echs1', 'Taldo1', 'Cps1', 'Agxt', 'Fh1', 'Cat', 'Hao1', 'Acss1', 'Aldob', 'H6pd', 'Psph', 'Acads', 'Me3', 'Pdha1', 'Prps1', 'Got2', 'Gpt2', 'Pgls', 'Acat1', 'Dlat', 'Pkm', 'Me1', 'Pccb', 'Amt'…	['Q9CQ60', 'P16332', 'Q8VBT2', 'Q9R0P3', 'P28271', 'P12382', 'Q8QZT1', 'Q99K85', 'P14152', 'Q8VC30', 'P54071', 'Q9R0H0', 'O70250', 'Q9CZB0']	14	['Q99K85', 'Q9EQ20', 'P05064', 'Q8BMF4', 'P06801', 'Q99KI0', 'P40142', 'Q9Z2I9', 'Q9Z2I8', 'Q93092', 'O88844', 'Q8K2B3', 'P28271', 'O70250', 'P16332', 'P70404', 'Q9DCD0', 'P14152', 'Q91W43', 'P17710', 'Q9D7G0', 'Q9D2G2', 'Q9CZN7', 'Q60597', 'Q9D051', 'P05201', 'P05202', 'Q9D6R2', 'Q8QZS1', 'Q99NB1', 'P17751']	31
GO:0016830	GO Function	58.1818	Carbon-carbon lyase activity (32)	not significant	⬆synthesis	6.46447	17.78	-0.0187132	0.0324571	0.443219	0.289169	['Ddt', 'Aldoc', 'Shmt1', 'Echdc1', 'Hacl1', 'Pdxdc1', 'Csad', 'Me2', 'Got1', 'Shmt2', 'Clybl', 'Gad2', 'Pck1', 'Aldob', 'Hmgcl', 'Urod', 'Paics', 'Me3', 'Me1', 'Tyw1', 'Npl', 'Pck2', 'Pisd', 'Fahd1', 'Ggcx', 'Hoga1', 'Aldoa', 'Gad1', 'Armt1', 'Mlycd', 'Sgpl1', 'Ddc']	['Q9D9V3', 'Q9DCJ9', 'Q9QXE0', 'Q99K01', 'Q9DCL9']	5	['P05064', 'P06801', 'O88533', 'Q9CZN7', 'Q99J39', 'P05201', 'O35215']	7
GO:0016840	GO Function	69.2308	Carbon-nitrogen lyase activity (9)	not significant	not significant	8.70255	8.58157	-0.302349	-0.085466	0.268963	-0.407611	['Ftcd', 'Adsl', 'Apmap', 'Srr', 'Pam', 'Ggct', 'Hal', 'Asl', 'Sds']	['Q8VBT2', 'P54822', 'Q91YI0']	3	[]	0
GO:0016835	GO Function	49.3827	Carbon-oxygen lyase activity (40)	not significant	not significant	8.12399	12.5956	0.0534962	0.145701	0.437011	0.869425	['Eno2', 'Ptgis', 'Echdc1', 'Pcbd1', 'Auh', 'Aco2', 'Ehhadh', 'Hsd17b4', 'Echs1', 'Fh1', 'Fahd2a', 'Car3', 'Car2', 'Tuba8', 'Rps3', 'Uros', 'Naxd', 'Pts', 'Cyp1a2', 'Car14', 'Echdc3', 'Hacd3', 'Echdc2', 'Fasn', 'Hacd2', 'Car8', 'Eno1b', 'Hmbs', 'Car4', 'Aco1', 'Hmga1b', 'Park7', 'Gatd1', 'Alad', 'Hadha', 'Uroc1', 'Tpi1', 'Car1', 'Eci1', 'Cbs']	['Q99LX0', 'Q9D9V3', 'P28271', 'Q91WT9', 'Q9JLZ3', 'Q8K2C9']	6	['Q99LX0', 'P42125', 'P61458', 'Q99KI0', 'P62908', 'P28271', 'P51163', 'Q3TLP5', 'P17751']	9
GO:0031406	GO Function	38.5027	Carboxylic acid binding (72)	not significant	not significant	7.10177	10.6472	-0.0294437	0.0530524	0.205096	0.165776	['Dbt', 'Ftcd', 'Gnmt', 'Epdr1', 'Gstm7', 'Slc1a3', 'Adh5', 'Ptgds', 'Shmt1', 'Rars', 'Fabp7', 'Nme2', 'Akr1c6', 'Akr1c13', 'Rida', 'Dgat1', 'Gldc', 'Slc1a1', 'Got1', 'Shmt2', 'Cps1', 'Phyh', 'Gad2', 'Grin1', 'Pck1', 'Fabp5', 'Scp2', 'Hmgcl', 'Cyp4a14', 'Alb', 'Uros', 'Got2', 'Gsta4', 'Gclc', 'Ugt1a2', 'Dmgdh', 'Aldh5a1', 'Grhpr', 'Cyp4f14', 'Rbp1', 'Grin2b', 'Acox1', 'Arhgdia', 'Pcx', 'Grm7', 'F…	['P35438', 'Q61207', 'P51880', 'Q80W21', 'Q9QXF8', 'Q62452', 'Q68ED2', 'P53810', 'Q9R0H0', 'P11404']	10	['Q99LB7', 'P15105', 'Q91Z53', 'Q9DBT9', 'Q01768', 'P51855', 'P51163', 'P19157', 'Q9DCD0', 'Q91W43', 'O55042', 'Q9CZN7', 'P05201', 'P05202', 'Q9ET01', 'Q99M71', 'P97494']	17
GO:0046394	GO Process	50.6024	Carboxylic acid biosynthetic process (126)	⬆degradation	⬆synthesis	16.2222	17.0698	-0.131185	0.0655898	0.25027	0.0720133	['Haao', 'Abcd1', 'Gstm7', 'Gstm1', 'Slc1a3', 'Fads1', 'Acsf3', 'Ptgds', 'Lta4h', 'Ptgis', 'Shmt1', 'Tecr', 'Pah', 'Pcbd1', 'Gamt', 'Mthfd1', 'Oxsm', 'Agxt2', 'Rgn', 'Psat1', 'Fads2', 'Aldh18a1', 'Gsto1', 'Got1', 'Cyp2c23', 'Hsd17b10', 'Shmt2', 'Cyp27a1', 'Pecr', 'Agxt', 'Pycr2', 'Sephs1', 'Mgst3', 'Gad2', 'Ptges2', 'Hsd17b12', 'Hao1', 'Acss1', 'Abcd3', 'Cyp7a1', 'Akr1a1', 'Cyp4a14', 'Mecr', 'Prx…	['Q99LX0', 'Q9CQT1', 'Q9CR21', 'Q8VBT2', 'Q78JT3', 'Q80W21', 'Q91YI0', 'Q99K85', 'Q91WT9', 'Q8VCN5', 'Q9WV68', 'P16331', 'O08756', 'Q99PU5', 'O09174', 'Q8K2C9', 'Q8BU33', 'Q3V3R1', 'Q9JKJ9', 'Q9CQ65', 'O70475']	21	['Q99K85', 'Q99LX0', 'P15105', 'P61458', 'P61922', 'Q91V12', 'P51163', 'Q571F8', 'P19157', 'P97364', 'P60202', 'P10649', 'Q9WV68', 'Q91VA0', 'Q8BWM0', 'Q9CZN7', 'Q9CQ65', 'Q99J39', 'P05201', 'P05202', 'P34884', 'Q64505', 'Q99NB1']	23
GO:0046395	GO Process	66.6667	Carboxylic acid catabolic process (154)	⬆degradation	⬆synthesis	15.6461	20.0801	-0.115345	0.136435	0.335978	0.1437	['Dbt', 'Haao', 'Ftcd', 'Abcd1', 'Pon1', 'Prodh', 'Gcdh', 'Etfb', 'Gcat', 'Acat2', 'Ddah2', 'Acaa1b', 'Acad9', 'Acsf3', 'Acadsb', 'Qdpr', 'Pipox', 'Shmt1', 'Dpep1', 'Echdc1', 'Arg1', 'Pah', 'Blmh', 'Acot2', 'Auh', 'Mccc2', 'Glud1', 'Hacl1', 'Cryl1', 'Agxt2', 'Slc25a17', 'Gpt', 'Ehhadh', 'Csad', 'Hsd17b4', 'Gldc', 'Cpt1a', 'Got1', 'Hsd17b10', 'Shmt2', 'Echs1', 'Acadl', 'Agxt', 'Phyh', 'Gad2', 'Hao…	['Q3ULD5', 'O70579', 'Q8VBT2', 'Q78JT3', 'Q9D9V3', 'P35505', 'Q9CQ62', 'Q8QZT1', 'Q9DCJ9', 'Q91WT9', 'Q9QXE0', 'P48776', 'Q9WV68', 'Q99LD8', 'Q80XL6', 'Q8BWT1', 'Q9JLZ3', 'Q91X91', 'P16331', 'O08756', 'Q9R0H0', 'Q8VCH0', 'Q8BU33', 'Q99JY0', 'Q9JKJ9', 'P47934', 'O55028']	27	['Q9JHI5', 'Q99LB7', 'Q8JZN5', 'Q9EQ20', 'Q8CHT0', 'Q9CWS0', 'P42125', 'P61922', 'Q6P3A8', 'O70579', 'Q91V12', 'Q61425', 'P52825', 'Q99L13', 'Q99LC5', 'Q8BGD5', 'Q8VCH0', 'Q3ULD5', 'Q571F8', 'Q9CQ62', 'Q3TLP5', 'Q80XL6', 'Q9DCD0', 'Q921G7', 'O88958', 'P50247', 'Q91W43', 'Q9WV68', 'Q9D2G2', 'Q99KP3', 'Q9CZN7', 'Q8C0M9', 'Q9D7B6', 'Q64442', 'P51174', 'P05201', 'P05202', 'Q8QZS1', 'O09173', 'Q8R0Y6']	40
GO:0019752	GO Process	51.4828	Carboxylic acid metabolic process (434)	⬆degradation	⬆synthesis	18.8778	20.3504	-0.0827092	0.039247	0.180404	0.135511	['Th', 'Dbt', 'Haao', 'Ftcd', 'Hars', 'Abcd1', 'Pon1', 'Gnmt', 'Cyp2f2', 'Cyp2c29', 'Gars', 'Prodh', 'Farsa', 'Gcdh', 'Gstm7', 'Gstm1', 'Adh1', 'Eno2', 'Etfb', 'Slc1a3', 'Por', 'Cyp2a5', 'Cs', 'Adh5', 'Cyp2d26', 'Gcat', 'Qars', 'Tph2', 'Acat2', 'Ddah2', 'Akr1b7', 'Sdhb', 'Acaa1b', 'Fads1', 'Cars', 'Pdhx', 'Acad9', 'Pgam1', 'Acsf3', 'Ptgds', 'Acadsb', 'Qdpr', 'Lta4h', 'Adss', 'Aldoc', 'Pipox', 'Pt…	['Q99LX0', 'Q9CQT1', 'Q9JJL8', 'A2AS89', 'Q3ULD5', 'P16332', 'O70579', 'Q9CR21', 'Q8VBT2', 'Q3THG9', 'Q78JT3', 'Q8BZA9', 'Q9D9V3', 'P35505', 'P28271', 'Q8BIJ6', 'P12382', 'Q80W21', 'Q9CQ62', 'Q91YI0', 'Q9QXF8', 'Q64737', 'Q62452', 'Q8QZT1', 'Q99K85', 'Q9DCJ9', 'Q91WT9', 'O54749', 'Q8VCN5', 'Q9QXE0', 'P48776', 'Q99K01', 'Q9WV68', 'Q9D023', 'Q99LD8', 'Q80XL6', 'P06802', 'P14152', 'Q8BWT1', 'Q9JMH6'…	72	['Q99K85', 'Q9JHI5', 'Q99LB7', 'Q99LX0', 'Q8JZN5', 'P15105', 'Q9EQ20', 'Q91Z53', 'P05064', 'Q8CHT0', 'Q9CWS0', 'Q8BMF4', 'P42125', 'P06801', 'P61458', 'Q99KI0', 'P61922', 'Q3THG9', 'Q6P3A8', 'O70579', 'Q91V12', 'Q61425', 'P52825', 'Q8C0C7', 'P15327', 'Q99L13', 'Q99LC5', 'Q9Z2I9', 'O88533', 'Q8BGD5', 'Q8VCH0', 'Q99J99', 'O88844', 'Q3ULD5', 'Q8K2B3', 'P28271', 'P51163', 'Q571F8', 'P19157', 'Q8C165'…	93
GO:1905039	GO Process	34.1709	Carboxylic acid transmembrane transport (68)	not significant	⬆degradation	7.48394	26.4111	0.0291081	0.193616	-0.478114	0.240333	['Slc7a10', 'Abcd1', 'Slc25a1', 'Slc1a3', 'Abcb1b', 'Slc25a11', 'Slc25a22', 'Slc9a3r1', 'Abcc3', 'Sfxn1', 'Slc7a8', 'Slc25a32', 'Slc38a4', 'Slc6a7', 'Slc1a1', 'Sfxn2', 'Abcc2', 'Slc25a10', 'Mpc2', 'Slc23a2', 'Abcd3', 'Slc6a9', 'Slc2a1', 'Abcg2', 'Slc6a12', 'Slc6a11', 'Slc6a1', 'Slc27a5', 'Slc17a6', 'Slc25a15', 'Slc27a1', 'Slc32a1', 'Slco1a1', 'Grm1', 'Slc16a2', 'Abcb1a', 'Arl6ip5', 'Slc7a5', 'Sfx…	['O35874', 'P58735', 'Q9QXZ6', 'Q9DCP2', 'Q3TXX4', 'Q7TMS5', 'Q9WVD5', 'Q9JM63', 'P31648', 'P31651', 'P10852', 'Q9D023', 'Q91V61', 'P03995', 'P18581', 'P17809']	16	['P03995', 'Q925N0', 'Q9D023', 'Q8R5J9', 'P10852', 'Q925N2', 'Q91V61', 'Q7TMS5', 'O35874', 'Q8BZ09']	10
GO:0046943	GO Function	34.8837	Carboxylic acid transmembrane transporter activity (60)	not significant	⬆degradation	7.86688	24.7041	0.039614	0.191314	-0.464214	0.258635	['Slc7a10', 'Slc25a1', 'Slc1a3', 'Abcb1b', 'Slc25a11', 'Slc25a22', 'Slc9a3r1', 'Abcc3', 'Sfxn1', 'Slc7a8', 'Slc25a32', 'Slc38a4', 'Slc6a7', 'Slc1a1', 'Sfxn2', 'Abcc2', 'Slc25a10', 'Mpc2', 'Slc23a2', 'Slc6a9', 'Abcg2', 'Slc6a12', 'Slc6a11', 'Slc6a1', 'Slc27a5', 'Slc17a6', 'Slc25a15', 'Slc27a1', 'Slc32a1', 'Slco1a1', 'Slc16a2', 'Abcb1a', 'Slc7a5', 'Sfxn5', 'Slco1b2', 'Slc16a1', 'Slc27a2', 'Slc25a44…	['O35874', 'P58735', 'Q9QXZ6', 'Q9DCP2', 'Q3TXX4', 'Q7TMS5', 'Q9WVD5', 'P31648', 'P31651', 'P10852', 'Q9D023', 'Q91V61', 'P18581']	13	['Q925N0', 'Q9D023', 'P10852', 'Q925N2', 'Q91V61', 'Q7TMS5', 'O35874', 'Q8BZ09']	8
GO:0046942	GO Process	30.7985	Carboxylic acid transport (81)	not significant	⬆degradation	9.29456	16.2376	0.0588101	-0.0838585	-0.237381	0.285679	['Slc7a10', 'Ace', 'Abcc6', 'Slc25a1', 'Abcb4', 'Slc1a3', 'Slc25a11', 'Slc25a22', 'Gipc1', 'Slc9a3r1', 'Abcc3', 'Sfxn1', 'Slc7a8', 'Slc25a32', 'Slc38a4', 'Grm2', 'Slc6a7', 'Anxa1', 'Apba1', 'Slc1a1', 'Sfxn2', 'Abcc2', 'Slc25a10', 'Agxt', 'Mpc2', 'Slc23a2', 'Abcd3', 'Cyp7a1', 'Slc6a9', 'Abcg2', 'Slc6a12', 'Slc6a11', 'Slc6a1', 'Slc27a5', 'Slc17a6', 'Stard10', 'Pak1', 'Slc25a15', 'Slc27a1', 'Myo6', …	['O35874', 'Q9R1S7', 'P58735', 'Q9QXZ6', 'Q9DCP2', 'Q61207', 'Q3TXX4', 'Q7TMS5', 'Q9WVD5', 'Q9JM63', 'P31648', 'P31651', 'P10852', 'A2AKQ0', 'Q9D023', 'Q91V61', 'P03995', 'Q8BJI1', 'P18581']	19	['P03995', 'Q925N0', 'Q9R1S7', 'Q9D023', 'Q8R5J9', 'P10852', 'P97445', 'Q925N2', 'Q91V61', 'Q7TMS5', 'O35874', 'Q8BZ09', 'Q64505', 'Q04690']	14
GO:0052689	GO Function	37.1951	Carboxylic ester hydrolase activity (61)	not significant	not significant	7.45112	11.8149	0.0375384	-0.00776085	0.209804	0.0598005	['Pon1', 'Pafah1b3', 'Abhd16a', 'Gdpd1', 'Acot2', 'Rgn', 'Ache', 'Acot9', 'Lypla1', 'Iars2', 'Dtd1', 'Car2', 'Aadac', 'H6pd', 'Aldh2', 'Pon3', 'Ppme1', 'Ces1d', 'Ces1e', 'Ces1f', 'Ces1c', 'Pgls', 'Ces2a', 'Ces2e', 'Aars', 'Ces1g', 'Apmap', 'Faah', 'Baat', 'Abhd11', 'Pnpla8', 'Nceh1', 'Bphl', 'Dagla', 'Gde1', 'Lyplal1', 'Lipa', 'Abhd12', 'Ces2c', 'Pon2', 'Lypla2', 'Abhd10', 'Aarsd1', 'Acot11', 'Pr…	['Q9CQ60', 'Q3THG9', 'Q8BVQ5', 'Q9R0P3', 'Q8BIJ6', 'Q8BLF1', 'Q8R2Y8', 'Q3UFF7', 'Q9DD18', 'Q62086', 'Q9CRY7']	11	['Q8R164', 'P47738', 'Q8BLF1', 'Q61205', 'Q3THG9', 'Q91V12', 'Q61206', 'Q8BIJ6', 'P21836', 'Q8K4F5', 'Q3UFF7', 'Q8BVQ5']	12
GO:0016831	GO Function	54.2857	Carboxy-lyase activity (19)	not significant	⬆synthesis	7.8804	16.1763	-0.070248	0.120362	0.526673	0.404192	['Ddt', 'Echdc1', 'Pdxdc1', 'Csad', 'Me2', 'Got1', 'Gad2', 'Pck1', 'Urod', 'Paics', 'Me3', 'Me1', 'Pck2', 'Pisd', 'Fahd1', 'Ggcx', 'Gad1', 'Mlycd', 'Ddc']	['Q9D9V3', 'Q99K01', 'Q9DCL9']	3	['P06801', 'O88533', 'Q99J39', 'P05201', 'O35215']	5
GO:0061337	GO Process	35.0877	Cardiac conduction (20)	not significant	not significant	12.0265	7.34014	0.242997	-0.400487	0.0839604	-0.358292	['Jup', 'Hcn1', 'Ryr2', 'Cxadr', 'Bin1', 'Slc9a1', 'Pkp2', 'Cacna2d1', 'Zmpste24', 'Dsg2', 'Scn1b', 'Hcn2', 'Ctnna3', 'Dsp', 'Slc4a3', 'Scn2b', 'Nup155', 'Slc8a1', 'Ank2', 'Gja1']	['O08539', 'P16283', 'Q61165', 'E9Q557', 'Q65CL1', 'Q8C8R3', 'O55111', 'Q99P88']	8	['Q8C8R3', 'Q02257']	2
MMU-5576891	Reactome	34.6939	Cardiac conduction (34)	not significant	not significant	7.39023	7.79771	0.0301675	-0.235329	-0.0753051	-0.221593	['Prkaca', 'Calm3', 'Atp2b1', 'Atp2a3', 'Ryr2', 'Atp1b1', 'Ahcyl1', 'Atp2a2', 'Itpr1', 'Stim1', 'Ces1d', 'Atp1b3', 'Atp1a1', 'Atp1b2', 'Itpr2', 'Camk2g', 'Asph', 'Atp1a3', 'Kcnd2', 'Atp1a2', 'Fxyd6', 'Kcnip4', 'Camk2b', 'Atp2b2', 'Camk2a', 'Atp1a4', 'Sri', 'Atp2b4', 'Nos1', 'Cacna2d2', 'Slc8a1', 'Cacng8', 'Camk2d', 'Slc8a2']	['P28652', 'Q923T9', 'Q6P069', 'P70302', 'P05132', 'Q6PIE5', 'P97370', 'P14094']	8	['Q6PIE5', 'P28652']	2
mmu04260	KEGG	52.381	Cardiac muscle contraction (44)	not significant	not significant	6.27801	6.28269	0.00658716	-0.125164	-0.0194289	0.124645	['Cox5a', 'Tpm4', 'Cacng2', 'Uqcr11', 'Atp2a3', 'Ryr2', 'Uqcrb', 'Cacna2d3', 'Cyc1', 'Uqcrc1', 'Atp1b1', 'Slc9a1', 'Atp2a2', 'Uqcrc2', 'Cox7a2', 'Atp1b3', 'Gm11273', 'Atp1a1', 'Uqcrfs1', 'Atp1b2', 'Cox6a1', 'Cacna2d1', 'Uqcrq', 'Uqcr10', 'Cox6b1', 'Asph', 'Cacnb4', 'Uqcrh', 'Atp1a3', 'mt-Co1', 'mt-Co2', 'mt-Cytb', 'Cacng3', 'Atp1a2', 'Actc1', 'Atp1a4', 'Tpm1', 'Tpm3', 'Cox6c', 'Cacna2d2', 'Slc8a1…	['Q9D855', 'P19783', 'Q9DB77', 'Q61165', 'Q6PIE5', 'Q9CQ69', 'P97370', 'Q9CR68', 'P99028', 'P14094']	10	['P68033', 'Q9CQ69', 'Q9D0M3', 'Q6PIE5', 'Q9D855']	5
MMU-5694530	Reactome	48.4848	Cargo concentration in the ER (16)	⬆degradation	⬆degradation	19.6188	14.7478	-0.38323	1.0486	-0.607405	0.354407	['Sar1b', 'Gosr2', 'Sec23a', 'Lman2', 'Mcfd2', 'Sec22b', 'Tmed10', 'Gria1', 'Tmed2', 'Mia2', 'Serpina1c', 'Preb', 'Sec24a', 'Stx5a', 'Mia3', 'Lman1']	['Q9CQC9', 'Q01405', 'Q3U2P1', 'Q8K5B2']	4	['O35166', 'Q9CQC9', 'Q8K5B2', 'Q9D1D4']	4
MMU-8856825	Reactome	51.4851	Cargo recognition for clathrin-mediated endocytosis (52)	⬇degradation	⬇degradation	15.6059	15.2347	0.192408	-0.254555	0.308429	-0.208551	['Ap2a2', 'Sh3gl1', 'Ap2m1', 'Nedd8', 'Ap2b1', 'Cops3', 'Cops6', 'Ubb', 'Egfr', 'Grb2', 'Vamp2', 'Tfrc', 'Cops5', 'Tor1b', 'Tor1a', 'Sh3gl2', 'Vamp3', 'Scarb2', 'Necap1', 'Sh3gl3', 'Trf', 'Cops8', 'Apob', 'Cops4', 'Ubqln1', 'Cltb', 'Ubqln2', 'Ap2s1', 'Grk2', 'Gm11808', 'Aak1', 'Arrb1', 'Snap91', 'Epn1', 'Cltc', 'Rps27a', 'Stam', 'Syt1', 'Hgs', 'Clta', 'Cops2', 'Cops7a', 'M6pr', 'Itsn1', 'Syt2', '…	['E9Q414', 'P17426', 'Q62351', 'Q9Z0R4', 'Q9CZ04', 'P17427', 'Q9DBG3', 'Q62419', 'Q9QZM0', 'Q61548', 'O35864', 'Q68FD5', 'Q9ER41', 'O35114', 'Q9ER39']	15	['Q60902', 'P17426', 'Q9CR95', 'O35114', 'Q62419', 'Q62351', 'P0CG50', 'P0CG49', 'Q80VP1', 'P62983', 'Q99MK8', 'E9Q414', 'Q9Z0R4', 'P63044', 'P24668', 'Q9DBG3', 'Q62420']	17
MMU-264870	Reactome	63.6364	Caspase-mediated cleavage of cytoskeletal proteins (7)	not significant	not significant	6.54003	6.67466	0.0367767	0.0625801	0.128911	0.130888	['Vim', 'Gsn', 'Plec', 'Gas2', 'Sh3glb2', 'Add1', 'Sptan1']	['P16546']	1	['Q9QYC0', 'P16546']	2
GO:0009056	GO Process	32.289	Catabolic process (639)	not significant	⬆synthesis	6.32664	23.9123	-0.00284142	-0.0170774	0.173902	0.0430738	['Dbt', 'Haao', 'Ftcd', 'Snd1', 'Npepps', 'Pabpc1', 'Folh1', 'Tollip', 'Ace', 'Uba1', 'Ccdc47', 'Blvra', 'Abcd1', 'Uchl3', 'Gmpr2', 'Pon1', 'Clpp', 'Cyp2f2', 'Rab8a', 'Prodh', 'Man1a', 'Gcdh', 'Calr', 'Gstm5', 'Gstm7', 'Gstm1', 'Hmox2', 'Adh1', 'Phb2', 'Eno2', 'Etfb', 'Thop1', 'Sgta', 'Hmox1', 'Pafah1b3', 'Por', 'Psmb4', 'Adh5', 'Cyp2d26', 'Ctsb', 'Gcat', 'Pip4k2a', 'Acat2', 'Ctnnb1', 'Psmd2', 'A…	['Q63844', 'E9Q414', 'Q9D1C8', 'Q99LX0', 'P0C027', 'Q99JI4', 'Q99KK7', 'Q3ULD5', 'P08113', 'O70579', 'Q8VBT2', 'Q8VDM4', 'Q78JT3', 'Q8CCN5', 'P35288', 'Q8BZA9', 'Q9D9V3', 'Q569Z6', 'P61087', 'P35505', 'Q61207', 'Q9R0P3', 'P70398', 'O89017', 'Q9CZR2', 'Q9CWZ3', 'P17047', 'Q8BG32', 'P62192', 'Q8R0H9', 'P60229', 'Q61503', 'P12382', 'Q9Z1K5', 'Q80W21', 'Q9JHS4', 'Q91YP2', 'Q9JLV5', 'Q8BLF1', 'Q6PDI5'…	115	['Q9JHI5', 'Q99J56', 'P61961', 'P29341', 'Q99LB7', 'Q99LX0', 'Q8JZN5', 'Q9EQ20', 'Q9DBT9', 'P05064', 'Q8CHT0', 'Q9CWS0', 'P47738', 'Q9D0F9', 'Q91VR7', 'Q63844', 'Q8BLF1', 'Q61205', 'P42125', 'P99026', 'P61922', 'Q9CWZ3', 'Q6P3A8', 'O70579', 'Q91V12', 'Q9D024', 'Q9Z0S1', 'Q61425', 'P48758', 'P52825', 'Q8VE47', 'Q9DBB8', 'Q569Z6', 'Q9JKB1', 'P15327', 'Q99L13', 'Q99LC5', 'Q11136', 'P60521', 'Q99KK7'…	127
GO:0003824	GO Function	26.7353	Catalytic activity (1506)	not significant	⬆synthesis	10.5669	24.5969	-0.0208744	0.0372991	0.12111	0.0601536	['Gnai3', 'Cox5a', 'Th', 'Gmpr', 'Scpep1', 'Hddc2', 'Ckmt1', 'Rtca', 'Dbt', 'Haao', 'Rab5b', 'Ddx3x', 'Araf', 'Ftcd', 'Agpat3', 'Ckb', 'Hars', 'Cct3', 'Snd1', 'Npepps', 'Cyp51', 'Ddt', 'Folh1', 'Rtcb', 'Capns1', 'Clpb', 'Ace', 'Uba1', 'Blvra', 'Abcd1', 'Acp2', 'Napsa', 'Uchl3', 'Gmpr2', 'Mdp1', 'Dhrs1', 'Braf', 'Pon1', 'Clpp', 'Ykt6', 'Pex6', 'Gnmt', 'Abcc6', 'Adprh', 'Cyp2f2', 'Rab8a', 'Cyp2c29'…	['Q63844', 'Q80V42', 'Q8CIN4', 'Q99LX0', 'Q8R104', 'Q9JLM8', 'Q9CQT1', 'Q9CQC9', 'Q9JJL8', 'P0C027', 'Q91YN5', 'A2AS89', 'Q501J6', 'Q9CQ60', 'Q91YR1', 'Q9Z1F9', 'Q3UZZ6', 'Q99KK7', 'Q3ULD5', 'P08113', 'P16332', 'Q91ZJ5', 'P15532', 'P63213', 'P54923', 'Q9DCH4', 'Q9R1S7', 'Q8VBT2', 'P28652', 'Q3THG9', 'Q9CQQ7', 'Q8VCT3', 'Q78JT3', 'Q9CZY3', 'Q8BVQ5', 'P61211', 'Q91Z61', 'Q923T9', 'Q9CQN1', 'P35288'…	261	['Q9JLM8', 'Q99K85', 'Q9JHU9', 'Q9JHI5', 'Q99LB7', 'E9Q3L2', 'P26883', 'Q8VBW6', 'Q3TMH2', 'Q9CQM5', 'Q8R164', 'Q9DC70', 'P53994', 'Q99LX0', 'Q8JZN5', 'Q9D5T0', 'P15105', 'Q9EQ20', 'Q8CIN4', 'Q91Z53', 'P62342', 'Q3U5Q7', 'Q99J08', 'Q9DBT9', 'P08556', 'Q9CR16', 'Q99J77', 'Q9WTM5', 'Q3TW96', 'P05064', 'Q8CHT0', 'Q9CWS0', 'P58044', 'P47738', 'Q8CIG8', 'Q8VEH3', 'Q9D358', 'Q9D0F9', 'P11983', 'Q63844'…	292
GO:0071013	GO Component	37.5	Catalytic step 2 spliceosome (39)	not significant	not significant	6.21913	12.2244	-0.00899622	-0.0667522	0.306755	0.091876	['Pabpc1', 'Sf3a1', 'Snrpd1', 'Lsm2', 'Prpf8', 'Snrpd3', 'Ddx5', 'Eftud2', 'Ppil1', 'Alyref', 'Eif4a3', 'Sf3b1', 'Raly', 'Magoh', 'Magohb', 'Snrpd2', 'Hnrnpa1', 'Lsm7', 'Sf3b3', 'Hnrnpu', 'Rbmxl1', 'Hnrnph1', 'Srrm2', 'Snrpg', 'Hnrnpa2b1', 'Snrpb', 'Snrnp200', 'Hnrnpc', 'Hnrnpa3', 'Rbmx', 'Hnrnpk', 'Snrpa1', 'Hnrnpm', 'Srsf1', 'Snrpe', 'Hnrnpf', 'Syncrip', 'Prpf19', 'Rbm8a']	['P49312', 'P62305', 'Q99NB9', 'O88569', 'P62309', 'Q9CWZ3', 'P62320', 'O08810', 'Q9Z204', 'Q8VEK3', 'Q8K4Z5', 'Q921M3', 'Q8BG05', 'O35900', 'Q6P4T2', 'P62315']	16	['P29341', 'Q8VEK3', 'P49312', 'O88569', 'Q9CWZ3', 'P62309', 'P62315', 'P61979', 'Q9Z2X1', 'P62305', 'P61327', 'Q9CQL1', 'Q921M3', 'Q8K4Z5', 'Q7TMK9', 'Q8BG05', 'P62320']	17
GO:0034703	GO Component	27.5556	Cation channel complex (62)	not significant	⬆degradation	12.9287	22.2121	-0.0888046	-0.118267	-0.398011	0.0307391	['Hcn1', 'Cacng2', 'Calm3', 'Micu1', 'Mcu', 'Ryr2', 'Cacna2d3', 'Ptk2b', 'Smdt1', 'Sacm1l', 'Ccdc51', 'Gria4', 'Olfm1', 'Grin1', 'Scn2a', 'Snap25', 'Olfm2', 'Fkbp1a', 'Kcna4', 'Kcna2', 'Gria1', 'Ptpa', 'Kcnab1', 'Cacna2d1', 'Abhd12', 'Kcna1', 'Grin2b', 'Kcnq3', 'Cpt1c', 'Micu3', 'Gria2', 'Gria3', 'Cacnb4', 'Kcnd2', 'Scn8a', 'Cacng3', 'Kcnip4', 'Dlg3', 'Atp5g1', 'Scn1b', 'Hcn2', 'Cttn', 'Kcnc3', '…	['Q60598', 'P35438', 'Q08460', 'Q9WTU3', 'P62482']	5	['P26883', 'P70175', 'Q60598', 'P58389', 'Q8BGD5', 'Q9Z2W9', 'P62482', 'Q9QVP9', 'P97445', 'Q9DB10']	10
GO:0055080	GO Process	29.2776	Cation homeostasis (154)	not significant	not significant	7.3862	12.8928	-0.0230988	-0.0142506	-0.144078	-0.10072	['Ncs1', 'Ccdc47', 'Bcap31', 'Abcc6', 'Calb2', 'Hmox2', 'App', 'Letm1', 'Slc1a3', 'Hmox1', 'Atp6v1b2', 'Slc4a1', 'Sod2', 'Plcd1', 'Atp6v0d1', 'Chp1', 'Nol3', 'Fis1', 'Atp6ap1', 'Atp2b1', 'Micu1', 'Mcu', 'Egfr', 'Atp2a3', 'Ryr2', 'Hexb', 'Ap3b1', 'Ank', 'Smdt1', 'Tfrc', 'Sod1', 'Slc4a8', 'Rgn', 'Atp6v0c', 'Afg3l2', 'Slc1a1', 'Atp5b', 'Maip1', 'Atp1b1', 'Grin1', 'Slc12a6', 'F2', 'Car2', 'Calb1', 'S…	['Q63844', 'Q62351', 'Q9R1S7', 'P97441', 'P14824', 'P35438', 'P28271', 'Q8JZR6', 'Q9JM63', 'Q61503', 'Q08460', 'P62259', 'Q8BNY6', 'P70302', 'Q6R0H7', 'Q9JK42', 'P16283', 'Q80U63', 'P97300', 'Q8BWP5', 'P19221', 'P06802', 'Q61165', 'Q9D5V5', 'P55012', 'Q9JIG7', 'Q07076', 'Q6PIE5', 'Q8C8R3', 'P97370', 'Q6GQS1', 'P50114', 'P08228', 'P63082', 'P09528', 'Q9Z2I0', 'Q5DTL9', 'P14094', 'Q80XR2']	39	['Q8C8R3', 'P14824', 'Q63844', 'Q8BNY6', 'Q9D024', 'P28271', 'Q99JB2', 'P97300', 'Q62351', 'Q9R1S7', 'G5E8K5', 'P97441', 'Q6PIE5', 'Q8R3B1', 'P09671', 'Q9Z1G4', 'Q6GQS1', 'P22315', 'Q61503', 'P97445', 'Q9JIS5', 'P50114', 'Q9Z2I0', 'P01887', 'Q9DB10']	25
GO:0098655	GO Process	27.2358	Cation transmembrane transport (201)	not significant	⬇synthesis	10.0354	32.9432	-0.0502481	-0.123046	-0.3768	-0.0847194	['Cox5a', 'Ncs1', 'Atp6v1f', 'Aqp1', 'Letm1', 'Slc1a3', 'Atp6v1b2', 'Hcn1', 'Atp6v0d1', 'Chp1', 'Nol3', 'Surf1', 'Slc25a5', 'Trpv2', 'Slc25a22', 'Cacng2', 'Atp6v1e1', 'Atp2b1', 'Micu1', 'Mcu', 'Atp2a3', 'Atp6v1d', 'Ryr2', 'Mrs2', 'Sfxn1', 'Ero1l', 'Cacna2d3', 'Ptk2b', 'Slc7a8', 'Atp6v1c1', 'Slc25a17', 'Smdt1', 'Cyc1', 'Tfrc', 'Atp5j', 'Atp5o', 'Slc4a8', 'Slc22a1', 'Atp6v0c', 'Afg3l2', 'Slc6a7', '…	['P50518', 'Q62351', 'Q9D1K2', 'O35874', 'O70579', 'Q9CQQ7', 'P97441', 'A2ASZ8', 'P14824', 'Q9DCP2', 'P35438', 'Q3TXX4', 'Q8JZR6', 'Q9WVD5', 'Q9JM63', 'Q08460', 'P35802', 'P31648', 'P31651', 'Q8BNY6', 'P70302', 'P10852', 'Q61165', 'P55012', 'Q91V61', 'Q68ED2', 'Q8R0Y8', 'Q6PIE5', 'P97370', 'Q6GQS1', 'P63082', 'Q9WTU3', 'Q9Z2I0', 'Q5DTL9', 'P62482', 'Q9CR68', 'Q8BJI1', 'P14094', 'Q80XR2', 'P18581']	40	['P26883', 'Q9DC70', 'P14824', 'P48036', 'Q8R0Y8', 'Q8BNY6', 'P58281', 'O70579', 'Q9D0M3', 'Q99JB2', 'Q62351', 'Q8BTM8', 'P97441', 'Q6PIE5', 'Q9Z1G4', 'P57746', 'Q9Z2W9', 'Q9DAV9', 'Q6GQS1', 'P10852', 'P62482', 'Q9QVP9', 'P97445', 'Q925N2', 'Q91V61', 'O35874', 'Q9Z2I0', 'Q9D1K2', 'Q9DB10']	29
GO:0008324	GO Function	27.2142	Cation transmembrane transporter activity (169)	not significant	⬇synthesis	7.29259	24.9269	-0.0207875	-0.11861	-0.330723	-0.0254166	['Cox5a', 'Ncs1', 'Atp6v1f', 'Aqp1', 'Letm1', 'Slc1a3', 'Atp6v1b2', 'Hcn1', 'Atp6v0d1', 'Chp1', 'Surf1', 'Slc25a5', 'Trpv2', 'Slc25a22', 'Cacng2', 'Atp6v1e1', 'Atp2b1', 'Mcu', 'Atp2a3', 'Atp6v1d', 'Ryr2', 'Mrs2', 'Sfxn1', 'Cacna2d3', 'Ptk2b', 'Slc7a8', 'Atp6v1c1', 'Slc25a17', 'Cyc1', 'Tfrc', 'Atp5j', 'Atp5o', 'Slc4a8', 'Slc22a1', 'Atp6v0c', 'Slc6a7', 'Slc1a1', 'Sfxn2', 'Atp5b', 'Atp5a1', 'Ccdc51'…	['P50518', 'Q62351', 'Q9D1K2', 'O35874', 'O70579', 'Q9CQQ7', 'P97441', 'P14824', 'Q9DCP2', 'P35438', 'Q3TXX4', 'Q8JZR6', 'Q9WVD5', 'Q9JM63', 'Q08460', 'P35802', 'P31648', 'P31651', 'Q8BNY6', 'P70302', 'P10852', 'Q61165', 'P55012', 'Q91V61', 'Q68ED2', 'Q8R0Y8', 'Q6PIE5', 'P97370', 'P63082', 'Q9WTU3', 'Q9Z2I0', 'Q5DTL9', 'P62482', 'Q9CR68', 'P14094', 'Q80XR2', 'P18581']	37	['P14824', 'P48036', 'Q8R0Y8', 'Q8BNY6', 'O70579', 'Q9D0M3', 'Q62351', 'P97441', 'Q6PIE5', 'Q9Z1G4', 'P57746', 'Q9Z2W9', 'Q9DAV9', 'P10852', 'P62482', 'Q9QVP9', 'P97445', 'Q925N2', 'Q91V61', 'O35874', 'Q9Z2I0', 'Q9D1K2']	22
GO:0006812	GO Process	27.7042	Cation transport (251)	not significant	⬇synthesis	9.01622	26.7453	-0.0357138	-0.0995173	-0.293816	-0.0417383	['Cox5a', 'Ncs1', 'Slc7a10', 'Atp6v1f', 'Aqp1', 'Letm1', 'Slc1a3', 'Atp6v1b2', 'Hcn1', 'Atp6v0d1', 'Chp1', 'Nol3', 'Surf1', 'Slc25a5', 'Myo1b', 'Trpv2', 'Slc25a22', 'Cacng2', 'Atp6v1e1', 'Snx3', 'Atp2b1', 'Micu1', 'Mcu', 'Ap3d1', 'Slc9a3r1', 'Atp2a3', 'Atp6v1d', 'Ryr2', 'Mrs2', 'Sfxn1', 'Ap3b1', 'Ero1l', 'Cacna2d3', 'Ptk2b', 'Slc7a8', 'Ywhaz', 'Atp6v1c1', 'Slc25a17', 'Smdt1', 'Slc38a4', 'Cyc1', '…	['Q99LX0', 'Q9JIL4', 'P50518', 'Q62351', 'Q9D1K2', 'O35874', 'O70579', 'P28652', 'Q9CQQ7', 'O70492', 'P97441', 'A2ASZ8', 'Q923T9', 'P14824', 'Q9DCP2', 'Q6P069', 'P35438', 'Q3TXX4', 'P25911', 'O54774', 'Q8JZR6', 'Q9WVD5', 'Q9JM63', 'Q08460', 'P35802', 'P31648', 'P31651', 'Q8BNY6', 'P70302', 'P10852', 'P46735', 'P46935', 'Q61165', 'P55012', 'Q91V61', 'Q68ED2', 'Q8R0Y8', 'Q6PIE5', 'Q68FD5', 'P97370'…	53	['P26883', 'Q9DC70', 'Q99LX0', 'P14824', 'P48036', 'Q8R0Y8', 'Q8BNY6', 'P46638', 'P58281', 'O70589', 'O70579', 'Q9D0M3', 'Q99JB2', 'Q62351', 'Q8BTM8', 'P46735', 'P97441', 'Q6PIE5', 'Q9Z1G4', 'P57746', 'Q9Z2W9', 'Q9DAV9', 'Q6GQS1', 'Q9JIL4', 'P10852', 'P62482', 'Q9QVP9', 'P28652', 'P97445', 'Q925N2', 'Q91V61', 'O70492', 'O35874', 'Q9Z2I0', 'Q9D1K2', 'P01887', 'Q8CFI0', 'P30416', 'Q9DB10']	39
GO:0090533	GO Component	60	Cation-transporting ATPase complex (9)	not significant	not significant	10.6259	6.67637	0.211527	-0.377849	-0.0405983	-0.0897033	['Atp1b1', 'Slc9a1', 'Atp2a2', 'Atp1b3', 'Atp1a1', 'Atp1b2', 'Atp1a3', 'Atp1a2', 'Atp1a4']	['Q61165', 'Q6PIE5', 'P97370', 'P14094']	4	['Q6PIE5']	1
GO:0005901	GO Component	33.3333	Caveola (34)	not significant	not significant	6.29364	6.0309	0.00973625	0.30827	-0.00100834	0.287563	['Cdh1', 'Flot1', 'Coro1c', 'Aqp1', 'Hmox1', 'Ctsb', 'Ctnnb1', 'Ptgis', 'Gnaq', 'Atp1b1', 'Slc2a1', 'Hdac6', 'Slc27a1', 'Atp1b3', 'Atp1a1', 'Mlc1', 'Ctnna1', 'S1pr1', 'Mapk3', 'Cavin1', 'Ctnnd1', 'Mapk1', 'Flot2', 'Kcnd2', 'Atp1a2', 'Scarb1', 'Grk2', 'Src', 'Ehd2', 'Hk1', 'Cdh13', 'Pacsin2', 'Cd36', 'Kcnma1']	['Q63844', 'Q08460', 'Q9WUM4', 'Q6PIE5', 'P97370', 'O54724', 'P10605', 'P14094', 'P17809']	9	['Q63844', 'Q6PIE5', 'P21279', 'P17710', 'Q99MK8', 'Q8BH64']	6
MMU-5621575	Reactome	47.3684	CD209 (DC-SIGN) signaling (9)	not significant	not significant	10.7117	7.65403	0.429994	0.139092	0.256754	0.445641	['Prkacb', 'Prkaca', 'Pak2', 'Hras', 'Nras', 'Pak1', 'Lyn', 'Fyn', 'Pak3']	['Q8CIN4', 'P25911', 'P05132', 'Q61411']	4	['Q8CIN4', 'P08556']	2
MMU-389356	Reactome	39.3939	CD28 co-stimulation (13)	not significant	not significant	9.99486	10.1786	0.271796	0.203905	0.366609	0.685104	['Grb2', 'Pak2', 'Pak1', 'Lyn', 'Cdc42', 'Pik3r1', 'Them4', 'Yes1', 'Src', 'Fyn', 'Rac1', 'Mtor', 'Pak3']	['Q8CIN4', 'P25911', 'P60766', 'Q9JLN9', 'Q04736']	5	['Q8CIN4', 'P60766']	2
MMU-389359	Reactome	58.3333	CD28 dependent Vav1 pathway (7)	not significant	not significant	7.96699	8.708	0.239685	0.203905	0.486147	0.685104	['Grb2', 'Pak2', 'Pak1', 'Cdc42', 'Fyn', 'Rac1', 'Pak3']	['Q8CIN4', 'P60766']	2	['Q8CIN4', 'P60766']	2
MMU-174184	Reactome	55.5556	Cdc20:Phospho-APC/C mediated degradation of Cyclin A (40)	not significant	not significant	9.86823	12.4769	0.065664	-0.0351132	0.179005	-0.228596	['Psmb4', 'Psmd2', 'Psmb1', 'Psmd3', 'Psmd11', 'Psmb6', 'Ubb', 'Psmc5', 'Psmd12', 'Psma6', 'Psmc1', 'Psmd6', 'Psmc6', 'Psmb5', 'Psmd13', 'Psmd1', 'Psmb7', 'Psmd5', 'Psmd14', 'Psma7', 'Psmb2', 'Psmc2', 'Psmc4', 'Psma1', 'Psma4', 'Psmd7', 'Psmd8', 'Psmc3', 'Psmd4', 'Bub3', 'Gm11808', 'Psma5', 'Psmd9', 'Psmb3', 'Rps27a', 'Psme2b', 'Ubc', 'Psma3', 'Psma2', 'Psme1']	['Q99JI4', 'Q8VDM4', 'Q8BG32', 'P62192', 'Q9WVJ2', 'O35593', 'P97371']	7	['P99026', 'Q9Z2U0', 'P62334', 'P0CG50', 'P0CG49', 'P62983']	6
MMU-9013148	Reactome	29.3478	CDC42 GTPase cycle (27)	not significant	not significant	6.754	7.11877	-0.0291169	-0.541199	-0.0558484	-0.731078	['Ykt6', 'Lbr', 'Gna13', 'Farp1', 'Dock7', 'Arhgdib', 'Arhgap44', 'Dock9', 'Cdc42', 'Pik3r1', 'Arhgdia', 'Ngef', 'Arhgap35', 'Srgap3', 'Trio', 'Abr', 'Srgap2', 'Arhgap26', 'Rasgrf2', 'Arhgap1', 'Arhgef9', 'Itsn1', 'Arhgap21', 'Bcr', 'Arhgef12', 'Arhgap32', 'Ktn1']	['Q9Z0R4', 'F8VPU2', 'Q91Z67', 'P60766', 'Q5SSM3', 'Q61595', 'Q8R1A4']	7	['Q61599', 'P60766', 'F8VPU2', 'Q9Z0R4']	4
MMU-69017	Reactome	54.1667	CDK-mediated phosphorylation and removal of Cdc6 (39)	not significant	⬇degradation	11.163	13.2896	0.0809698	-0.0351132	0.198314	-0.228596	['Psmb4', 'Psmd2', 'Psmb1', 'Psmd3', 'Psmd11', 'Psmb6', 'Ubb', 'Psmc5', 'Psmd12', 'Psma6', 'Psmc1', 'Psmd6', 'Psmc6', 'Psmb5', 'Psmd13', 'Psmd1', 'Psmb7', 'Psmd5', 'Psmd14', 'Psma7', 'Psmb2', 'Psmc2', 'Psmc4', 'Psma1', 'Psma4', 'Psmd7', 'Psmd8', 'Psmc3', 'Psmd4', 'Gm11808', 'Psma5', 'Psmd9', 'Psmb3', 'Rps27a', 'Psme2b', 'Ubc', 'Psma3', 'Psma2', 'Psme1']	['Q99JI4', 'Q8VDM4', 'Q8BG32', 'P62192', 'Q9WVJ2', 'O35593', 'P97371']	7	['P99026', 'Q9Z2U0', 'P62334', 'P0CG50', 'P0CG49', 'P62983']	6
GO:0046341	GO Process	71.4286	CDP-diacylglycerol metabolic process (10)	not significant	not significant	8.38206	10.1253	-0.137996	0.405248	-0.263817	-1.28734	['Agpat3', 'Agpat2', 'Cds1', 'Cdipt', 'Agpat1', 'Lclat1', 'Cds2', 'Agpat5', 'Gpat4', 'Gpam']	['Q9D517', 'P98191', 'O35083']	3	['Q99L43']	1
GO:0098631	GO Function	40	Cell adhesion mediator activity (18)	not significant	not significant	7.00849	6.16408	0.0298699	-0.387126	-0.0130054	-0.470725	['Esam', 'Bcam', 'Nrcam', 'Cxadr', 'Emilin1', 'Jam3', 'Rpsa', 'Ppp1ca', 'Bsg', 'Itga1', 'Nptn', 'Cntn2', 'Itgb1', 'Nfasc', 'Cd47', 'Sirpa', 'Cd200', 'Cntn1']	['P97797', 'P97300']	2	['P97300', 'Q9R069', 'P18572', 'Q925F2']	4
GO:0050839	GO Function	33.3333	Cell adhesion molecule binding (104)	⬇degradation	not significant	15.5396	6.20838	0.109249	-0.0631499	-0.00720075	0.0766653	['Itgb2', 'Cdh1', 'Rdx', 'Jup', 'Esam', 'Bcam', 'Calr', 'Ndrg1', 'App', 'Ctnnb1', 'Lama5', 'Myh9', 'Vtn', 'Icam5', 'Egfr', 'Nrcam', 'Actn1', 'Caml', 'Nisch', 'Itga5', 'Cxadr', 'Cdh2', 'P4hb', 'Itgb8', 'Itgav', 'Cd1d1', 'Sdcbp', 'Tln1', 'Emilin1', 'P2rx4', 'Ilk', 'Jam3', 'Nectin1', 'Rpsa', 'Pkp2', 'Lyn', 'Ppp1ca', 'Fgb', 'Tln2', 'F11r', 'Cd81', 'Fermt2', 'Cpe', 'Ctnna1', 'Fn1', 'Dsg2', 'Ptpn11', '…	['P26043', 'P25911', 'P97797', 'P97300', 'P35762', 'E9Q557', 'Q9QZQ1', 'Q65CL1', 'P03995', 'Q07076', 'P39447', 'Q62433', 'O55111']	13	['P03995', 'P17742', 'Q8VCM7', 'Q02257', 'P97300', 'Q99P72', 'G5E8K5', 'Q71LX4', 'Q69ZK9', 'Q9R069', 'Q61001', 'P18572', 'E9PV24', 'Q925F2', 'P26043', 'Q8K0E8', 'P13597']	17
GO:0044297	GO Component	41.6192	Cell body (365)	not significant	not significant	9.20794	7.25336	0.0275352	-0.111356	0.021922	-0.143608	['Th', 'Ckmt1', 'Hip1r', 'Ckb', 'Cct3', 'Tubb5', 'Fxr1', 'Slc7a10', 'Braf', 'Ykt6', 'Rab8a', 'Ppp5c', 'Nqo1', 'Brinp2', 'Eno2', 'Aqp1', 'Map2k1', 'Hspb1', 'App', 'Slc1a3', 'Dnajb1', 'Pvalb', 'Hcn1', 'Ppp2r1a', 'Khsrp', 'Snap47', 'Strn3', 'Cacybp', 'Gdi1', 'Endog', 'Cybb', 'Hspa8', 'Rab5a', 'Rac3', 'Sept4', 'Trpv2', 'G3bp1', 'Dync1h1', 'Map1s', 'Ubb', 'Fabp7', 'Atp2b1', 'Arg1', 'Rack1', 'Dbnl', 'P…	['A2ALU4', 'E9Q414', 'Q99LX0', 'P63242', 'Q9Z0R4', 'O35874', 'P28652', 'O88569', 'Q9Z275', 'Q9ER97', 'P47757', 'P35438', 'P23927', 'Q9CXW3', 'P51880', 'Q8JZR6', 'Q9CWZ3', 'Q62188', 'Q9JM63', 'O35954', 'Q60676', 'Q9R0U0', 'P80318', 'Q08460', 'P63040', 'P35802', 'P31648', 'Q6PHU5', 'P63005', 'Q91YI0', 'Q9JKY5', 'P20357', 'P18760', 'P84086', 'P10852', 'Q6R0H7', 'P99024', 'P60766', 'Q9R0P9', 'P06802'…	76	['Q7TMB8', 'O88935', 'P20357', 'Q91ZZ3', 'Q9QYR6', 'Q9DC70', 'P53994', 'Q99LX0', 'P15105', 'P48036', 'P03995', 'P04370', 'P56959', 'P11983', 'P10637', 'P62754', 'O88569', 'P68033', 'P70175', 'Q9Z2M7', 'P80317', 'Q9CWZ3', 'P80315', 'Q62418', 'Q6PH08', 'O70589', 'Q91V12', 'Q9QYX7', 'Q6PEB6', 'O35954', 'Q9WTQ5', 'Q9D5V6', 'P80318', 'Q8C052', 'O88533', 'P50396', 'P33173', 'P42932', 'P60766', 'P18760'…	81
GO:0005938	GO Component	45.8689	Cell cortex (161)	not significant	⬇degradation	8.02491	13.6746	0.0355486	0.0323162	0.182823	-0.00373092	['Actr2', 'Cdh1', 'Rdx', 'Hip1r', 'Flot1', 'Tpm4', 'Calb2', 'Ppfia3', 'Eno2', 'Coro1c', 'Map2k1', 'Wdr1', 'Pvalb', 'Sptbn1', 'Slc4a1', 'Ctnnb1', 'Krt19', 'Rhoa', 'Capza2', 'Myh9', 'Rac3', 'Pfn1', 'Sept4', 'Dync1h1', 'Gipc1', 'Dbnl', 'Pafah1b1', 'Exoc7', 'Sptb', 'Actn1', 'Dbn1', 'Vcl', 'Ptk2b', 'Sept3', 'Cdh2', 'Dctn4', 'Add3', 'Ncl', 'Sept2', 'Spta1', 'Gsn', 'Mapre1', 'Gucy1b1', 'Calb1', 'Fmn2', …	['A2ALU4', 'Q60598', 'P47753', 'P26043', 'O35387', 'P47757', 'Q61792', 'Q8BVP5', 'O54865', 'Q3TPX4', 'P63005', 'P47754', 'Q9JKY5', 'P18760', 'P70302', 'P48193', 'Q99NE5', 'P46935', 'Q9WUM4', 'P16546', 'Q68ED2', 'Q80X90', 'Q9QXS6', 'Q9JKF1', 'E9Q8I9', 'Q8CBY8', 'Q63932', 'Q64727', 'Q9EP71', 'Q61879', 'Q9JL04', 'P17809']	32	['Q61792', 'Q3THE2', 'Q9DCT8', 'Q9QYB5', 'P16546', 'B9EJA2', 'Q62418', 'O88342', 'Q6PH08', 'Q60598', 'O35387', 'Q9QYX7', 'Q64727', 'Q8VCM7', 'P62962', 'Q61166', 'P18760', 'Q8BTM8', 'P61979', 'O88712', 'A2ALU4', 'P47754', 'O55042', 'Q9QVP9', 'E9PV24', 'P47757', 'P26043', 'P48193', 'Q8K0E8']	29
GO:0099738	GO Component	51.0638	Cell cortex region (24)	not significant	not significant	10.5004	6.19917	0.174382	-0.309343	-0.0179423	0.0119208	['Ppfia3', 'Ctnnb1', 'Gucy1b1', 'Unc13a', 'Pclo', 'Bsn', 'Rims2', 'Cltb', 'Ctnnd1', 'Fabp1', 'Gnai1', 'Ctbp1', 'Numa1', 'Erc2', 'Rims1', 'Clta', 'Dctn1', 'Ctnna2', 'Iqsec2', 'Clasp2', 'Mark2', 'Erc1', 'Clasp1', 'Rimbp2']	['O54865', 'Q99NE5']	2	['Q6PH08', 'Q9QYX7', 'O88712']	3
MMU-1640170	Reactome	29.2982	Cell Cycle (167)	⬇degradation	not significant	16.6764	12.2924	0.106889	-0.042981	0.110271	-0.0206408	['Tubgcp3', 'Kpnb1', 'Tubb6', 'Tubb5', 'Babam1', 'Rab8a', 'Ranbp2', 'Lbr', 'Prkaca', 'Psmb4', 'Psmd2', 'Ppp2r1a', 'Dynll1', 'Ppp2cb', 'Psmb1', 'Ppp1cb', 'Psmd3', 'Psmd11', 'H2bc4', 'Csnk1d', 'Psmb6', 'Ywhab', 'Dync1h1', 'Ywhah', 'Ubb', 'Ppp2ca', 'Dynll2', 'Psmc5', 'Psmd12', 'Nup85', 'Pafah1b1', 'Psma6', 'Ppp2r5e', 'Psmc1', 'Psmd6', 'Psmc6', 'Psmb5', 'Ywhaz', 'Hsp90ab1', 'Lmnb1', 'Ppp2r5b', 'Banf1…	['Q63844', 'Q6PDL0', 'Q99JI4', 'Q9R1K9', 'Q8VDM4', 'Q8BVQ5', 'Q61151', 'P25911', 'Q922D4', 'Q8BG32', 'P62192', 'Q9CQV8', 'P63005', 'P62259', 'Q9ERU9', 'Q6PD28', 'Q9WVJ2', 'P99024', 'P05132', 'Q60996', 'Q63850', 'Q8BG95', 'Q8BJ71', 'O35593', 'Q99P88', 'P55258', 'Q9QY81', 'Q8R4R6', 'P62827', 'P97371', 'Q5F2E8', 'Q3UI43', 'P53994', 'P70168', 'Q8VH51']	35	['P53994', 'Q99KJ8', 'O88487', 'Q63844', 'P99026', 'Q9Z0Y1', 'P67871', 'Q6P1F6', 'Q922D4', 'Q6PDL0', 'Q61166', 'Q9Z2U0', 'Q9CQV8', 'P14733', 'P62334', 'Q60972', 'Q9EQU5', 'P0CG50', 'P0CG49', 'Q8R1T1', 'P62983', 'Q9D8B3', 'Q3THW5', 'P0C0S6', 'Q8BVQ5']	25
MMU-69620	Reactome	36.2264	Cell Cycle Checkpoints (96)	not significant	⬇degradation	12.9	16.4596	0.109953	-0.104584	0.224263	-0.0730853	['Babam1', 'Ranbp2', 'Psmb4', 'Psmd2', 'Ppp2r1a', 'Dynll1', 'Ppp2cb', 'Psmb1', 'Psmd3', 'Psmd11', 'H2bc4', 'Psmb6', 'Ywhab', 'Dync1h1', 'Ywhah', 'Ubb', 'Ppp2ca', 'Dynll2', 'Psmc5', 'Psmd12', 'Nup85', 'Pafah1b1', 'Psma6', 'Ppp2r5e', 'Psmc1', 'Psmd6', 'Psmc6', 'Psmb5', 'Ywhaz', 'Ppp2r5b', 'Psmd13', 'Psmd1', 'Psmb7', 'Psmd5', 'Psmd14', 'Mapre1', 'Psma7', 'Psmb2', 'Nudc', 'Psmc2', 'Sec13', 'Psmc4', '…	['Q6PDL0', 'Q99JI4', 'Q8VDM4', 'Q61151', 'Q8BG32', 'P62192', 'Q9CQV8', 'P63005', 'P62259', 'Q9ERU9', 'Q6PD28', 'Q9WVJ2', 'Q60996', 'O35593', 'P97371', 'Q5F2E8', 'Q3UI43']	17	['O88487', 'P99026', 'Q6PDL0', 'Q61166', 'Q9Z2U0', 'Q9CQV8', 'P62334', 'P0CG50', 'P0CG49', 'P62983']	10
MMU-69278	Reactome	31.7427	Cell Cycle, Mitotic (153)	⬇degradation	not significant	13.9486	11.163	0.0902361	-0.0611522	0.0982648	-0.0208174	['Tubgcp3', 'Kpnb1', 'Tubb6', 'Tubb5', 'Rab8a', 'Ranbp2', 'Lbr', 'Prkaca', 'Psmb4', 'Psmd2', 'Ppp2r1a', 'Dynll1', 'Ppp2cb', 'Psmb1', 'Ppp1cb', 'Psmd3', 'Psmd11', 'H2bc4', 'Csnk1d', 'Psmb6', 'Dync1h1', 'Ubb', 'Ppp2ca', 'Dynll2', 'Psmc5', 'Psmd12', 'Nup85', 'Pafah1b1', 'Psma6', 'Ppp2r5e', 'Psmc1', 'Psmd6', 'Psmc6', 'Psmb5', 'Hsp90ab1', 'Lmnb1', 'Ppp2r5b', 'Banf1', 'Rab1b', 'Chmp6', 'Dctn2', 'Psmd13…	['Q63844', 'Q6PDL0', 'Q99JI4', 'Q9R1K9', 'Q8VDM4', 'Q8BVQ5', 'Q61151', 'P25911', 'Q8BG32', 'P62192', 'P63005', 'P62259', 'Q9ERU9', 'Q6PD28', 'Q9WVJ2', 'P99024', 'P05132', 'Q60996', 'Q63850', 'Q8BG95', 'Q8BJ71', 'O35593', 'Q99P88', 'P55258', 'Q9QY81', 'Q8R4R6', 'P62827', 'P97371', 'Q5F2E8', 'P53994', 'P70168', 'Q8VH51']	32	['P53994', 'Q99KJ8', 'O88487', 'Q63844', 'P99026', 'Q9Z0Y1', 'P67871', 'Q6P1F6', 'Q6PDL0', 'Q61166', 'Q9Z2U0', 'P14733', 'P62334', 'Q60972', 'Q9EQU5', 'P0CG50', 'P0CG49', 'Q8R1T1', 'P62983', 'Q9D8B3', 'Q3THW5', 'P0C0S6', 'Q8BVQ5']	23
GO:0036473	GO Process	44.4444	Cell death in response to oxidative stress (12)	not significant	not significant	9.53545	7.94861	0.268403	0.397644	0.422054	0.0343732	['Pdk1', 'Sod2', 'Endog', 'Slc1a1', 'Aldh2', 'Arl6ip5', 'Sigmar1', 'Stk24', 'Gpx1', 'Tbc1d24', 'Mapt', 'Pdcd10']	['Q3UUG6']	1	['P47738', 'P10637', 'O55242', 'Q3UUG6', 'Q8R5J9', 'P09671']	6
GO:0032153	GO Component	37.3333	Cell division site (28)	not significant	not significant	8.11922	8.31921	0.10741	-0.0516402	0.265701	-0.0458741	['Rdx', 'Tubgcp3', 'Rhoa', 'Rala', 'Fsd1', 'Myh9', 'Sept4', 'Rab21', 'Sept3', 'Sept2', 'Dctn3', 'Anln', 'Arf6', 'Cit', 'Rhob', 'Lima1', 'Pdxp', 'Sept9', 'Psd', 'Sept5', 'Pitpnm1', 'Ppp1cc', 'Myh10', 'Sept6', 'Sept8', 'Tpm3', 'Sept7', 'Sept11']	['P26043', 'O35954', 'Q9ERG0', 'P60487', 'Q61879']	5	['Q9Z0Y1', 'P35282', 'O35954', 'Q9ERG0', 'P60487', 'P26043']	6
GO:0030054	GO Component	41.1738	Cell junction (919)	⬇degradation	not significant	13.8852	8.01792	0.03514	-0.0263115	0.022783	-0.0630455	['Actr2', 'Ncs1', 'Th', 'Itgb2', 'Cdh1', 'Rdx', 'Rab5b', 'Hip1r', 'Lsr', 'Efnb2', 'Flot1', 'Jup', 'Fxr1', 'Pabpc1', 'Uba1', 'Esam', 'Ncan', 'Braf', 'Scrib', 'Flii', 'Ap2a2', 'Rab8a', 'Sh3gl1', 'Ncstn', 'Abcb4', 'Calb2', 'Ppfia3', 'Grm3', 'Phb2', 'Eno2', 'Atp6v1f', 'Ndrg2', 'Aqp1', 'Map2k1', 'Sgta', 'Hspb1', 'Wdr1', 'Ndrg1', 'App', 'Slc1a3', 'Stx1a', 'Prkaca', 'Dnajb1', 'Pvalb', 'Napa', 'Crkl', 'A…	['Q63844', 'A2ALU4', 'Q8CIN4', 'Q99LX0', 'Q9JLM8', 'P63242', 'Q8BGS1', 'Q60598', 'Q3UUG6', 'P50518', 'P47753', 'P17426', 'Q91YR1', 'Q9D1K2', 'Q9Z0R4', 'P0C192', 'P62301', 'P28652', 'Q9CXW4', 'Q9JME5', 'Q9WV34', 'P97441', 'P12849', 'P26043', 'Q8JZS0', 'Q923T9', 'P62852', 'P14824', 'Q80TS3', 'O88569', 'P35288', 'Q6P069', 'P47757', 'P35438', 'P23927', 'Q3TXX4', 'P51880', 'F8VPU2', 'P25911', 'O54774'…	185	['Q9JLM8', 'Q7TMB8', 'O88935', 'Q9ES97', 'P20357', 'P62264', 'P29341', 'Q91ZZ3', 'Q61792', 'P26883', 'Q9QYR6', 'P67984', 'Q9DC70', 'P53994', 'Q8C8R3', 'Q99LX0', 'Q9D5T0', 'P15105', 'Q8CIN4', 'P14824', 'P48036', 'Q80VC9', 'Q62277', 'P56959', 'Q9QYC0', 'Q64332', 'Q9QYB5', 'P16546', 'Q9QYB8', 'P27546', 'Q8VEH3', 'Q91VR7', 'P10637', 'Q63844', 'B9EJA2', 'P62900', 'O88569', 'Q9CQR2', 'O54829', 'P68033'…	186
GO:0034329	GO Process	37.2694	Cell junction assembly (101)	not significant	not significant	7.09988	8.42789	0.0176871	0.00256633	-0.070341	-0.0172621	['Cdh1', 'Lsr', 'Efnb2', 'Jup', 'Esam', 'Wdr1', 'App', 'Crkl', 'Ctnnb1', 'Hapln4', 'Gabrb2', 'Rhoa', 'Vmp1', 'Gabra1', 'Dbnl', 'Actn1', 'Vcl', 'Ptk2b', 'Itga5', 'Pak2', 'Ache', 'Cdh2', 'Farp1', 'Lamc1', 'Itgav', 'Sdcbp', 'Tln1', 'Pclo', 'Cdk5', 'Fscn1', 'Mecp2', 'Gpm6a', 'Cbln1', 'Vps35', 'Jam3', 'Bsn', 'Myo6', 'Pkp2', 'Gabrb3', 'Lgi2', 'Coro2b', 'Fermt2', 'Ctnna1', 'Slc25a46', 'Fn1', 'Cdc42', 'E…	['Q8CIN4', 'Q60598', 'P47753', 'Q80TS3', 'F8VPU2', 'Q91Z67', 'P35802', 'Q9Z0G9', 'P97300', 'P60766', 'Q9QZQ1', 'P52800', 'Q8C8R3', 'Q64727', 'Q8BYA0', 'Q9WU78']	16	['Q8C8R3', 'Q8CIN4', 'Q9QYB8', 'P10637', 'Q62418', 'O88342', 'Q60598', 'Q9QYX7', 'Q64727', 'E9Q0S6', 'Q02257', 'P60766', 'P97300', 'Q69ZK9', 'F8VPU2', 'P21836', 'Q9QVP9', 'P97445', 'Q925F2']	19
GO:0034331	GO Process	57.377	Cell junction maintenance (35)	not significant	not significant	7.44703	7.50044	0.0386366	0.417602	-0.0947091	0.326078	['Hspa8', 'Mpp2', 'Pclo', 'Cbln1', 'Bsn', 'Git1', 'Fermt2', 'Rims2', 'Arf6', 'Dlg1', 'Epb41l3', 'Dlg3', 'Erc2', 'Cldn3', 'Rims1', 'Shroom2', 'Cntnap1', 'Tjp1', 'Shank2', 'Dlg2', 'Shank1', 'Dlg4', 'Shank3', 'Rab3a', 'Gphn', 'Dgkz', 'Cntnap2', 'Afdn', 'Dlgap1', 'Cadm1', 'Nrxn1', 'Erc1', 'Syngap1', 'Nlgn1', 'Camsap3']	['A2ALU4', 'Q9WV34', 'Q99NE5', 'Q9Z0G9', 'Q9QZQ1', 'P39447', 'P63011']	7	['Q80VC9', 'P70175', 'Q6PH08', 'Q9QYX7', 'Q80UP3', 'Q8BUV3', 'P63011', 'A2ALU4']	8
GO:0034330	GO Process	42.0475	Cell junction organization (230)	not significant	not significant	6.03238	11.4613	0.000241042	-0.095164	-0.0845511	-0.133972	['Cdh1', 'Lsr', 'Efnb2', 'Jup', 'Esam', 'Ppfia3', 'Ndrg2', 'Wdr1', 'Ndrg1', 'App', 'Crkl', 'Ctnnb1', 'Hapln4', 'Gabrb2', 'Rhoa', 'Prrt1', 'Hspa8', 'Fnta', 'Wasf3', 'Mpp2', 'Vmp1', 'Pfn1', 'Cacng2', 'Gabra1', 'Dbnl', 'Rock2', 'Actn1', 'Lgmn', 'Dbn1', 'Vcl', 'Ptk2b', 'Nefl', 'Itga5', 'Pak2', 'Cxadr', 'Sncg', 'Ache', 'C3', 'Cdh2', 'Afg3l2', 'Slc1a1', 'Baiap2', 'Farp1', 'Cnksr2', 'Als2', 'Epha4', 'La…	['A2ALU4', 'Q8CIN4', 'Q60598', 'P47753', 'P0C192', 'P28652', 'Q9WV34', 'Q80TS3', 'F8VPU2', 'O89017', 'Q91Z67', 'P35802', 'P31648', 'P18760', 'Q99NE5', 'Q9Z0G9', 'Q61239', 'P97300', 'P60766', 'P46935', 'E9Q557', 'Q9QZQ1', 'P52800', 'Q9QXS6', 'P39447', 'Q62433', 'Q5SSM3', 'Q61361', 'Q8C8R3', 'Q7TMB8', 'O55111', 'P63011', 'Q64727', 'Q8BYA0', 'Q9Z2Y3', 'Q9WU78', 'Q8BSS9', 'Q61879', 'Q9Z0P4', 'Q3UHD1'…	41	['Q7TMB8', 'O88935', 'Q91ZZ3', 'Q8C8R3', 'Q8CIN4', 'Q80VC9', 'Q9QYB8', 'P10637', 'P70175', 'Q62418', 'O88342', 'Q6PH08', 'Q60598', 'Q9QYX7', 'Q64727', 'E9Q0S6', 'Q8BWT5', 'P62962', 'Q02257', 'P60766', 'P97300', 'P18760', 'Q8BTM8', 'G5E8K5', 'Q69ZK9', 'F8VPU2', 'Q80UP3', 'Q8R071', 'Q8BUV3', 'P21836', 'P63011', 'A2ALU4', 'O89017', 'O55042', 'Q9QVP9', 'P28652', 'P97445', 'Q925F2', 'Q9QUR7', 'P47708']	40
MMU-446728	Reactome	37.8788	Cell junction organization (25)	not significant	not significant	6.12174	8.32671	0.00508653	0.260336	0.15694	0.391094	['Cdh1', 'Jup', 'Ctnnb1', 'Actn1', 'Krt5', 'Cdh2', 'Rsu1', 'Parva', 'Ilk', 'Nectin1', 'F11r', 'Fermt2', 'Ctnna1', 'Ctnnd1', 'Actg1', 'Plec', 'Itgb1', 'Actb', 'Cadm3', 'Flna', 'Cadm2', 'Cdh13', 'Afdn', 'Cadm1', 'Dst']	['Q9QZQ1', 'Q922U2']	2	['Q02257', 'Q8BTM8', 'Q8BLQ9']	3
GO:0031252	GO Component	40.552	Cell leading edge (191)	not significant	not significant	8.07653	10.1747	0.0307887	-0.0765683	0.0758721	-0.0581512	['Actr2', 'Cdh1', 'Rdx', 'Ddx3x', 'Hip1r', 'Flot1', 'Pabpc1', 'Snx9', 'Scrib', 'Coro1c', 'App', 'Atp6v1b2', 'Sptbn1', 'Hcn1', 'Ctnnb1', 'Rhoa', 'Coro1b', 'Wasf3', 'Myh9', 'Mpp2', 'Rab5a', 'Rac3', 'Trpv2', 'Cdc37', 'Atp2b1', 'Egfr', 'Appl2', 'Gabra1', 'Dbnl', 'Slc9a3r1', 'Pafah1b1', 'Nme2', 'Actn1', 'Dbn1', 'Arf4', 'Ptk2b', 'Ywhaz', 'Itga5', 'Twf2', 'Cdh2', 'Gabbr1', 'P4hb', 'Baiap2', 'Eps8l2', 'A…	['Q8BGS1', 'Q60598', 'Q9Z0R4', 'Q60780', 'P15532', 'Q9WV34', 'P26043', 'Q8CCN5', 'O35387', 'P47757', 'P35438', 'P63034', 'Q91Z67', 'Q62188', 'Q9CWK8', 'Q9D387', 'Q80U72', 'Q9Z2D0', 'Q69ZX8', 'Q9JM76', 'P63005', 'Q9JKY5', 'P20357', 'P18760', 'Q6R0H7', 'Q9ERG0', 'P60766', 'Q9WUM4', 'Q9QXS6', 'Q65CL1', 'Q99K30', 'Q5SSM3', 'Q9JKF1', 'Q7TMB8', 'P60487', 'P50114', 'Q9WV18', 'Q3V3V9', 'Q61879', 'Q9Z0P4']	40	['Q7TMB8', 'P20357', 'P29341', 'P10637', 'P68033', 'P28660', 'Q62418', 'Q60598', 'O35387', 'Q61644', 'Q01768', 'Q9CWK8', 'P62908', 'Q8BVG4', 'Q8BGS1', 'O70161', 'P60766', 'P18760', 'Q9ERG0', 'Q9D0A3', 'Q71LX4', 'P70280', 'Q80UP3', 'Q60865', 'Q8R464', 'P15532', 'P60487', 'Q8CCN5', 'Q9CQD1', 'Q9QVP9', 'P50114', 'Q80U72', 'P47757', 'Q9Z0R4', 'P26043', 'Q7TQF7', 'Q9WUM3', 'P63034']	38
GO:0000902	GO Process	27.33	Cell morphogenesis (217)	not significant	not significant	6.34086	6.63891	-0.00489307	0.0206011	0.0151621	-0.118098	['Cdh1', 'Efnb2', 'Flot1', 'Braf', 'Scrib', 'Rab8a', 'Map2k1', 'Wdr1', 'App', 'Slc1a3', 'Tpbg', 'Ctnnb1', 'Rhoa', 'Lama5', 'Myh9', 'Top2b', 'Sart3', 'Map1s', 'Ubb', 'Egfr', 'Adcy1', 'Dbnl', 'Rock2', 'Nrcam', 'Rab10', 'Slc9a3r1', 'Pafah1b1', 'Scfd1', 'Atl1', 'Actn1', 'Cap2', 'Dbn1', 'Ap3b1', 'Vcl', 'Clu', 'Dpysl2', 'Nefl', 'Rpl24', 'Alcam', 'Sod1', 'Hsp90ab1', 'Kif5b', 'Impact', 'Afg3l2', 'Dpysl4'…	['Q9JLM8', 'Q8BGS1', 'Q60598', 'Q60780', 'P28652', 'P47757', 'F8VPU2', 'P70398', 'Q91Z67', 'Q9CWK8', 'Q80U72', 'Q8K400', 'Q9JLV5', 'P35802', 'P63005', 'P20357', 'Q8VCW4', 'Q9Z0G9', 'P70206', 'Q71M36', 'P97300', 'P60766', 'Q9R0P9', 'P06802', 'Q9QZQ1', 'P52800', 'Q61548', 'Q80X90', 'Q9QXS6', 'Q9JM52', 'P53810', 'Q61361', 'Q9JKF1', 'E9Q8I9', 'Q7TMB8', 'P63011', 'P55258', 'P63328', 'P08228', 'P16330'…	47	['Q9JLM8', 'Q7TMB8', 'Q7TSJ2', 'P20357', 'Q9QYR6', 'Q9QYC0', 'P10637', 'P28660', 'Q62418', 'O88342', 'Q60598', 'Q61644', 'Q64727', 'Q8BWT5', 'Q9CWK8', 'Q8C052', 'Q9Z0L0', 'Q8BGS1', 'O70161', 'Q9JIA1', 'Q9JM52', 'P60766', 'P97300', 'Q8BTM8', 'G5E8K5', 'Q8BP67', 'F8VPU2', 'Q61001', 'P0CG49', 'P63011', 'P18572', 'Q8VCW4', 'P28652', 'Q8C166', 'P97445', 'Q80U72', 'P47757', 'Q3UHC7', 'P54227', 'Q62420']	40
GO:0000904	GO Process	26.9355	Cell morphogenesis involved in differentiation (167)	not significant	not significant	6.07236	6.34403	0.0009456	0.0145736	-0.00968126	-0.137903	['Cdh1', 'Efnb2', 'Flot1', 'Braf', 'Scrib', 'Rab8a', 'Wdr1', 'App', 'Slc1a3', 'Tpbg', 'Ctnnb1', 'Rhoa', 'Lama5', 'Myh9', 'Top2b', 'Map1s', 'Adcy1', 'Rock2', 'Nrcam', 'Rab10', 'Slc9a3r1', 'Pafah1b1', 'Atl1', 'Actn1', 'Vcl', 'Dpysl2', 'Nefl', 'Rpl24', 'Alcam', 'Sod1', 'Hsp90ab1', 'Kif5b', 'Afg3l2', 'Farp1', 'Nptx1', 'Hprt', 'Als2', 'Epha4', 'Lamc1', 'Kif5c', 'Itgav', 'Atrn', 'Dock7', 'Stmn1', 'Vamp…	['Q9JLM8', 'Q8BGS1', 'F8VPU2', 'P70398', 'Q91Z67', 'Q80U72', 'Q8K400', 'Q9JLV5', 'P63005', 'P20357', 'Q9Z0G9', 'P70206', 'P97300', 'P60766', 'Q9R0P9', 'P06802', 'Q9QZQ1', 'P52800', 'Q61548', 'Q80X90', 'Q9JM52', 'P53810', 'Q7TMB8', 'P63011', 'P55258', 'P63328', 'P08228', 'P16330', 'Q64727', 'Q8BYA0', 'Q8C052', 'Q8R1A4', 'Q80UG2', 'Q61879']	34	['Q9JLM8', 'Q7TMB8', 'Q7TSJ2', 'P20357', 'Q9QYR6', 'P10637', 'O88342', 'Q64727', 'Q8BWT5', 'Q8C052', 'Q9Z0L0', 'Q8BGS1', 'O70161', 'Q9JIA1', 'Q9JM52', 'P60766', 'P97300', 'Q8BTM8', 'G5E8K5', 'Q8BP67', 'F8VPU2', 'Q61001', 'P63011', 'P18572', 'P97445', 'Q80U72', 'P54227']	27
GO:0048667	GO Process	28.2474	Cell morphogenesis involved in neuron differentiation (137)	not significant	not significant	10.0914	9.77999	-0.0541137	0.024007	-0.0880655	-0.132798	['Efnb2', 'Flot1', 'Scrib', 'Rab8a', 'App', 'Slc1a3', 'Tpbg', 'Lama5', 'Top2b', 'Map1s', 'Adcy1', 'Rock2', 'Nrcam', 'Rab10', 'Slc9a3r1', 'Pafah1b1', 'Atl1', 'Vcl', 'Dpysl2', 'Nefl', 'Rpl24', 'Alcam', 'Sod1', 'Hsp90ab1', 'Kif5b', 'Afg3l2', 'Farp1', 'Nptx1', 'Hprt', 'Als2', 'Epha4', 'Kif5c', 'Dock7', 'Stmn1', 'Cdk5', 'Uchl1', 'Wasl', 'Cyfip1', 'Hdac6', 'Ist1', 'Nectin1', 'Trim46', 'Ntrk3', 'Pip5k1c…	['Q9JLM8', 'F8VPU2', 'P70398', 'Q80U72', 'Q8K400', 'P63005', 'P20357', 'P70206', 'P97300', 'P60766', 'Q9R0P9', 'Q9QZQ1', 'P52800', 'Q61548', 'Q9JM52', 'P53810', 'Q7TMB8', 'P63011', 'P55258', 'P63328', 'P08228', 'P16330', 'Q64727', 'Q8BYA0', 'Q8C052', 'Q8R1A4', 'Q80UG2', 'Q61879']	28	['Q9JLM8', 'Q7TMB8', 'Q7TSJ2', 'P20357', 'Q9QYR6', 'P10637', 'Q64727', 'Q8BWT5', 'Q8C052', 'Q9Z0L0', 'O70161', 'Q9JIA1', 'Q9JM52', 'P60766', 'P97300', 'G5E8K5', 'Q8BP67', 'F8VPU2', 'Q61001', 'P63011', 'P18572', 'P97445', 'Q80U72', 'P54227']	24
GO:0032990	GO Process	32.4042	Cell part morphogenesis (186)	not significant	not significant	9.90044	11.6938	-0.0568559	0.0181284	-0.0992401	-0.0971349	['Efnb2', 'Flot1', 'Rab8a', 'Map2k1', 'App', 'Tpbg', 'Ctnnb1', 'Lama5', 'Top2b', 'Fis1', 'Map1s', 'Ubb', 'Egfr', 'Adcy1', 'Dbnl', 'Rock2', 'Nrcam', 'Rab10', 'Pafah1b1', 'Atl1', 'Dbn1', 'Ndufs6', 'Vcl', 'Clu', 'Dpysl2', 'Nefl', 'Rpl24', 'Alcam', 'Hsp90ab1', 'Kif5b', 'Impact', 'Afg3l2', 'Dpysl4', 'Farp1', 'Nptx1', 'Hprt', 'Als2', 'Epha4', 'Kif5c', 'Sh3gl2', 'Dock7', 'Stmn1', 'Cdk5', 'Mfn2', 'Uchl1'…	['Q9JLM8', 'Q60598', 'Q60780', 'P28652', 'F8VPU2', 'P70398', 'Q91Z67', 'Q9CWK8', 'Q8K400', 'P35802', 'Q6URW6', 'P63005', 'P20357', 'P70206', 'Q9CYR0', 'Q80U63', 'Q71M36', 'P97300', 'Q505D7', 'P60766', 'Q9R0P9', 'Q9QZQ1', 'P52800', 'Q61548', 'Q9QXS6', 'Q9JM52', 'P53810', 'Q61361', 'Q9JKF1', 'Q7TMB8', 'P63011', 'P55258', 'P63328', 'P16330', 'Q64727', 'Q5F2E8', 'Q8C052', 'Q8R1A4', 'Q80UG2', 'Q61879']	40	['Q9JLM8', 'Q7TMB8', 'Q7TSJ2', 'P20357', 'Q9QYR6', 'P10637', 'P28660', 'Q62418', 'P58281', 'Q60598', 'Q61644', 'Q64727', 'Q8BWT5', 'Q9CWK8', 'Q8C052', 'Q9Z0L0', 'O70161', 'Q9JIA1', 'Q9JM52', 'P60766', 'P97300', 'G5E8K5', 'Q8BP67', 'Q505D7', 'F8VPU2', 'Q61001', 'P0CG49', 'P63011', 'P18572', 'P28652', 'Q8C166', 'P97445', 'Q3UHC7', 'P54227', 'Q62420']	35
GO:0060187	GO Component	58.3333	Cell pole (7)	not significant	not significant	6.06048	6.67295	0.00222099	0.390078	-0.0656118	0.0229707	['Trf', 'Slc32a1', 'Rab8b', 'Ezr', 'Msn', 'Slc3a2', 'Pex5l']	['P10852']	1	['P10852']	1
GO:0042995	GO Component	31.7664	Cell projection (865)	not significant	not significant	11.5287	10.7727	0.0281417	-0.0703941	0.0470103	-0.0943516	['Actr2', 'Ncs1', 'Th', 'Cdh1', 'Rdx', 'Ddx3x', 'Hip1r', 'Ckb', 'Flot1', 'Fxr1', 'Pabpc1', 'Slc7a10', 'Ace', 'Acp2', 'Snx9', 'Braf', 'Slc9a3r2', 'Scrib', 'Ykt6', 'Pex6', 'Rab8a', 'Ppp5c', 'Sh3gl1', 'Gars', 'Calb2', 'Nqo1', 'Grm3', 'Brinp2', 'Gstm5', 'Phb2', 'Eno2', 'Coro1c', 'Ndrg2', 'Aqp1', 'Hapln2', 'Map2k1', 'Hspb1', 'Prkacb', 'Wdr1', 'App', 'Slc1a3', 'Stx1a', 'Prkaca', 'Dnajb1', 'Pvalb', 'Psm…	['Q63844', 'Q99LX0', 'Q9JLM8', 'P63242', 'Q8BGS1', 'Q60598', 'Q9JIL4', 'Q3UUG6', 'P50518', 'Q9R1K9', 'P17426', 'Q91YR1', 'Q9Z0R4', 'Q8VIJ6', 'Q60780', 'P0C192', 'P15532', 'O35874', 'P28652', 'Q9JME5', 'Q8VCT3', 'Q9WV34', 'P97441', 'P26043', 'Q923T9', 'Q80TS3', 'O88569', 'P61087', 'Q6P069', 'Q9ER97', 'O35387', 'P47757', 'P35438', 'P23927', 'Q3TXX4', 'Q9CXW3', 'P51880', 'F8VPU2', 'P70398', 'O54774'…	165	['Q9JLM8', 'Q7TMB8', 'Q7TSJ2', 'O88935', 'Q9ES97', 'P20357', 'P29341', 'Q91ZZ3', 'P26883', 'Q9QYR6', 'Q8VIJ6', 'Q9DC70', 'Q8C8R3', 'Q99LX0', 'Q8JZN5', 'P15105', 'P48036', 'P03995', 'P04370', 'Q99KJ8', 'Q80VC9', 'Q62277', 'P56959', 'Q9QYC0', 'P05064', 'Q8VEK3', 'P63054', 'O88487', 'P16546', 'P27546', 'Q8VEH3', 'Q9D358', 'P10637', 'Q63844', 'B9EJA2', 'P62754', 'O88569', 'O54829', 'P99026', 'P61922'…	177
GO:0031253	GO Component	34.2932	Cell projection membrane (131)	⬆synthesis	not significant	15.0899	9.49927	0.094594	0.0481229	-0.0777457	0.0510134	['Hip1r', 'Ace', 'Rab8a', 'Coro1c', 'Aqp1', 'Sptbn1', 'Hcn1', 'Ctnnb1', 'Rhoa', 'Mpp2', 'Dpep1', 'Cdc37', 'Atp2b1', 'Egfr', 'Appl2', 'Gabra1', 'Gna13', 'Slc9a3r1', 'Txndc15', 'Arf4', 'Slc7a8', 'Itga5', 'Hsp90ab1', 'Ehd3', 'Gabbr1', 'Ehd1', 'Abcc2', 'Eps8l2', 'Sept2', 'Gpr37l1', 'Entpd2', 'Grin1', 'Itgav', 'Mapre1', 'Slc2a2', 'Enpep', 'Arhgef2', 'Tln1', 'Rab35', 'Fscn1', 'Arpc1a', 'Abcg2', 'Rps3',…	['Q8BGS1', 'Q9JIL4', 'P15532', 'Q9WV34', 'P35438', 'Q7TMS5', 'Q9D387', 'Q9Z2D0', 'Q9JKY5', 'P20357', 'P18760', 'P14246', 'Q9ERG0', 'P60766', 'Q9WVK4', 'Q9WUM4', 'Q99K30', 'P55258', 'P60487', 'Q9WV18', 'Q9Z0P4']	21	['P20357', 'P10637', 'P28660', 'O70589', 'Q61644', 'P62908', 'Q8BGS1', 'O70161', 'Q61166', 'P60766', 'P18760', 'Q9ERG0', 'P15532', 'Q9JIL4', 'P60487', 'Q7TMS5']	16
GO:0048858	GO Process	31.0409	Cell projection morphogenesis (167)	not significant	not significant	9.3575	9.26032	-0.0500076	0.0202592	-0.0674026	-0.107147	['Efnb2', 'Flot1', 'Rab8a', 'Map2k1', 'App', 'Tpbg', 'Ctnnb1', 'Lama5', 'Top2b', 'Map1s', 'Ubb', 'Egfr', 'Adcy1', 'Dbnl', 'Rock2', 'Nrcam', 'Rab10', 'Pafah1b1', 'Atl1', 'Dbn1', 'Vcl', 'Clu', 'Dpysl2', 'Nefl', 'Rpl24', 'Alcam', 'Hsp90ab1', 'Kif5b', 'Impact', 'Afg3l2', 'Dpysl4', 'Farp1', 'Nptx1', 'Hprt', 'Als2', 'Epha4', 'Kif5c', 'Sh3gl2', 'Dock7', 'Stmn1', 'Cdk5', 'Uchl1', 'Wasl', 'Cyfip1', 'Pak1'…	['Q9JLM8', 'Q60598', 'Q60780', 'P28652', 'F8VPU2', 'P70398', 'Q91Z67', 'Q9CWK8', 'Q8K400', 'P35802', 'P63005', 'P20357', 'P70206', 'Q71M36', 'P97300', 'P60766', 'Q9R0P9', 'Q9QZQ1', 'P52800', 'Q61548', 'Q9QXS6', 'Q9JM52', 'P53810', 'Q61361', 'Q9JKF1', 'Q7TMB8', 'P63011', 'P55258', 'P63328', 'P16330', 'Q64727', 'Q5F2E8', 'Q8C052', 'Q8R1A4', 'Q80UG2', 'Q61879']	36	['Q9JLM8', 'Q7TMB8', 'Q7TSJ2', 'P20357', 'Q9QYR6', 'P10637', 'P28660', 'Q62418', 'Q60598', 'Q61644', 'Q64727', 'Q8BWT5', 'Q9CWK8', 'Q8C052', 'Q9Z0L0', 'O70161', 'Q9JIA1', 'Q9JM52', 'P60766', 'P97300', 'G5E8K5', 'Q8BP67', 'F8VPU2', 'Q61001', 'P0CG49', 'P63011', 'P18572', 'P28652', 'Q8C166', 'P97445', 'Q3UHC7', 'P54227', 'Q62420']	33
GO:0030030	GO Process	25.0993	Cell projection organization (316)	not significant	not significant	8.71347	6.62706	0.0313162	-0.0146217	0.0140803	-0.133165	['Actr2', 'Cdh1', 'Rdx', 'Efnb2', 'Flot1', 'Abcd1', 'Scrib', 'Rab8a', 'Map2k1', 'App', 'Crkl', 'Tpbg', 'Ctnnb1', 'Coro1b', 'Dynll1', 'Atp6v0d1', 'Lama5', 'Wasf3', 'Myh9', 'Top2b', 'Crk', 'Rac3', 'Csnk1d', 'Map1s', 'Ubb', 'Hdac2', 'Egfr', 'Adcy1', 'Dbnl', 'Rock2', 'Nrcam', 'Rab10', 'Slc9a3r1', 'Nup85', 'Pafah1b1', 'Atl1', 'Atp6v1d', 'Lgmn', 'Dbn1', 'Txndc15', 'Vcl', 'Arf4', 'Clu', 'Ptk2b', 'Dpysl2…	['Q8CIN4', 'Q9JLM8', 'Q60598', 'Q3UUG6', 'Q60780', 'P28652', 'P26043', 'P35288', 'Q9ER97', 'P47757', 'F8VPU2', 'P25911', 'P70398', 'O89017', 'Q91Z67', 'Q9CWK8', 'Q9JM63', 'Q80U72', 'Q8K400', 'Q69ZX8', 'Q3TPX4', 'Q9JLV5', 'P35802', 'P63005', 'Q6PB44', 'P20357', 'P18760', 'P70206', 'Q71M36', 'P97300', 'Q9ERG0', 'P60766', 'P46935', 'Q63912', 'Q9R0P9', 'P06802', 'Q9WVK4', 'Q9QZQ1', 'P52800', 'Q61548'…	64	['Q9JLM8', 'Q7TMB8', 'Q7TSJ2', 'P20357', 'Q9QYR6', 'Q8CIN4', 'P03995', 'Q80VC9', 'P27546', 'P10637', 'P28660', 'Q62418', 'Q60598', 'Q3UNH4', 'Q61644', 'Q64727', 'Q8BWT5', 'Q9CWK8', 'Q8C052', 'Q9Z0L0', 'Q3UUG6', 'Q64010', 'O70161', 'Q61166', 'Q9JIA1', 'Q9JM52', 'P60766', 'P97300', 'P18760', 'Q8BTM8', 'Q99P72', 'G5E8K5', 'Q8BP67', 'Q9ERG0', 'F8VPU2', 'Q8R071', 'P57746', 'Q61001', 'P0CG49', 'P63011'…	60
GO:0045454	GO Process	60.6061	Cell redox homeostasis (20)	⬇synthesis	⬆degradation	23.8227	14.013	-0.21134	-0.0982915	-0.236638	0.0725678	['Nqo1', 'Ero1l', 'Prdx5', 'Prdx3', 'Prdx4', 'Txn1', 'Gsr', 'Gclc', 'Git1', 'Apex1', 'Glrx3', 'Prdx6', 'Gpx1', 'Selenot', 'Prdx2', 'Txn2', 'Dld', 'Prdx1', 'Txnrd2', 'Txnrd1']	['P47791', 'Q9JMH6']	2	['P62342', 'P97494']	2
MMU-202733	Reactome	32.2581	Cell surface interactions at the vascular wall (30)	not significant	not significant	9.44718	6.32034	0.142421	-0.196236	-0.027327	-0.104197	['Itgb2', 'Col1a1', 'Esam', 'Grb7', 'Grb2', 'Itga5', 'Cxadr', 'Hras', 'Itgav', 'F2', 'Nras', 'Col1a2', 'Jam3', 'Apob', 'Lyn', 'Mif', 'F11r', 'Gpc1', 'Fn1', 'Pik3r1', 'Ptpn11', 'Yes1', 'Itgb1', 'Src', 'Ceacam1', 'Fyn', 'Plcg1', 'Cd47', 'Sirpa', 'Glg1']	['E9Q414', 'P25911', 'P97797', 'P19221', 'Q61411', 'Q04736']	6	['P08556', 'E9Q414', 'Q925F2', 'P34884']	4
GO:0051286	GO Component	66.6667	Cell tip (6)	not significant	not significant	6.22529	6.78369	-0.012181	0.457765	-0.0965706	0.0992131	['Trf', 'Slc32a1', 'Rab8b', 'Ezr', 'Msn', 'Pex5l']	[]	0	[]	0
GO:0006884	GO Process	41.6667	Cell volume homeostasis (15)	not significant	not significant	6.26866	7.63266	-0.0119891	-0.27866	-0.184716	-0.0569606	['Aqp1', 'Clns1a', 'Ccdc51', 'Slc12a6', 'Slc6a12', 'Anxa7', 'Npm1', 'Aqp4', 'Lrrc8a', 'Slc12a5', 'Shank3', 'Add1', 'Abcb8', 'Slc12a2', 'Kcnma1']	['Q08460', 'P31651', 'P55012', 'Q07076']	4	['Q9QYC0']	1
MMU-1500931	Reactome	36.0465	Cell-Cell communication (31)	not significant	not significant	8.55777	9.30394	-0.146455	0.176101	0.181065	0.314572	['Cdh1', 'Jup', 'Ctnnb1', 'Grb2', 'Actn1', 'Ptk2b', 'Krt5', 'Cdh2', 'Rsu1', 'Parva', 'Ilk', 'Nectin1', 'F11r', 'Fermt2', 'Ctnna1', 'Ctnnd1', 'Actg1', 'Plec', 'Itgb1', 'Fyn', 'Actb', 'Cd47', 'Cadm3', 'Flna', 'Cadm2', 'Cdh13', 'Afdn', 'Sirpa', 'Cadm1', 'Iqgap1', 'Dst']	['P97797', 'Q9QZQ1', 'Q922U2', 'Q9JKF1']	4	['Q02257', 'Q8BTM8', 'Q9QVP9', 'Q8BLQ9']	4
GO:0044291	GO Component	56.6667	Cell-cell contact zone (51)	⬆synthesis	not significant	17.4409	8.75742	0.211738	0.125639	0.117506	-0.00186338	['Flot1', 'Jup', 'Scrib', 'Slc4a1', 'Ctnnb1', 'Ywhah', 'Actn1', 'Vcl', 'Cxadr', 'Cdh2', 'Des', 'Atp1b1', 'Scn2a', 'Anxa5', 'Slc2a1', 'Slc9a1', 'Atp2a2', 'Pak1', 'Jam3', 'Nectin1', 'Pkp2', 'Rap2b', 'Tln2', 'Atp1a1', 'Ctnna1', 'Dsg2', 'Rap2c', 'Prkca', 'Cadm4', 'Tmem65', 'Flot2', 'Atp1a2', 'Opalin', 'Itgb1', 'Scn1b', 'Tjp1', 'Pkp4', 'Ctnna3', 'Anxa6', 'Ptk2', 'Scn1a', 'Dsp', 'Afdn', 'Sptan1', 'Slc8…	['P14824', 'Q80U72', 'Q61165', 'E9Q557', 'Q9QZQ1', 'P16546', 'Q65CL1', 'P39447', 'Q6PIE5', 'Q8C8R3', 'O55111', 'Q4VAE3', 'Q64727', 'P14094', 'P17809']	15	['Q8C8R3', 'P14824', 'P48036', 'P16546', 'Q64727', 'Q02257', 'G5E8K5', 'Q6PIE5', 'Q71LX4', 'Q8R464', 'Q80U72', 'P61226']	12
GO:0005911	GO Component	32.9114	Cell-cell junction (182)	⬆synthesis	not significant	16.7107	10.4635	0.121833	0.131227	0.0963059	-0.066054	['Cdh1', 'Rdx', 'Lsr', 'Efnb2', 'Flot1', 'Jup', 'Uba1', 'Esam', 'Scrib', 'Abcb4', 'Calb2', 'Wdr1', 'Ndrg1', 'App', 'Slc4a1', 'Ctnnb1', 'Rhoa', 'Abcb1b', 'Myh9', 'Mpp2', 'Ywhah', 'Fabp7', 'Lin7a', 'Grb2', 'Actn1', 'Dbn1', 'Vcl', 'Mtdh', 'Twf1', 'Itga5', 'Pak2', 'Cxadr', 'Krt8', 'Vapa', 'Cdh2', 'Add3', 'Abcc2', 'Des', 'Epha4', 'Atp1b1', 'Scn2a', 'Lin7c', 'Slc2a2', 'Anxa5', 'Arhgef2', 'Sdcbp', 'Tln1…	['A2ALU4', 'Q8CIN4', 'Q8BGS1', 'P47753', 'Q91YR1', 'Q9WV34', 'P26043', 'Q8JZS0', 'P14824', 'Q80TS3', 'P51880', 'P25911', 'P63034', 'Q6AW69', 'Q80U72', 'P18760', 'P14246', 'P48193', 'Q9Z0G9', 'P60766', 'Q02053', 'Q61165', 'E9Q557', 'Q9QZQ1', 'P16546', 'P52800', 'Q9QXS6', 'Q65CL1', 'P39447', 'Q62433', 'Q6PIE5', 'Q9JKF1', 'Q8C8R3', 'O55111', 'Q4VAE3', 'Q80WJ7', 'P60487', 'P63328', 'Q63932', 'Q64727'…	46	['Q8C8R3', 'Q8CIN4', 'P14824', 'P48036', 'Q80VC9', 'Q9QYC0', 'Q9QYB5', 'P16546', 'P70175', 'O88342', 'O70589', 'P48758', 'Q64727', 'Q02257', 'Q8BGS1', 'O70161', 'P60766', 'P18760', 'Q8BTM8', 'G5E8K5', 'Q6PIE5', 'Q71LX4', 'Q8R464', 'P60487', 'A2ALU4', 'Q9JIS5', 'Q8K3E5', 'Q80U72', 'Q925F2', 'P26043', 'P48193', 'P63034', 'P61226']	33
MMU-421270	Reactome	36.5854	Cell-cell junction organization (15)	not significant	not significant	7.10743	8.13355	0.0505531	0.0537959	0.183992	0.137947	['Cdh1', 'Jup', 'Ctnnb1', 'Cdh2', 'Nectin1', 'F11r', 'Ctnna1', 'Ctnnd1', 'Actg1', 'Actb', 'Cadm3', 'Cadm2', 'Cdh13', 'Afdn', 'Cadm1']	['Q9QZQ1']	1	['Q02257', 'Q8BLQ9']	2
GO:0045216	GO Process	29.8429	Cell-cell junction organization (57)	⬆synthesis	not significant	14.4001	8.80461	0.156857	0.329046	0.116951	0.0651421	['Cdh1', 'Lsr', 'Efnb2', 'Jup', 'Esam', 'Wdr1', 'Ctnnb1', 'Rhoa', 'Vcl', 'Pak2', 'Cxadr', 'Cdh2', 'Epha4', 'Fscn1', 'Jam3', 'Nectin1', 'Pkp2', 'Fermt2', 'Ctnna1', 'Cdc42', 'Dsg2', 'Ephb2', 'Prkca', 'Adam10', 'Dlg1', 'Ctnnd1', 'Actn4', 'Actg1', 'Plec', 'Numbl', 'Epb41l3', 'Ctnnd2', 'Itgb1', 'Arvcf', 'Src', 'Cldn3', 'Nfasc', 'Ceacam1', 'Rac1', 'Actb', 'Shroom2', 'Tbcd', 'Cntnap1', 'Tjp1', 'Pkp4', '…	['A2ALU4', 'Q8CIN4', 'Q9Z0G9', 'P60766', 'E9Q557', 'Q9QZQ1', 'P52800', 'P39447', 'Q8C8R3', 'O55111', 'Q64727', 'Q8BYA0', 'Q9WU78']	13	['Q8C8R3', 'Q8CIN4', 'Q80VC9', 'O88342', 'Q64727', 'Q02257', 'P60766', 'Q8BTM8', 'A2ALU4', 'Q925F2']	10
GO:0007267	GO Process	26.6227	Cell-cell signaling (242)	not significant	not significant	6.21452	12.6765	0.00267022	-0.12954	-0.100395	-0.13037	['Th', 'Cdh1', 'Ddx3x', 'Jup', 'Braf', 'Scrib', 'Ppfia3', 'Grm3', 'Ndrg2', 'Aqp1', 'Stx1a', 'Prkaca', 'Pvalb', 'Napa', 'Crkl', 'Tpbg', 'Ctnnb1', 'Hapln4', 'Gabrb2', 'Vdac3', 'Syn2', 'Snap47', 'Plg', 'Mpp2', 'Rab5a', 'Cadps2', 'Rac3', 'Csnk1d', 'Gipc1', 'Lin7a', 'Gabra1', 'Slc9a3r1', 'Pafah1b1', 'Nxn', 'Vamp2', 'Ryr2', 'Nisch', 'Ywhaz', 'Dgat1', 'Krt6a', 'Sncg', 'Ache', 'C3', 'Gabbr1', 'Anxa1', 'D…	['Q99LX0', 'Q9WV34', 'Q8JZS0', 'P35438', 'Q3TXX4', 'F8VPU2', 'P25911', 'Q8BIZ1', 'O35495', 'Q8BVP5', 'Q8C4X2', 'Q80U72', 'O54865', 'P97346', 'Q08460', 'Q9JLV5', 'P63040', 'P63005', 'Q80TJ1', 'P84086', 'Q99NE5', 'Q71M36', 'P05132', 'P97300', 'P42227', 'P06802', 'Q80UY2', 'Q8JZP2', 'P55012', 'Q61548', 'Q68ED2', 'Q9JM52', 'Q3U1J4', 'P50446', 'Q8C8R3', 'Q99P88', 'P63011', 'P63328', 'Q9WV18', 'Q60931'…	46	['O88935', 'Q91ZZ3', 'Q8C8R3', 'Q99LX0', 'P62342', 'Q62277', 'Q64332', 'Q8BG39', 'P46638', 'Q6PH08', 'P67871', 'Q9QYX7', 'Q8CHC4', 'Q80UY2', 'Q3U1J4', 'Q9Z0L0', 'Q02257', 'Q9JM52', 'P97300', 'Q8CFE4', 'Q9Z1B3', 'P97346', 'Q69ZK9', 'F8VPU2', 'Q9Z2W9', 'P21836', 'Q80TL4', 'P63011', 'Q8BJ42', 'O55042', 'Q9CQD1', 'P97445', 'Q9JIS5', 'Q80U72', 'P63044', 'P47708', 'Q04690']	37
MMU-446353	Reactome	50	Cell-extracellular matrix interactions (9)	not significant	not significant	7.53156	8.03191	0.110886	0.914834	0.246483	0.869062	['Actn1', 'Rsu1', 'Parva', 'Ilk', 'Fermt2', 'Actg1', 'Itgb1', 'Actb', 'Flna']	[]	0	['Q8BTM8']	1
GO:0007160	GO Process	27.6119	Cell-matrix adhesion (37)	not significant	not significant	9.72445	8.04595	0.0910132	0.051513	0.126331	0.163371	['Itgb2', 'Epdr1', 'Bcam', 'Nid1', 'Ctnnb1', 'Rhoa', 'Vtn', 'Actn1', 'Nid2', 'Ptk2b', 'Itga5', 'Itgb8', 'Itgav', 'Cdk5', 'Emilin1', 'Ilk', 'Jam3', 'Fgb', 'Coro2b', 'Fermt2', 'Fn1', 'Actn2', 'Itga1', 'Cntn2', 'Itgb1', 'Bcan', 'Src', 'Cttn', 'Itga2b', 'L1cam', 'Thy1', 'Sirpa', 'Bcr', 'Zyx', 'Fga', 'Fgg', 'Dag1']	['Q60598', 'P97797', 'Q61361']	3	['Q60598', 'Q8VCM7', 'Q9R069', 'Q9QVP9', 'E9PV24', 'Q99M71', 'Q8K0E8']	7
GO:0031589	GO Process	27.9188	Cell-substrate adhesion (55)	not significant	not significant	8.66725	6.93528	0.0629662	-0.0919168	0.0491667	0.130588	['Itgb2', 'Braf', 'Epdr1', 'Bcam', 'Nid1', 'Ctnnb1', 'Rhoa', 'Lama5', 'Vtn', 'Actn1', 'Nid2', 'Ptk2b', 'Sorbs3', 'Itga5', 'Itgb8', 'Lamc1', 'Itgav', 'Atrn', 'Vamp3', 'Cdk5', 'Emilin1', 'Parva', 'Ilk', 'Jam3', 'Fgb', 'Coro2b', 'Fermt2', 'Atp1b2', 'Fn1', 'Epb41l5', 'Actn2', 'Lamb2', 'Itga1', 'Ttyh1', 'Cntn2', 'Itgb1', 'Bcan', 'Src', 'Marcks', 'Prkce', 'Srgap2', 'Rac1', 'Cttn', 'Itga2b', 'L1cam', 'C…	['Q8BGS1', 'Q60598', 'Q91Z67', 'P97797', 'Q61361']	5	['Q60598', 'Q8VCM7', 'Q8BGS1', 'Q9R069', 'Q61001', 'Q9QVP9', 'E9PV24', 'Q99M71', 'Q8K0E8']	9
GO:0030055	GO Component	36.1905	Cell-substrate junction (76)	not significant	⬆synthesis	9.4569	13.9304	0.102885	-0.298717	0.26361	0.0875558	['Itgb2', 'Rdx', 'Flii', 'Abcb4', 'Map2k1', 'Rala', 'Prune1', 'Grb7', 'Srp68', 'Actn1', 'Vcl', 'Ptk2b', 'Sorbs3', 'Itga5', 'Mapre2', 'Dctn4', 'Itgb8', 'Rsu1', 'Itgav', 'Mapre1', 'Cpne3', 'Sdcbp', 'Tln1', 'Parva', 'Pak1', 'Ilk', 'Rexo2', 'Lpp', 'Gak', 'Git1', 'Pip5k1c', 'Tln2', 'Coro2b', 'Lasp1', 'Fermt2', 'Adgrb1', 'Mapk3', 'Flnb', 'Atat1', 'Epb41l5', 'Ezr', 'Mapk1', 'Actn4', 'Actn2', 'Capn2', 'A…	['Q63844', 'Q8BGS1', 'Q60598', 'P26043', 'P14824', 'Q61792', 'P18760', 'Q9ERG0', 'Q80X90', 'Q9JKF1', 'Q8CBY8', 'Q63932', 'Q9JJ28', 'Q64727', 'Q3UHD1', 'O08529']	16	['Q61792', 'P14824', 'Q63844', 'Q60598', 'Q64727', 'E9Q0S6', 'Q8BGS1', 'O70161', 'Q61166', 'P18760', 'Q9ERG0', 'Q71LX4', 'Q9QVP9', 'P26043']	14
GO:0007044	GO Process	42.5	Cell-substrate junction assembly (17)	not significant	not significant	9.10504	7.5629	0.117941	0.293328	0.156036	0.499567	['Actn1', 'Ptk2b', 'Itga5', 'Lamc1', 'Itgav', 'Tln1', 'Coro2b', 'Fermt2', 'Fn1', 'Actn2', 'Plec', 'Src', 'Cttn', 'Thy1', 'Bcr', 'Tns1', 'Dst']	['Q60598']	1	['Q60598', 'E9Q0S6', 'Q9QVP9']	3
GO:0150115	GO Process	43.9024	Cell-substrate junction organization (18)	not significant	not significant	9.63905	7.98544	0.124724	0.293328	0.183428	0.499567	['Actn1', 'Ptk2b', 'Itga5', 'Lamc1', 'Itgav', 'Tln1', 'Coro2b', 'Rab8b', 'Fermt2', 'Fn1', 'Actn2', 'Plec', 'Src', 'Cttn', 'Thy1', 'Bcr', 'Tns1', 'Dst']	['Q60598']	1	['Q60598', 'E9Q0S6', 'Q9QVP9']	3
GO:0006081	GO Process	55	Cellular aldehyde metabolic process (33)	not significant	not significant	7.20674	9.01329	-0.0400722	-0.156515	0.118221	0.495608	['Adh1', 'Adh5', 'Rdh13', 'Pnpo', 'Tkt', 'Dhrs4', 'Agxt2', 'Rbp4', 'Taldo1', 'Agxt', 'Aldh9a1', 'Aldob', 'Akr1a1', 'Aldh2', 'Pdxk', 'Aldh8a1', 'Akr1b8', 'Grhpr', 'Aldh3b1', 'Aldh3a2', 'Hoga1', 'Aldoa', 'Pdxp', 'Idh1', 'Park7', 'Gatd1', 'Idh2', 'Hagh', 'Rdh11', 'Tpi1', 'Esd', 'Tkfc', 'Glo1']	['Q99LX0', 'Q9R0P3', 'Q8VC30', 'P54071', 'P00329', 'P60487', 'Q91XF0', 'P45377']	8	['Q99LX0', 'Q91Z53', 'P05064', 'P47738', 'P40142', 'Q93092', 'O88844', 'Q8K183', 'Q99KB8', 'P60487', 'P17751']	11
GO:0043603	GO Process	42.6309	Cellular amide metabolic process (350)	not significant	not significant	11.2259	6.28738	-0.0435314	0.116605	-0.00561824	0.16889	['Mcts1', 'Rpl13', 'Ddx3x', 'Ftcd', 'Hars', 'Npepps', 'Ace', 'Abcd1', 'Mrpl4', 'Rps11', 'Ncstn', 'Gars', 'Farsa', 'Gcdh', 'Gstm5', 'Gstm3', 'Gstm7', 'Gstm1', 'Eif3g', 'G6pdx', 'Thop1', 'Cs', 'Qars', 'Sod2', 'Eif1b', 'Clic1', 'Mrpl49', 'Rplp1', 'Rps18', 'Cars', 'Pdhx', 'Acadsb', 'Cers2', 'Lta4h', 'Rpl19', 'Pipox', 'Drg2', 'Shmt1', 'Rars', 'Dpep1', 'Rwdd1', 'Arg1', 'Egfr', 'Cpm', 'Rack1', 'Drg1', '…	['Q80V42', 'Q99LX0', 'P63242', 'Q8K440', 'Q9JJL8', 'O09167', 'P63323', 'Q9DCH4', 'P62301', 'Q99JX4', 'Q9CXW4', 'Q3THG9', 'P97461', 'P62852', 'Q61207', 'Q9ESW4', 'Q8BIJ6', 'Q9JJ59', 'P60229', 'P62717', 'P62858', 'Q80W21', 'Q91YP2', 'O88741', 'Q91YI0', 'Q91WK2', 'Q8QZT1', 'Q9DCJ9', 'P47791', 'Q8VCN5', 'P19639', 'P48776', 'Q9D023', 'Q8BWT1', 'P62242', 'P58021', 'Q8C1A5', 'Q6P1B1', 'Q8BYL4', 'P84099'…	51	['P62264', 'O09167', 'P61358', 'P67984', 'Q99LX0', 'P63325', 'P61255', 'P62754', 'P62900', 'Q8BMF4', 'Q9CQR2', 'P99027', 'Q3THG9', 'P84099', 'Q9CZM2', 'Q8K0D5', 'Q91V12', 'P25444', 'P12970', 'P51855', 'Q8C0C7', 'Q8BWT5', 'Q9Z2I9', 'Q9Z2I8', 'Q9CXW4', 'P62908', 'P27659', 'O35972', 'O88844', 'Q9JJI8', 'Q9JIY5', 'Q9Z1Q5', 'P62270', 'P14131', 'P19157', 'P54869', 'Q8C165', 'Q8BP67', 'Q9D023', 'P57716'…	75
GO:0044106	GO Process	33.6957	Cellular amine metabolic process (31)	not significant	not significant	7.23776	7.51909	-0.0611721	0.107432	-0.099349	0.197404	['Th', 'Haao', 'Gcdh', 'Srm', 'Tph2', 'Gdpd1', 'Ndufs4', 'Slc1a1', 'Maoa', 'Abcc2', 'Paox', 'Hprt', 'Tdo2', 'Mtpn', 'Mecp2', 'Kmo', 'Agmat', 'Sncb', 'Gde1', 'Spr', 'Gpr37', 'Hnmt', 'Akr1b3', 'Sult1a1', 'Sms', 'Sult1d1', 'Snca', 'Myo5a', 'Comt', 'Ddc', 'Grin2a']	['A2AS89', 'Q3UZZ6', 'Q78JT3', 'P48776', 'P52840', 'Q9CRY7']	6	['Q91ZZ3', 'O88533', 'O55042', 'Q64674', 'P97355', 'Q91VF2']	6
GO:0008652	GO Process	63.2353	Cellular amino acid biosynthetic process (43)	⬆degradation	⬆synthesis	15.7554	17.8467	-0.262254	0.163117	0.460062	0.126526	['Slc1a3', 'Shmt1', 'Pah', 'Pcbd1', 'Mthfd1', 'Agxt2', 'Psat1', 'Aldh18a1', 'Got1', 'Shmt2', 'Agxt', 'Pycr2', 'Sephs1', 'Gad2', 'Hao1', 'Psph', 'Aass', 'Bcat1', 'Got2', 'Gls2', 'Nags', 'Otc', 'Mtap', 'Abat', 'Phgdh', 'Srr', 'Sephs2', 'Oat', 'Glul', 'Gad1', 'Bhmt', 'Ass1', 'Ilvbl', 'Gls', 'Asns', 'Cth', 'Slc25a12', 'Mri1', 'Asl', 'Enoph1', 'Sds', 'Aldh1a1', 'Cbs']	['Q9CQT1', 'Q8VBT2', 'Q91YI0', 'Q99K85', 'Q91WT9', 'Q8VCN5', 'P16331', 'Q8BU33', 'Q9CQ65']	9	['Q99K85', 'P15105', 'P61458', 'P61922', 'Q571F8', 'P97364', 'Q9CZN7', 'Q9CQ65', 'P05201', 'P05202']	10
GO:0009063	GO Process	75	Cellular amino acid catabolic process (78)	⬆degradation	not significant	31.1823	12.0265	-0.282935	0.0081806	0.219503	-0.110959	['Dbt', 'Haao', 'Ftcd', 'Prodh', 'Etfb', 'Gcat', 'Ddah2', 'Acadsb', 'Qdpr', 'Pipox', 'Shmt1', 'Arg1', 'Pah', 'Blmh', 'Auh', 'Mccc2', 'Glud1', 'Agxt2', 'Gpt', 'Csad', 'Gldc', 'Got1', 'Hsd17b10', 'Shmt2', 'Agxt', 'Gad2', 'Ivd', 'Mccc1', 'Tdo2', 'Ddah1', 'Hmgcl', 'Hpd', 'Aass', 'Hibadh', 'Bcat1', 'Fah', 'Got2', 'Gpt2', 'Acat1', 'Etfa', 'Amt', 'Gcsh', 'Aldh8a1', 'Kmo', 'Aldh5a1', 'Aldh4a1', 'Hibch', …	['Q3ULD5', 'Q8VBT2', 'Q78JT3', 'P35505', 'Q8QZT1', 'Q91WT9', 'P48776', 'Q99LD8', 'Q9JLZ3', 'P16331', 'O08756', 'O55028']	12	['Q9JHI5', 'Q99LB7', 'Q9EQ20', 'Q8CHT0', 'Q9CWS0', 'P61922', 'Q6P3A8', 'Q99L13', 'Q99LC5', 'Q3ULD5', 'Q571F8', 'P50247', 'Q91W43', 'Q9D2G2', 'Q9CZN7', 'Q8C0M9', 'Q9D7B6', 'P05201', 'P05202', 'Q8QZS1', 'O09173']	21
GO:0006520	GO Process	62.9771	Cellular amino acid metabolic process (165)	⬆degradation	⬇degradation	23.735	18.3192	-0.17691	0.0579233	0.274442	-0.0325043	['Th', 'Dbt', 'Haao', 'Ftcd', 'Hars', 'Gnmt', 'Gars', 'Prodh', 'Farsa', 'Gcdh', 'Etfb', 'Slc1a3', 'Gcat', 'Qars', 'Tph2', 'Ddah2', 'Cars', 'Acadsb', 'Qdpr', 'Adss', 'Pipox', 'Shmt1', 'Rars', 'Dpep1', 'Iyd', 'Arg1', 'Pah', 'Pcbd1', 'Gamt', 'Blmh', 'Pfas', 'Mthfd1', 'Adssl1', 'Auh', 'Mccc2', 'Glud1', 'Tars', 'Agxt2', 'Dpys', 'Gpt', 'Nit2', 'Gart', 'Csad', 'Acy1', 'Psat1', 'Keg1', 'Gldc', 'Aldh18a1'…	['Q9CQT1', 'Q9JJL8', 'A2AS89', 'Q3ULD5', 'P16332', 'Q8VBT2', 'Q3THG9', 'Q78JT3', 'P35505', 'Q8BIJ6', 'Q91YI0', 'Q9QXF8', 'Q64737', 'Q8QZT1', 'Q99K85', 'Q91WT9', 'Q8VCN5', 'P48776', 'Q99LD8', 'Q9JMH6', 'Q9JLZ3', 'Q8BYL4', 'P16331', 'O08756', 'Q8C0C7', 'Q8BU33', 'Q8BYM8', 'Q9CQ65', 'O55028']	29	['Q99K85', 'Q9JHI5', 'Q99LB7', 'P15105', 'Q9EQ20', 'Q8CHT0', 'Q9CWS0', 'P61458', 'P61922', 'Q3THG9', 'Q6P3A8', 'Q8C0C7', 'Q99L13', 'Q99LC5', 'O88533', 'Q99J99', 'Q3ULD5', 'Q571F8', 'Q8C165', 'P97364', 'P16332', 'Q8BIJ6', 'P50247', 'Q91W43', 'Q9D2G2', 'Q9CZN7', 'Q9CQ65', 'Q8C0M9', 'Q9D7B6', 'P05201', 'P05202', 'Q8QZS1', 'O09173', 'P52196', 'P97494']	35
GO:0006576	GO Process	32.967	Cellular biogenic amine metabolic process (30)	not significant	not significant	7.58182	7.81546	-0.0796634	0.107432	-0.119585	0.197404	['Th', 'Haao', 'Gcdh', 'Srm', 'Tph2', 'Gdpd1', 'Ndufs4', 'Slc1a1', 'Maoa', 'Paox', 'Hprt', 'Tdo2', 'Mtpn', 'Mecp2', 'Kmo', 'Agmat', 'Sncb', 'Gde1', 'Spr', 'Gpr37', 'Hnmt', 'Akr1b3', 'Sult1a1', 'Sms', 'Sult1d1', 'Snca', 'Myo5a', 'Comt', 'Ddc', 'Grin2a']	['A2AS89', 'Q3UZZ6', 'Q78JT3', 'P48776', 'P52840', 'Q9CRY7']	6	['Q91ZZ3', 'O88533', 'O55042', 'Q64674', 'P97355', 'Q91VF2']	6
GO:0044249	GO Process	30.431	Cellular biosynthetic process (699)	⬆degradation	not significant	15.7416	9.12302	-0.0502436	0.16163	0.0380816	0.0575572	['Th', 'Gmpr', 'Mcts1', 'Haao', 'Rpl13', 'Ddx3x', 'Agpat3', 'Hars', 'Ddt', 'Abcd1', 'Gmpr2', 'Ndufa11', 'Mrpl4', 'Rps11', 'Gars', 'Man1a', 'Farsa', 'Gcdh', 'Gys1', 'Gstm7', 'Gstm1', 'Eif3g', 'Adh1', 'G6pdx', 'Lpcat3', 'Prpsap2', 'Slc1a3', 'Ndufs3', 'Srm', 'Aprt', 'Qars', 'Pip4k2a', 'Tph2', 'Sod2', 'Ctnnb1', 'Eif1b', 'Mrpl49', 'Rplp1', 'Rps18', 'Sdhb', 'Fads1', 'Cars', 'Pdhx', 'Ndufs2', 'Pip4k2c',…	['Q63844', 'E9Q414', 'Q99LX0', 'P63242', 'Q9CQT1', 'Q8K440', 'Q9JJL8', 'Q91YN5', 'A2AS89', 'Q501J6', 'O09167', 'Q91ZJ5', 'P63323', 'P15532', 'Q9DCH4', 'Q9CR21', 'Q8VBT2', 'P62301', 'Q99JX4', 'Q9CXW4', 'Q3THG9', 'Q9CQQ7', 'O70492', 'Q78JT3', 'P97461', 'P62852', 'Q9CQC7', 'Q569Z6', 'Q9CQN6', 'P35438', 'P25911', 'Q9DCZ1', 'Q9ESW4', 'Q8BIJ6', 'P60229', 'Q99LC3', 'Q61503', 'P62717', 'O54865', 'P62858'…	113	['Q99K85', 'Q9JHU9', 'P62264', 'O09167', 'P61358', 'E9Q3L2', 'P67984', 'Q9DC70', 'Q99LX0', 'P15105', 'Q3U5Q7', 'O54734', 'P63325', 'Q3TW96', 'P05064', 'Q9CWS0', 'P58044', 'Q8CIG8', 'P61255', 'Q63844', 'P62754', 'P62900', 'Q8BMF4', 'Q9CQR2', 'P61458', 'P61922', 'P99027', 'Q9Z2M7', 'Q3THG9', 'P84099', 'Q9CZM2', 'Q91ZJ5', 'P40142', 'Q8K0D5', 'Q9DBG6', 'Q91V12', 'Q9Z0S1', 'P25444', 'Q9DBF1', 'Q922E4'…	155
GO:0006874	GO Process	32.8638	Cellular calcium ion homeostasis (70)	not significant	not significant	6.85081	8.66995	-0.0189007	-0.107344	-0.111117	-0.204854	['Ncs1', 'Ccdc47', 'Bcap31', 'Calb2', 'App', 'Letm1', 'Plcd1', 'Nol3', 'Fis1', 'Atp2b1', 'Micu1', 'Mcu', 'Atp2a3', 'Ryr2', 'Hexb', 'Smdt1', 'Rgn', 'Afg3l2', 'Maip1', 'Atp1b1', 'Grin1', 'F2', 'Calb1', 'Stoml2', 'Mfn2', 'Atp2a2', 'Itpr1', 'Bax', 'Stim1', 'Atp13a1', 'Cul5', 'Grm1', 'Sv2a', 'Slc25a23', 'Slc30a1', 'Gria1', 'Pygm', 'S100b', 'Wfs1', 'Grin2b', 'Prkca', 'Vapb', 'Anxa7', 'Immt', 'Prkcb', '…	['P14824', 'P35438', 'P62259', 'Q8BNY6', 'P70302', 'Q80U63', 'P97300', 'P19221', 'Q9D5V5', 'Q07076', 'Q8C8R3', 'Q6GQS1', 'P50114', 'Q9Z2I0', 'P14094', 'Q80XR2']	16	['Q8C8R3', 'P14824', 'Q8BNY6', 'Q9D024', 'Q99JB2', 'P97300', 'Q8R3B1', 'Q6GQS1', 'P97445', 'Q9JIS5', 'P50114', 'Q9Z2I0', 'Q9DB10']	13
GO:0044275	GO Process	44.4444	Cellular carbohydrate catabolic process (16)	not significant	not significant	9.30707	12.0559	0.252879	0.392547	0.438753	0.0612602	['G6pc', 'Pygb', 'Pygm', 'Stbd1', 'Pfkm', 'Pgm1', 'Abhd10', 'Pygl', 'Pgd', 'Hmgb1', 'Gaa', 'Sord', 'Gk', 'Tpi1', 'Gpd2', 'Tkfc']	['Q64516', 'Q8VC30']	2	['Q9D0F9', 'Q9DCD0', 'Q64516', 'Q64442', 'Q9ET01', 'P17751']	6
GO:0044262	GO Process	33.3333	Cellular carbohydrate metabolic process (57)	not significant	⬆synthesis	10.6132	15.4613	0.141365	0.280905	0.370757	0.300512	['Braf', 'Gnmt', 'Gys1', 'Ppp1cb', 'G6pc', 'Pfkl', 'Galk1', 'Got1', 'Inpp5a', 'Inpp1', 'Itpka', 'Pck1', 'Abcg2', 'Mecp2', 'Mtmr2', 'Pygb', 'Pck2', 'Ppp1ca', 'Mtmr7', 'Xylb', 'Pygm', 'Ptges3', 'Phkb', 'Pgp', 'Epm2aip1', 'Stbd1', 'Pfkm', 'Ppp1r2', 'Pgm1', 'Abhd10', 'Impa1', 'Pygl', 'Gsk3a', 'Acadm', 'Pgd', 'Hmgb1', 'Fbp1', 'Idh1', 'Ppp1cc', 'Ugp2', 'Akr1b3', 'Gaa', 'Idh2', 'Sord', 'Nagk', 'Gk', 'Gs…	['Q91ZJ5', 'Q7TMS5', 'P12382', 'Q9QXF8', 'Q64516', 'Q8VC30', 'P54071']	7	['Q9JHU9', 'Q9D0F9', 'Q91ZJ5', 'Q9Z0S1', 'Q8CHC4', 'O88844', 'O55023', 'Q9DCD0', 'Q8R071', 'P17710', 'Q64516', 'Q7TMS5', 'Q64442', 'P05201', 'Q9ET01', 'P17751']	16
GO:0044248	GO Process	33.396	Cellular catabolic process (533)	not significant	⬆synthesis	7.22222	23.3211	-0.0122933	-0.0204082	0.17672	0.0656987	['Dbt', 'Haao', 'Ftcd', 'Snd1', 'Npepps', 'Pabpc1', 'Tollip', 'Ace', 'Uba1', 'Ccdc47', 'Blvra', 'Abcd1', 'Uchl3', 'Gmpr2', 'Pon1', 'Cyp2f2', 'Rab8a', 'Prodh', 'Man1a', 'Gcdh', 'Calr', 'Gstm5', 'Gstm7', 'Gstm1', 'Hmox2', 'Phb2', 'Etfb', 'Thop1', 'Sgta', 'Hmox1', 'Por', 'Adh5', 'Cyp2d26', 'Gcat', 'Pip4k2a', 'Acat2', 'Ctnnb1', 'Psmd2', 'Abhd16a', 'Ddah2', 'Lsm2', 'Khsrp', 'Ppp2cb', 'Nedd8', 'Acaa1b'…	['Q63844', 'E9Q414', 'Q9D1C8', 'Q99LX0', 'P0C027', 'Q99JI4', 'Q3ULD5', 'P08113', 'O70579', 'Q8VBT2', 'Q8VDM4', 'Q78JT3', 'Q8CCN5', 'P35288', 'Q8BZA9', 'Q9D9V3', 'Q569Z6', 'P61087', 'P35505', 'Q61207', 'Q9R0P3', 'P70398', 'O89017', 'Q9CZR2', 'Q9CWZ3', 'P17047', 'Q8BG32', 'P62192', 'P60229', 'Q61503', 'Q9Z1K5', 'Q80W21', 'Q9JLV5', 'Q6PDI5', 'Q6PB44', 'Q9CQ62', 'P61961', 'Q8QZT1', 'Q9DCJ9', 'Q91WT9'…	98	['Q9JHI5', 'Q99J56', 'P61961', 'P29341', 'Q99LB7', 'Q99LX0', 'Q8JZN5', 'Q9EQ20', 'Q9DBT9', 'Q8CHT0', 'Q9CWS0', 'P47738', 'Q9D0F9', 'Q91VR7', 'Q63844', 'P42125', 'P61922', 'Q9CWZ3', 'Q6P3A8', 'O70579', 'Q91V12', 'Q9D024', 'Q61425', 'P48758', 'P52825', 'Q8VE47', 'Q569Z6', 'Q9JKB1', 'Q99L13', 'Q99LC5', 'P60521', 'Q8BGD5', 'Q8VCH0', 'Q3U1J4', 'Q3ULD5', 'Q78JE5', 'Q9CQB5', 'Q9WUP7', 'Q9Z2U0', 'Q9CQW2'…	102
GO:0030003	GO Process	31.1905	Cellular cation homeostasis (131)	not significant	⬇synthesis	8.34675	14.7697	-0.0414135	-0.0833483	-0.184427	-0.13534	['Ncs1', 'Ccdc47', 'Bcap31', 'Calb2', 'App', 'Letm1', 'Slc1a3', 'Hmox1', 'Atp6v1b2', 'Slc4a1', 'Plcd1', 'Atp6v0d1', 'Chp1', 'Nol3', 'Fis1', 'Atp6ap1', 'Atp2b1', 'Micu1', 'Mcu', 'Atp2a3', 'Ryr2', 'Hexb', 'Ap3b1', 'Smdt1', 'Tfrc', 'Sod1', 'Slc4a8', 'Rgn', 'Atp6v0c', 'Afg3l2', 'Slc1a1', 'Atp5b', 'Maip1', 'Atp1b1', 'Grin1', 'F2', 'Car2', 'Calb1', 'Stoml2', 'Ppt1', 'Slc9a1', 'Mfn2', 'Slc30a3', 'Vps33a…	['Q63844', 'Q62351', 'P97441', 'P14824', 'P35438', 'P28271', 'Q8JZR6', 'Q08460', 'P62259', 'Q8BNY6', 'P70302', 'P16283', 'Q80U63', 'P97300', 'Q8BWP5', 'P19221', 'Q61165', 'Q9D5V5', 'P55012', 'Q9JIG7', 'Q07076', 'Q6PIE5', 'Q8C8R3', 'P97370', 'Q6GQS1', 'P50114', 'P08228', 'P63082', 'P09528', 'Q9Z2I0', 'Q5DTL9', 'P14094', 'Q80XR2']	33	['Q8C8R3', 'P14824', 'Q63844', 'Q8BNY6', 'Q9D024', 'P28271', 'Q99JB2', 'P97300', 'Q62351', 'P97441', 'Q6PIE5', 'Q8R3B1', 'Q9Z1G4', 'Q6GQS1', 'P97445', 'Q9JIS5', 'P50114', 'Q9Z2I0', 'Q9DB10']	19
GO:0055082	GO Process	31.5508	Cellular chemical homeostasis (177)	not significant	⬇synthesis	8.33923	13.6575	-0.0375936	-0.147693	-0.147989	-0.164771	['Ncs1', 'Th', 'Ckb', 'Ace', 'Ccdc47', 'Bcap31', 'Abcc6', 'Calb2', 'Aqp1', 'App', 'Letm1', 'Slc1a3', 'Hmox1', 'Prkaca', 'Atp6v1b2', 'Slc4a1', 'Plcd1', 'Atp6v0d1', 'Chp1', 'Nol3', 'Endog', 'Fis1', 'Atp6ap1', 'Atp2b1', 'Micu1', 'Mcu', 'Ppp2ca', 'Rack1', 'Slc9a3r1', 'Atp2a3', 'Ryr2', 'Hexb', 'Ap3b1', 'Smdt1', 'Tfrc', 'Sod1', 'Slc4a8', 'Rgn', 'Atp6v0c', 'Afg3l2', 'Slc1a1', 'Abcc2', 'Atp5b', 'Nptx1', …	['Q63844', 'Q62351', 'Q9R1S7', 'P97441', 'P14824', 'P35438', 'P28271', 'Q8JZR6', 'Q08460', 'P31651', 'P62259', 'Q8BNY6', 'P70302', 'P16283', 'Q80U63', 'P05132', 'P97300', 'Q8BWP5', 'P19221', 'P06802', 'Q61165', 'Q9D5V5', 'P55012', 'Q9JIG7', 'Q07076', 'Q91X44', 'P39447', 'Q6PIE5', 'Q8C8R3', 'P97370', 'P63328', 'Q6GQS1', 'P50114', 'P08228', 'P63082', 'P09528', 'Q9Z2I0', 'Q5DTL9', 'P14094', 'Q9JIM1'…	41	['Q8C8R3', 'P14824', 'P62342', 'Q63844', 'Q8BNY6', 'P46638', 'Q9D024', 'P28271', 'Q99JB2', 'P97300', 'Q62351', 'Q9R1S7', 'Q99P72', 'P97441', 'Q6PIE5', 'Q8R3B1', 'Q9Z1G4', 'Q6GQS1', 'P17710', 'Q99MK8', 'P97445', 'Q9JIS5', 'P50114', 'Q9Z2I0', 'Q9DB10', 'Q64505', 'P97494', 'Q04447', 'P13597', 'P68040']	30
GO:0022607	GO Process	29.591	Cellular component assembly (709)	not significant	not significant	9.54537	7.16636	-0.0233531	0.0631708	-0.0168517	0.107651	['Actr2', 'Cdh1', 'Mcts1', 'Rdx', 'Tubgcp3', 'Ddx3x', 'Hip1r', 'Lsr', 'Efnb2', 'Cct3', 'Kpnb1', 'Tubb5', 'Flot1', 'Jup', 'Esam', 'Sf3a1', 'Snx9', 'Ndufa11', 'Braf', 'Snrpd1', 'Gnmt', 'Flii', 'Ap1m1', 'Rab8a', 'Farsa', 'Calr', 'Eif3g', 'Lpcat3', 'Coro1c', 'Hapln2', 'Wdr1', 'App', 'Letm1', 'Stx1a', 'Ndufs3', 'Napa', 'Crkl', 'Rbm14', 'Sptbn1', 'Acot13', 'Hcn1', 'Sod2', 'Ctnnb1', 'Ap2m1', 'Lsm2', 'Kr…	['Q63844', 'O35643', 'Q8CIN4', 'Q9JLM8', 'Q9CQP2', 'Q60598', 'Q9R1K9', 'P47753', 'P62305', 'P08113', 'Q60780', 'Q99NB9', 'Q9DCH4', 'Q9CR21', 'Q8VBT2', 'Q99JX4', 'Q91VS8', 'Q9CXW4', 'Q9WV34', 'P97461', 'P26043', 'Q9CZ04', 'P62852', 'Q80TS3', 'P35288', 'Q9CQC7', 'P61087', 'Q9CQF3', 'P47757', 'P35438', 'P23927', 'Q61207', 'F8VPU2', 'O54774', 'Q7TMS5', 'P62309', 'Q91Z67', 'Q7TNC4', 'Q8BG32', 'Q62188'…	137	['Q9JLM8', 'Q7TMB8', 'Q9ES97', 'P62264', 'Q61316', 'Q9DC70', 'Q8C8R3', 'Q8JZN5', 'Q8CIN4', 'Q9CR16', 'P56959', 'Q9QYC0', 'Q9WTM5', 'P05064', 'Q8BGH2', 'Q9QYB8', 'Q9CR76', 'Q8CIG8', 'Q91VR7', 'P10637', 'Q63844', 'P97315', 'P06801', 'P45591', 'P68033', 'P97379', 'P28660', 'Q62418', 'O88342', 'Q6PH08', 'P58281', 'Q91VS8', 'Q60598', 'Q6PER3', 'Q9CZP5', 'P25444', 'Q8VD37', 'P04104', 'Q80X50', 'P62309'…	145
GO:0010927	GO Process	28.3333	Cellular component assembly involved in morphogenesis (34)	not significant	not significant	8.27205	8.58422	0.0635937	-0.119858	0.117804	-0.187772	['Flii', 'Wdr1', 'Krt19', 'Pafah1b1', 'Tppp', 'Krt8', 'Nebl', 'Ilk', 'Mtmr2', 'Gpc1', 'Actn2', 'Tmod2', 'Actg1', 'Tmod3', 'Plec', 'Cfl2', 'Epb41l3', 'Itgb1', 'Actc1', 'Nfasc', 'Ccdc136', 'Csrp1', 'Cntnap1', 'Myh10', 'Prkar1a', 'Tmod1', 'Ckap5', 'Tpm1', 'Rab1a', 'Cntn1', 'Ank2', 'Mag', 'Agfg1', 'Myh11']	['P63005', 'Q8C8R3', 'Q9JJ28', 'Q61879']	4	['Q8C8R3', 'P97315', 'P45591', 'P68033', 'O88342', 'Q9DC07', 'O08638', 'Q8K2K6']	8
GO:0044085	GO Process	28.4303	Cellular component biogenesis (748)	not significant	not significant	9.0782	7.15871	-0.0206426	0.0655226	-0.0162807	0.107345	['Actr2', 'Cdh1', 'Mcts1', 'Rdx', 'Tubgcp3', 'Ddx3x', 'Hip1r', 'Lsr', 'Efnb2', 'Cct3', 'Kpnb1', 'Tubb5', 'Flot1', 'Jup', 'Esam', 'Sf3a1', 'Snx9', 'Ndufa11', 'Braf', 'Snrpd1', 'Gnmt', 'Flii', 'Ap1m1', 'Rab8a', 'Farsa', 'Calr', 'Eif3g', 'Lpcat3', 'Coro1c', 'Hapln2', 'Wdr1', 'App', 'Letm1', 'Stx1a', 'Ndufs3', 'Napa', 'Crkl', 'Rbm14', 'Sptbn1', 'Acot13', 'Hcn1', 'Sod2', 'Ctnnb1', 'Ap2m1', 'Lsm2', 'Kr…	['Q63844', 'O35643', 'Q8CIN4', 'Q9JLM8', 'Q9CQP2', 'Q60598', 'Q9R1K9', 'P47753', 'P62305', 'Q501J6', 'P08113', 'Q9D6Z1', 'Q60780', 'Q99NB9', 'Q9DCH4', 'Q9CR21', 'Q8VBT2', 'Q99JX4', 'Q91VS8', 'Q9CXW4', 'Q9WV34', 'P97461', 'P26043', 'Q9CZ04', 'P62852', 'Q80TS3', 'P35288', 'Q9CQC7', 'P61087', 'Q9CQF3', 'P47757', 'P35438', 'P23927', 'Q61207', 'F8VPU2', 'O54774', 'Q7TMS5', 'P62309', 'Q91Z67', 'Q7TNC4'…	144	['Q9JLM8', 'Q7TMB8', 'Q9ES97', 'P62264', 'P61358', 'Q61316', 'Q9DC70', 'Q8C8R3', 'Q8JZN5', 'P15105', 'Q8CIN4', 'Q9CR16', 'P56959', 'Q9QYC0', 'Q9WTM5', 'P05064', 'Q8BGH2', 'Q9QYB8', 'Q9CR76', 'Q8CIG8', 'P61255', 'Q91VR7', 'P10637', 'Q63844', 'P62754', 'Q9CQR2', 'P97315', 'P06801', 'P45591', 'P68033', 'P97379', 'P28660', 'Q62418', 'O88342', 'Q6PH08', 'P58281', 'Q91VS8', 'Q60598', 'Q6PER3', 'Q9CZP5'…	155
GO:0022411	GO Process	34.1463	Cellular component disassembly (98)	not significant	not significant	7.18939	10.7465	-0.023825	-0.288089	0.13598	-0.310118	['Mcts1', 'Plin2', 'Flot1', 'Sh3gl1', 'Phb2', 'Wdr1', 'Napa', 'Plg', 'Endog', 'Hspa8', 'Vmp1', 'Fis1', 'Calm3', 'Plin3', 'Pafah1b1', 'Twf1', 'Atg3', 'Smarcd1', 'Denr', 'Twf2', 'C3', 'Kif5b', 'Etf1', 'Fundc1', 'Chmp6', 'Epha4', 'Atg4b', 'Lamc1', 'Gsn', 'Mrrf', 'Vps16', 'Napb', 'Map1lc3a', 'Cisd2', 'Chmp5', 'Vcp', 'Sh3gl2', 'Stmn1', 'Cdk5', 'Vps33a', 'Atp2a2', 'Sh3gl3', 'Hdac6', 'Gabarapl2', 'Exog'…	['Q91YR1', 'Q8BZA9', 'P17047', 'P63005', 'P61961', 'P18760', 'Q62419', 'Q8CCJ3', 'O88447', 'Q3U7U3', 'Q8VE47', 'Q6PF93']	12	['P61961', 'Q91VR7', 'P45591', 'O88342', 'Q8VE47', 'P60521', 'Q8CHC4', 'Q62419', 'Q9CQB5', 'P18760', 'O35129', 'Q8R1T1', 'Q80VP0', 'P54227', 'Q9D8B3', 'Q62420']	16
GO:0043954	GO Process	52.5641	Cellular component maintenance (41)	not significant	not significant	8.37195	7.38017	0.0584117	0.384152	-0.0773347	0.196628	['Hspa8', 'Mpp2', 'Itpka', 'Pclo', 'Cbln1', 'Mtmr2', 'Bsn', 'Git1', 'Fermt2', 'Rims2', 'Arf6', 'Dlg1', 'Lnpk', 'Epb41l3', 'Dlg3', 'Erc2', 'Cldn3', 'Rims1', 'Shroom2', 'Cttn', 'Cntnap1', 'Tjp1', 'Shank2', 'Dlg2', 'Shank1', 'Dlg4', 'Shank3', 'Rab3a', 'Gphn', 'Dgkz', 'Ckap5', 'Cntnap2', 'Afdn', 'Dlgap1', 'Cadm1', 'Nrxn1', 'Pick1', 'Erc1', 'Syngap1', 'Nlgn1', 'Camsap3']	['A2ALU4', 'Q60598', 'Q9WV34', 'Q99NE5', 'Q9Z0G9', 'Q9QZQ1', 'P39447', 'P63011']	8	['Q80VC9', 'P70175', 'Q6PH08', 'Q60598', 'Q9QYX7', 'Q80UP3', 'Q8R071', 'Q8BUV3', 'P63011', 'A2ALU4']	10
GO:0032989	GO Process	31.1209	Cellular component morphogenesis (211)	not significant	not significant	8.78789	9.73481	-0.0402375	-0.00300043	-0.0667179	-0.10465	['Efnb2', 'Flot1', 'Flii', 'Rab8a', 'Map2k1', 'Wdr1', 'App', 'Tpbg', 'Ctnnb1', 'Krt19', 'Lama5', 'Top2b', 'Fis1', 'Map1s', 'Ubb', 'Egfr', 'Adcy1', 'Dbnl', 'Rock2', 'Nrcam', 'Rab10', 'Pafah1b1', 'Atl1', 'Dbn1', 'Tppp', 'Ndufs6', 'Vcl', 'Clu', 'Dpysl2', 'Nefl', 'Rpl24', 'Alcam', 'Krt8', 'Hsp90ab1', 'Kif5b', 'Impact', 'Afg3l2', 'Dpysl4', 'Farp1', 'Nptx1', 'Hprt', 'Als2', 'Epha4', 'Nebl', 'Kif5c', 'S…	['Q9JLM8', 'Q60598', 'Q60780', 'P28652', 'F8VPU2', 'P70398', 'Q91Z67', 'Q9CWK8', 'Q8K400', 'P35802', 'Q6URW6', 'P63005', 'P20357', 'P70206', 'Q9CYR0', 'Q80U63', 'Q71M36', 'P97300', 'Q505D7', 'P60766', 'Q9R0P9', 'Q9QZQ1', 'P52800', 'Q61548', 'Q9QXS6', 'Q9JM52', 'P53810', 'Q61361', 'Q9JKF1', 'Q8C8R3', 'Q7TMB8', 'P63011', 'P55258', 'P63328', 'P16330', 'Q9JJ28', 'Q64727', 'Q5F2E8', 'Q8C052', 'Q8R1A4'…	42	['Q9JLM8', 'Q7TMB8', 'Q7TSJ2', 'P20357', 'Q9QYR6', 'Q8C8R3', 'P10637', 'P97315', 'P45591', 'P68033', 'P28660', 'Q62418', 'O88342', 'P58281', 'Q60598', 'Q61644', 'Q64727', 'Q8BWT5', 'Q9CWK8', 'Q8C052', 'Q9Z0L0', 'O70161', 'Q9JIA1', 'Q9JM52', 'P60766', 'P97300', 'G5E8K5', 'Q8BP67', 'Q505D7', 'Q9DC07', 'F8VPU2', 'Q61001', 'O08638', 'P0CG49', 'P63011', 'P18572', 'Q8K2K6', 'P28652', 'Q8C166', 'P97445'…	43
GO:0016043	GO Process	26.0124	Cellular component organization (1426)	not significant	not significant	6.15801	8.32171	0.000863887	0.0401397	-0.0218669	0.0525705	['Gnai3', 'Actr2', 'Itgb2', 'Cdh1', 'Mcts1', 'Plin2', 'Rdx', 'Rab5b', 'Tubgcp3', 'Ddx3x', 'Hip1r', 'Ftcd', 'Lsr', 'Efnb2', 'Cct3', 'Kpnb1', 'Tubb6', 'Col1a1', 'Tubb5', 'Flot1', 'Jup', 'Chordc1', 'Esam', 'Ccdc47', 'Abcd1', 'Bcap31', 'Acp2', 'Sf3a1', 'Snx9', 'Ndufa11', 'Babam1', 'Braf', 'Snrpd1', 'Scrib', 'Ykt6', 'Tmed5', 'Pex6', 'Gnmt', 'Flii', 'Timm44', 'Ap1m1', 'Rab8a', 'Sh3gl1', 'Tpm4', 'Abcb4'…	['Q63844', 'O35643', 'A2ALU4', 'Q8CIN4', 'E9Q414', 'Q99LX0', 'Q9JLM8', 'Q8BGS1', 'Q9CQC9', 'Q9CQP2', 'Q60598', 'Q3UUG6', 'Q0GNC1', 'Q570Y9', 'Q6PDL0', 'Q9R1K9', 'P47753', 'P62305', 'Q91YR1', 'P08113', 'Q8VIJ6', 'Q60780', 'Q99NB9', 'P0C192', 'Q9DCH4', 'Q9CR21', 'Q8VBT2', 'P28652', 'Q99JX4', 'Q91VS8', 'Q9CXW4', 'Q9JME5', 'O70492', 'Q9WV34', 'P61211', 'P97461', 'P26043', 'Q9CZ04', 'Q9CWE0', 'P62852'…	279	['Q9JLM8', 'Q7TMB8', 'Q7TSJ2', 'O88935', 'Q9ES97', 'P20357', 'P62264', 'Q78IK4', 'P61961', 'Q91ZZ3', 'Q9QYR6', 'Q61316', 'Q8VIJ6', 'Q570Y9', 'Q9DC70', 'P53994', 'Q8C8R3', 'Q99LX0', 'Q8JZN5', 'Q8CIN4', 'P14824', 'P03995', 'P04370', 'Q99KJ8', 'Q80VC9', 'Q9CQ22', 'Q9CR16', 'P56959', 'Q9QYC0', 'Q9WTM5', 'Q9QYB5', 'P05064', 'Q8VEK3', 'Q8BGH2', 'P16546', 'Q9QYB8', 'P27546', 'Q9CR76', 'Q8CIG8', 'Q91VR7'…	270
GO:0071840	GO Process	25.6293	Cellular component organization or biogenesis (1456)	not significant	not significant	6.28582	8.49754	0.00151454	0.0414003	-0.0227911	0.0533189	['Gnai3', 'Actr2', 'Itgb2', 'Cdh1', 'Mcts1', 'Plin2', 'Rdx', 'Rab5b', 'Tubgcp3', 'Ddx3x', 'Hip1r', 'Ftcd', 'Lsr', 'Efnb2', 'Cct3', 'Kpnb1', 'Tubb6', 'Col1a1', 'Tubb5', 'Flot1', 'Jup', 'Chordc1', 'Esam', 'Ccdc47', 'Abcd1', 'Bcap31', 'Acp2', 'Sf3a1', 'Snx9', 'Ndufa11', 'Babam1', 'Braf', 'Snrpd1', 'Scrib', 'Ykt6', 'Tmed5', 'Pex6', 'Gnmt', 'Flii', 'Timm44', 'Ap1m1', 'Rab8a', 'Sh3gl1', 'Tpm4', 'Abcb4'…	['Q63844', 'O35643', 'A2ALU4', 'Q8CIN4', 'E9Q414', 'Q99LX0', 'Q9JLM8', 'Q8BGS1', 'Q9CQC9', 'Q9CQP2', 'Q60598', 'Q3UUG6', 'Q0GNC1', 'Q570Y9', 'Q6PDL0', 'Q9R1K9', 'P47753', 'P62305', 'Q501J6', 'Q91YR1', 'P08113', 'Q9D6Z1', 'Q8VIJ6', 'Q60780', 'Q99NB9', 'P0C192', 'Q9DCH4', 'Q9CR21', 'Q8VBT2', 'P28652', 'Q99JX4', 'Q91VS8', 'Q9CXW4', 'Q9JME5', 'O70492', 'Q9WV34', 'P61211', 'P97461', 'P26043', 'Q9CZ04'…	285	['Q9JLM8', 'Q7TMB8', 'Q7TSJ2', 'O88935', 'Q9ES97', 'P20357', 'P62264', 'Q78IK4', 'P61961', 'Q91ZZ3', 'P61358', 'Q9QYR6', 'Q61316', 'Q8VIJ6', 'Q570Y9', 'Q9DC70', 'P53994', 'Q8C8R3', 'Q99LX0', 'Q8JZN5', 'P15105', 'Q8CIN4', 'P14824', 'P03995', 'P04370', 'Q99KJ8', 'Q80VC9', 'Q9CQ22', 'Q9CR16', 'P56959', 'Q9QYC0', 'Q9WTM5', 'Q9QYB5', 'P05064', 'Q8VEK3', 'Q8BGH2', 'P16546', 'Q9QYB8', 'P27546', 'Q9CR76'…	280
GO:1990748	GO Process	45.045	Cellular detoxification (50)	not significant	not significant	11.5078	8.03659	-0.110027	-0.0935671	-0.0831203	0.282915	['Nqo1', 'Gstm5', 'Gstm7', 'Adh5', 'Sod2', 'Txndc17', 'Cygb', 'Nxn', 'Glrx', 'Sod1', 'Hbb-bs', 'Aldh1a7', 'Prdx5', 'Prdx3', 'Gsto1', 'Prdx4', 'Mgst3', 'Cat', 'Akr1a1', 'Prxl2b', 'Aldh2', 'Abcg2', 'Gstk1', 'Gsr', 'Apoa4', 'Gsta4', 'Marc1', 'Selenof', 'Ptgs1', 'Fabp1', 'Marc2', 'Prdx6', 'Hp', 'Gpx1', 'Hba-a2', 'Gpx4', 'Park7', 'Selenot', 'Prdx2', 'Prxl2a', 'Mgst1', 'Prdx1', 'Rdh11', 'Gstp1', 'Esd',…	['Q99LX0', 'Q9R0P3', 'Q7TMS5', 'Q80W21', 'P97346', 'P47791', 'Q9JMH6', 'P08228', 'Q61133', 'Q9CQM5']	10	['Q9CQM5', 'Q99LX0', 'P62342', 'P47738', 'P19157', 'P97346', 'P09671', 'O70325', 'Q7TMS5']	9
GO:0110095	GO Process	80	Cellular detoxification of aldehyde (8)	not significant	not significant	7.81768	7.90075	-0.100001	-0.0919495	0.121636	1.04276	['Adh5', 'Aldh1a7', 'Akr1a1', 'Aldh2', 'Park7', 'Rdh11', 'Esd', 'Aldh1a1']	['Q99LX0', 'Q9R0P3']	2	['Q99LX0', 'P47738']	2
GO:0072503	GO Process	31.3808	Cellular divalent inorganic cation homeostasis (75)	not significant	not significant	7.31036	10.295	-0.0284539	-0.137242	-0.156494	-0.204854	['Ncs1', 'Ccdc47', 'Bcap31', 'Calb2', 'App', 'Letm1', 'Plcd1', 'Nol3', 'Fis1', 'Atp2b1', 'Micu1', 'Mcu', 'Atp2a3', 'Ryr2', 'Hexb', 'Ap3b1', 'Smdt1', 'Rgn', 'Afg3l2', 'Slc1a1', 'Maip1', 'Atp1b1', 'Grin1', 'F2', 'Calb1', 'Stoml2', 'Mfn2', 'Slc30a3', 'Atp2a2', 'Itpr1', 'Bax', 'Stim1', 'Atp13a1', 'Cul5', 'Grm1', 'Sv2a', 'Slc25a23', 'Slc30a1', 'Gria1', 'Pygm', 'S100b', 'Wfs1', 'Grin2b', 'Prkca', 'Vapb…	['P97441', 'P14824', 'P35438', 'P62259', 'Q8BNY6', 'P70302', 'Q80U63', 'P97300', 'P19221', 'Q9D5V5', 'Q07076', 'Q8C8R3', 'Q6GQS1', 'P50114', 'Q9Z2I0', 'P14094', 'Q80XR2']	17	['Q8C8R3', 'P14824', 'Q8BNY6', 'Q9D024', 'Q99JB2', 'P97300', 'P97441', 'Q8R3B1', 'Q6GQS1', 'P97445', 'Q9JIS5', 'P50114', 'Q9Z2I0', 'Q9DB10']	14
GO:0001678	GO Process	31.0345	Cellular glucose homeostasis (36)	not significant	not significant	10.6472	8.34173	-0.162564	-0.413438	-0.153233	-0.27393	['Th', 'Ace', 'Prkaca', 'Endog', 'Ppp2ca', 'Rack1', 'Nptx1', 'Ptprn', 'Slc12a6', 'Pck1', 'Gclm', 'Cyp7a1', 'Gclc', 'Pdk3', 'Pck2', 'Ogt', 'Ppp3ca', 'Pik3r1', 'Ptprn2', 'Slc39a14', 'Gckr', 'Aqp4', 'Gpx1', 'Icam1', 'Grk2', 'Lrrc8a', 'Tjp1', 'Stxbp3', 'Selenot', 'Rab11b', 'Zbtb20', 'Hk1', 'Apoc3', 'Slc29a1', 'Atg7', 'Rab11fip5']	['P05132', 'Q91X44', 'P39447', 'P63328', 'Q9JIM1']	5	['P62342', 'P46638', 'P17710', 'Q99MK8', 'Q64505', 'P97494', 'P13597', 'P68040']	8
GO:0019725	GO Process	33.1818	Cellular homeostasis (219)	not significant	not significant	7.88717	12.5822	-0.0271545	-0.1076	-0.115467	-0.0931756	['Ncs1', 'Th', 'Haao', 'Ckb', 'Ace', 'Ccdc47', 'Bcap31', 'Abcc6', 'Calb2', 'Nqo1', 'Aqp1', 'App', 'Letm1', 'Slc1a3', 'Hmox1', 'Prkaca', 'Atp6v1b2', 'Slc4a1', 'Plcd1', 'Atp6v0d1', 'Chp1', 'Plg', 'Nol3', 'Endog', 'Fis1', 'Atp6ap1', 'Atp2b1', 'Micu1', 'Mcu', 'Ppp2ca', 'Rack1', 'Slc9a3r1', 'Atp2a3', 'Ryr2', 'Hexb', 'Ap3b1', 'Ero1l', 'Smdt1', 'Tfrc', 'Sod1', 'Slc4a8', 'Rgn', 'Atp6v0c', 'Afg3l2', 'Slc1…	['Q63844', 'Q62351', 'Q9R1S7', 'Q78JT3', 'P97441', 'P14824', 'P61087', 'P35438', 'Q3TXX4', 'P28271', 'Q8JZR6', 'P17047', 'Q08460', 'P31651', 'P62259', 'Q8BNY6', 'P70302', 'P47791', 'P16283', 'Q80U63', 'P05132', 'P97300', 'Q8BWP5', 'P19221', 'P06802', 'Q61165', 'Q9D5V5', 'Q9JMH6', 'P55012', 'Q9JIG7', 'Q07076', 'Q91X44', 'Q9JM52', 'P39447', 'Q9D154', 'Q6PIE5', 'Q8C8R3', 'P27612', 'P97370', 'P63328'…	51	['Q9QYR6', 'Q8C8R3', 'P14824', 'P62342', 'Q9QYC0', 'P05064', 'Q63844', 'P45591', 'Q8BNY6', 'P46638', 'Q9D024', 'P28271', 'Q99JB2', 'Q9JM52', 'P97300', 'Q62351', 'Q9R1S7', 'Q99P72', 'P97441', 'Q6PIE5', 'Q8R3B1', 'Q9Z1G4', 'Q6GQS1', 'P17710', 'Q99MK8', 'P97445', 'Q9JIS5', 'P50114', 'Q9Z2I0', 'Q9DB10', 'Q64505', 'P97494', 'Q04447', 'P13597', 'P68040']	35
GO:0034754	GO Process	33.7748	Cellular hormone metabolic process (51)	⬆degradation	not significant	13.8316	10.9292	-0.159113	0.731699	-0.118115	0.574833	['Adh1', 'Cyp2d26', 'Akr1b7', 'Rdh13', 'Hsd11b1', 'Rdh14', 'Dhrs7', 'Akr1c6', 'Cyp46a1', 'Dhrs4', 'Dgat1', 'Hsd17b4', 'Rbp4', 'Hsd17b10', 'Cyp27a1', 'Hsd17b7', 'Hsd17b12', 'Scp2', 'Hsd17b11', 'Ces1d', 'Ces1e', 'Ces1f', 'Hsd17b2', 'Ces2a', 'Ces2e', 'Cyp1a2', 'H2-Ke6', 'Aldh8a1', 'Rdh7', 'Akr1b8', 'Hsd3b5', 'Ces2c', 'Rbp1', 'Ugt2b5', 'Retsat', 'Rdh16', 'Cyp2d10', 'Ugt1a1', 'Ttr', 'Scarb1', 'Cyp2d9'…	['Q9EQ06', 'O08756', 'P00329', 'P52840', 'P45377']	5	[]	0
GO:0006873	GO Process	31.5068	Cellular ion homeostasis (138)	not significant	⬇synthesis	6.30775	13.0015	-0.00553157	-0.0892362	-0.155087	-0.1313	['Ncs1', 'Ckb', 'Ccdc47', 'Bcap31', 'Abcc6', 'Calb2', 'App', 'Letm1', 'Slc1a3', 'Hmox1', 'Atp6v1b2', 'Slc4a1', 'Plcd1', 'Atp6v0d1', 'Chp1', 'Nol3', 'Fis1', 'Atp6ap1', 'Atp2b1', 'Micu1', 'Mcu', 'Slc9a3r1', 'Atp2a3', 'Ryr2', 'Hexb', 'Ap3b1', 'Smdt1', 'Tfrc', 'Sod1', 'Slc4a8', 'Rgn', 'Atp6v0c', 'Afg3l2', 'Slc1a1', 'Abcc2', 'Atp5b', 'Maip1', 'Atp1b1', 'Grin1', 'F2', 'Car2', 'Calb1', 'Stoml2', 'Ppt1',…	['Q63844', 'Q62351', 'Q9R1S7', 'P97441', 'P14824', 'P35438', 'P28271', 'Q8JZR6', 'Q08460', 'P62259', 'Q8BNY6', 'P70302', 'P16283', 'Q80U63', 'P97300', 'Q8BWP5', 'P19221', 'P06802', 'Q61165', 'Q9D5V5', 'P55012', 'Q9JIG7', 'Q07076', 'Q6PIE5', 'Q8C8R3', 'P97370', 'Q6GQS1', 'P50114', 'P08228', 'P63082', 'P09528', 'Q9Z2I0', 'Q5DTL9', 'P14094', 'Q80XR2']	35	['Q8C8R3', 'P14824', 'Q63844', 'Q8BNY6', 'Q9D024', 'P28271', 'Q99JB2', 'P97300', 'Q62351', 'Q9R1S7', 'P97441', 'Q6PIE5', 'Q8R3B1', 'Q9Z1G4', 'Q6GQS1', 'P97445', 'Q9JIS5', 'P50114', 'Q9Z2I0', 'Q9DB10', 'Q04447']	21
GO:0042180	GO Process	38.9474	Cellular ketone metabolic process (37)	⬆degradation	not significant	14.0502	6.82773	-0.126388	0.032441	0.049442	0.480074	['Nqo1', 'Nmt1', 'Akr1c6', 'Cyp46a1', 'Dhrs4', 'Gpd1', 'Hsd17b10', 'Coq8a', 'Tdo2', 'Scp2', 'Akr1a1', 'Cbr4', 'Got2', 'Coq9', 'Aldh8a1', 'Kmo', 'Cbr3', 'Cbr1', 'Cyp4f14', 'Nqo2', 'Vkorc1l1', 'Cyp2b10', 'Aadat', 'Aldoa', 'Coq7', 'Akr1b3', 'Park7', 'Gatd1', 'Kyat3', 'Coq6', 'Oxct1', 'Kyat1', 'Hagh', 'Tpi1', 'Ndufa9', 'Hsd17b6', 'Glo1']	['Q99LX0', 'P48776', 'O08756', 'Q8K1Z0']	4	['Q99LX0', 'P05064', 'P48758', 'Q9DC69', 'Q99KB8', 'P05202', 'P17751', 'P12791']	8
GO:0044242	GO Process	44.1624	Cellular lipid catabolic process (87)	not significant	not significant	8.14792	10.2832	-0.0455978	0.299954	0.138664	0.380846	['Abcd1', 'Gcdh', 'Etfb', 'Acat2', 'Abhd16a', 'Acaa1b', 'Acad9', 'Acadsb', 'Echdc1', 'Gdpd1', 'Acot2', 'Auh', 'Hexb', 'Hacl1', 'Slc25a17', 'Ehhadh', 'Hsd17b4', 'Cpt1a', 'Hsd17b10', 'Echs1', 'Cps1', 'Acadl', 'Phyh', 'Hao1', 'Ivd', 'Pck1', 'Etfdh', 'Hadh', 'Abcd3', 'Decr1', 'Scp2', 'Cpt2', 'Acad10', 'Acads', 'Plbd2', 'Tuba8', 'Plbd1', 'Asah1', 'Ces1d', 'Ces1f', 'Acat1', 'Etfa', 'Apob', 'Acaa2', 'Pc…	['E9Q414', 'O70579', 'Q9D9V3', 'Q61207', 'Q9CQ62', 'Q8QZT1', 'Q9QXE0', 'Q9WV68', 'Q80XL6', 'Q8BWT1', 'Q9JLZ3', 'O08756', 'O09174', 'Q9R0H0', 'Q9CRY7', 'Q8VCH0', 'Q8BU33', 'Q99JY0', 'Q9WV54', 'P47934']	20	['Q9JHI5', 'Q8JZN5', 'P42125', 'O70579', 'Q91V12', 'Q61425', 'P52825', 'Q99LC5', 'Q8BGD5', 'Q8VCH0', 'Q9CQ62', 'Q3TLP5', 'Q80XL6', 'Q9Z1B3', 'Q921G7', 'Q9WV68', 'E9Q414', 'Q9D7B6', 'P51174']	19
GO:0044255	GO Process	34.0671	Cellular lipid metabolic process (325)	⬆degradation	not significant	13.0904	6.56163	-0.058642	0.221655	0.011862	0.119233	['Th', 'Agpat3', 'Abcd1', 'Pon1', 'Cyp2f2', 'Cyp2c29', 'Gcdh', 'Gstm7', 'Gstm1', 'Adh1', 'Lpcat3', 'Etfb', 'Por', 'Cyp2a5', 'Adh5', 'Cyp2d26', 'Pip4k2a', 'Acat2', 'Abhd16a', 'Akr1b7', 'Rdh13', 'Acaa1b', 'Plcd1', 'Fads1', 'Acad9', 'Pip4k2c', 'Acsf3', 'Ptgds', 'Mtmr1', 'Acadsb', 'Cers2', 'Ptgis', 'Pip4k2b', 'Mpdu1', 'Tecr', 'G6pc', 'Echdc1', 'Egfr', 'Gdpd1', 'Rdh14', 'Abca8b', 'Cygb', 'Sel1l', 'Dhr…	['E9Q414', 'Q8K440', 'P16332', 'O70579', 'Q9CR21', 'Q9D9V3', 'Q61207', 'Q9ESW4', 'Q9Z2D0', 'Q80W21', 'Q8BLF1', 'Q9CQ62', 'Q8QZT1', 'O54749', 'Q9D517', 'Q9QXE0', 'Q9WV68', 'Q64516', 'Q80XL6', 'P06802', 'P98191', 'Q8BWT1', 'Q9DBE8', 'Q9JLZ3', 'P58021', 'P31786', 'Q6ZQ18', 'P27612', 'O08756', 'P00329', 'Q99PU5', 'O09174', 'Q9R0H0', 'Q9CRY7', 'Q8VCH0', 'P56654', 'Q8K2C9', 'P58044', 'Q8BU33', 'Q9EPW0'…	48	['Q9JHU9', 'Q9JHI5', 'E9Q3L2', 'Q8JZN5', 'P58044', 'Q8BLF1', 'P42125', 'O70579', 'Q91V12', 'Q9Z0S1', 'Q61425', 'P52825', 'Q922E4', 'Q99LC5', 'Q8BGD5', 'Q8VCH0', 'Q8CHC4', 'Q9JIY5', 'O70161', 'Q99L43', 'P19157', 'P54869', 'Q8C165', 'O55023', 'Q9CQ62', 'Q3TLP5', 'P16332', 'Q80XL6', 'Q9Z1B3', 'Q8R3B1', 'Q921G7', 'Q80UP3', 'Q8R071', 'P34914', 'P56395', 'Q9DAV9', 'O70172', 'Q80XI4', 'P60202', 'O70325'…	58
GO:0051641	GO Process	33.4773	Cellular localization (930)	⬆synthesis	not significant	14.4204	7.24166	0.0392784	0.0234923	0.0156902	0.055661	['Actr2', 'Th', 'Itgb2', 'Cdh1', 'Rdx', 'Rab5b', 'Ddx3x', 'Hip1r', 'Lsr', 'Vps50', 'Kpnb1', 'Col1a1', 'Flot1', 'Jup', 'Tollip', 'Esam', 'Ccdc47', 'Abcd1', 'Bcap31', 'Snx9', 'Ranbp3', 'Braf', 'Slc9a3r2', 'Scrib', 'Cse1l', 'Ykt6', 'Tmed5', 'Pex6', 'Timm44', 'Ap2a2', 'Ap1m1', 'Rab8a', 'Sh3gl1', 'Ranbp2', 'Phyhip', 'Man1a', 'Calr', 'Ppfia3', 'Phb2', 'Tmed4', 'Coro1c', 'Aqp1', 'Hdgf', 'Map2k1', 'Sgta'…	['O35643', 'Q9CQ89', 'P49312', 'A2ALU4', 'Q8CIN4', 'Q9JKR6', 'E9Q414', 'Q9D1C8', 'Q99LX0', 'Q9JLM8', 'P63242', 'Q9CQC9', 'Q9CQP2', 'Q60598', 'Q9JIL4', 'Q3UUG6', 'Q9R1K9', 'P17426', 'Q91YR1', 'Q62351', 'P08113', 'Q9Z0R4', 'Q8VIJ6', 'Q9CXW4', 'Q9JME5', 'O70492', 'P97441', 'P61211', 'P26043', 'Q8JZS0', 'Q8C754', 'O88569', 'P35288', 'Q6P069', 'Q9CQN6', 'P35438', 'Q61207', 'Q3TXX4', 'P25911', 'O54774'…	183	['Q9JLM8', 'Q7TSJ2', 'O88935', 'Q99J56', 'Q60902', 'Q91ZZ3', 'Q9QYR6', 'Q61316', 'Q8VIJ6', 'P53994', 'Q8C8R3', 'Q99LX0', 'Q9D5T0', 'Q8CIN4', 'P62342', 'P03995', 'Q99KJ8', 'Q80VC9', 'Q9CQ22', 'Q9CR16', 'Q62277', 'Q9WTM5', 'Q64332', 'Q8VEK3', 'Q8BGH2', 'O88487', 'P49312', 'P27546', 'Q8VEH3', 'P11983', 'Q9CZR3', 'P10637', 'O88569', 'P84104', 'P70175', 'Q9CWZ3', 'P17426', 'Q9CQ85', 'P28660', 'P46638'…	168
GO:0034645	GO Process	30.4738	Cellular macromolecule biosynthetic process (238)	not significant	not significant	6.68664	10.8391	-0.00889096	0.274787	-0.0797595	0.057229	['Mcts1', 'Rpl13', 'Ddx3x', 'Hars', 'Mrpl4', 'Rps11', 'Gars', 'Man1a', 'Farsa', 'Gys1', 'Eif3g', 'Qars', 'Eif1b', 'Mrpl49', 'Rplp1', 'Rps18', 'Cars', 'Rpl19', 'Drg2', 'Mpdu1', 'Rars', 'Rwdd1', 'Snx3', 'Egfr', 'Rack1', 'Drg1', 'Mrpl22', 'Nmt1', 'Ppm1a', 'Tars', 'Eif3h', 'Eif3e', 'Pmm1', 'Rpl24', 'Mrpl40', 'Pmm2', 'Denr', 'Mrps23', 'Etf1', 'Npc1', 'Mrpl21', 'Eif3a', 'Rps26', 'Eif5b', 'Dars', 'Iars2…	['E9Q414', 'P63242', 'Q9JJL8', 'O09167', 'Q91ZJ5', 'P63323', 'Q9DCH4', 'P62301', 'Q99JX4', 'Q9CXW4', 'Q3THG9', 'O70492', 'P97461', 'P62852', 'P25911', 'Q8BIJ6', 'P60229', 'P62717', 'P62858', 'Q91WK2', 'Q8BTZ7', 'A2AKQ0', 'P49443', 'Q9DBE8', 'P46978', 'P62242', 'Q9CYR6', 'Q8BYL4', 'P84099', 'Q8C0C7', 'Q9CR57', 'Q5DTL9', 'Q14BB9', 'O35972', 'Q8JZQ9', 'O89086', 'Q9Z2M7', 'Q61749', 'Q8BYM8', 'Q6PF93'…	41	['P62264', 'O09167', 'P61358', 'P67984', 'P15105', 'O54734', 'P63325', 'P61255', 'P62754', 'P62900', 'Q9CQR2', 'P99027', 'Q9Z2M7', 'Q3THG9', 'P84099', 'Q9CZM2', 'Q91ZJ5', 'Q8K0D5', 'Q9DBG6', 'P25444', 'P12970', 'Q8C0C7', 'Q9CXW4', 'P62908', 'P27659', 'O35972', 'Q9JJI8', 'P62270', 'P14131', 'Q8BP67', 'Q9D1N9', 'P62702', 'Q8BIJ6', 'Q61733', 'Q8BTZ7', 'P62983', 'Q9DB15', 'G3X9K3', 'P62242', 'P14115'…	54
GO:0070727	GO Process	35.8885	Cellular macromolecule localization (721)	⬆synthesis	not significant	13.0015	6.50702	0.0402663	0.00353685	0.00750707	0.0435592	['Itgb2', 'Cdh1', 'Rdx', 'Rab5b', 'Ddx3x', 'Lsr', 'Vps50', 'Kpnb1', 'Col1a1', 'Flot1', 'Jup', 'Tollip', 'Esam', 'Ccdc47', 'Bcap31', 'Snx9', 'Ranbp3', 'Braf', 'Slc9a3r2', 'Scrib', 'Cse1l', 'Ykt6', 'Tmed5', 'Pex6', 'Timm44', 'Ap2a2', 'Ap1m1', 'Rab8a', 'Ranbp2', 'Phyhip', 'Man1a', 'Calr', 'Phb2', 'Tmed4', 'Coro1c', 'Hdgf', 'Sgta', 'Hspb1', 'Stx1a', 'Prkaca', 'Snx6', 'Tomm40l', 'Napa', 'Tpbg', 'Sptbn…	['O35643', 'Q9CQ89', 'A2ALU4', 'Q8CIN4', 'E9Q414', 'Q9D1C8', 'Q99LX0', 'Q9JLM8', 'P63242', 'Q9CQC9', 'Q60598', 'Q9JIL4', 'Q9R1K9', 'P17426', 'Q91YR1', 'Q62351', 'P08113', 'Q9Z0R4', 'Q9CXW4', 'Q9JME5', 'O70492', 'P61211', 'P26043', 'Q8JZS0', 'Q8C754', 'P35288', 'Q6P069', 'P35438', 'Q61207', 'O54774', 'Q6AW69', 'P17047', 'Q9ESW4', 'P17427', 'Q9CWK8', 'O89079', 'Q9JJ59', 'Q8R0H9', 'Q9D387', 'Q80U72'…	136	['Q9JLM8', 'Q99J56', 'Q9QYR6', 'Q61316', 'P53994', 'Q8C8R3', 'Q99LX0', 'Q9D5T0', 'Q8CIN4', 'P62342', 'P03995', 'Q99KJ8', 'Q80VC9', 'Q9CQ22', 'Q9CR16', 'Q9WTM5', 'Q8VEK3', 'Q8BGH2', 'Q8VEH3', 'P11983', 'Q9CZR3', 'P70175', 'P17426', 'Q9CQ85', 'P28660', 'P46638', 'Q9CR95', 'Q60598', 'O70589', 'Q6PER3', 'Q9D024', 'Q9CZP5', 'Q61644', 'O35114', 'Q9QYX7', 'Q64727', 'P35282', 'O35954', 'Q9CWK8', 'Q99KI3'…	129
GO:0043094	GO Process	50	Cellular metabolic compound salvage (19)	not significant	not significant	8.60283	9.36067	-0.216461	0.431972	0.307074	-0.12227	['Gmpr', 'Gmpr2', 'Aprt', 'Dguok', 'Adss', 'Adssl1', 'Adsl', 'Naprt', 'Hprt', 'Gmps', 'Pdxk', 'Pnp', 'Adk', 'Mtap', 'Ampd2', 'Impdh2', 'Bhmt', 'Mri1', 'Enoph1']	['Q9CQT1', 'Q9DCZ1', 'P54822', 'Q8CC86', 'Q9CQ65']	5	['Q8K183', 'Q9DCZ1', 'Q9CQ65', 'P08030', 'Q8CC86']	5
GO:0044237	GO Process	26.3093	Cellular metabolic process (1718)	⬆degradation	⬆synthesis	17.9144	15.9535	-0.0383085	0.0830701	0.0582017	0.0701127	['Gnai3', 'Cox5a', 'Th', 'Gmpr', 'Ckmt1', 'Rtca', 'Dbt', 'Mcts1', 'Haao', 'Rpl13', 'Ddx3x', 'Araf', 'Ftcd', 'Agpat3', 'Ckb', 'Hars', 'Snd1', 'Npepps', 'Ddt', 'Pabpc1', 'Folh1', 'Rtcb', 'Tollip', 'Ace', 'Uba1', 'Ccdc47', 'Blvra', 'Abcd1', 'Acp2', 'Sf3a1', 'Uchl3', 'Gmpr2', 'Ndufa11', 'Babam1', 'Braf', 'Snrpd1', 'Pon1', 'Gnmt', 'Abcc6', 'Cyp2f2', 'Rab8a', 'Cyp2c29', 'Ppp5c', 'Mrpl4', 'Rps11', 'Ncst…	['Q63844', 'P49312', 'Q80V42', 'Q8CIN4', 'E9Q414', 'Q9D1C8', 'Q99LX0', 'Q8R104', 'Q9JLM8', 'P63242', 'Q9CQT1', 'Q8K440', 'Q9JJL8', 'P0C027', 'Q99JI4', 'Q9R1K9', 'Q91YN5', 'A2AS89', 'P62305', 'Q501J6', 'Q9CQ60', 'Q91YR1', 'Q3UZZ6', 'O09167', 'Q3ULD5', 'P08113', 'P16332', 'Q91ZJ5', 'Q8VIJ6', 'Q99NB9', 'P63323', 'P15532', 'O70579', 'Q9DCH4', 'Q9CR21', 'Q9R1S7', 'Q8VBT2', 'P62301', 'P28652', 'Q99JX4'…	320	['Q9JLM8', 'Q99K85', 'Q9JHU9', 'Q9JHI5', 'P62264', 'Q99J56', 'P61961', 'O09167', 'P29341', 'Q99LB7', 'Q91ZZ3', 'P61358', 'E9Q3L2', 'Q8VIJ6', 'P67984', 'Q9DC70', 'Q99LX0', 'Q8JZN5', 'P15105', 'Q9EQ20', 'Q8CIN4', 'Q91Z53', 'Q3U5Q7', 'O54734', 'Q9DBT9', 'P56959', 'Q9QYC0', 'Q9WTM5', 'P63325', 'Q3TW96', 'P05064', 'Q8VEK3', 'Q8CHT0', 'P49312', 'Q9CWS0', 'P58044', 'P47738', 'Q8CIG8', 'P61255', 'Q9D358'…	338
GO:0006875	GO Process	31.3953	Cellular metal ion homeostasis (108)	not significant	⬇synthesis	7.3163	13.4819	-0.0268939	-0.0780634	-0.188003	-0.113698	['Ncs1', 'Ccdc47', 'Bcap31', 'Calb2', 'App', 'Letm1', 'Slc1a3', 'Hmox1', 'Plcd1', 'Atp6v0d1', 'Nol3', 'Fis1', 'Atp6ap1', 'Atp2b1', 'Micu1', 'Mcu', 'Atp2a3', 'Ryr2', 'Hexb', 'Ap3b1', 'Smdt1', 'Tfrc', 'Sod1', 'Rgn', 'Afg3l2', 'Slc1a1', 'Maip1', 'Atp1b1', 'Grin1', 'F2', 'Calb1', 'Stoml2', 'Slc9a1', 'Mfn2', 'Slc30a3', 'Atp2a2', 'Itpr1', 'Bax', 'Hpx', 'Stim1', 'Ccdc22', 'Abcb7', 'Atp13a1', 'Cul5', 'At…	['Q62351', 'P97441', 'P14824', 'P35438', 'P28271', 'Q08460', 'P62259', 'Q8BNY6', 'P70302', 'Q80U63', 'P97300', 'P19221', 'Q61165', 'Q9D5V5', 'P55012', 'Q9JIG7', 'Q07076', 'Q6PIE5', 'Q8C8R3', 'P97370', 'Q6GQS1', 'P50114', 'P08228', 'P09528', 'Q9Z2I0', 'P14094', 'Q80XR2']	27	['Q8C8R3', 'P14824', 'Q8BNY6', 'Q9D024', 'P28271', 'Q99JB2', 'P97300', 'Q62351', 'P97441', 'Q6PIE5', 'Q8R3B1', 'Q6GQS1', 'P97445', 'Q9JIS5', 'P50114', 'Q9Z2I0', 'Q9DB10']	17
GO:0042398	GO Process	57.8947	Cellular modified amino acid biosynthetic process (22)	not significant	not significant	6.70553	6.29677	-0.0274187	-0.0610165	0.0178577	0.116519	['Ckmt1', 'Ckb', 'Gamt', 'Mthfd1', 'Ptdss1', 'Gart', 'Slc1a1', 'Atic', 'Aldh9a1', 'Ggt7', 'Gclm', 'Slc27a1', 'Gclc', 'Aldh7a1', 'Chdh', 'Ggt5', 'Acadm', 'Gss', 'Slc1a2', 'Mthfd1l', 'Hagh', 'Ckm']	['Q64737', 'Q3V3R1', 'P30275']	3	['Q9DBF1', 'P51855', 'Q99KB8', 'P97494', 'Q04447']	5
GO:0042219	GO Process	53.8462	Cellular modified amino acid catabolic process (14)	not significant	not significant	10.857	7.83328	-0.186304	0.381946	0.083339	0.622372	['Abhd16a', 'Dpep1', 'Pcyox1l', 'Acadl', 'Ggt7', 'Pcyox1', 'Dmgdh', 'Abhd12', 'Ahcy', 'Ggt5', 'Hoga1', 'Bhmt', 'Sardh', 'Aldh1l1']	['Q9CQF9']	1	['Q99LB7', 'Q9DBT9', 'P50247', 'Q9CQF9', 'P51174', 'Q8R0Y6']	6
GO:0006575	GO Process	47.7157	Cellular modified amino acid metabolic process (94)	⬇synthesis	not significant	21.6938	8.00397	-0.165458	-0.0212281	-0.0519728	0.212844	['Ckmt1', 'Ftcd', 'Ckb', 'Folh1', 'Gnmt', 'Gstm5', 'Gstm3', 'Gstm7', 'Gstm1', 'G6pdx', 'Lpcat3', 'Por', 'Ctsb', 'Sod2', 'Abhd16a', 'Clic1', 'Shmt1', 'Dpep1', 'Iyd', 'Gamt', 'Mthfd1', 'Ptdss1', 'Clic6', 'Gart', 'Sod1', 'Hbb-bs', 'Pcyox1l', 'Cpt1a', 'Slc1a1', 'Gsto1', 'Shmt2', 'Gdap1', 'Gsta3', 'Acadl', 'Atic', 'Aldh9a1', 'Ptges2', 'Lpcat4', 'Ggt7', 'Gclm', 'Cpt2', 'Gstk1', 'Pcyox1', 'Nat8f5', 'Cry…	['Q99LX0', 'Q80W21', 'O88741', 'Q91YI0', 'Q9QXF8', 'Q64737', 'P47791', 'Q8VCN5', 'P19639', 'Q9CQF9', 'P52840', 'P08228', 'Q3V3R1', 'P30275', 'P10605', 'Q61133', 'P47934']	17	['Q99LB7', 'Q99LX0', 'Q9DBT9', 'Q9DBF1', 'P52825', 'P51855', 'Q8BGD5', 'O88844', 'Q9Z1Q5', 'P19157', 'Q8R5J9', 'P09671', 'Q99KB8', 'P50247', 'O70325', 'P10649', 'Q8BWM0', 'Q9CZN7', 'Q9CQF9', 'P51174', 'P97494', 'Q04447', 'Q8R0Y6']	23
GO:0030004	GO Process	33.3333	Cellular monovalent inorganic cation homeostasis (38)	not significant	⬇synthesis	7.93032	14.2314	-0.0523925	-0.158119	-0.242628	-0.192884	['Slc1a3', 'Atp6v1b2', 'Slc4a1', 'Atp6v0d1', 'Chp1', 'Atp6ap1', 'Slc4a8', 'Atp6v0c', 'Atp5b', 'Atp1b1', 'Car2', 'Ppt1', 'Slc9a1', 'Vps33a', 'Atp6ap2', 'Atp1b3', 'Atp1a1', 'Clic4', 'Atp1b2', 'Mapk3', 'Mapk1', 'Atp1a3', 'Atp1a2', 'Tm9sf4', 'Ttpa', 'Slc12a5', 'Atp6v0a1', 'Atp1a4', 'Slc4a10', 'Rab7', 'Slc12a2', 'Dmxl2', 'Slc4a3', 'Slc4a4', 'Slc8a1', 'Kcnma1', 'Camk2d', 'Ube3a']	['Q63844', 'Q8JZR6', 'Q08460', 'P16283', 'Q8BWP5', 'Q61165', 'P55012', 'Q6PIE5', 'P97370', 'P63082', 'Q5DTL9', 'P14094']	12	['Q63844', 'Q6PIE5', 'Q9Z1G4']	3
GO:0044271	GO Process	31.1983	Cellular nitrogen compound biosynthetic process (453)	not significant	not significant	6.92259	11.0445	-0.00943311	0.130828	0.0766499	0.106873	['Th', 'Gmpr', 'Mcts1', 'Haao', 'Rpl13', 'Ddx3x', 'Hars', 'Gmpr2', 'Ndufa11', 'Mrpl4', 'Rps11', 'Gars', 'Farsa', 'Gcdh', 'Eif3g', 'G6pdx', 'Prpsap2', 'Ndufs3', 'Srm', 'Aprt', 'Qars', 'Tph2', 'Ctnnb1', 'Eif1b', 'Mrpl49', 'Rplp1', 'Rps18', 'Sdhb', 'Cars', 'Pdhx', 'Ndufs2', 'Ndufa2', 'Pam16', 'Dguok', 'Cers2', 'Qdpr', 'Adss', 'Rpl19', 'Cyb5r3', 'Drg2', 'Shmt1', 'Pnpo', 'Rars', 'Rwdd1', 'Snx3', 'Arg1…	['Q63844', 'P63242', 'Q8K440', 'Q9JJL8', 'Q91YN5', 'A2AS89', 'Q501J6', 'O09167', 'P63323', 'P15532', 'Q9DCH4', 'Q9CR21', 'P62301', 'Q99JX4', 'Q9CXW4', 'Q3THG9', 'Q9CQQ7', 'O70492', 'Q78JT3', 'P97461', 'P62852', 'Q9CQC7', 'Q569Z6', 'Q9CQN6', 'P35438', 'Q9DCZ1', 'Q9ESW4', 'Q8BIJ6', 'P60229', 'Q99LC3', 'Q61503', 'P62717', 'O54865', 'P62858', 'Q69ZX8', 'P54822', 'Q91YI0', 'P56380', 'Q91WK2', 'Q64737'…	76	['P62264', 'O09167', 'P61358', 'P67984', 'Q9DC70', 'Q3U5Q7', 'P63325', 'Q3TW96', 'P05064', 'Q9CWS0', 'Q8CIG8', 'P61255', 'Q63844', 'P62754', 'P62900', 'Q8BMF4', 'Q9CQR2', 'P61458', 'P99027', 'Q9Z2M7', 'Q3THG9', 'P84099', 'Q9CZM2', 'Q8K0D5', 'Q91V12', 'P25444', 'Q9DBF1', 'P12970', 'Q01768', 'Q569Z6', 'Q9WTP7', 'P51855', 'Q8C0C7', 'Q8BWT5', 'Q8R0P4', 'Q9CXW4', 'O88533', 'Q9CQN6', 'P62908', 'P27659'…	109
GO:0044270	GO Process	26.6026	Cellular nitrogen compound catabolic process (83)	not significant	not significant	8.44584	7.75586	-0.0457897	-0.13228	0.0559591	-0.27103	['Haao', 'Snd1', 'Pabpc1', 'Blvra', 'Abcd1', 'Gmpr2', 'Hmox2', 'Hmox1', 'Por', 'Cyp2d26', 'Lsm2', 'Khsrp', 'Endog', 'Enpp3', 'Hint1', 'Ddx5', 'Nt5c', 'Dpys', 'Rida', 'Eif3e', 'Nudt3', 'Etf1', 'Eif4a3', 'Hprt', 'Nudt5', 'Acadl', 'Entpd2', 'Csde1', 'Tdo2', 'Uox', 'Vcp', 'Magoh', 'Urod', 'Nt5c3', 'Magohb', 'Qprt', 'Dcps', 'Acat1', 'Nt5e', 'Exog', 'Kmo', 'Dmgdh', 'Apex1', 'Blvrb', 'Pnp', 'Lsm7', 'Pde…	['P0C027', 'Q78JT3', 'Q569Z6', 'Q9CWZ3', 'P60229', 'Q61503', 'Q8QZT1', 'Q9CY64', 'P48776', 'P06802', 'Q91X91', 'P60487', 'P16330', 'O35900', 'Q922S4']	15	['P29341', 'Q9EQ20', 'Q9DBT9', 'Q9CWZ3', 'Q91V12', 'Q569Z6', 'Q9DAR7', 'Q8C165', 'Q3U0V1', 'P61327', 'Q9CQL1', 'P50247', 'Q61503', 'P60487', 'Q91VF2', 'Q99J39', 'P51174', 'Q8R0Y6']	18
GO:0034641	GO Process	25.2284	Cellular nitrogen compound metabolic process (856)	⬆degradation	not significant	15.1617	11.0259	-0.0454291	0.0761413	0.0511748	0.0943463	['Gnai3', 'Th', 'Gmpr', 'Rtca', 'Mcts1', 'Haao', 'Rpl13', 'Ddx3x', 'Ftcd', 'Hars', 'Snd1', 'Npepps', 'Pabpc1', 'Rtcb', 'Ace', 'Blvra', 'Abcd1', 'Sf3a1', 'Gmpr2', 'Ndufa11', 'Babam1', 'Snrpd1', 'Gnmt', 'Abcc6', 'Mrpl4', 'Rps11', 'Ncstn', 'Gars', 'Farsa', 'Gcdh', 'Gstm5', 'Gstm3', 'Gstm7', 'Gstm1', 'Hmox2', 'Eif3g', 'G6pdx', 'Eno2', 'Prpsap2', 'Thop1', 'App', 'Hmox1', 'Prkaca', 'Ndufs3', 'Por', 'Tr…	['Q63844', 'P49312', 'Q80V42', 'Q99LX0', 'P63242', 'Q8K440', 'Q9JJL8', 'P0C027', 'Q9R1K9', 'Q91YN5', 'A2AS89', 'P62305', 'Q501J6', 'Q3UZZ6', 'O09167', 'Q3ULD5', 'Q91ZJ5', 'Q8VIJ6', 'Q99NB9', 'P63323', 'P15532', 'Q9DCH4', 'Q9CR21', 'Q9R1S7', 'P62301', 'Q99JX4', 'Q9CXW4', 'Q3THG9', 'Q9CQQ7', 'O70492', 'Q78JT3', 'Q9CZY3', 'P97461', 'A2ASZ8', 'P62852', 'O88569', 'P35288', 'Q9CQC7', 'Q8BZA9', 'Q569Z6'…	170	['P62264', 'O09167', 'P29341', 'Q91ZZ3', 'P61358', 'Q8VIJ6', 'P67984', 'Q9DC70', 'Q99LX0', 'Q9EQ20', 'Q3U5Q7', 'Q9DBT9', 'P56959', 'Q9WTM5', 'P63325', 'Q3TW96', 'P05064', 'Q8VEK3', 'P49312', 'Q9CWS0', 'Q8CIG8', 'P61255', 'Q63844', 'P62754', 'P62900', 'O88569', 'Q8BMF4', 'Q9CQR2', 'P84104', 'P61458', 'P99027', 'Q9Z2M7', 'Q9CWZ3', 'Q62348', 'Q3THG9', 'P58281', 'P84099', 'Q9CZM2', 'Q91ZJ5', 'Q8K0D5'…	192
GO:0030007	GO Process	66.6667	Cellular potassium ion homeostasis (10)	not significant	⬇synthesis	6.37902	15.2224	-0.0115707	-0.328548	-0.365503	-0.126467	['Atp1b1', 'Atp1b3', 'Atp1a1', 'Atp1b2', 'Atp1a3', 'Atp1a2', 'Atp1a4', 'Slc12a2', 'Kcnma1', 'Camk2d']	['Q08460', 'P55012', 'Q6PIE5', 'P97370', 'P14094']	5	['Q6PIE5']	1
GO:0045333	GO Process	64.7059	Cellular respiration (132)	⬆degradation	not significant	13.4331	10.0059	-0.0925958	0.218358	-0.128256	0.268645	['Cox5a', 'Ndufa11', 'Etfb', 'Slc1a3', 'Ndufs3', 'Cs', 'Sod2', 'Sdhb', 'Ndufs2', 'Ndufa2', 'Dguok', 'Slc25a22', 'Mdh2', 'Uqcr11', 'Uqcrb', 'Sdha', 'Ndufs6', 'Pdhb', 'Ndufs4', 'Ndufb9', 'Adsl', 'Ndufa6', 'Aco2', 'Cyc1', 'Ndufb4', 'Atp5j', 'Atp5o', 'Gpd1', 'Ndufa5', 'Ndufb8', 'Atp5b', 'Atp5a1', 'Sirt3', 'Uqcrc1', 'Ndufs1', 'Ndufb3', 'Ndufa10', 'Fh1', 'Slc25a25', 'Cat', 'Ndufaf1', 'Etfdh', 'Stoml2',…	['Q8R104', 'Q9CR21', 'Q9CQQ7', 'A2ASZ8', 'Q9CWE0', 'Q9D855', 'Q9CQC7', 'P28271', 'P19783', 'Q99LC3', 'P54822', 'Q9D8B4', 'Q9DB77', 'P14152', 'P54071', 'Q9CQ69', 'Q9CZB0', 'Q9DCS9', 'Q9CR68', 'P99028', 'Q8K1Z0']	21	['Q9DC70', 'Q8BMF4', 'Q99KI0', 'Q9CQ69', 'Q9D0M3', 'Q99LC5', 'Q9Z2I9', 'Q9Z2I8', 'O88844', 'Q5HZI9', 'Q8K2B3', 'P28271', 'Q91YT0', 'Q9ERS2', 'Q99JB2', 'Q8C165', 'Q9D855', 'P70404', 'P09671', 'Q9CQZ6', 'Q921G7', 'Q9DC69', 'P14152', 'Q9CPP6', 'O55042', 'Q9D2G2', 'Q60597', 'Q8K3J1', 'Q99LY9', 'Q9D051', 'Q9DCJ5', 'P03893', 'Q9D6R2', 'Q9CQC7']	34
GO:0071229	GO Process	34.4444	Cellular response to acid chemical (31)	not significant	not significant	6.75922	6.44336	0.0234647	0.369052	0.0357168	0.498826	['Cdh1', 'Col6a1', 'Col1a1', 'Cybb', 'Egfr', 'Baiap2', 'Gclm', 'Rragc', 'Col1a2', 'Ipo5', 'Lamtor1', 'Col4a1', 'Gclc', 'Abcb1a', 'Slc7a5', 'Capn2', 'Plec', 'Cpeb3', 'Ntrk2', 'Atp5g1', 'Hmgcs2', 'Rraga', 'Lars', 'Fyn', 'Mtor', 'Ass1', 'Hnrnpab', 'Bcl2l1', 'Lamtor3', 'Hnrnpd', 'Grin2a']	['Q8BKC5', 'Q9JLN9', 'O08529']	3	['Q9CQ22', 'Q99K70', 'P54869', 'Q60668', 'P97494']	5
GO:0097306	GO Process	28.4404	Cellular response to alcohol (31)	not significant	⬆degradation	8.93206	13.0979	-0.0856079	0.282897	-0.264623	0.450742	['Cdh1', 'Jup', 'Ace', 'Sod2', 'Ctnnb1', 'Cybb', 'Atp2b1', 'Adcy1', 'Slc23a2', 'Cyp7a1', 'Ces1d', 'Ces1e', 'Ces1f', 'Ces1c', 'Ces1g', 'Aifm1', 'Mlc1', 'Ctnna1', 'Itpr2', 'Ugt1a1', 'Gnai1', 'Rplp0', 'Prkce', 'Acaca', 'Sphk2', 'Arpc2', 'Adcy5', 'Hnrnpk', 'Larp1', 'Gnas', 'Dag1']	['Q6R0H7']	1	['Q02257', 'P61979', 'P09671', 'P14869', 'Q64505']	5
GO:0110096	GO Process	61.1111	Cellular response to aldehyde (11)	not significant	not significant	9.58193	7.10554	-0.14888	0.135107	-0.0892959	1.03374	['Ace', 'Adh5', 'Aldh1a7', 'Akr1a1', 'Aldh2', 'Aifm1', 'Akr1b3', 'Park7', 'Rdh11', 'Esd', 'Aldh1a1']	['Q99LX0', 'Q9R0P3']	2	['Q99LX0', 'P47738']	2
GO:0071230	GO Process	37.037	Cellular response to amino acid stimulus (30)	not significant	not significant	6.82773	6.63383	0.0261597	0.369052	0.0513178	0.498826	['Cdh1', 'Col6a1', 'Col1a1', 'Cybb', 'Egfr', 'Baiap2', 'Gclm', 'Rragc', 'Col1a2', 'Ipo5', 'Lamtor1', 'Col4a1', 'Gclc', 'Abcb1a', 'Slc7a5', 'Capn2', 'Cpeb3', 'Ntrk2', 'Atp5g1', 'Hmgcs2', 'Rraga', 'Lars', 'Fyn', 'Mtor', 'Ass1', 'Hnrnpab', 'Bcl2l1', 'Lamtor3', 'Hnrnpd', 'Grin2a']	['Q8BKC5', 'Q9JLN9', 'O08529']	3	['Q9CQ22', 'Q99K70', 'P54869', 'Q60668', 'P97494']	5
GO:1904646	GO Process	50	Cellular response to amyloid-beta (19)	not significant	not significant	8.15272	9.22021	0.127054	-0.200126	-0.210439	0.134691	['App', 'Snx6', 'Lgmn', 'Epha4', 'Parp1', 'Fcgr2b', 'Cdk5', 'Lrp1', 'Cacna2d1', 'Ephb2', 'Atp1a3', 'Icam1', 'Prnp', 'Fyn', 'Gsk3b', 'Cacna1a', 'Grm5', 'Cd36', 'Gja1']	['O89017', 'P11103']	2	['O89017', 'P97445', 'P13597']	3
GO:0071277	GO Process	38.4615	Cellular response to calcium ion (35)	not significant	not significant	7.55871	7.62415	-0.0830433	-0.434573	0.124347	-0.613582	['Braf', 'Ncstn', 'Endog', 'Dpep1', 'Adcy1', 'Lgmn', 'Cpne5', 'Hspa5', 'Itpka', 'Slc25a24', 'Cpne3', 'Slc25a23', 'Clic4', 'Cpne9', 'Cpne2', 'Cpne4', 'Syt12', 'Syt5', 'Cpne6', 'Asph', 'Krt10', 'Syt1', 'Fus', 'Cpne1', 'Dmtn', 'Rasgrp2', 'Add1', 'Hpca', 'Syt3', 'Syt2', 'Rasal1', 'Nrxn1', 'Iqgap1', 'Nlgn1', 'Syt7']	['O89017', 'Q9JKF1', 'Q6GQS1', 'Q920N7']	4	['P56959', 'Q9QYC0', 'Q1RLL3', 'P57716', 'Q8R071', 'Q6GQS1', 'O89017', 'Q8C166']	8
GO:0071322	GO Process	33.6449	Cellular response to carbohydrate stimulus (36)	not significant	not significant	9.51239	6.90453	-0.103289	-0.153483	-0.060898	-0.13235	['Th', 'Ace', 'Prkaca', 'Endog', 'Ppp2ca', 'Rack1', 'Map2k6', 'Nptx1', 'Ptprn', 'Slc12a6', 'Pck1', 'Gclm', 'Cyp7a1', 'Gclc', 'Pdk3', 'Pck2', 'Map2k4', 'Ogt', 'Ppp3ca', 'Prkca', 'Ptprn2', 'Slc39a14', 'Prkcb', 'Aqp4', 'Gpx1', 'Icam1', 'Grk2', 'Tjp1', 'Selenot', 'Plcb1', 'Rab11b', 'Zbtb20', 'Apoc3', 'Slc29a1', 'Atg7', 'Rab11fip5']	['P05132', 'P47809', 'P39447', 'P63328', 'Q9JIM1']	5	['P62342', 'P46638', 'Q9Z1B3', 'Q99MK8', 'P47809', 'Q64505', 'P97494', 'P13597', 'P68040']	9
GO:0070887	GO Process	25.3272	Cellular response to chemical stimulus (716)	not significant	not significant	7.22029	6.42557	-0.0100144	-0.024788	0.0065539	0.0484775	['Gnai3', 'Actr2', 'Th', 'Itgb2', 'Cdh1', 'Rdx', 'Ddx3x', 'Col6a1', 'Efnb2', 'Npepps', 'Col1a1', 'Flot1', 'Jup', 'Tollip', 'Ace', 'Uchl3', 'Braf', 'Cyp2f2', 'Rab8a', 'Cyp2c29', 'Irf3', 'Ncstn', 'As3mt', 'Abcb4', 'Calr', 'Nqo1', 'Fam162a', 'Brinp2', 'Gstm5', 'Gstm3', 'Gstm7', 'Gstm1', 'G6pdx', 'Phb2', 'Ralb', 'Aqp1', 'Hdgf', 'Hspb1', 'Ndrg1', 'App', 'Slc1a3', 'Hmox1', 'Prkaca', 'Por', 'Cyp2a5', 'S…	['Q63844', 'P49312', 'Q8CIN4', 'Q9JKR6', 'E9Q414', 'Q99LX0', 'Q8BGS1', 'Q3UUG6', 'Q6PDL0', 'Q501J6', 'Q62351', 'P08113', 'P26043', 'Q8CCN5', 'Q8CGA0', 'Q8BZA9', 'P61087', 'O35387', 'P35438', 'Q61207', 'Q9R0P3', 'Q9CXW3', 'P25911', 'P70398', 'O89017', 'Q7TMS5', 'P97797', 'Q62188', 'Q9JM63', 'O54865', 'Q80W21', 'P97346', 'O08810', 'Q9JLV5', 'Q8BLF1', 'Q6PHU5', 'O88741', 'P20357', 'P18760', 'Q9QZ85'…	111	['Q7TMB8', 'P20357', 'Q99J56', 'P26883', 'Q9CQM5', 'Q99LX0', 'Q8CIN4', 'P48036', 'P62342', 'Q3U5Q7', 'Q9CQ22', 'Q62277', 'P56959', 'Q9QYC0', 'Q9WTM5', 'Q8VEK3', 'P49312', 'P47738', 'Q91VR7', 'P10637', 'Q63844', 'Q8BLF1', 'Q1RLL3', 'P84104', 'Q99K70', 'P46638', 'P67871', 'O35387', 'P25444', 'P48758', 'P17742', 'Q9JKB1', 'O55242', 'P24369', 'Q9WTQ5', 'Q9D5V6', 'Q8VCM7', 'O88533', 'P62908', 'Q8VCH0'…	126
MMU-9711123	Reactome	54.0881	Cellular response to chemical stress (86)	not significant	not significant	8.18164	7.84893	-0.0309759	-0.0563146	0.0571778	-0.160221	['Cox5a', 'Blvra', 'Hmox2', 'Hmox1', 'Psmb4', 'Sod2', 'Psmd2', 'Psmb1', 'Cybb', 'Surf1', 'Psmd3', 'Psmd11', 'Psmb6', 'Ubb', 'Psmc5', 'Psmd12', 'Psma6', 'Psmc1', 'Psmd6', 'Ero1l', 'Psmc6', 'Psmb5', 'Sod1', 'Prdx5', 'Prdx3', 'P4hb', 'Psmd13', 'Psmd1', 'Psmb7', 'Psmd5', 'Psmd14', 'Cat', 'Psma7', 'Txn1', 'Nudt2', 'Vcp', 'Psmb2', 'Psmc2', 'Alb', 'Cul1', 'Psmc4', 'Psma1', 'Gsr', 'Psma4', 'Nploc4', 'Gm1…	['Q99JI4', 'Q8VDM4', 'Q8BG32', 'P62192', 'P19783', 'Q9JLV5', 'P56380', 'Q9WVJ2', 'P47791', 'Q9CY64', 'Q9JMH6', 'O35593', 'P08228', 'P97371']	14	['P99026', 'Q9Z2U0', 'P19157', 'P62334', 'P09671', 'P0CG50', 'P0CG49', 'P70362', 'P62983', 'P56380']	10
GO:0062197	GO Process	30.6338	Cellular response to chemical stress (87)	not significant	not significant	7.15489	6.69178	-0.0249245	0.0370357	-0.0302864	0.206342	['Ddx3x', 'Nqo1', 'G6pdx', 'Aqp1', 'Hmox1', 'Pdk1', 'Sod2', 'Endog', 'Serpinb6a', 'Hdac2', 'Rwdd1', 'Arg1', 'Egfr', 'Sod1', 'Agap3', 'Impact', 'Anxa1', 'Slc1a1', 'Prdx5', 'Prdx3', 'Parp1', 'Pycr2', 'Scn2a', 'Slc12a6', 'Cat', 'Map1lc3a', 'Slc25a24', 'Slc2a1', 'Aldh2', 'Atp2a2', 'Rps3', 'Stx4a', 'Hdac6', 'Gsr', 'Apoa4', 'Tspo', 'Aifm1', 'Abcb1a', 'Pdk2', 'Arl6ip5', 'Lonp1', 'Oxsr1', 'Apex1', 'Mapk3…	['Q63844', 'Q99LX0', 'Q3UUG6', 'P97797', 'P18760', 'Q9JK42', 'P47791', 'Q9D6Y7', 'P11103', 'Q9JLN9', 'P08228', 'P19258', 'P17809']	13	['Q99LX0', 'P47738', 'Q91VR7', 'P10637', 'Q63844', 'P17742', 'O55242', 'P62908', 'Q3UUG6', 'Q9JIY5', 'P18760', 'Q8R5J9', 'P09671', 'O55042', 'Q6ZWX6', 'Q9D6Y7']	16
GO:0036294	GO Process	31.7241	Cellular response to decreased oxygen levels (46)	not significant	not significant	7.4593	6.754	-0.0479423	0.0490534	0.0436683	0.201218	['Npepps', 'Fam162a', 'Phb2', 'Aqp1', 'Ndrg1', 'Hmox1', 'Pdk1', 'Nol3', 'Endog', 'Cybb', 'Ptgis', 'Ero1l', 'P4hb', 'Scn2a', 'Pck1', 'Lmna', 'Fmn2', 'Slc9a1', 'Pdk3', 'Acaa2', 'Stub1', 'Aifm1', 'Tigar', 'Ubqln1', 'Higd1a', 'Fabp1', 'Sirt2', 'Cr1l', 'Ado', 'Kcnd2', 'Pgk1', 'Src', 'Prkce', 'Mtor', 'Rtn4', 'Ak4', 'Tbl2', 'Hyou1', 'Cpeb2', 'Pick1', 'Gnb1', 'Slc29a1', 'Hp1bp3', 'Slc8a1', 'Dnm1l', 'Cbs']	['Q9JKR6', 'Q8BZA9', 'Q91WT9', 'Q61165', 'Q8BWT1', 'Q62433', 'Q9JLN9', 'Q9D6U8', 'Q9JIM1', 'Q9JL04']	10	['Q99P72', 'O35129', 'Q9D6U8']	3
GO:0071364	GO Process	40.8163	Cellular response to epidermal growth factor stimulus (20)	not significant	not significant	9.496	7.13204	-0.263281	-0.0582479	0.0906767	-0.246163	['Col1a1', 'Snx6', 'Egfr', 'Baiap2', 'Ncl', 'Syap1', 'Git1', 'Ppp1r9b', 'Eef1a1', 'Bag4', 'Ptpn11', 'Grk2', 'Dab2ip', 'Plcg1', 'Dusp3', 'Arpc2', 'Iqgap1', 'Gstp1', 'Mars', 'Cfl1']	['P18760', 'Q9D5V6', 'Q9JKF1']	3	['Q9D5V6', 'P18760', 'P19157', 'Q99MK8', 'Q3UHC7']	5
GO:0071496	GO Process	25.2841	Cellular response to external stimulus (89)	not significant	not significant	9.3702	6.644	-0.0683707	-0.0889042	-0.0211417	0.000304292	['Plin2', 'Col1a1', 'Ralb', 'Aqp1', 'Hmox1', 'Ctnnb1', 'Fads1', 'Cadps2', 'Plin3', 'Atp2b1', 'Egfr', 'Habp4', 'Tfrc', 'Impact', 'Got1', 'Gdap1', 'Atg4b', 'Hspa5', 'Pdia3', 'Pck1', 'Map1lc3a', 'Slc2a1', 'Rragc', 'Alb', 'Mtpn', 'Bag3', 'Gabarapl2', 'Dcps', 'Fbxo22', 'Gclc', 'Lyn', 'Brsk1', 'Atp1a1', 'Aifm1', 'Abcb1a', 'Map2k4', 'Pdk2', 'Slc7a5', 'F11r', 'Hnrnpa1', 'Mybbp1a', 'Wipi2', 'Mapk3', 'Higd…	['Q63844', 'P49312', 'Q62351', 'Q9DCP2', 'P25911', 'P17047', 'O88741', 'Q91WT9', 'Q9JK42', 'P47809', 'Q9JLN9', 'Q6PIE5', 'P27773', 'Q6PF93', 'P17809', 'Q922S4']	16	['P15105', 'P49312', 'Q91VR7', 'Q63844', 'Q99K70', 'P60521', 'Q78JE5', 'Q62351', 'Q9DAR7', 'P19157', 'Q6PIE5', 'Q6ZWX6', 'P05201', 'P47809', 'P97494']	15
GO:0071333	GO Process	34.4444	Cellular response to glucose stimulus (31)	not significant	not significant	10.3624	7.69707	-0.138436	-0.215501	-0.121946	-0.0933657	['Th', 'Ace', 'Prkaca', 'Endog', 'Ppp2ca', 'Rack1', 'Nptx1', 'Ptprn', 'Slc12a6', 'Pck1', 'Gclm', 'Cyp7a1', 'Gclc', 'Pdk3', 'Pck2', 'Ogt', 'Ppp3ca', 'Ptprn2', 'Slc39a14', 'Aqp4', 'Gpx1', 'Icam1', 'Grk2', 'Tjp1', 'Selenot', 'Rab11b', 'Zbtb20', 'Apoc3', 'Slc29a1', 'Atg7', 'Rab11fip5']	['P05132', 'P39447', 'P63328', 'Q9JIM1']	4	['P62342', 'P46638', 'Q99MK8', 'Q64505', 'P97494', 'P13597', 'P68040']	7
GO:0034605	GO Process	39.6552	Cellular response to heat (23)	not significant	not significant	8.94357	9.68667	-0.117806	-0.0515876	-0.197208	-0.0103437	['Clpb', 'Hmox1', 'Prkaca', 'Hspa8', 'Hdac2', 'Pdcd6', 'Hsp90ab1', 'Hspd1', 'Vcp', 'Atp2a2', 'Bag3', 'Lyn', 'Stub1', 'Ywhae', 'Eif2s1', 'Nf1', 'Hspa1a', 'Htra2', 'Hsp90aa1', 'Rasa3', 'Tpr', 'Hspa1b', 'Dhx9']	['P25911', 'P62259', 'P05132', 'P12815', 'O70133']	5	['Q9JIY5', 'Q6ZWX6', 'Q04690']	3
MMU-3371556	Reactome	56.6265	Cellular response to heat stress (47)	not significant	not significant	6.48079	7.2514	0.0123445	-0.0839797	-0.0468121	0.0105272	['Ranbp2', 'Dnajb1', 'Dnajb6', 'Hspa8', 'Hspa4', 'Nup85', 'Hsp90ab1', 'Hspa9', 'Hspa5', 'Nup35', 'Vcp', 'Nup210', 'Sec13', 'Fkbp4', 'Bag3', 'Hdac6', 'Eef1a1', 'Bag4', 'Nup54', 'Nup133', 'Hspa13', 'Ptges3', 'Bag5', 'Mapk3', 'Nup62', 'Nup160', 'Mapk1', 'Hspa12a', 'Ywhae', 'Camk2g', 'Hspa1a', 'Camk2b', 'Hsp90aa1', 'Mtor', 'Camk2a', 'Gsk3b', 'Tpr', 'Nup155', 'St13', 'Hspa1b', 'Camk2d', 'Hsph1', 'Hspa…	['Q63844', 'P28652', 'Q923T9', 'P23927', 'Q61699', 'P62259', 'Q9ERU9', 'P48722', 'Q63850', 'Q8BM72', 'Q9JLN9', 'Q8BJ71', 'Q99P88', 'Q9QY81', 'Q8R4R6', 'Q9QYJ3']	16	['Q61316', 'Q63844', 'Q8CI32', 'P48722', 'Q8BM72', 'P23927', 'Q99L47', 'P28652', 'P30416']	9
GO:0070301	GO Process	31.1688	Cellular response to hydrogen peroxide (24)	not significant	not significant	6.67124	6.22684	-0.026694	-0.101371	0.0152107	0.69117	['Nqo1', 'Aqp1', 'Hdac2', 'Arg1', 'Impact', 'Anxa1', 'Cat', 'Map1lc3a', 'Rps3', 'Hdac6', 'Aifm1', 'Apex1', 'Sigmar1', 'Fabp1', 'Rhob', 'Smpd3', 'Fxn', 'Src', 'Fyn', 'Akr1b3', 'Park7', 'Sirpa', 'Pdcd10', 'Cfl1']	['Q99LX0', 'P97797', 'P18760']	3	['Q99LX0', 'Q91VR7', 'O55242', 'P62908', 'P18760']	5
GO:0071456	GO Process	31.8519	Cellular response to hypoxia (43)	not significant	not significant	7.7471	6.88117	-0.0600433	-0.0321315	0.0541994	0.165878	['Npepps', 'Fam162a', 'Phb2', 'Aqp1', 'Ndrg1', 'Hmox1', 'Pdk1', 'Nol3', 'Endog', 'Cybb', 'Ptgis', 'Ero1l', 'P4hb', 'Scn2a', 'Pck1', 'Lmna', 'Fmn2', 'Slc9a1', 'Pdk3', 'Acaa2', 'Stub1', 'Tigar', 'Ubqln1', 'Higd1a', 'Fabp1', 'Sirt2', 'Cr1l', 'Ado', 'Kcnd2', 'Pgk1', 'Src', 'Prkce', 'Mtor', 'Rtn4', 'Ak4', 'Tbl2', 'Hyou1', 'Cpeb2', 'Gnb1', 'Slc29a1', 'Hp1bp3', 'Slc8a1', 'Cbs']	['Q9JKR6', 'Q8BZA9', 'Q91WT9', 'Q61165', 'Q8BWT1', 'Q62433', 'Q9JLN9', 'Q9D6U8', 'Q9JIM1', 'Q9JL04']	10	['Q99P72', 'O35129', 'Q9D6U8']	3
GO:0071241	GO Process	37.2951	Cellular response to inorganic substance (91)	not significant	not significant	7.50665	7.15107	-0.0425735	-0.125863	0.0483773	-0.185427	['Th', 'Cdh1', 'Braf', 'Ncstn', 'Calr', 'Nqo1', 'Aqp1', 'App', 'Hmox1', 'Cyp2a5', 'Tph2', 'Endog', 'Cybb', 'Hspa8', 'Crk', 'Dpep1', 'Egfr', 'Adcy1', 'Lgmn', 'Tfrc', 'Hrg', 'Cpne5', 'Slc1a1', 'Atp5a1', 'Nptx1', 'Parp1', 'Hspa5', 'Gsn', 'Itpka', 'Map1lc3a', 'Slc25a24', 'Gucy1b1', 'Cpne3', 'P2rx4', 'Mecp2', 'Cyp1a2', 'Trf', 'Tspo', 'Gabrb3', 'Slc25a23', 'Aifm1', 'Clic4', 'Hnrnpa1', 'Cpne9', 'Cpne2',…	['Q63844', 'P49312', 'Q62351', 'Q8BZA9', 'O89017', 'Q9JM63', 'O54865', 'P11103', 'P55012', 'Q9JKF1', 'Q6GQS1', 'Q920N7']	12	['P56959', 'Q9QYC0', 'P49312', 'Q91VR7', 'Q63844', 'Q1RLL3', 'Q64010', 'Q62351', 'G5E8K5', 'P57716', 'Q8R071', 'Q6GQS1', 'Q60668', 'O89017', 'O55042', 'Q8C166', 'Q6ZWX6', 'P01887']	18
GO:0032869	GO Process	29.2398	Cellular response to insulin stimulus (50)	not significant	not significant	7.34213	7.01587	-0.036266	-0.117148	0.0458355	-0.00942379	['Uchl3', 'Rab8a', 'Aprt', 'Rab10', 'Grb2', 'Vamp2', 'Rab15', 'Gpt', 'Got1', 'Parp1', 'Pck1', 'Slc9a1', 'Cyfip1', 'Pak1', 'Syap1', 'Slc27a1', 'Pkm', 'Gclc', 'Pklr', 'H2az1', 'Pck2', 'Pdk2', 'Appl1', 'Eprs', 'Ywhag', 'Pik3r1', 'Slc39a14', 'Rab31', 'Gsk3a', 'Ptpra', 'Slc27a4', 'Mup19', 'Hmgcs2', 'Src', 'Fbp1', 'Mup18', 'Ceacam1', 'Mup3', 'Plcb1', 'Srsf5', 'Gsk3b', 'Hnrnpk', 'Mup12', 'Enpp1', 'Myo5a…	['Q9JK42', 'P06802', 'Q61165', 'P35283', 'P11103', 'Q9D5V6', 'Q7TMB8', 'P55258']	8	['Q7TMB8', 'P84104', 'Q9JKB1', 'Q9D5V6', 'P19157', 'P54869', 'P61979', 'Q921E2', 'Q9Z1B3', 'P08030', 'P63044', 'P05201', 'P0C0S6', 'P97494']	14
GO:0071346	GO Process	28.3333	Cellular response to interferon-gamma (34)	not significant	not significant	10.1177	6.84903	0.134984	-0.501565	0.0602224	-0.43038	['Actr2', 'Stx8', 'Kif5b', 'Atl3', 'Mrc1', 'Vim', 'Gsn', 'Vamp3', 'Stx4a', 'Hpx', 'Vps26b', 'Eprs', 'Irgm1', 'Flnb', 'Cdc42', 'Pde12', 'Atl2', 'Actg1', 'Aqp4', 'Stxbp1', 'Stxbp3', 'Cd47', 'Ass1', 'Cdc42ep4', 'Myo1c', 'Gapdh', 'Rpl13a', 'Sirpa', 'Zyx', 'Rab12', 'Myo18a', 'Syncrip', 'Actr3', 'Rab11fip5']	['P97797', 'P60766', 'P35283', 'Q80X90']	4	['P60766', 'Q9JMH9', 'Q7TMK9', 'Q8C0E2']	4
GO:0098761	GO Process	77.7778	Cellular response to interleukin-7 (14)	not significant	not significant	7.08107	7.48394	-0.0393582	0.0637681	0.123595	-0.0514173	['Hdgf', 'Crkl', 'Gipc1', 'Stip1', 'P4hb', 'Atp5b', 'Hspd1', 'Atic', 'Pdia3', 'Rad23b', 'Eno1b', 'Hnrnph1', 'Ybx1', 'Hmgb1']	['P27773']	1	['Q60864']	1
GO:1901655	GO Process	28.4615	Cellular response to ketone (37)	⬆degradation	not significant	14.8252	9.31962	-0.154506	0.472606	-0.17478	0.653099	['Ace', 'Aqp1', 'Rwdd1', 'Atp2b1', 'Arg1', 'Egfr', 'Adcy1', 'Rock2', 'Ugt3a1', 'Atp5a1', 'Pck1', 'Eif4e', 'Abcg2', 'Dcps', 'Pck2', 'Aifm1', 'Abcb1a', 'Hnrnpu', 'Ugt3a2', 'Gnai1', 'Rplp0', 'Src', 'Prkce', 'Mup18', 'Acaca', 'Ass1', 'Akr1b3', 'Park7', 'Sphk2', 'Arpc2', 'Adcy5', 'Hnrnpk', 'Mup12', 'Msn', 'Larp1', 'Gnas', 'Rpl32']	['Q99LX0', 'Q7TMS5', 'Q6R0H7', 'Q8VEK3']	4	['Q99LX0', 'Q8VEK3', 'Q9DAR7', 'P61979', 'Q7TMS5', 'P14869']	6
GO:0071404	GO Process	50	Cellular response to low-density lipoprotein particle stimulus (12)	not significant	not significant	6.35037	8.95223	-0.026079	-0.856079	-0.237821	0.770347	['Itgb2', 'Npc1', 'Ces1d', 'Ces1e', 'Ces1f', 'Ces1c', 'Ces1g', 'Cd81', 'Itgb1', 'Cdh13', 'Cd36', 'Hmgcs1']	['P35762']	1	[]	0
GO:0071260	GO Process	31.3253	Cellular response to mechanical stimulus (26)	not significant	not significant	9.57193	8.21319	0.122623	-0.0332036	-0.0999847	0.0866124	['Col1a1', 'Aqp1', 'Ctnnb1', 'Egfr', 'Habp4', 'Got1', 'Slc2a1', 'Mtpn', 'Bag3', 'Gclc', 'Atp1a1', 'Map2k4', 'F11r', 'Mapk3', 'Ptpn11', 'Arhgdia', 'Plec', 'Bak1', 'Atp1a2', 'Rac1', 'Gsk3b', 'Nos1', 'Mag', 'Dag1', 'Pde2a', 'Gja1']	['Q63844', 'P47809', 'Q6PIE5', 'P17809', 'Q922S4']	5	['Q63844', 'Q6PIE5', 'P05201', 'P47809', 'P97494']	5
GO:0071248	GO Process	39.6226	Cellular response to metal ion (84)	not significant	not significant	7.64547	7.16827	-0.0482169	-0.165734	0.0518143	-0.237164	['Th', 'Cdh1', 'Braf', 'Ncstn', 'Calr', 'Nqo1', 'Aqp1', 'App', 'Hmox1', 'Cyp2a5', 'Tph2', 'Endog', 'Cybb', 'Hspa8', 'Dpep1', 'Egfr', 'Adcy1', 'Lgmn', 'Tfrc', 'Hrg', 'Cpne5', 'Slc1a1', 'Nptx1', 'Parp1', 'Hspa5', 'Gsn', 'Itpka', 'Map1lc3a', 'Slc25a24', 'Cpne3', 'P2rx4', 'Mecp2', 'Cyp1a2', 'Trf', 'Tspo', 'Gabrb3', 'Slc25a23', 'Clic4', 'Hnrnpa1', 'Cpne9', 'Cpne2', 'Tigar', 'Cpne4', 'Mapk3', 'Kcnj10',…	['Q63844', 'P49312', 'Q62351', 'Q8BZA9', 'O89017', 'Q9JM63', 'P11103', 'P55012', 'Q9JKF1', 'Q6GQS1', 'Q920N7']	11	['P56959', 'Q9QYC0', 'P49312', 'Q91VR7', 'Q63844', 'Q1RLL3', 'Q62351', 'G5E8K5', 'P57716', 'Q8R071', 'Q6GQS1', 'O89017', 'O55042', 'Q8C166', 'Q6ZWX6', 'P01887']	16
GO:0071218	GO Process	47.8261	Cellular response to misfolded protein (11)	not significant	not significant	7.31828	7.98775	-0.0673912	0.355714	-0.140282	-0.682114	['Derl1', 'Sdf2l1', 'Bag6', 'Tor1a', 'Vcp', 'Hdac6', 'Uggt1', 'Stub1', 'Ufd1', 'Dnajb12', 'Cul3']	['Q9JLV5', 'Q9ER39']	2	['Q99J56', 'P70362']	2
GO:0071326	GO Process	34.0426	Cellular response to monosaccharide stimulus (32)	not significant	not significant	10.4066	7.59236	-0.13536	-0.199919	-0.111556	-0.106111	['Th', 'Ace', 'Prkaca', 'Endog', 'Ppp2ca', 'Rack1', 'Nptx1', 'Ptprn', 'Slc12a6', 'Pck1', 'Gclm', 'Cyp7a1', 'Gclc', 'Pdk3', 'Pck2', 'Ogt', 'Ppp3ca', 'Ptprn2', 'Slc39a14', 'Aqp4', 'Gpx1', 'Icam1', 'Grk2', 'Tjp1', 'Selenot', 'Plcb1', 'Rab11b', 'Zbtb20', 'Apoc3', 'Slc29a1', 'Atg7', 'Rab11fip5']	['P05132', 'P39447', 'P63328', 'Q9JIM1']	4	['P62342', 'P46638', 'Q9Z1B3', 'Q99MK8', 'Q64505', 'P97494', 'P13597', 'P68040']	8
GO:1990090	GO Process	42.8571	Cellular response to nerve growth factor stimulus (21)	not significant	not significant	6.87759	7.71658	0.0324498	0.194589	0.123361	-0.118506	['App', 'Crk', 'Csnk1d', 'Ehd1', 'Hspa5', 'Sh3gl2', 'Rab35', 'Rps3', 'Dync1li1', 'Ntrk3', 'Eef1a1', 'Dync1li2', 'Arf6', 'Ntrk2', 'Rap1a', 'Wasf1', 'Coro1a', 'Elavl4', 'Rapgef2', 'Sort1', 'Ube3a']	['Q6PDL0', 'Q6PHU5', 'Q9WVK4']	3	['P62908', 'Q6PDL0', 'Q64010', 'Q62420']	4
GO:1901699	GO Process	29.3003	Cellular response to nitrogen compound (201)	not significant	not significant	8.23762	6.25623	0.030616	0.0664987	-0.0062243	0.0536044	['Gnai3', 'Actr2', 'Th', 'Cdh1', 'Col6a1', 'Col1a1', 'Flot1', 'Jup', 'Uchl3', 'Rab8a', 'Ncstn', 'Gstm7', 'Ralb', 'Aqp1', 'App', 'Slc1a3', 'Por', 'Snx6', 'Crkl', 'Aprt', 'Hcn1', 'Ctnnb1', 'Gabrb2', 'Cybb', 'Crk', 'Shmt1', 'Fis1', 'Dpep1', 'Hdac2', 'Arg1', 'Hsp90b1', 'Egfr', 'Gabra1', 'Rock2', 'Rab10', 'Slc9a3r1', 'Grb2', 'Vamp2', 'Rab15', 'Lgmn', 'Ryr2', 'Gpt', 'Gpd1', 'Ache', 'Impact', 'Gnal', 'G…	['Q63844', 'P08113', 'O89017', 'O54865', 'Q80W21', 'P18760', 'Q6R0H7', 'Q9JK42', 'Q8BKC5', 'P42227', 'P06802', 'Q61165', 'P35283', 'P11103', 'Q9D5V6', 'Q9JLN9', 'Q7TMB8', 'P55258', 'P60487', 'O70133', 'Q922S4', 'O08529']	22	['Q7TMB8', 'P48036', 'Q9CQ22', 'Q63844', 'P84104', 'Q99K70', 'Q9JKB1', 'Q9D5V6', 'O88533', 'Q02257', 'Q64010', 'P51163', 'P18760', 'Q8BTM8', 'P19157', 'P54869', 'P61979', 'P57716', 'Q921E2', 'Q9Z1B3', 'P62881', 'Q9DAV9', 'P21836', 'Q60668', 'P21279', 'P60487', 'O89017', 'P97445', 'P14869', 'P08030', 'P63044', 'P05201', 'P0C0S6', 'P97494', 'P13597']	35
GO:0071407	GO Process	28.7037	Cellular response to organic cyclic compound (155)	not significant	not significant	9.27274	7.08295	0.0475796	0.0539645	0.0327328	0.0290848	['Gnai3', 'Actr2', 'Cdh1', 'Col1a1', 'Flot1', 'Jup', 'Ace', 'Ncstn', 'Abcb4', 'Gstm3', 'Gstm7', 'Phb2', 'Ralb', 'Aqp1', 'App', 'Slc1a3', 'Hcn1', 'Ctnnb1', 'Gabrb2', 'Rhoa', 'Ywhah', 'Fis1', 'Hdac2', 'Rwdd1', 'Atp2b1', 'Arg1', 'Hsp90b1', 'Egfr', 'Adcy1', 'Gabra1', 'Rock2', 'Ddx5', 'Slc9a3r1', 'Ryr2', 'Glrx', 'Ugt3a1', 'Pak2', 'Gpd1', 'Hsp90ab1', 'Npc1', 'Impact', 'Gnal', 'Gnaq', 'Anxa1', 'Slc1a1',…	['Q63844', 'Q8CIN4', 'Q501J6', 'P08113', 'Q7TMS5', 'Q80W21', 'O88741', 'P14246', 'Q6R0H7', 'P19639', 'P42227', 'P46935', 'Q61165', 'Q8VEK3', 'Q6PIE5', 'P60487', 'P27773', 'O70133', 'Q922S4']	19	['Q8CIN4', 'Q9WTM5', 'Q8VEK3', 'Q63844', 'Q02257', 'Q8BTM8', 'P19157', 'P54869', 'O35129', 'Q6PIE5', 'P61979', 'P57716', 'Q8R5J9', 'Q9Z1B3', 'P62881', 'Q9DAV9', 'Q501J6', 'Q60668', 'P21279', 'P60487', 'Q7TMS5', 'P14869', 'P30416', 'Q9D8B6', 'P0C0S6', 'Q64505', 'P97494']	27
GO:0071417	GO Process	29.6721	Cellular response to organonitrogen compound (181)	not significant	not significant	6.38061	6.948	0.00542424	0.0349017	-0.0250285	0.077421	['Gnai3', 'Actr2', 'Th', 'Cdh1', 'Col6a1', 'Col1a1', 'Jup', 'Uchl3', 'Rab8a', 'Ncstn', 'Gstm7', 'Aqp1', 'App', 'Slc1a3', 'Por', 'Snx6', 'Aprt', 'Hcn1', 'Ctnnb1', 'Gabrb2', 'Cybb', 'Crk', 'Shmt1', 'Fis1', 'Hdac2', 'Arg1', 'Hsp90b1', 'Egfr', 'Gabra1', 'Rab10', 'Slc9a3r1', 'Grb2', 'Vamp2', 'Rab15', 'Lgmn', 'Ryr2', 'Gpt', 'Gpd1', 'Impact', 'Gnal', 'Gnaq', 'Slc1a1', 'Got1', 'Baiap2', 'Cps1', 'Epha4', …	['Q63844', 'P08113', 'O89017', 'Q80W21', 'P18760', 'Q6R0H7', 'Q9JK42', 'Q8BKC5', 'P42227', 'P06802', 'Q61165', 'P35283', 'P11103', 'Q9D5V6', 'Q9JLN9', 'Q7TMB8', 'P55258', 'P60487', 'Q922S4', 'O08529']	20	['Q7TMB8', 'P48036', 'Q9CQ22', 'Q63844', 'P84104', 'Q99K70', 'Q9JKB1', 'Q9D5V6', 'O88533', 'Q02257', 'Q64010', 'P51163', 'P18760', 'Q8BTM8', 'P19157', 'P54869', 'P61979', 'P57716', 'Q921E2', 'Q9Z1B3', 'P62881', 'Q9DAV9', 'Q60668', 'P21279', 'P60487', 'O89017', 'P97445', 'P14869', 'P08030', 'P63044', 'P05201', 'P0C0S6', 'P97494', 'P13597']	34
GO:0034599	GO Process	33.0435	Cellular response to oxidative stress (76)	not significant	not significant	6.39822	6.38861	-0.0091838	-0.0136052	-0.0191836	0.246367	['Nqo1', 'G6pdx', 'Aqp1', 'Hmox1', 'Pdk1', 'Sod2', 'Endog', 'Hdac2', 'Rwdd1', 'Arg1', 'Egfr', 'Sod1', 'Agap3', 'Impact', 'Anxa1', 'Slc1a1', 'Prdx5', 'Prdx3', 'Parp1', 'Pycr2', 'Cat', 'Map1lc3a', 'Slc25a24', 'Aldh2', 'Atp2a2', 'Rps3', 'Stx4a', 'Hdac6', 'Gsr', 'Apoa4', 'Aifm1', 'Pdk2', 'Arl6ip5', 'Lonp1', 'Apex1', 'Mapk3', 'Sigmar1', 'Aldh3b1', 'Vkorc1l1', 'Fabp1', 'Msra', 'Mapk1', 'Rhob', 'Smpd3',…	['Q63844', 'Q99LX0', 'Q3UUG6', 'P97797', 'P18760', 'Q9JK42', 'P47791', 'Q9D6Y7', 'P11103', 'P08228', 'P19258']	11	['Q99LX0', 'P47738', 'Q91VR7', 'P10637', 'Q63844', 'P17742', 'O55242', 'P62908', 'Q3UUG6', 'Q9JIY5', 'P18760', 'Q8R5J9', 'P09671', 'O55042', 'Q6ZWX6', 'Q9D6Y7']	16
GO:0071453	GO Process	32.3171	Cellular response to oxygen levels (53)	not significant	not significant	6.20377	6.5136	-0.00703071	0.16829	0.0270746	0.264611	['Npepps', 'Fam162a', 'Phb2', 'Aqp1', 'Ndrg1', 'Hmox1', 'Pdk1', 'Atp6v0d1', 'Ndufs2', 'Nol3', 'Endog', 'Cybb', 'Ptgis', 'Atp6ap1', 'Ndufs4', 'Ero1l', 'P4hb', 'Scn2a', 'Pck1', 'Lmna', 'Fmn2', 'Slc9a1', 'Pdk3', 'Acaa2', 'Stub1', 'Aifm1', 'Tigar', 'Atp6v1g1', 'Ubqln1', 'Higd1a', 'Fabp1', 'Sirt2', 'Cr1l', 'Ado', 'Kcnd2', 'Pgk1', 'Src', 'Prkce', 'Mtor', 'Rtn4', 'Ak4', 'Atp6v1a', 'Tbl2', 'Hyou1', 'Cpeb…	['Q9JKR6', 'Q8BZA9', 'Q91WT9', 'Q61165', 'Q8BWT1', 'Q62433', 'Q9JLN9', 'Q9D6U8', 'Q9JIM1', 'Q9JL04']	10	['Q99P72', 'O35129', 'Q9D6U8']	3
GO:1901701	GO Process	27.2964	Cellular response to oxygen-containing compound (315)	not significant	not significant	6.99007	10.0839	-0.010617	-0.0101443	-0.0617203	0.0889597	['Gnai3', 'Actr2', 'Th', 'Cdh1', 'Col6a1', 'Efnb2', 'Col1a1', 'Jup', 'Ace', 'Uchl3', 'Rab8a', 'Irf3', 'Ncstn', 'Abcb4', 'Nqo1', 'Brinp2', 'Phb2', 'Aqp1', 'App', 'Slc1a3', 'Prkaca', 'Por', 'Snx6', 'Adh5', 'Crkl', 'Aprt', 'Hcn1', 'Sod2', 'Ctnnb1', 'Rhoa', 'Endog', 'Cybb', 'Crk', 'Prpf8', 'Shmt1', 'Fis1', 'Dpep1', 'Hdac2', 'Rwdd1', 'Atp2b1', 'Arg1', 'Hsp90b1', 'Egfr', 'Ppp2ca', 'Rack1', 'Adcy1', 'Ro…	['Q63844', 'Q99LX0', 'P08113', 'Q9R0P3', 'P25911', 'O89017', 'Q7TMS5', 'P97797', 'O54865', 'O88741', 'P18760', 'P14246', 'Q6R0H7', 'Q9JK42', 'P05132', 'Q8BKC5', 'P42227', 'P06802', 'Q61165', 'P35283', 'P11103', 'P55012', 'P52800', 'P47809', 'Q9D5V6', 'P39447', 'Q8VEK3', 'Q9JLN9', 'Q7TMB8', 'P27612', 'Q04736', 'P55258', 'Q80WJ7', 'P60487', 'P63328', 'P08228', 'P19258', 'Q99JY0', 'P27773', 'Q9JIM1'…	42	['Q7TMB8', 'Q99LX0', 'P48036', 'P62342', 'Q3U5Q7', 'Q9CQ22', 'Q9QYC0', 'Q9WTM5', 'Q8VEK3', 'P47738', 'Q91VR7', 'Q63844', 'P84104', 'Q99K70', 'P46638', 'Q9JKB1', 'O55242', 'Q9D5V6', 'P62908', 'Q9ERS2', 'Q02257', 'Q64010', 'Q9JIY5', 'P18760', 'Q8BTM8', 'Q9DAR7', 'P19157', 'P54869', 'O35129', 'P61979', 'P57716', 'Q921E2', 'Q9Z1B3', 'P09671', 'P62881', 'P21836', 'Q60668', 'P21279', 'P60487', 'O89017'…	57
GO:1901653	GO Process	28.5276	Cellular response to peptide (93)	not significant	not significant	9.02209	6.38061	-0.0573178	-0.0536612	-0.0130533	0.032554	['Uchl3', 'Rab8a', 'App', 'Por', 'Snx6', 'Aprt', 'Ctnnb1', 'Crk', 'Fis1', 'Arg1', 'Rab10', 'Grb2', 'Vamp2', 'Rab15', 'Lgmn', 'Gpt', 'Got1', 'Cps1', 'Epha4', 'Parp1', 'Fcgr2b', 'Vim', 'Pck1', 'Car2', 'Anxa5', 'Ahcyl1', 'Arhgef2', 'Chmp5', 'Slc9a1', 'Cdk5', 'Cyfip1', 'Pak1', 'Syap1', 'Slc27a1', 'Pkm', 'Gclc', 'Pklr', 'H2az1', 'Pck2', 'Pdk2', 'Ppp1r9b', 'Apex1', 'Appl1', 'Lrp1', 'Eprs', 'Cacna2d1', …	['O89017', 'P18760', 'Q9JK42', 'P42227', 'P06802', 'Q61165', 'P35283', 'P11103', 'Q9D5V6', 'Q7TMB8', 'P55258']	11	['Q7TMB8', 'P48036', 'P84104', 'Q9JKB1', 'Q9D5V6', 'Q64010', 'P18760', 'P19157', 'P54869', 'P61979', 'Q921E2', 'Q9Z1B3', 'O89017', 'P97445', 'P08030', 'P63044', 'P05201', 'P0C0S6', 'P97494', 'P13597']	20
GO:0071375	GO Process	25.8427	Cellular response to peptide hormone stimulus (69)	not significant	not significant	8.08125	8.7519	-0.0480862	-0.110186	0.0902571	0.0224037	['Uchl3', 'Rab8a', 'Por', 'Aprt', 'Ctnnb1', 'Crk', 'Arg1', 'Rab10', 'Grb2', 'Vamp2', 'Rab15', 'Gpt', 'Got1', 'Cps1', 'Parp1', 'Pck1', 'Car2', 'Anxa5', 'Ahcyl1', 'Slc9a1', 'Cyfip1', 'Pak1', 'Syap1', 'Slc27a1', 'Pkm', 'Gclc', 'Pklr', 'H2az1', 'Pck2', 'Pdk2', 'Apex1', 'Appl1', 'Eprs', 'Ywhag', 'Pik3r1', 'Rangap1', 'Slc39a14', 'Actn2', 'Rab31', 'Map1b', 'Gsk3a', 'Ptpra', 'Slc27a4', 'Mup19', 'Hmgcs2',…	['P18760', 'Q9JK42', 'P42227', 'P06802', 'Q61165', 'P35283', 'P11103', 'Q9D5V6', 'Q7TMB8', 'P55258']	10	['Q7TMB8', 'P48036', 'P84104', 'Q9JKB1', 'Q9D5V6', 'Q64010', 'P18760', 'P19157', 'P54869', 'P61979', 'Q921E2', 'Q9Z1B3', 'P08030', 'P63044', 'P05201', 'P0C0S6', 'P97494']	17
GO:0034614	GO Process	33.8583	Cellular response to reactive oxygen species (43)	not significant	not significant	6.0501	7.93488	0.00113206	-0.0334896	-0.0738917	0.387717	['Nqo1', 'Aqp1', 'Sod2', 'Hdac2', 'Arg1', 'Egfr', 'Sod1', 'Agap3', 'Impact', 'Anxa1', 'Prdx5', 'Prdx3', 'Parp1', 'Cat', 'Map1lc3a', 'Rps3', 'Hdac6', 'Apoa4', 'Aifm1', 'Pdk2', 'Apex1', 'Mapk3', 'Sigmar1', 'Fabp1', 'Mapk1', 'Rhob', 'Smpd3', 'Fxn', 'Src', 'Fyn', 'Adprhl2', 'Akr1b3', 'Park7', 'Prdx2', 'Tpm1', 'Prdx1', 'Sirpa', 'Pdcd10', 'Slc8a1', 'Atg7', 'Mapk9', 'Mpv17', 'Cfl1']	['Q63844', 'Q99LX0', 'P97797', 'P18760', 'Q9JK42', 'P11103', 'P08228', 'P19258']	8	['Q99LX0', 'Q91VR7', 'Q63844', 'O55242', 'P62908', 'P18760', 'P09671']	7
GO:0071383	GO Process	28.1879	Cellular response to steroid hormone stimulus (42)	not significant	not significant	7.6412	10.4309	0.041629	0.0500905	0.260619	-0.0170664	['Ace', 'Phb2', 'Aqp1', 'Rhoa', 'Ywhah', 'Rwdd1', 'Atp2b1', 'Arg1', 'Egfr', 'Ddx5', 'Npc1', 'Anxa1', 'Atp5a1', 'Pck1', 'Eif4e', 'Padi2', 'Abcg2', 'Fkbp4', 'Nedd4', 'Cyp7b1', 'Pck2', 'Atp1a1', 'Aifm1', 'Abcb1a', 'Ephx1', 'Hnrnpu', 'Ptges3', 'Ddx17', 'Gsk3a', 'Ugt1a1', 'Wbp2', 'Atp1a2', 'Hmgcs2', 'Src', 'Ass1', 'Gsk3b', 'Phb', 'Gstp1', 'Dnaja1', 'Ube3a', 'Rpl32', 'Ube2l3']	['Q501J6', 'Q7TMS5', 'P46935', 'Q8VEK3', 'Q6PIE5']	5	['Q8VEK3', 'P19157', 'P54869', 'O35129', 'Q6PIE5', 'Q501J6', 'Q7TMS5', 'P30416']	8
GO:0035967	GO Process	35.4167	Cellular response to topologically incorrect protein (34)	not significant	not significant	7.67334	11.6614	-0.0518944	0.190236	-0.217527	-0.0952524	['Hspa8', 'Ero1l', 'Dnajc3', 'Derl1', 'Sdf2l1', 'Hspa9', 'Bag6', 'Hspd1', 'Tor1a', 'Hspa5', 'Eif2a', 'Vcp', 'Bag3', 'Hdac6', 'Uggt1', 'Stub1', 'Wfs1', 'Hspa13', 'Tmed2', 'Vapb', 'Eif2s1', 'Erlec1', 'Abcb10', 'Hspa1a', 'Cdk5rap3', 'Ufd1', 'Tbl2', 'Derl2', 'Dnajb12', 'Ermp1', 'Os9', 'Cul3', 'Hspa1b', 'Hspa2']	['Q9JLV5', 'Q8BM72', 'Q8BNI4', 'Q91YW3', 'Q9ER39']	5	['Q99J56', 'Q8BM72', 'P70362', 'Q6ZWX6', 'Q8VEH8']	5
GO:0097237	GO Process	42.1488	Cellular response to toxic substance (51)	not significant	not significant	12.2428	8.84668	-0.118908	-0.0411728	-0.110677	0.242853	['Nqo1', 'Gstm5', 'Gstm7', 'Adh5', 'Sod2', 'Txndc17', 'Cygb', 'Nxn', 'Glrx', 'Sod1', 'Hbb-bs', 'Aldh1a7', 'Prdx5', 'Prdx3', 'Gsto1', 'Prdx4', 'Mgst3', 'Cat', 'Akr1a1', 'Prxl2b', 'Aldh2', 'Abcg2', 'Gstk1', 'Gsr', 'Apoa4', 'Gsta4', 'Marc1', 'Abcb1a', 'Selenof', 'Ptgs1', 'Fabp1', 'Marc2', 'Prdx6', 'Hp', 'Gpx1', 'Hba-a2', 'Gpx4', 'Park7', 'Selenot', 'Prdx2', 'Prxl2a', 'Mgst1', 'Prdx1', 'Rdh11', 'Gstp…	['Q99LX0', 'Q9R0P3', 'Q7TMS5', 'Q80W21', 'P97346', 'P47791', 'Q9JMH6', 'P08228', 'Q61133', 'Q9CQM5']	10	['Q9CQM5', 'Q99LX0', 'P62342', 'P47738', 'P19157', 'P97346', 'P09671', 'O70325', 'Q7TMS5']	9
GO:0034620	GO Process	33.3333	Cellular response to unfolded protein (25)	not significant	not significant	8.04127	12.4965	-0.0769036	0.095678	-0.306273	0.124821	['Hspa8', 'Ero1l', 'Dnajc3', 'Derl1', 'Hspa9', 'Hspd1', 'Hspa5', 'Eif2a', 'Bag3', 'Stub1', 'Wfs1', 'Hspa13', 'Tmed2', 'Vapb', 'Eif2s1', 'Erlec1', 'Abcb10', 'Hspa1a', 'Cdk5rap3', 'Tbl2', 'Derl2', 'Ermp1', 'Os9', 'Hspa1b', 'Hspa2']	['Q8BM72', 'Q8BNI4', 'Q91YW3']	3	['Q99J56', 'Q8BM72', 'Q6ZWX6', 'Q8VEH8']	4
GO:0071466	GO Process	36.3636	Cellular response to xenobiotic stimulus (72)	not significant	not significant	7.53573	6.16864	-0.0346793	0.3517	0.00527477	0.105056	['Th', 'Braf', 'Cyp2f2', 'Cyp2c29', 'As3mt', 'Gstm5', 'Gstm3', 'Gstm7', 'Gstm1', 'Cyp2a5', 'Cyp2d26', 'Crkl', 'Acaa1b', 'Dpep1', 'Egfr', 'Eftud2', 'Akr1c13', 'Cyp46a1', 'Tpmt', 'Tfrc', 'Gsto1', 'Abcc2', 'Cyp2c23', 'Cyp2e1', 'Gsta3', 'Ppm1f', 'Hspa5', 'Grin1', 'Cryz', 'Cyp2j5', 'Uchl1', 'Pon3', 'Acsl1', 'Cyp1a2', 'Gsta4', 'Fmo1', 'Ppp1r9b', 'Acaa1a', 'Eef1a1', 'Fmo2', 'Cyp2c37', 'Nceh1', 'Cyp2c54'…	['Q62351', 'Q8CGA0', 'P35438', 'Q80W21', 'O08810', 'Q8BLF1', 'O54749', 'P19639', 'Q9R0P9', 'Q80TL0', 'P52840', 'Q8VCH0', 'P56654']	13	['Q8BLF1', 'P48758', 'O88533', 'Q8VCH0', 'Q62351', 'P19157', 'P10649', 'P47199', 'P12791']	9
MMU-2262752	Reactome	44.6429	Cellular responses to stress (200)	not significant	not significant	9.29143	6.26866	0.0358031	0.0438641	0.00545206	-0.0445949	['Cox5a', 'Tubb6', 'Blvra', 'Ranbp2', 'Hmox2', 'Atp6v1f', 'Hmox1', 'Dnajb1', 'Psmb4', 'Atp6v1b2', 'Sod2', 'Psmd2', 'Dnajb6', 'Dynll1', 'Atp6v0d1', 'Psmb1', 'Cybb', 'Hspa8', 'Capza2', 'Surf1', 'Psmd3', 'Psmd11', 'Psmb6', 'Dync1h1', 'Atp6v1e1', 'Ubb', 'Hspa4', 'Dynll2', 'Map2k6', 'Psmc5', 'Psmd12', 'Nup85', 'Psma6', 'Actr10', 'Atp6v1d', 'Psmc1', 'Psmd6', 'Ero1l', 'Psmc6', 'Psmb5', 'Atp6v1c1', 'Sod1…	['Q63844', 'E9Q414', 'Q6PDL0', 'P50518', 'Q99JI4', 'P47753', 'Q9D1K2', 'P28652', 'Q8VDM4', 'Q923T9', 'P47757', 'P23927', 'Q8BG32', 'P62192', 'Q61699', 'P19783', 'Q9JLV5', 'P47754', 'P56380', 'P62259', 'Q9ERU9', 'Q9WVJ2', 'P47791', 'Q9CY64', 'P48722', 'Q9JMH6', 'Q63850', 'P47809', 'Q8BM72', 'Q9JM52', 'Q9JLN9', 'Q8BJ71', 'O35593', 'Q99P88', 'Q9QY81', 'Q8R4R6', 'P08228', 'Q8CBY8', 'P63082', 'P97371'…	41	['Q61316', 'Q99KJ8', 'Q9CQ22', 'O88487', 'Q63844', 'P99026', 'Q99K70', 'Q9Z0Y1', 'Q8CI32', 'Q6PDL0', 'P48722', 'Q8BM72', 'Q9JM52', 'Q9Z2U0', 'P23927', 'P19157', 'P14733', 'P62334', 'P09671', 'Q60972', 'P57746', 'P0CG50', 'P0CG49', 'P70362', 'P47754', 'P62983', 'Q99L47', 'P28652', 'Q60864', 'E9Q414', 'P47757', 'Q9D1K2', 'Q6ZWX6', 'P56380', 'P30416', 'P47809']	36
GO:0046916	GO Process	28.7037	Cellular transition metal ion homeostasis (31)	not significant	not significant	6.55165	10.764	-0.0301707	0.136673	-0.251124	0.188615	['App', 'Hmox1', 'Atp6v0d1', 'Atp6ap1', 'Ap3b1', 'Tfrc', 'Sod1', 'Slc1a1', 'Slc30a3', 'Hpx', 'Ccdc22', 'Abcb7', 'Trf', 'Slc30a1', 'Atp6v1g1', 'Slc39a14', 'Glrx3', 'Fxn', 'Atp2c1', 'Prnp', 'Ftl1', 'Aco1', 'Atox1', 'Steap3', 'Atp6v1a', 'Steap4', 'Slc30a9', 'Arf1', 'Tfr2', 'Sco2', 'Fth1']	['Q62351', 'P97441', 'P28271', 'Q9JIG7', 'P08228', 'P09528', 'Q80XR2']	7	['P28271', 'Q62351', 'P97441']	3
mmu05230	KEGG	47.8261	Central carbon metabolism in cancer (33)	not significant	not significant	7.02142	6.40464	-0.0406772	-0.0758465	0.0296969	0.163487	['G6pdx', 'Map2k1', 'Pdk1', 'Pgam1', 'Egfr', 'Pfkl', 'Pgam2', 'Pdhb', 'Sirt3', 'Hras', 'Slc2a2', 'Nras', 'Slc2a1', 'Ldhb', 'Pdha1', 'Pkm', 'Ntrk3', 'Slc7a5', 'Gls2', 'Tigar', 'Mapk3', 'Pik3r1', 'Pfkm', 'Mapk1', 'Idh1', 'Mtor', 'Idh2', 'Gls', 'Hk1', 'Pfkp', 'Map2k2', 'Ldha', 'Sco2']	['Q63844', 'Q8R104', 'Q8BZA9', 'P12382', 'P14246', 'Q61411', 'Q9JLN9', 'P54071', 'Q63932', 'O70250', 'P17809']	11	['P08556', 'Q63844', 'O88844', 'Q571F8', 'O70250', 'P17710', 'Q9D051']	7
GO:0007417	GO Process	26.4292	Central nervous system development (282)	not significant	not significant	6.74183	10.7684	-0.00847161	-0.11213	-0.0740131	-0.103586	['Th', 'Cdh1', 'Lsr', 'Ckb', 'Ace', 'Ncan', 'Scrib', 'Ncstn', 'Aqp1', 'Hapln2', 'Map2k1', 'App', 'Pafah1b3', 'Napa', 'Crkl', 'Sptbn1', 'Qars', 'Ctnnb1', 'Hapln4', 'Rhoa', 'Abcb1b', 'Atp6v0d1', 'Hspa8', 'Wasf3', 'Vtn', 'Top2b', 'Crk', 'Rac3', 'Sept4', 'Map1s', 'Ubb', 'Hdac2', 'Fabp7', 'Atp2b1', 'Macroh2a2', 'Egfr', 'Adcy1', 'Nrcam', 'Pafah1b1', 'Tppp', 'Hapln1', 'Ndufs4', 'Glud1', 'Elp3', 'Clu', '…	['Q63844', 'A2ALU4', 'Q9JLM8', 'Q91ZJ5', 'Q80TS3', 'P35288', 'Q9DCP2', 'P35438', 'Q61207', 'Q3TXX4', 'P51880', 'P25911', 'P70398', 'Q91Z67', 'Q9JM63', 'Q80U72', 'Q3UYG8', 'P63005', 'P61961', 'P20357', 'P62259', 'Q64737', 'Q8QZT1', 'Q91WT9', 'Q9Z0G9', 'P70206', 'P42227', 'Q63912', 'P06802', 'Q9ES97', 'Q9D5V5', 'Q9QZQ1', 'Q9CZX0', 'P03995', 'Q9JM52', 'Q9JLN9', 'Q6PIE5', 'Q61361', 'P31786', 'Q9CQ69'…	54	['Q9JLM8', 'Q9ES97', 'P20357', 'P61961', 'P03995', 'P27546', 'Q63844', 'B9EJA2', 'Q61205', 'O54829', 'P61922', 'Q9CQ69', 'Q91ZJ5', 'P15327', 'Q8C052', 'Q61206', 'Q8CHC4', 'Q99J99', 'Q64010', 'Q9JIY5', 'Q9WUP7', 'Q9JM52', 'P33173', 'Q8BTM8', 'Q99P72', 'P19157', 'P54869', 'Q8CFE4', 'Q6PIE5', 'P61979', 'P57716', 'Q9Z1B3', 'Q69ZK9', 'Q60972', 'Q60668', 'P0CG49', 'P21279', 'P60202', 'A2ALU4', 'Q9ESM3'…	52
GO:0022010	GO Process	43.3333	Central nervous system myelination (13)	not significant	not significant	6.94073	9.02796	0.0332205	-0.196032	-0.189187	-0.706166	['Ncstn', 'Clu', 'Plp1', 'Kcnj10', 'Cntn2', 'Cntnap1', 'Ckap5', 'Cntnap2', 'Enpp1', 'Omg', 'Cntn1', 'Aspa', 'Mag']	['Q9JM63', 'Q63912', 'P06802']	3	['P57716', 'P60202']	2
GO:0021954	GO Process	30.3922	Central nervous system neuron development (31)	not significant	not significant	9.31021	7.89848	-0.104157	-0.0517187	-0.107182	-0.00113548	['Rac3', 'Ubb', 'Pafah1b1', 'Hsp90ab1', 'Gnaq', 'Hprt', 'Epha4', 'Dclk2', 'Cdk5', 'Map4', 'Dclk1', 'Uqcrq', 'Taok1', 'Ephb2', 'Prkca', 'Arhgap35', 'Ntrk2', 'Cntn2', 'Ogdh', 'Hsp90aa1', 'Scn1b', 'Rac1', 'Ptk2', 'Slc4a10', 'Map2', 'Lingo1', 'Plxna4', 'Rapgef2', 'Plxna1', 'Atg7', 'Scyl2']	['Q9JLM8', 'P63005', 'P20357', 'P70206', 'Q9CQ69', 'Q5DTL9', 'Q5F2E8', 'Q80UG2', 'Q8CFE4']	9	['Q9JLM8', 'P20357', 'P27546', 'Q9CQ69', 'Q8CFE4', 'P0CG49', 'P21279', 'Q60597']	8
GO:0021695	GO Process	33.3333	Cerebellar cortex development (23)	not significant	not significant	6.8758	10.8839	-0.0397166	0.0101143	-0.22977	0.0144487	['Map2k1', 'Hspa5', 'Cdk5', 'Mtpn', 'Cbln1', 'Aars', 'Arcn1', 'Uqcrq', 'Slc25a46', 'Ptpn11', 'Usp9x', 'Ogdh', 'Grid2', 'Atp2b2', 'Myh10', 'Sez6l2', 'Cntnap2', 'Cacna1a', 'Cend1', 'Nrxn1', 'Gba', 'Atg7', 'Psap']	['Q61207', 'P70398', 'Q9CQ69', 'Q61879']	4	['Q9CQ69', 'P97445', 'Q60597']	3
GO:0044300	GO Component	66.6667	Cerebellar mossy fiber (6)	not significant	not significant	7.21448	8.24988	-0.14817	0.137181	-0.340716	0.0553134	['Cacng2', 'Bin1', 'Lrrc4b', 'Slc17a7', 'Dab2ip', 'Dlg4']	['P0C192', 'Q3TXX4', 'O08539']	3	['Q3UHC7']	1
GO:0021549	GO Process	33.3333	Cerebellum development (43)	not significant	⬆degradation	10.2442	14.8252	-0.0991495	0.0065786	-0.258467	0.0493929	['Ckb', 'Ncstn', 'Map2k1', 'Crkl', 'Hspa8', 'Crk', 'Glud1', 'Gart', 'Atic', 'Fcgr2b', 'Hspa5', 'Atrn', 'Ptbp2', 'Cdk5', 'Mtpn', 'Mecp2', 'Cbln1', 'Aars', 'Arcn1', 'Gabrb3', 'Uqcrq', 'Slc25a46', 'Ptpn11', 'Abat', 'Ptprs', 'mt-Co1', 'mt-Nd4', 'Usp9x', 'Ogdh', 'Grid2', 'Atp2b2', 'Myh10', 'Sez6l2', 'Cntnap2', 'Cacna1a', 'Cend1', 'Nrxn1', 'Gba', 'Hnrnpd', 'Cntn1', 'Atg7', 'Psap', 'Cbs']	['Q61207', 'P70398', 'Q64737', 'Q91WT9', 'Q9CQ69', 'Q61879']	6	['P61922', 'Q9CQ69', 'Q64010', 'P57716', 'Q60668', 'P97445', 'Q60597', 'Q91Z31', 'Q04447']	9
GO:0021987	GO Process	28.0303	Cerebral cortex development (37)	not significant	not significant	8.56041	7.15298	-0.0728949	0.153002	0.0678927	-0.020586	['Th', 'Crkl', 'Ctnnb1', 'Rhoa', 'Crk', 'Egfr', 'Pafah1b1', 'Nefl', 'Gart', 'Cdh2', 'Atic', 'Grin1', 'Slc2a1', 'Cdk5', 'Bax', 'Cul5', 'Mboat7', 'Ppp1r9b', 'Ptprs', 'Ywhae', 'Nf1', 'Ntrk2', 'Atp1a3', 'Dab2ip', 'Srgap2', 'Csnk2a1', 'Rac1', 'Rtn4', 'Plcb1', 'Pex5', 'Cntnap2', 'Gsk3b', 'Hnrnpk', 'Phactr1', 'Afdn', 'Atg7', 'Nars']	['P35438', 'Q91Z67', 'P63005', 'P62259', 'Q64737', 'Q9D5V5', 'Q9QZQ1', 'P17809']	8	['Q64010', 'Q99P72', 'P61979', 'Q9Z1B3', 'Q3UHC7', 'Q04690']	6
mmu04022	KEGG	29.5181	cGMP-PKG signaling pathway (49)	⬇degradation	not significant	14.8588	6.80301	0.171655	-0.0946366	0.037715	-0.152133	['Gnai3', 'Map2k1', 'Rhoa', 'Vdac3', 'Ppp1cb', 'Slc25a5', 'Calm3', 'Atp2b1', 'Adcy1', 'Rock2', 'Gna13', 'Atp2a3', 'Vdac2', 'Gnaq', 'Atp1b1', 'Gucy1b1', 'Atp2a2', 'Itpr1', 'Slc25a4', 'Atp1b3', 'Ppp1ca', 'Atp1a1', 'Gna11', 'Atp1b2', 'Itpr2', 'Mapk3', 'Ppp3ca', 'Gnai2', 'Mapk1', 'Ppp1r12a', 'Gnai1', 'Calml3', 'Atp1a3', 'Atp1a2', 'Prkce', 'Ppp1cc', 'Vdac1', 'Ppp3r1', 'Plcb1', 'Atp1a4', 'Adcy5', 'Adcy…	['Q63844', 'O54865', 'Q6PIE5', 'P97370', 'P63328', 'Q63932', 'Q60931', 'Q63810', 'P14094', 'Q60930', 'Q922S4']	11	['Q63844', 'Q6PIE5', 'Q9Z1B3', 'P21279']	4
mmu05142	KEGG	26	Chagas disease (26)	not significant	not significant	6.75748	9.19266	0.0245179	0.0240782	-0.166206	-0.0775544	['Gnai3', 'Ace', 'Calr', 'Ppp2r1a', 'Ppp2cb', 'Ppp2ca', 'Adcy1', 'C3', 'Gnal', 'Gnaq', 'Ppp2r2c', 'C1qc', 'C1qb', 'Map2k4', 'Gna11', 'C1qa', 'Mapk3', 'Pik3r1', 'Gnai2', 'Mapk1', 'Gnai1', 'Ppp2r2a', 'Plcb1', 'Mapk10', 'Mapk9', 'Gnao1']	['Q63844', 'P47809']	2	['Q63844', 'Q6P1F6', 'Q9Z1B3', 'P21279', 'P47809']	5
GO:0016247	GO Function	32.8767	Channel regulator activity (48)	not significant	not significant	7.05488	10.3864	-0.0280032	-0.0315152	-0.151731	-0.257727	['Grm3', 'Stx1a', 'Ywhah', 'Cacng2', 'Calm3', 'Rack1', 'Slc9a3r1', 'Stx8', 'Grm2', 'Gnb2', 'Itpr1', 'Stim1', 'Nedd4', 'Phpt1', 'Slc30a1', 'Kcnab1', 'Hpcal4', 'Ensa', 'Vti1b', 'Dlg1', 'Grm7', 'Prkcb', 'Ywhae', 'Cacng3', 'Fxyd6', 'Kcnip4', 'Wnk2', 'Scn1b', 'Fgf12', 'Snta1', 'Pacsin3', 'Dpp10', 'Nrxn2', 'Flna', 'Dpp6', 'Gpd1l', 'Atp2b4', 'Nos1', 'Kcnab2', 'Nrxn1', 'Scn2b', 'Nrxn3', 'Ddi2', 'Cacng8',…	['Q99JB8', 'P62259', 'P70302', 'P46935', 'Q68ED2', 'Q8C8R3', 'P62482']	7	['Q8C8R3', 'Q8BTM8', 'Q9DAK9', 'Q99JB8', 'P62482', 'Q8CFI0', 'P68040']	7
GO:0051087	GO Function	50.4348	Chaperone binding (58)	⬆degradation	not significant	14.4103	10.5837	-0.172689	0.0879124	-0.188677	0.00382602	['Timm44', 'Lbr', 'App', 'Dnajb1', 'Dnajb6', 'Plg', 'Hspa8', 'Cdc37', 'Ahsa1', 'Dnajc3', 'Slc25a17', 'Sdf2l1', 'Tfrc', 'Sod1', 'Pfdn6', 'H2-K1', 'Hspa9', 'Bin1', 'Stip1', 'Get4', 'Hspd1', 'Timm10', 'Grpel1', 'Alb', 'Scarb2', 'Bax', 'Bag3', 'Dnaja2', 'Fgb', 'Atp1a1', 'Stub1', 'Bag4', 'Ptges3', 'Bag5', 'Sugt1', 'Dnajb4', 'Fn1', 'Dlst', 'Cdkn1b', 'Dnaja4', 'Hspe1', 'Bak1', 'Atp1a3', 'Atp1a2', 'Prnp'…	['Q62351', 'O70579', 'O08539', 'Q9WV98', 'P55012', 'Q6PIE5', 'Q91YW3', 'P08228', 'O35114', 'Q8BK64', 'Q9QYJ3', 'Q9D832']	12	['P10637', 'O70579', 'Q8CI32', 'O35114', 'Q62351', 'Q6PIE5', 'P62881', 'Q99L47', 'Q9D2G2', 'Q60864', 'Q60597', 'Q8K0E8']	12
GO:0051085	GO Process	54.5455	Chaperone cofactor-dependent protein refolding (18)	⬆degradation	⬇synthesis	13.1889	15.7554	-0.265651	0.00207662	-0.347964	-0.192485	['Dnajb1', 'Hspa8', 'Ero1l', 'Sdf2l1', 'Hspa9', 'Tor1b', 'Tor1a', 'Hspa5', 'Hspa13', 'Ptges3', 'Dnajb4', 'Hspe1', 'Hspa1a', 'Dnajb12', 'St13', 'Hspa1b', 'Hsph1', 'Hspa2']	['Q61699', 'Q8BM72', 'Q9ER41', 'Q9ER39', 'Q9QYJ3', 'Q9D832']	6	['Q8BM72', 'Q99L47']	2
GO:0101031	GO Component	58.3333	Chaperone complex (21)	not significant	not significant	8.6242	6.78895	0.0779285	-0.472381	0.0328186	0.0219465	['Cct3', 'Ccdc47', 'Ppp5c', 'Hspa8', 'Cdc37', 'Cct5', 'Sdf2l1', 'Hsp90ab1', 'Stip1', 'Cct8', 'Cct7', 'Ruvbl1', 'Bag3', 'Cct2', 'Stub1', 'Ptges3', 'Tcp1', 'Dnajb11', 'Cct4', 'Ruvbl2', 'Cct6a']	['Q60676', 'P80318', 'P80317', 'P80315']	4	['Q9WTM5', 'P11983', 'P80317', 'P80315', 'Q9D024', 'P80318', 'P42932', 'Q60864']	8
GO:0051131	GO Process	55.5556	Chaperone-mediated protein complex assembly (10)	not significant	not significant	6.97905	11.4975	-0.0387443	-0.197757	-0.305738	0.0621604	['Hspa4', 'Clu', 'Hsp90ab1', 'Pfdn6', 'Ndufaf1', 'Cct2', 'Lonp1', 'Tmem35a', 'Ptges3', 'Hsp90aa1']	[]	0	['Q61316']	1
GO:0061077	GO Process	57.971	Chaperone-mediated protein folding (40)	not significant	not significant	9.48619	7.72963	-0.0828638	-0.185051	-0.0610697	-0.0466091	['Cct3', 'Chordc1', 'Fkbp11', 'Sgta', 'Hspb1', 'Dnajb1', 'Dnajb6', 'Hspa8', 'Ero1l', 'Clu', 'Cct5', 'Sdf2l1', 'Hspa9', 'Cct8', 'Tor1b', 'Tor1a', 'Hspa5', 'Ppid', 'Cct7', 'Fkbp4', 'Ppib', 'Cct2', 'Fkbp1a', 'Hspa13', 'Ptges3', 'Dnajb4', 'Dnajc5', 'Hspe1', 'Pdia4', 'Hspa1a', 'Tcp1', 'Dnajb12', 'St13', 'Cct4', 'Hspa1b', 'Fkbp2', 'Dnajb2', 'Hsph1', 'Hspa2', 'Cct6a']	['Q9D1P4', 'Q61699', 'P80318', 'Q9D1M7', 'Q8BM72', 'Q9ER41', 'P80317', 'Q9ER39', 'P80315', 'Q9QYJ3', 'Q9D832']	11	['P26883', 'Q9CR16', 'P11983', 'P80317', 'P80315', 'P24369', 'P80318', 'Q8BM72', 'P42932', 'Q9D1P4', 'Q99L47', 'P30416']	12
GO:0005832	GO Component	80	Chaperonin-containing T-complex (8)	⬇degradation	not significant	13.3448	9.72445	0.093578	-0.320744	0.107588	0.0600529	['Cct3', 'Cct5', 'Cct8', 'Cct7', 'Cct2', 'Tcp1', 'Cct4', 'Cct6a']	['P80318', 'P80317', 'P80315']	3	['P11983', 'P80317', 'P80315', 'P80318', 'P42932']	5
mmu05204	KEGG	41.4141	Chemical carcinogenesis (41)	⬇synthesis	not significant	19.7905	10.857	-0.237898	-0.228337	-0.196597	-0.278343	['Cyp2c29', 'Gstm5', 'Gstm3', 'Gstm7', 'Gstm1', 'Adh1', 'Adh5', 'Hsd11b1', 'Gsto1', 'Cyp2c23', 'Cyp2e1', 'Gsta3', 'Mgst3', 'Ugt2a3', 'Cyp3a13', 'Gstk1', 'Cyp1a2', 'Gsta4', 'Ugt1a2', 'Cyp3a11', 'Cyp2c37', 'Ephx1', 'Cyp2c54', 'Cbr1', 'Aldh3b1', 'Cyp2c70', 'Cyp3a25', 'Sult2a8', 'Ugt2b5', 'Cyp2b10', 'Ugt1a1', 'Ugt1a9', 'Cyp2c50', 'Kyat3', 'Sult1a1', 'Ugt1a6a', 'Kyat1', 'Mgst1', 'Gstp1', 'Gstt2', 'Cyp…	['Q80W21', 'Q62452', 'P19639', 'P00329', 'Q8BWQ1', 'P52840', 'P56654', 'Q61133']	8	['P48758', 'P19157', 'P10649', 'P12791']	4
GO:0048878	GO Process	28.7712	Chemical homeostasis (288)	not significant	⬇synthesis	9.12903	13.1356	-0.0386947	-0.0817427	-0.112532	-0.0516303	['Ncs1', 'Th', 'Cdh1', 'Ddx3x', 'Lsr', 'Ckb', 'Ace', 'Ccdc47', 'Abcd1', 'Bcap31', 'Napsa', 'Abcc6', 'Abcb4', 'Calb2', 'Hmox2', 'Aqp1', 'Map2k1', 'App', 'Letm1', 'Slc1a3', 'Hmox1', 'Prkaca', 'Atp6v1b2', 'Slc4a1', 'Sod2', 'Krt16', 'Plcd1', 'Atp6v0d1', 'Chp1', 'Nol3', 'Surf4', 'Endog', 'Fis1', 'Atp6ap1', 'G6pc', 'Atp2b1', 'Enpp3', 'Micu1', 'Mcu', 'Egfr', 'Ap3d1', 'Appl2', 'Ppp2ca', 'Rack1', 'Sar1b',…	['Q63844', 'E9Q414', 'Q99LX0', 'Q9CQC9', 'Q62351', 'Q9R1S7', 'P97441', 'P14824', 'P35438', 'Q3TXX4', 'P28271', 'O54774', 'Q8JZR6', 'Q9JM63', 'Q61503', 'Q08460', 'P31651', 'P62259', 'Q8BNY6', 'P70302', 'Q6R0H7', 'Q9JK42', 'P16283', 'Q80U63', 'P05132', 'P97300', 'Q9ERG0', 'Q8BWP5', 'P42227', 'Q64516', 'P19221', 'P06802', 'Q9WVK4', 'Q61165', 'Q9D5V5', 'P55012', 'Q9JIG7', 'Q07076', 'Q91X44', 'P39447'…	62	['Q8C8R3', 'Q99LX0', 'P14824', 'P62342', 'Q9CQ22', 'Q63844', 'P62754', 'Q8BNY6', 'P46638', 'Q9D024', 'P04104', 'Q9DBM0', 'Q3U1J4', 'P28271', 'Q99JB2', 'Q9CQC9', 'P97300', 'Q62351', 'Q9R1S7', 'Q99P72', 'G5E8K5', 'Q9ERG0', 'P97441', 'Q6PIE5', 'Q8R3B1', 'P09671', 'Q9Z1G4', 'P34914', 'Q6GQS1', 'Q9D0L4', 'P22315', 'Q61503', 'P17710', 'Q64516', 'Q99MK8', 'P97445', 'Q9JIS5', 'P50114', 'E9Q414', 'P54227'…	50
GO:0007268	GO Process	36.4116	Chemical synaptic transmission (138)	⬇synthesis	⬇synthesis	15.247	16.0709	-0.0827177	-0.107156	-0.176024	-0.0593861	['Th', 'Braf', 'Scrib', 'Ppfia3', 'Grm3', 'Stx1a', 'Prkaca', 'Pvalb', 'Napa', 'Tpbg', 'Ctnnb1', 'Hapln4', 'Gabrb2', 'Vdac3', 'Syn2', 'Snap47', 'Mpp2', 'Cadps2', 'Rac3', 'Gipc1', 'Lin7a', 'Gabra1', 'Pafah1b1', 'Vamp2', 'Sncg', 'Gabbr1', 'Apba1', 'Cplx2', 'Gria4', 'Als2', 'Grin1', 'Slc12a6', 'Lin7c', 'Snap25', 'Napb', 'Sdcbp', 'Unc13a', 'Slc6a9', 'Ppt1', 'Pclo', 'Cdk5', 'P2rx4', 'Vamp1', 'Slc17a6',…	['Q99LX0', 'Q9WV34', 'Q8JZS0', 'P35438', 'Q3TXX4', 'Q80U72', 'Q08460', 'P63040', 'P63005', 'Q80TJ1', 'P84086', 'Q99NE5', 'P05132', 'Q8JZP2', 'Q61548', 'Q68ED2', 'Q9JM52', 'P63011', 'P63328', 'Q9WV18', 'Q60931', 'Q9JIM1', 'Q920N7']	23	['O88935', 'Q91ZZ3', 'Q99LX0', 'Q62277', 'Q64332', 'Q8BG39', 'Q6PH08', 'Q9QYX7', 'Q8CHC4', 'Q9Z0L0', 'Q9JM52', 'Q69ZK9', 'Q9Z2W9', 'P63011', 'Q8BJ42', 'O55042', 'P97445', 'Q9JIS5', 'Q80U72', 'P63044', 'P47708', 'Q04690']	22
WP2292	WikiPathways	26.4368	Chemokine signaling pathway (46)	⬇degradation	not significant	15.2224	6.98089	0.233169	-0.0159522	0.03602	-0.0234427	['Gnai3', 'Braf', 'Map2k1', 'Prkacb', 'Prkaca', 'Crkl', 'Rhoa', 'Crk', 'Adcy1', 'Rock2', 'Grb2', 'Gng4', 'Ptk2b', 'Hras', 'Nras', 'Wasl', 'Pak1', 'Lyn', 'Gng12', 'Mapk3', 'Cdc42', 'Pik3r1', 'Gnai2', 'Mapk1', 'Rap1b', 'Prkcb', 'Gsk3a', 'Tiam2', 'Elmo1', 'Gnai1', 'Grk2', 'Rap1a', 'Gng3', 'Arrb1', 'Gng7', 'Rac1', 'Ptk2', 'Plcb1', 'Rasgrp2', 'Gsk3b', 'Adcy5', 'Adcy9', 'Stat3', 'Gng2', 'Gnb1', 'Gnb5']	['Q63844', 'P63213', 'P25911', 'P05132', 'P42227', 'P50153', 'P60766', 'P63216', 'Q61411', 'Q9DAS9']	10	['P08556', 'Q63844', 'Q64010', 'Q9DAS9', 'P60766', 'Q9Z1B3', 'P62881', 'Q9QVP9', 'Q99MK8']	9
mmu04062	KEGG	26.2295	Chemokine signaling pathway (48)	⬆synthesis	not significant	18.9063	8.10494	0.286835	0.0475367	0.072492	-0.116983	['Gnai3', 'Braf', 'Map2k1', 'Prkacb', 'Prkaca', 'Crkl', 'Rhoa', 'Crk', 'Rac3', 'Adcy1', 'Rock2', 'Grb2', 'Gng4', 'Ptk2b', 'Gnaq', 'Hras', 'Nras', 'Gnb2', 'Pak1', 'Lyn', 'Gng12', 'Mapk3', 'Cdc42', 'Pik3r1', 'Gnai2', 'Mapk1', 'Rap1b', 'Prkcb', 'Gsk3a', 'Elmo1', 'Gnai1', 'Grk2', 'Rap1a', 'Src', 'Gng3', 'Arrb1', 'Gng7', 'Plcg1', 'Ptk2', 'Plcb1', 'Rasgrp2', 'Gsk3b', 'Adcy5', 'Adcy9', 'Stat3', 'Gng2', …	['Q63844', 'P63213', 'P25911', 'P05132', 'P42227', 'P50153', 'P60766', 'P63216', 'Q61411', 'Q9DAS9']	10	['P08556', 'Q63844', 'Q64010', 'Q9DAS9', 'P60766', 'Q9Z1B3', 'P62881', 'P21279', 'Q9QVP9', 'Q99MK8']	10
GO:0006695	GO Process	54.7619	Cholesterol biosynthetic process (23)	not significant	not significant	6.5683	6.27334	-0.0226098	0.197816	0.0142072	-0.514218	['Cyp51', 'G6pdx', 'Lbr', 'Cyb5r3', 'Tm7sf2', 'Hsd17b7', 'Nsdhl', 'Msmo1', 'Ces1d', 'Ces1e', 'Ces1f', 'Ces1c', 'Apoa4', 'Apoa1', 'Ces1g', 'Dhcr24', 'Lss', 'Dhcr7', 'Hmgcs2', 'Idi1', 'Fdps', 'Hmgcs1', 'Fdft1']	['P58044']	1	['P58044', 'P54869']	2
GO:0042632	GO Process	32.9897	Cholesterol homeostasis (32)	not significant	not significant	9.13204	9.496	0.147402	0.159893	0.240996	-0.363004	['G6pc', 'Soat2', 'Npc1', 'Ehd1', 'Raly', 'Cyp7a1', 'Lamtor1', 'Ccdc22', 'Ces1d', 'Ces1e', 'Ces1f', 'Ces1c', 'Apoa4', 'Apoa1', 'Abcg8', 'Apob', 'Tspo', 'Cyp7b1', 'Ces1g', 'Acox1', 'Ephx2', 'Mia2', 'Fabp3', 'Lima1', 'Ampd2', 'Scarb1', 'Mttp', 'Abcb11', 'Sec24a', 'Apoa2', 'Apoc3', 'Cyp39a1']	['E9Q414', 'Q9ERG0', 'Q9WVK4', 'Q9JIG7', 'Q9R0H0', 'Q3U2P1', 'P11404', 'P34914', 'Q9JKJ9']	9	['Q9CQ22', 'Q9DBM0', 'Q9ERG0', 'P34914', 'E9Q414', 'Q64505']	6
GO:0008203	GO Process	40.4762	Cholesterol metabolic process (51)	not significant	not significant	6.94618	6.02354	0.0336478	0.421621	-0.000119179	0.48081	['Cyp51', 'Pon1', 'G6pdx', 'Lbr', 'App', 'Cyb5r3', 'Pctp', 'Cyp46a1', 'Sqle', 'Soat2', 'Npc1', 'Tm7sf2', 'Cyp27a1', 'Hsd17b7', 'Cat', 'Cyp7a1', 'Nsdhl', 'Erlin2', 'Msmo1', 'Ces1d', 'Ces1e', 'Ces1f', 'Ces1c', 'Apoa4', 'Apoa1', 'Cyp1a2', 'Apob', 'Hsd3b7', 'Cyp7b1', 'Ces1g', 'Dhcr24', 'Lrp1', 'Lss', 'Sult2a8', 'Erlin1', 'Lima1', 'Dhcr7', 'Scarb1', 'Hmgcs2', 'Mttp', 'Apoc1', 'Apoa2', 'Apoc3', 'Hdlbp'…	['E9Q414', 'P52019', 'Q9ERG0', 'P53808', 'P58044', 'Q9JKJ9']	6	['P58044', 'P54869', 'Q9ERG0', 'P22315', 'P52019', 'E9Q414', 'Q64505']	7
mmu04979	KEGG	52.0833	Cholesterol metabolism (25)	not significant	not significant	9.36384	7.47777	0.0909069	-0.345276	0.101424	-0.194768	['Vdac3', 'Vdac2', 'Soat2', 'Vapa', 'Npc1', 'Cyp27a1', 'Cyp7a1', 'Lrpap1', 'Apoa4', 'Apoa1', 'Abcg8', 'Apob', 'Tspo', 'Lrp1', 'Nceh1', 'Lipa', 'Vapb', 'Scarb1', 'Abcb11', 'Vdac1', 'Apoc1', 'Apoa2', 'Apoc3', 'Sort1', 'Cd36']	['E9Q414', 'Q8BLF1', 'Q6PHU5', 'Q60931', 'Q60930']	5	['Q8BLF1', 'Q9DBM0', 'E9Q414', 'P55302', 'Q64505']	5
WP4346	WikiPathways	57.6923	Cholesterol metabolism with Bloch and Kandutsch-Russell pathways (30)	not significant	not significant	9.11702	12.1213	-0.0609349	1.22054	-0.236	0.42699	['Cyp51', 'Lbr', 'Acat2', 'Fads1', 'Acot2', 'Cyp46a1', 'Sqle', 'Soat2', 'Fads2', 'Tm7sf2', 'Cyp27a1', 'Hsd17b7', 'Cyp7a1', 'Nsdhl', 'Msmo1', 'Acsl1', 'Acat1', 'Scd1', 'Dhcr24', 'Acsl3', 'Lss', 'Fasn', 'Dhcr7', 'Hmgcs2', 'Acot1', 'Ggps1', 'Idi1', 'Fdps', 'Hmgcs1', 'Fdft1']	['P52019', 'Q8QZT1', 'P58044', 'Q9WTN0']	4	['P58044', 'P54869', 'P52019', 'Q64505']	4
GO:0030301	GO Process	37.1429	Cholesterol transport (26)	not significant	not significant	9.721	8.1889	0.176099	-0.65674	0.165884	0.136641	['Pip4k2a', 'Abca8b', 'Soat2', 'Npc1', 'Osbp', 'Scp2', 'Stx12', 'Arl8b', 'Ces1d', 'Ces1e', 'Ces1f', 'Ces1c', 'Apoa4', 'Apoa1', 'Abcg8', 'Apob', 'Ces1g', 'Relch', 'Lima1', 'Scarb1', 'Vps4b', 'Apoc1', 'Apoa2', 'Apoc3', 'Cd36', 'Syt7']	['E9Q414', 'Q8K440', 'Q148V7', 'Q9ERG0']	4	['Q9DBM0', 'Q9CQW2', 'Q9ERG0', 'O70172', 'E9Q414']	5
mmu05231	KEGG	33.3333	Choline metabolism in cancer (32)	not significant	not significant	8.22295	6.47099	0.0831952	-0.179427	0.0319524	-0.154131	['Map2k1', 'Wasf3', 'Rac3', 'Egfr', 'Grb2', 'Chkb', 'Slc22a1', 'Hras', 'Lypla1', 'Nras', 'Rheb', 'Slc44a2', 'Dgkb', 'Pip5k1c', 'Mapk3', 'Pik3r1', 'Prkca', 'Plpp3', 'Mapk1', 'Prkcb', 'Pcyt1a', 'Prkcg', 'Dgki', 'Plcg1', 'Mtor', 'Slc44a1', 'Wasf1', 'Dgke', 'Dgkz', 'Map2k2', 'Mapk10', 'Mapk9']	['Q63844', 'Q61411', 'Q9JLN9', 'Q63932']	4	['P08556', 'Q63844', 'O70161', 'Q80UP3', 'O55229']	5
mmu04725	KEGG	34.5455	Cholinergic synapse (38)	⬇degradation	not significant	20.4716	6.92802	0.353999	-0.255787	-0.0446073	-0.343889	['Gnai3', 'Map2k1', 'Prkacb', 'Prkaca', 'Adcy1', 'Gng4', 'Ache', 'Gnaq', 'Hras', 'Nras', 'Gnb2', 'Itpr1', 'Gna11', 'Camk4', 'Gng12', 'Itpr2', 'Mapk3', 'Pik3r1', 'Gnai2', 'Prkca', 'Kcnq3', 'Mapk1', 'Prkcb', 'Camk2g', 'Gnai1', 'Gng3', 'Gng7', 'Fyn', 'Prkcg', 'Camk2a', 'Plcb1', 'Adcy5', 'Cacna1a', 'Adcy9', 'Gng2', 'Gnb1', 'Gnao1', 'Gnb5']	['Q63844', 'P63213', 'Q923T9', 'P05132', 'P50153', 'P63216', 'Q61411', 'Q9DAS9']	8	['P08556', 'Q63844', 'Q9DAS9', 'Q9Z1B3', 'P62881', 'P21836', 'P21279', 'P97445']	8
GO:0042584	GO Component	66.6667	Chromaffin granule membrane (6)	⬇degradation	not significant	14.5129	10.848	0.345581	-0.018363	1.07361	-0.120474	['Atp8a1', 'Anxa7', 'Dnajc5', 'Syt1', 'Syt2', 'Sri']	['Q6P069', 'Q07076']	2	[]	0
mmu05220	KEGG	27.3973	Chronic myeloid leukemia (20)	not significant	not significant	6.46773	7.09988	0.0318798	-0.324707	-0.104328	0.0270229	['Araf', 'Braf', 'Map2k1', 'Crkl', 'Crk', 'Hdac2', 'Grb2', 'Hras', 'Nras', 'Bax', 'Mapk3', 'Pik3r1', 'Ptpn11', 'Cdkn1b', 'Mapk1', 'Bak1', 'Ctbp1', 'Bcl2l1', 'Map2k2', 'Bcr']	['Q63844', 'Q61411', 'P04627', 'Q63932']	4	['P08556', 'Q63844', 'Q64010', 'O88712']	4
MMU-5617833	Reactome	25.9459	Cilium Assembly (48)	not significant	not significant	6.71415	6.82419	0.018071	0.0376842	-0.0656955	0.134211	['Tubb6', 'Tubb5', 'Rab8a', 'Prkaca', 'Ppp2r1a', 'Dynll1', 'Csnk1d', 'Dync1h1', 'Dynll2', 'Pafah1b1', 'Exoc7', 'Arf4', 'Arl3', 'Lztfl1', 'Dctn2', 'Pde6d', 'Sept2', 'Kifap3', 'Mapre1', 'Dctn3', 'Tuba8', 'Hdac6', 'Exoc3', 'Prkar2b', 'Actr1a', 'Ywhag', 'Exoc4', 'Atat1', 'Tubb2a', 'Ywhae', 'Tubb3', 'Tubb4a', 'Hsp90aa1', 'Tuba1a', 'Exoc8', 'Exoc2', 'Ahi1', 'Ckap5', 'Dync1i2', 'Exoc1', 'Dctn1', 'Cetn2'…	['Q9R1K9', 'Q3TPX4', 'P63005', 'P62259', 'P99024', 'P05132', 'P55258']	7	['Q99KJ8', 'O88487', 'Q9Z0Y1', 'Q61166', 'P62627', 'Q8K3E5']	6
mmu04713	KEGG	43.0108	Circadian entrainment (40)	⬇degradation	not significant	17.2029	11.5602	0.296009	-0.097984	-0.182451	-0.29494	['Gnai3', 'Prkacb', 'Prkaca', 'Calm3', 'Adcy1', 'Gng4', 'Ryr2', 'Gnaq', 'Gria4', 'Grin1', 'Gucy1b1', 'Gnb2', 'Itpr1', 'Gria1', 'Gng12', 'Mapk3', 'Gnai2', 'Grin2b', 'Prkca', 'Mapk1', 'Prkcb', 'Camk2g', 'Gnai1', 'Gria2', 'Gria3', 'Calml3', 'Gng3', 'Gng7', 'Prkcg', 'Camk2a', 'Plcb1', 'Adcy5', 'Adcy9', 'Nos1', 'Gng2', 'Gnb1', 'Gucy1a1', 'Grin2a', 'Gnao1', 'Gnb5']	['Q63844', 'P63213', 'Q923T9', 'P35438', 'O54865', 'P05132', 'P50153', 'P63216', 'Q9DAS9']	9	['Q63844', 'Q9DAS9', 'Q9Z1B3', 'Q9Z2W9', 'P62881', 'P21279']	6
GO:0007623	GO Process	25.9887	Circadian rhythm (46)	not significant	not significant	6.35513	6.85437	0.0093883	0.150009	-0.0482865	0.0675249	['Th', 'Tph2', 'Ppp1cb', 'Csnk1d', 'Hdac2', 'Egfr', 'Adcy1', 'Nampt', 'Ddx5', 'Prmt5', 'Huwe1', 'Nono', 'Ces1d', 'Cyp7b1', 'Ntrk3', 'Gabrb3', 'Ppp1ca', 'Abcb1a', 'Mybbp1a', 'Ogt', 'Hnrnpu', 'Ahcy', 'Nlgn3', 'Homer1', 'Ntrk2', 'Mup19', 'Thrap3', 'Impdh2', 'Kcnd2', 'Mat2a', 'Mup18', 'Mttp', 'Ppp1cc', 'Ass1', 'Mup3', 'Top1', 'Cntnap2', 'Gsk3b', 'Mup12', 'Mapk10', 'Hnrnpd', 'Hnrnpl', 'Ddc', 'Dhx9', '…	['Q569Z6', 'Q08460', 'Q8VEK3', 'Q9Z2Y3', 'O70133']	5	['Q8VEK3', 'Q8CIG8', 'Q569Z6', 'O88533', 'Q9DC69', 'P50247', 'Q60668', 'Q99K48']	8
GO:0003013	GO Process	26.1053	Circulatory system process (124)	not significant	not significant	11.8373	6.08577	0.0762608	-0.189609	0.00260457	-0.00318122	['Scpep1', 'Ace', 'Pon1', 'G6pdx', 'Map2k1', 'Hmox1', 'Adh5', 'Sod2', 'Rhoa', 'Abcb1b', 'Atp2b1', 'Egfr', 'Nampt', 'Rock2', 'Gna13', 'Map2k6', 'Ryr2', 'Nisch', 'Atp5j', 'Sod1', 'Slc22a1', 'Gnaq', 'Slc1a1', 'Add3', 'Abcc2', 'Cps1', 'Gpr37l1', 'Atp1b1', 'Gsn', 'Fabp5', 'Enpep', 'Gclm', 'Ddah1', 'Sh3gl2', 'Cyp2j5', 'Slc2a1', 'Slc9a1', 'Cd38', 'Emilin1', 'P2rx4', 'Col1a2', 'Abcg2', 'Atp6ap2', 'Mecp2'…	['Q8VCT3', 'Q7TMS5', 'Q08460', 'Q6R0H7', 'Q91WT9', 'O54749', 'P60766', 'Q61165', 'P39447', 'Q9JLN9', 'Q6PIE5', 'Q8C8R3', 'Q99P88', 'P52840', 'P08228', 'P14094', 'P34914', 'P17809', 'Q922S4']	19	['Q8C8R3', 'Q9QYB5', 'Q9CWS0', 'P61922', 'P68033', 'Q8VCT3', 'Q9WTQ5', 'Q8VCM7', 'P60766', 'Q6PIE5', 'P59764', 'P09671', 'P34914', 'P21279', 'Q99MK8', 'E9PV24', 'Q7TMS5', 'Q8CFI0', 'Q62420', 'P97494', 'Q8K0E8', 'P13597']	22
mmu00020	KEGG	81.25	Citrate cycle (TCA cycle) (26)	⬇synthesis	not significant	30.3108	11.2848	-0.237863	-0.108933	0.21967	0.0268498	['Cs', 'Sdhb', 'Mdh2', 'Sdha', 'Pdhb', 'Aco2', 'Fh1', 'Pck1', 'Pdha1', 'Dlat', 'Pck2', 'Idh3g', 'Dlst', 'Pcx', 'Suclg1', 'Ogdh', 'Idh1', 'Mdh1', 'Aco1', 'Idh2', 'Acly', 'Dld', 'Sdhc', 'Sucla2', 'Idh3a', 'Suclg2']	['P28271', 'P14152', 'P54071', 'Q9CZB0']	4	['Q8BMF4', 'Q99KI0', 'Q9Z2I9', 'Q9Z2I8', 'O88844', 'Q8K2B3', 'P28271', 'P70404', 'P14152', 'Q9D2G2', 'Q60597', 'Q9D051', 'Q9D6R2']	13
MMU-71403	Reactome	86.3636	Citric acid cycle (TCA cycle) (19)	⬆degradation	not significant	25.284	9.14712	-0.19687	0.0285881	0.132448	0.0538047	['Cs', 'Sdhb', 'Mdh2', 'Sdha', 'Aco2', 'Me2', 'Fh1', 'Me3', 'Fahd1', 'Idh3g', 'Dlst', 'Suclg1', 'Ogdh', 'Idh2', 'Dld', 'Sdhc', 'Sucla2', 'Idh3a', 'Suclg2']	['P54071', 'Q9CZB0']	2	['Q99KI0', 'Q9Z2I9', 'Q9Z2I8', 'Q8K2B3', 'P70404', 'Q9D2G2', 'Q60597', 'Q9D6R2']	8
GO:0000052	GO Process	85.7143	Citrulline metabolic process (6)	not significant	not significant	8.00629	10.5879	0.108545	-0.415868	0.5462	-1.04411	['Ddah2', 'Aldh18a1', 'Ddah1', 'Otc', 'Htt', 'Ass1']	['Q99LD8']	1	['Q9CWS0']	1
MMU-983169	Reactome	30.226	Class I MHC mediated antigen processing & presentation (107)	not significant	not significant	9.84334	12.609	0.0594184	-0.0575119	0.179266	-0.0752433	['Npepps', 'Uba1', 'Bcap31', 'Calr', 'Thop1', 'Ube2m', 'Psmb4', 'Psmd2', 'Psmb1', 'Cybb', 'Psmd3', 'Psmd11', 'Psmb6', 'Ubb', 'Sar1b', 'Psmc5', 'Psmd12', 'Blmh', 'Sec23a', 'Psma6', 'Psmc1', 'Psmd6', 'Psmc6', 'Psmb5', 'Tapbp', 'H2-K1', 'Tap2', 'Huwe1', 'Psmd13', 'Psmd1', 'Mrc1', 'Psmb7', 'Hspa5', 'Psmd5', 'Psmd14', 'Itgav', 'Pdia3', 'Psma7', 'Sec22b', 'Psmb2', 'Psmc2', 'Vamp3', 'Cul1', 'Sec13', 'Ps…	['Q9CQC9', 'Q99JI4', 'Q8VDM4', 'P61087', 'Q8BG32', 'P62192', 'Q9JLV5', 'Q9WVJ2', 'Q01405', 'P46935', 'Q02053', 'Q9D5V5', 'Q6ZPJ3', 'Q8CCJ3', 'Q8C1A5', 'O35593', 'Q3U7U3', 'Q3U2P1', 'Q8VE47', 'P97371', 'P27773']	21	['P99026', 'Q8VE47', 'Q8C878', 'Q78JE5', 'Q9Z2U0', 'Q9CQC9', 'P62334', 'P0CG50', 'P0CG49', 'P62983', 'P01887', 'Q8CFI0']	12
MMU-9603798	Reactome	75	Class I peroxisomal membrane protein import (15)	not significant	⬆degradation	9.24176	14.3398	-0.196413	1.6633	-0.650026	0.9068	['Pxmp4', 'Abcd1', 'Fis1', 'Pex3', 'Slc25a17', 'Gdap1', 'Pex16', 'Abcd3', 'Pxmp2', 'Aldh3a2', 'Pex26', 'Pex14', 'Acbd5', 'Pex11b', 'Atad1']	['O70579', 'Q9D5T0', 'O88741']	3	['Q9D5T0', 'O70579', 'Q9Z210']	3
GO:0030131	GO Component	48.1481	Clathrin adaptor complex (13)	not significant	not significant	11.683	11.2113	0.370753	0.0631811	0.482289	0.124213	['Ap2a2', 'Ap1m1', 'Ap2m1', 'Ap1b1', 'Ap2b1', 'Ap3b1', 'Btbd8', 'Sgip1', 'Ap2s1', 'Ap1g1', 'Snap91', 'Ap2a1', 'Ap3m2']	['O35643', 'P17426', 'P17427', 'P22892', 'Q9DBG3', 'Q8VD37', 'Q61548', 'P35585']	8	['P17426', 'Q8VD37', 'Q9DBG3']	3
GO:0030276	GO Function	49.2958	Clathrin binding (35)	⬇degradation	⬇degradation	17.1263	16.2687	0.201691	-0.227144	0.451338	-0.195544	['Hip1r', 'Ap2a2', 'Ap1m1', 'Ap2m1', 'Ap1b1', 'Ap2b1', 'Smap1', 'Tln1', 'Gak', 'Tln2', 'Lrp1', 'Cltb', 'Syt12', 'Syt5', 'Tom1', 'Ap2s1', 'Ncald', 'Ap1g1', 'Arrb1', 'Snap91', 'Epn1', 'Cltc', 'Tom1l2', 'Syt1', 'Dnajc6', 'Clta', 'Clint1', 'Bcl2l1', 'Syt3', 'Syt2', 'Ap2a1', 'Epn2', 'Picalm', 'Syt7', 'Dnm1l']	['O35643', 'P17426', 'P17427', 'P22892', 'Q9JKY5', 'Q9DBG3', 'Q61548', 'Q68FD5', 'P35585', 'Q920N7']	10	['P17426', 'Q71LX4', 'Q80VP1', 'Q9DBG3']	4
GO:0030118	GO Component	52	Clathrin coat (26)	⬇degradation	⬇degradation	13.9123	16.4759	0.292455	-0.151111	0.603632	-0.090182	['Ap2a2', 'Ap1m1', 'Ap2m1', 'Ap1b1', 'Ap2b1', 'Ap3b1', 'Vps33a', 'Necap1', 'Cltb', 'Btbd8', 'Sgip1', 'Ap2s1', 'Aak1', 'Synrg', 'Ap1g1', 'Snap91', 'Epn1', 'Cltc', 'Clta', 'Clint1', 'Synj1', 'Ap2a1', 'Ap3m2', 'Eps15l1', 'Epn2', 'Picalm']	['O35643', 'P17426', 'P17427', 'P22892', 'Q9DBG3', 'Q8VD37', 'Q61548', 'Q68FD5', 'P35585']	9	['Q60902', 'P17426', 'Q9CR95', 'Q8VD37', 'Q8CHC4', 'Q80VP1', 'Q9DBG3']	7
GO:0072318	GO Process	87.5	Clathrin coat disassembly (7)	not significant	not significant	7.73399	7.09611	0.0781371	-0.650299	0.063862	-0.185123	['Sh3gl1', 'Hspa8', 'Sh3gl2', 'Sh3gl3', 'Gak', 'Dnajc6', 'Synj1']	['Q62419']	1	['Q8CHC4', 'Q62419', 'Q62420']	3
GO:0030132	GO Component	77.7778	Clathrin coat of coated pit (14)	⬇degradation	⬇degradation	15.0193	13.9945	0.518181	-0.392457	0.86293	-0.471858	['Ap2a2', 'Ap2m1', 'Ap2b1', 'Cltb', 'Btbd8', 'Sgip1', 'Ap2s1', 'Snap91', 'Cltc', 'Clta', 'Synj1', 'Ap2a1', 'Eps15l1', 'Picalm']	['P17426', 'P17427', 'Q9DBG3', 'Q8VD37', 'Q61548', 'Q68FD5']	6	['Q60902', 'P17426', 'Q8VD37', 'Q8CHC4', 'Q9DBG3']	5
GO:0030128	GO Component	75	Clathrin coat of endocytic vesicle (9)	not significant	not significant	12.3678	12.4381	0.5112	0.00253791	0.814617	0.0297838	['Ap2a2', 'Ap2m1', 'Ap2b1', 'Btbd8', 'Sgip1', 'Ap2s1', 'Snap91', 'Ap2a1', 'Epn2']	['P17426', 'P17427', 'Q9DBG3', 'Q8VD37', 'Q61548']	5	['P17426', 'Q8VD37', 'Q9DBG3']	3
GO:0030125	GO Component	59.375	Clathrin vesicle coat (19)	⬇degradation	⬆synthesis	15.3214	16.6935	0.404864	-0.249505	0.795582	0.0147005	['Ap2a2', 'Ap1m1', 'Ap2m1', 'Ap1b1', 'Ap2b1', 'Necap1', 'Cltb', 'Btbd8', 'Sgip1', 'Ap2s1', 'Synrg', 'Ap1g1', 'Snap91', 'Epn1', 'Cltc', 'Clta', 'Clint1', 'Ap2a1', 'Epn2']	['O35643', 'P17426', 'P17427', 'P22892', 'Q9DBG3', 'Q8VD37', 'Q61548', 'Q68FD5', 'P35585']	9	['P17426', 'Q9CR95', 'Q8VD37', 'Q80VP1', 'Q9DBG3']	5
GO:0045334	GO Component	56	Clathrin-coated endocytic vesicle (14)	not significant	not significant	12.8008	12.9722	0.346812	-0.638124	0.567928	-0.262904	['Ap2a2', 'Ap2m1', 'Ap2b1', 'Rab35', 'Myo6', 'Btbd8', 'Cpne6', 'Sgip1', 'Ap2s1', 'Snap91', 'Cltc', 'Ap2a1', 'Dnm2', 'Epn2']	['P17426', 'P17427', 'Q9DBG3', 'Q8VD37', 'Q61548', 'Q68FD5']	6	['P17426', 'Q8VD37', 'Q9DBG3']	3
GO:0005905	GO Component	46.4789	Clathrin-coated pit (33)	⬇degradation	⬇degradation	14.4306	15.3972	0.243783	-0.320373	0.461307	-0.29113	['Hip1r', 'Ap2a2', 'App', 'Ap2m1', 'Ap2b1', 'Tfrc', 'Hspd1', 'Rab35', 'Necap1', 'Trf', 'Myo6', 'Lrp1', 'Cltb', 'Atat1', 'Btbd8', 'Sgip1', 'Ap2s1', 'Aak1', 'Arrb1', 'Snap91', 'Epn1', 'Cttn', 'Cltc', 'Clta', 'Bcl2l1', 'Itsn1', 'Synj1', 'Sort1', 'Ap2a1', 'Eps15l1', 'Dnm2', 'Picalm', 'Dnm1l']	['Q60598', 'P17426', 'Q62351', 'Q9Z0R4', 'P17427', 'Q6PHU5', 'Q9JKY5', 'Q9DBG3', 'Q8VD37', 'Q61548', 'Q68FD5']	11	['Q60902', 'P17426', 'Q9CR95', 'Q60598', 'Q8VD37', 'Q8CHC4', 'Q62351', 'Q80VP1', 'Q9Z0R4', 'Q9DBG3']	10
GO:0030136	GO Component	48.0769	Clathrin-coated vesicle (75)	not significant	not significant	11.6185	8.88347	0.100057	-0.174682	0.106297	-0.0789575	['Hip1r', 'Bcap31', 'Snx9', 'Ap2a2', 'Ap1m1', 'Rab8a', 'Abcb4', 'Atp6v1f', 'Atp6v1b2', 'Ap2m1', 'Ap1b1', 'Atp6v0d1', 'Ap2b1', 'Atp6ap1', 'Atp6v1e1', 'Snx3', 'Dbnl', 'Vamp2', 'Atp6v1d', 'Ap3b1', 'Scamp1', 'Atp6v1c1', 'Atp6v0c', 'Gad2', 'Rab14', 'Vps16', 'Vamp3', 'Vps33a', 'Rab35', 'Necap1', 'Atp6ap2', 'Vps11', 'Clvs1', 'Myo6', 'Tmed10', 'Atp6v1h', 'Rab8b', 'Lrp1', 'Cltb', 'Btbd8', 'Adam10', 'Syp',…	['O35643', 'P50518', 'P17426', 'Q9D1K2', 'Q9JME5', 'O70492', 'O35387', 'P17427', 'Q6PHU5', 'P22892', 'Q9JKY5', 'Q9DBG3', 'Q8VD37', 'Q61548', 'Q9D4C9', 'Q68FD5', 'P63011', 'P55258', 'P63082', 'P35585', 'Q8CFE4']	21	['O88935', 'Q62277', 'P17426', 'Q62418', 'Q9CR95', 'O35387', 'Q8VD37', 'Q9JME5', 'Q8CFE4', 'Q8K021', 'Q9Z1G4', 'P57746', 'P63011', 'Q80VP1', 'Q91W86', 'O70492', 'P63044', 'Q9D1K2', 'Q9DBG3', 'Q9D1D4']	20
GO:0030665	GO Component	63.0137	Clathrin-coated vesicle membrane (46)	⬇degradation	not significant	13.8227	11.7871	0.17584	-0.101951	0.249821	0.0151495	['Hip1r', 'Ap2a2', 'Ap1m1', 'Atp6v1f', 'Atp6v1b2', 'Ap2m1', 'Ap1b1', 'Atp6v0d1', 'Ap2b1', 'Atp6ap1', 'Atp6v1e1', 'Dbnl', 'Vamp2', 'Atp6v1d', 'Ap3b1', 'Atp6v1c1', 'Atp6v0c', 'Gad2', 'Vamp3', 'Necap1', 'Atp6ap2', 'Atp6v1h', 'Cltb', 'Btbd8', 'Syp', 'Atp6v1g2', 'Nrgn', 'Dnajc5', 'Sgip1', 'Syn1', 'Ap3b2', 'Ap2s1', 'Synrg', 'Ap1g1', 'Gad1', 'Snap91', 'Epn1', 'Atp6v0a1', 'Cltc', 'Reep6', 'Clta', 'Clint1…	['O35643', 'P50518', 'P17426', 'Q9D1K2', 'Q9JME5', 'P17427', 'P22892', 'Q9JKY5', 'Q9DBG3', 'Q8VD37', 'Q61548', 'Q68FD5', 'P63011', 'P63082', 'P35585']	15	['O88935', 'Q62277', 'P17426', 'Q62418', 'Q9CR95', 'Q8VD37', 'Q9JME5', 'Q9Z1G4', 'P57746', 'P63011', 'Q80VP1', 'P63044', 'Q9D1K2', 'Q9DBG3']	14
GO:0072583	GO Process	51.6129	Clathrin-dependent endocytosis (16)	⬇degradation	not significant	16.056	12.5227	0.496651	-0.493491	0.683564	-0.454687	['Ap2a2', 'Ap2m1', 'Ap2b1', 'Gak', 'Cltb', 'Btbd8', 'Sgip1', 'Ap2s1', 'Snap91', 'Cltc', 'Dnajc6', 'Clta', 'Itsn1', 'Ap2a1', 'Canx', 'Picalm']	['P17426', 'Q9Z0R4', 'P17427', 'Q9DBG3', 'Q8VD37', 'Q61548', 'Q68FD5']	7	['P17426', 'Q8VD37', 'Q9Z0R4', 'Q9DBG3']	4
MMU-8856828	Reactome	58.5714	Clathrin-mediated endocytosis (82)	⬇degradation	⬇degradation	15.9971	15.3214	0.136804	-0.282425	0.213244	-0.191998	['Actr2', 'Rab5b', 'Hip1r', 'Snx9', 'Ap2a2', 'Sh3gl1', 'Ap2m1', 'Nedd8', 'Hspa8', 'Rab5a', 'Ap2b1', 'Rab5c', 'Cops3', 'Cops6', 'Ubb', 'Egfr', 'Grb2', 'Vamp2', 'Tfrc', 'Bin1', 'Cops5', 'Tor1b', 'Tor1a', 'Arfgap1', 'Sh3gl2', 'Vamp3', 'Scarb2', 'Arpc1a', 'Necap1', 'Sh3gl3', 'Trf', 'Cops8', 'Apob', 'Gak', 'Pip5k1c', 'Cops4', 'Ubqln1', 'Cltb', 'Arf6', 'Ubqln2', 'Dnm3', 'Actg1', 'Arpc5', 'Ap2s1', 'Grk2…	['E9Q414', 'P17426', 'Q62351', 'Q9Z0R4', 'Q9CZ04', 'Q99JB8', 'P17427', 'Q9JM76', 'Q9JKY5', 'O08539', 'Q9DBG3', 'Q62419', 'Q9QZM0', 'Q61548', 'O35864', 'Q68FD5', 'Q9ER41', 'O35114', 'Q9ER39']	19	['Q60902', 'P17426', 'Q9CR95', 'Q61644', 'O35114', 'Q8CHC4', 'Q62419', 'O70161', 'Q62351', 'Q99JB8', 'P0CG50', 'P0CG49', 'Q80VP1', 'P62983', 'Q8K2K6', 'Q9CQD1', 'Q99MK8', 'E9Q414', 'Q9Z0R4', 'P63044', 'P24668', 'Q9DBG3', 'Q7TQF7', 'Q62420']	24
GO:0060198	GO Component	77.7778	Clathrin-sculpted vesicle (7)	not significant	not significant	7.82882	10.6302	-0.0307078	0.167933	-0.170903	0.0988757	['Vamp2', 'Gad2', 'Syp', 'Dnajc5', 'Syn1', 'Gad1', 'Rab3a']	['P63011']	1	['O88935', 'Q62277', 'P63011', 'P63044']	4
GO:0032154	GO Component	37.5	Cleavage furrow (21)	not significant	not significant	7.7144	8.05534	0.0976273	-0.0516402	0.267631	-0.0458741	['Rdx', 'Rhoa', 'Rala', 'Fsd1', 'Myh9', 'Rab21', 'Sept2', 'Dctn3', 'Arf6', 'Cit', 'Rhob', 'Lima1', 'Pdxp', 'Psd', 'Sept5', 'Pitpnm1', 'Ppp1cc', 'Myh10', 'Sept6', 'Tpm3', 'Sept7']	['P26043', 'O35954', 'Q9ERG0', 'P60487', 'Q61879']	5	['Q9Z0Y1', 'P35282', 'O35954', 'Q9ERG0', 'P60487', 'P26043']	6
MMU-5607764	Reactome	56.1798	CLEC7A (Dectin-1) signaling (50)	⬇degradation	⬇degradation	15.031	14.39	0.12969	-0.0430598	0.312053	-0.178655	['Ube2m', 'Psmb4', 'Psmd2', 'Psmb1', 'Psmd3', 'Psmd11', 'Psmb6', 'Calm3', 'Ubb', 'Psmc5', 'Psmd12', 'Psma6', 'Psmc1', 'Psmd6', 'Psmc6', 'Psmb5', 'Psmd13', 'Psmd1', 'Psmb7', 'Psmd5', 'Psmd14', 'Psma7', 'Psmb2', 'Psmc2', 'Cul1', 'Psmc4', 'Psma1', 'Psma4', 'Psmd7', 'Psmd8', 'Ppp3ca', 'Psmc3', 'Psmd4', 'Uba3', 'Gm11808', 'Psma5', 'Src', 'Ube2n', 'Psmd9', 'Psmb3', 'Rps27a', 'Ppp3r1', 'Psme2b', 'Skp1a'…	['Q99JI4', 'Q8VDM4', 'Q8BG32', 'P62192', 'Q9WVJ2', 'O35593', 'P63328', 'P97371', 'Q63810']	9	['P99026', 'Q8C878', 'Q9Z2U0', 'P62334', 'P0CG50', 'P0CG49', 'P62983']	7
GO:0098862	GO Component	30.7339	Cluster of actin-based cell projections (67)	⬇degradation	not significant	14.7368	11.0915	0.145834	-0.442018	0.184466	-0.417932	['Rdx', 'Ace', 'Slc9a3r2', 'Flii', 'Calb2', 'Aqp1', 'Pvalb', 'Capza2', 'Myh9', 'Myo1b', 'Gipc1', 'Gna13', 'Slc9a3r1', 'Pafah1b1', 'Actn1', 'Vcl', 'Soat2', 'Twf2', 'Hsp90ab1', 'Add3', 'Abcc2', 'Eps8l2', 'Slc2a2', 'Enpep', 'Calb1', 'Capzb', 'Abcg2', 'Mpp1', 'Myo6', 'Myo1d', 'Abcb1a', 'Myl12b', 'Myh14', 'Dock4', 'Flnb', 'Ezr', 'Actn4', 'Prkcb', 'Plec', 'Lima1', 'Slc27a4', 'Rapgef4', 'Pls1', 'Hsp90aa…	['Q9JIL4', 'P47753', 'Q60605', 'P26043', 'P47757', 'Q7TMS5', 'Q6URW6', 'P63005', 'P47754', 'P14246', 'P46735', 'Q9ERG0', 'Q80X90', 'Q99K30', 'Q9JJ28', 'Q64727', 'Q61879']	17	['Q3THE2', 'Q9QYB5', 'Q64727', 'Q8BTM8', 'P46735', 'Q9ERG0', 'P59764', 'Q9JMH9', 'O08638', 'Q9JIL4', 'P47754', 'P47757', 'Q7TMS5', 'P26043', 'Q60605']	15
GO:0016289	GO Function	45.4545	CoA hydrolase activity (15)	not significant	not significant	8.06945	8.98702	0.0936081	0.656913	0.293658	0.396896	['Abcd1', 'Acot13', 'Acot2', 'Acot9', 'Abcd3', 'Ppt1', 'Ces1e', 'Acaa2', 'Baat', 'Hibch', 'Them4', 'Acot11', 'Nudt7', 'Acot1', 'Acot7']	['Q8BWT1']	1	['Q91V12', 'Q9CQR4', 'Q8QZS1']	3
GO:0016405	GO Function	53.8462	CoA-ligase activity (14)	not significant	not significant	6.54999	10.3266	0.0165959	0.707829	0.422382	0.110967	['Acsf3', 'Acss1', 'Slc27a5', 'Acsl1', 'Slc27a1', 'Acsbg1', 'Acsm1', 'Dip2a', 'Acsl3', 'Acsl5', 'Slc27a2', 'Slc27a4', 'Acsf2', 'Acsl6']	['Q99PU5']	1	['Q8BWT5', 'Q91VA0', 'Q99NB1']	3
GO:0030135	GO Component	46.3415	Coated vesicle (114)	not significant	not significant	6.20991	6.05751	0.00400825	-0.0973443	0.00151759	-0.0292342	['Hip1r', 'Bcap31', 'Snx9', 'Tmed5', 'Ap2a2', 'Ap1m1', 'Rab8a', 'Abcb4', 'Atp6v1f', 'Tmed4', 'App', 'Atp6v1b2', 'Ap2m1', 'Ap1b1', 'Atp6v0d1', 'Ap2b1', 'Atp6ap1', 'Atp6v1e1', 'Snx3', 'Sar1a', 'Sar1b', 'Dbnl', 'Vamp2', 'Gosr2', 'Sec23a', 'Atp6v1d', 'Golga5', 'Lman2', 'Pdcd6', 'Ap3b1', 'Scamp1', 'Atp6v1c1', 'Atp6v0c', 'Pacs1', 'Hspd1', 'Gad2', 'Rab14', 'Vps16', 'Sec22b', 'Vamp3', 'Uso1', 'Vps33a', '…	['O35643', 'Q9CQC9', 'P50518', 'P17426', 'Q9D1K2', 'Q9JME5', 'O70492', 'O35387', 'P17427', 'O89079', 'Q6PDI5', 'Q6PHU5', 'P22892', 'Q9JKY5', 'Q6R0H7', 'Q9DBG3', 'Q8VD37', 'Q01405', 'Q61548', 'Q9D4C9', 'P12815', 'Q68FD5', 'P63011', 'P55258', 'Q3U2P1', 'P63082', 'Q9CX30', 'P35585', 'Q8CFE4']	29	['O88935', 'Q62277', 'P17426', 'Q62418', 'Q9CR95', 'O35387', 'Q61644', 'Q8VD37', 'O35166', 'P36536', 'Q9CQC9', 'Q9JME5', 'Q8CFE4', 'Q8K021', 'Q9Z1G4', 'P57746', 'P63011', 'Q80VP1', 'Q9CX30', 'Q91W86', 'O89079', 'O70492', 'Q8R1V4', 'P63044', 'Q9D1K2', 'Q9DBG3', 'Q9D1D4']	27
GO:0030662	GO Component	57.0248	Coated vesicle membrane (69)	not significant	not significant	8.57892	9.43748	0.0659883	-0.126443	0.131099	-0.0681128	['Hip1r', 'Ap2a2', 'Ap1m1', 'Atp6v1f', 'Atp6v1b2', 'Ap2m1', 'Ap1b1', 'Atp6v0d1', 'Ap2b1', 'Atp6ap1', 'Atp6v1e1', 'Sar1a', 'Sar1b', 'Dbnl', 'Vamp2', 'Gosr2', 'Sec23a', 'Atp6v1d', 'Golga5', 'Pdcd6', 'Ap3b1', 'Atp6v1c1', 'Atp6v0c', 'Gad2', 'Sec22b', 'Vamp3', 'Uso1', 'Sec13', 'Necap1', 'Copb1', 'Atp6ap2', 'Arcn1', 'Copb2', 'Trf', 'Copg2', 'Atp6v1h', 'Cltb', 'Tmed2', 'Btbd8', 'Vti1b', 'Syp', 'Atp6v1g2…	['O35643', 'Q9CQC9', 'P50518', 'P17426', 'Q9D1K2', 'Q9JME5', 'P17427', 'O89079', 'P22892', 'Q9JKY5', 'Q9DBG3', 'Q8VD37', 'Q01405', 'Q61548', 'P12815', 'Q68FD5', 'P63011', 'Q3U2P1', 'P63082', 'P35585']	20	['O88935', 'Q62277', 'P17426', 'Q62418', 'Q9CR95', 'Q8VD37', 'O35166', 'P36536', 'Q9CQC9', 'Q9JME5', 'Q9Z1G4', 'P57746', 'P63011', 'Q80VP1', 'O89079', 'P63044', 'Q9D1K2', 'Q9DBG3']	18
mmu05030	KEGG	40.4255	Cocaine addiction (19)	not significant	not significant	7.25531	7.40638	0.0465378	0.0602905	-0.097579	0.0271667	['Gnai3', 'Th', 'Grm3', 'Prkacb', 'Prkaca', 'Grm2', 'Maoa', 'Grin1', 'Cdk5', 'Maob', 'Gnai2', 'Grin2b', 'Gnai1', 'Gria2', 'Ppp1r1b', 'Dlg4', 'Adcy5', 'Ddc', 'Grin2a']	['P35438', 'P05132']	2	['O88533']	1
GO:0050890	GO Process	31.2834	Cognition (117)	not significant	not significant	8.45871	10.0801	0.0362088	0.12841	-0.0984727	-0.0796546	['Actr2', 'Th', 'Braf', 'Ncstn', 'App', 'Tpbg', 'Vdac3', 'Prrt1', 'Egfr', 'Adcy1', 'Pafah1b1', 'Lgmn', 'Ndufs4', 'Glud1', 'Arf4', 'Itga5', 'Pde1b', 'Slc1a1', 'Prkar1b', 'Grin1', 'Scn2a', 'Snap25', 'Calb1', 'Brinp1', 'Ppt1', 'Cdk5', 'Slc6a1', 'Cyfip1', 'Pak1', 'Mecp2', 'Uba6', 'Git1', 'Cyp7b1', 'Gabrb3', 'Brsk1', 'Prkar2b', 'Arl6ip5', 'Ppp1r9b', 'Atp8a1', 'Gria1', 'Camk4', 'Kcnab1', 'Cbr3', 'S100b…	['O35874', 'P12849', 'P35438', 'Q3TXX4', 'O89017', 'Q9D5T0', 'P31648', 'P63005', 'Q6R0H7', 'P97300', 'Q68ED2', 'Q9JLN9', 'Q6PIE5', 'Q9JHG6', 'P31786', 'Q7TMB8', 'Q9CQI3', 'P50114', 'Q60931', 'Q68ED7']	20	['Q7TMB8', 'Q9QYR6', 'Q9D5T0', 'P10637', 'Q8CHC4', 'Q9Z0L0', 'P97300', 'Q6PIE5', 'P57716', 'Q8R5J9', 'Q9Z1B3', 'O89017', 'P50114', 'O35874', 'P01887', 'Q7TQF7', 'Q04690']	17
mmu04966	KEGG	48.1481	Collecting duct acid secretion (13)	not significant	not significant	7.86913	12.009	0.145412	0.0504781	-0.255036	0.01755	['Atp6v1f', 'Atp6v1b2', 'Slc4a1', 'Atp6v0d1', 'Atp6v1e1', 'Atp6v1d', 'Atp6v1c1', 'Atp6v0c', 'Car2', 'Atp6v1g1', 'Atp6v1g2', 'Atp6v0a1', 'Atp6v1a']	['P50518', 'Q9D1K2', 'P63082']	3	['Q9Z1G4', 'P57746', 'Q9D1K2']	3
mmu05210	KEGG	27.907	Colorectal cancer (24)	not significant	not significant	7.75805	6.36785	-0.102444	-0.157902	0.0316555	0.358318	['Araf', 'Braf', 'Ralb', 'Map2k1', 'Ctnnb1', 'Rhoa', 'Rala', 'Rac3', 'Egfr', 'Grb2', 'Hras', 'Nras', 'Bax', 'Appl1', 'Mapk3', 'Pik3r1', 'Mapk1', 'Gm10053', 'Bak1', 'Mtor', 'Gsk3b', 'Map2k2', 'Mapk10', 'Mapk9']	['Q63844', 'Q61411', 'Q9JLN9', 'P04627', 'Q63932']	5	['P08556', 'Q63844']	2
MMU-6799198	Reactome	85.7143	Complex I biogenesis (48)	not significant	not significant	8.60549	11.0868	-0.0783015	0.309088	-0.295137	0.297765	['Ndufa11', 'Timmdc1', 'Ndufs3', 'Acad9', 'Ndufs2', 'Ndufa2', 'Ndufs6', 'Ndufs4', 'Ndufb9', 'Ndufa6', 'Ndufb4', 'Ndufa5', 'Ndufb8', 'Ndufs1', 'Ndufb3', 'Ndufa10', 'Ndufaf1', 'Ndufaf4', 'Tmem126b', 'Ndufc2', 'Ndufab1', 'Ndufb7', 'Ndufa7', 'Ndufv1', 'Ndufb10', 'Nubpl', 'Ndufv3', 'Tmem186', 'Ndufa8', 'Ndufaf3', 'Ndufa3', 'mt-Nd1', 'mt-Nd2', 'mt-Nd4', 'mt-Nd5', 'Ndufb6', 'Ndufs7', 'Ndufs5', 'Ndufa13'…	['Q9CR21', 'Q9CQC7', 'Q99LC3', 'Q9D1H6', 'Q9D8B4', 'Q9DCS9']	6	['Q9DC70', 'Q8JZN5', 'Q9CR76', 'Q91YT0', 'Q9ERS2', 'Q9CQZ6', 'Q9DC69', 'Q9CPP6', 'Q8BUY5', 'Q8K3J1', 'Q99LY9', 'Q9DCJ5', 'P03893', 'Q9CQC7']	14
WP5242	WikiPathways	39.604	Comprehensive IL-17A signaling (40)	not significant	not significant	9.09906	12.8857	-0.0881145	0.289836	0.23068	0.125233	['Col1a1', 'Adh1', 'Prkacb', 'Sod2', 'Rhoa', 'Cacybp', 'Egfr', 'Rab10', 'Blmh', 'Psmc6', 'Hbb-bs', 'C3', 'Map1lc3a', 'Uggt1', 'Serbp1', 'Gng12', 'Zmpste24', 'Fn1', 'Cdc42', 'Pura', 'Samhd1', 'Npm1', 'Upf1', 'Arpc5', 'Hmgb1', 'Rac1', 'Mtor', 'Arpc3', 'Tjp1', 'Rbbp4', 'Gap43', 'Atox1', 'Anxa6', 'Cpne1', 'Pak3', 'Arpc2', 'Pik3c3', 'Stat3', 'Hyou1', 'Hspa1b']	['Q9JKR6', 'P14824', 'Q9CXW3', 'Q9JM76', 'P42227', 'P60766', 'P39447', 'Q9JLN9', 'P00329', 'Q9DAS9', 'Q6PF93']	11	['P14824', 'Q91VR7', 'Q9CY58', 'Q9DAS9', 'P60766', 'P62334', 'P09671', 'Q60972', 'P42669', 'Q8C166']	10
MMU-2299718	Reactome	37.1429	Condensation of Prophase Chromosomes (13)	not significant	not significant	6.27489	11.3646	0.0427362	0.547262	0.749412	0.707957	['H2bc4', 'H2az1', 'H2bu2', 'H4c11', 'H2bc21', 'H2bc15', 'H2bc3', 'Set', 'H2az2', 'H2bc12', 'Hist1h2bp', 'H2bc18', 'H2bc9']	[]	0	['Q9EQU5', 'Q3THW5', 'P0C0S6']	3
GO:0043292	GO Component	36.1538	Contractile fiber (94)	not significant	not significant	7.25726	7.88491	-0.0241055	0.18428	-0.0591285	0.212841	['Jup', 'Fxr1', 'Hspb1', 'Sptbn1', 'Slc4a1', 'Ctnnb1', 'Krt19', 'Dnajb6', 'Calm3', 'Psma6', 'Actn1', 'Ryr2', 'Dek', 'Habp4', 'Vcl', 'Twf1', 'Krt8', 'Twf2', 'Bin1', 'Dctn4', 'Des', 'Nebl', 'Cst3', 'Anxa5', 'Slc2a1', 'Capzb', 'Rpl6', 'Parva', 'Pak1', 'Bag3', 'Ilk', 'Fbxo22', 'Rpl4', 'Fkbp1a', 'Syne1', 'Stub1', 'Myl12b', 'Fermt2', 'Pygm', 'Flnb', 'Ppp3ca', 'S100a1', 'Pgm1', 'Trim32', 'Grin2b', 'Actn…	['Q91YR1', 'Q6P069', 'P47757', 'P23927', 'O08539', 'P16546', 'Q80X90', 'Q8BG95', 'P39447', 'P31786', 'Q8C8R3', 'P63328', 'Q8CBY8', 'Q9WTU3', 'Q64727', 'Q9WTN0', 'Q9Z2Y3', 'P17809']	18	['P26883', 'Q3THE2', 'Q8C8R3', 'P48036', 'P05064', 'P16546', 'Q9D0F9', 'P97315', 'P45591', 'P68033', 'Q9CZM2', 'Q64727', 'Q02257', 'Q78JE5', 'P23927', 'Q8BTM8', 'G5E8K5', 'Q9DC07', 'O08638', 'Q6ZWR6', 'P47757', 'Q9D8E6']	22
MMU-6814122	Reactome	60.5263	Cooperation of PDCL (PhLP1) and TRiC/CCT in G-protein beta folding (23)	⬇degradation	not significant	18.7657	7.4675	0.470062	-0.0697875	0.0682761	-0.238573	['Cct3', 'Gng4', 'Cct5', 'Gnaq', 'Cct8', 'Gnb2', 'Cct7', 'Cct2', 'Gna11', 'Gng12', 'Gng3', 'Csnk2a1', 'Gng7', 'Tcp1', 'Gng2', 'Gnb1', 'Cct4', 'Csnk2b', 'Rgs6', 'Rgs7', 'Csnk2a2', 'Gnb5', 'Cct6a']	['P63213', 'P80318', 'P50153', 'P63216', 'P80317', 'Q9DAS9', 'P80315']	7	['P11983', 'O54829', 'P80317', 'P80315', 'P67871', 'P80318', 'P42932', 'Q9DAS9', 'P62881', 'P21279']	10
GO:0008180	GO Component	68.5714	COP9 signalosome (24)	not significant	not significant	12.6765	6.32191	0.200478	0.0425665	-0.0241229	-0.240015	['Flot1', 'Dynll1', 'Myh9', 'Cops3', 'Cops6', 'Grb2', 'Hsp90ab1', 'Atp5a1', 'Cops5', 'Hspa5', 'Stoml2', 'Dock7', 'Nckipsd', 'Cops8', 'Cops4', 'Basp1', 'Epb41l2', 'Hspa1a', 'Plcg1', 'Tmod1', 'Cops2', 'Cops7a', 'Cops7b', 'Gps1']	['Q9CZ04', 'O35864', 'Q8R1A4', 'Q91XV3']	4	['Q99JB2', 'Q91XV3']	2
GO:0030137	GO Component	58.6207	COPI-coated vesicle (17)	not significant	not significant	10.252	11.8038	-0.144129	0.273474	-0.275144	0.421914	['Golga5', 'Pacs1', 'Sec22b', 'Copb1', 'Arcn1', 'Copb2', 'Tmed10', 'Copg2', 'Actr1a', 'Tmed2', 'Cope', 'Copz1', 'Copg1', 'Copa', 'Arf1', 'Gnas', 'Pacsin1']	['O89079', 'Q6R0H7']	2	['Q61644', 'O89079', 'Q9D1D4']	3
MMU-6811434	Reactome	44.6809	COPI-dependent Golgi-to-ER retrograde traffic (42)	not significant	not significant	7.0717	6.28113	0.0337358	-0.115093	0.0174254	-0.17708	['Tubb6', 'Napa', 'Surf4', 'Arf5', 'Arf4', 'Kif5b', 'Napg', 'Rab1b', 'Kifap3', 'Arfgap2', 'Napb', 'Arfgap1', 'Sec22b', 'Tuba8', 'Copb1', 'Arcn1', 'Copb2', 'Tmed10', 'Copg2', 'Arf3', 'Tmed2', 'Tubb2a', 'Cope', 'Tubb3', 'Tubb4a', 'Klc1', 'Kif21a', 'Tuba1a', 'Copz1', 'Nsf', 'Kif1c', 'Tmed9', 'Kif1a', 'Copg1', 'Stx18', 'Klc2', 'Kif2a', 'Kif3a', 'Copa', 'Arf1', 'Rab1a', 'Tuba4a']	['O89079', 'O88447']	2	['O35071', 'P33173', 'O89079', 'Q9D1D4', 'P61205']	5
GO:0030127	GO Component	53.3333	COPII vesicle coat (8)	not significant	not significant	7.50458	7.89169	-0.157597	0.785396	0.250247	0.21199	['Sar1a', 'Sar1b', 'Sec23a', 'Pdcd6', 'Sec13', 'Sec31a', 'Sec24a', 'Pef1']	['Q9CQC9', 'Q01405', 'P12815', 'Q3U2P1']	4	['P36536', 'Q9CQC9']	2
GO:0030134	GO Component	40	COPII-coated ER to Golgi transport vesicle (24)	not significant	not significant	12.8501	8.92345	-0.199739	0.135613	-0.202338	-0.135612	['Tmed5', 'Tmed4', 'App', 'Sar1a', 'Sar1b', 'Gosr2', 'Sec23a', 'Lman2', 'Pdcd6', 'Sec22b', 'Uso1', 'Sec13', 'Yif1b', 'Tmed10', 'Tmed2', 'Vti1b', 'Sec31a', 'Ecpas', 'Sec24a', 'Tmed9', 'Pef1', 'Ergic2', 'Ergic1', 'Lman1']	['Q9CQC9', 'Q6PDI5', 'Q01405', 'P12815', 'Q3U2P1', 'Q9CX30']	6	['O35166', 'P36536', 'Q9CQC9', 'Q9CX30', 'Q8R1V4', 'Q9D1D4']	6
GO:0090114	GO Process	42.8571	COPII-coated vesicle budding (15)	not significant	⬆synthesis	8.3922	14.3598	0.105807	0.327041	0.426859	0.0778246	['Sar1a', 'Sec23a', 'Pdcd6', 'Vapa', 'Trappc3', 'Sec13', 'Vapb', 'Preb', 'Sec31a', 'Sec24a', 'Trappc2', 'Pef1', 'Rab1a', 'Cul3', 'Mia3']	['Q9CQP2', 'Q9JLV5', 'Q01405', 'P12815', 'Q3U2P1']	5	['P36536', 'O55013']	2
MMU-204005	Reactome	47.0588	COPII-mediated vesicle transport (32)	not significant	not significant	7.2514	10.8975	-0.0526041	-0.269538	-0.265374	-0.555966	['Ykt6', 'Napa', 'Csnk1d', 'Sar1b', 'Gosr2', 'Scfd1', 'Sec23a', 'Trappc6b', 'Lman2', 'Mcfd2', 'Napg', 'Rab1b', 'Ppp6c', 'Napb', 'Sec22b', 'Trappc3', 'Uso1', 'Sec13', 'Tmed10', 'Gria1', 'Bet1', 'Tmed2', 'Serpina1c', 'Preb', 'Sec31a', 'Nsf', 'Sec24a', 'Ppp6r3', 'Trappc2', 'Rab1a', 'Stx5a', 'Lman1']	['Q9CQC9', 'Q9CQP2', 'Q922D4', 'Q01405', 'Q3U2P1', 'Q8K5B2']	6	['Q922D4', 'O35166', 'Q9CQC9', 'O55013', 'Q8K5B2', 'Q9D1D4']	6
MMU-6811436	Reactome	66.6667	COPI-independent Golgi-to-ER retrograde traffic (32)	⬆synthesis	not significant	19.7556	6.79246	0.216238	0.199595	-0.0425439	-0.311008	['Agpat3', 'Tubb6', 'Pafah1b3', 'Dynll1', 'Capza2', 'Dync1h1', 'Dynll2', 'Pafah1b1', 'Actr10', 'Dctn4', 'Dctn2', 'Dctn3', 'Capzb', 'Tuba8', 'Rab6a', 'Rab6b', 'Dync1li1', 'Actr1a', 'Rab3gap1', 'Dync1li2', 'Tubb2a', 'Rab3gap2', 'Tubb3', 'Tubb4a', 'Tuba1a', 'Capza1', 'Dync1i2', 'Dctn1', 'Dync1i1', 'Pafah1b2', 'Tuba4a', 'Rab18']	['Q6PDL0', 'P47753', 'P47757', 'P63005', 'P47754', 'Q9D517', 'Q8CBY8']	7	['Q99KJ8', 'O88487', 'Q61205', 'Q9Z0Y1', 'Q61206', 'Q6PDL0', 'P47754', 'P47757']	8
MMU-6807878	Reactome	60	COPI-mediated anterograde transport (57)	not significant	⬇synthesis	6.68493	16.161	0.0152507	-0.0859067	-0.23842	-0.180077	['Tubb6', 'Ykt6', 'Napa', 'Sptbn1', 'Dynll1', 'Tmem115', 'Capza2', 'Dync1h1', 'Arf5', 'Dynll2', 'Gosr2', 'Sptb', 'Actr10', 'Arf4', 'Napg', 'Dctn4', 'Rab1b', 'Dctn2', 'Spta1', 'Arfgap2', 'Napb', 'Arfgap1', 'Dctn3', 'Capzb', 'Uso1', 'Tuba8', 'Copb1', 'Arcn1', 'Copb2', 'Dync1li1', 'Tmed10', 'Copg2', 'Actr1a', 'Bet1', 'Dync1li2', 'Arf3', 'Tmed2', 'Tubb2a', 'Cope', 'Tubb3', 'Tubb4a', 'Tuba1a', 'Copz1'…	['Q6PDL0', 'P47753', 'P47757', 'O89079', 'P47754', 'P16546', 'Q8CBY8']	7	['Q99KJ8', 'O88487', 'P16546', 'Q9Z0Y1', 'Q6PDL0', 'O35166', 'Q9WUH1', 'P47754', 'O89079', 'P47757', 'Q9D1D4', 'P61205']	12
GO:0030864	GO Component	52.381	Cortical actin cytoskeleton (44)	not significant	not significant	11.9166	8.20832	-0.168644	0.0437159	0.0742176	-0.111197	['Actr2', 'Cdh1', 'Rdx', 'Flot1', 'Calb2', 'Wdr1', 'Pvalb', 'Sptbn1', 'Krt19', 'Myh9', 'Dbnl', 'Sptb', 'Actn1', 'Dbn1', 'Vcl', 'Cdh2', 'Sept2', 'Spta1', 'Gsn', 'Calb1', 'Slc2a1', 'Wasl', 'Cotl1', 'Ppp1r9b', 'Lasp1', 'Eef1a1', 'Anln', 'Mtss2', 'Lancl2', 'Llgl1', 'Actn4', 'Actn2', 'Prkcb', 'Flot2', 'Pls1', 'Shroom2', 'Cttn', 'Dstn', 'Cap1', 'Coro1a', 'Sptan1', 'Iqgap1', 'Myadm', 'Cfl1']	['A2ALU4', 'Q60598', 'P26043', 'Q61792', 'P18760', 'P16546', 'Q9QXS6', 'Q9JKF1', 'Q64727', 'P17809']	10	['Q61792', 'P16546', 'Q62418', 'O88342', 'Q60598', 'Q64727', 'P18760', 'A2ALU4', 'P26043']	9
GO:0030866	GO Process	55.2632	Cortical actin cytoskeleton organization (21)	not significant	not significant	9.11102	7.5399	0.0825428	0.365589	0.111052	0.177669	['Calr', 'Coro1c', 'Rock2', 'Epb41l1', 'Tln1', 'Epb41', 'Cdk5', 'Anln', 'Fmnl2', 'Epb41l2', 'Arf6', 'Llgl1', 'Ezr', 'Dlg1', 'Strip1', 'Plec', 'Epb41l3', 'Pls1', 'Ehd2', 'Nckap1', 'Pdcd6ip']	['P48193', 'Q9WUM4', 'Q9WU78']	3	['P28660', 'Q9Z2H5', 'Q8BH64', 'P48193']	4
GO:0030863	GO Component	57.1429	Cortical cytoskeleton (68)	⬆degradation	not significant	13.6832	8.96959	-0.13535	0.0982436	-0.0793304	-0.109648	['Actr2', 'Cdh1', 'Rdx', 'Flot1', 'Tpm4', 'Calb2', 'Wdr1', 'Pvalb', 'Sptbn1', 'Slc4a1', 'Krt19', 'Capza2', 'Myh9', 'Dbnl', 'Sptb', 'Actn1', 'Dbn1', 'Vcl', 'Cdh2', 'Sept2', 'Spta1', 'Gsn', 'Mapre1', 'Calb1', 'Slc2a1', 'Capzb', 'Pclo', 'Epb41', 'Wasl', 'Mpp1', 'Cotl1', 'Bsn', 'Ppp1r9b', 'Lasp1', 'Eef1a1', 'Anln', 'Rims2', 'Mtss2', 'Lancl2', 'Llgl1', 'Actn4', 'Actn2', 'Prkcb', 'Flot2', 'Numa1', 'Erc…	['A2ALU4', 'Q60598', 'P47753', 'P26043', 'P47757', 'Q61792', 'P47754', 'P18760', 'P48193', 'Q99NE5', 'P16546', 'Q9QXS6', 'Q9JKF1', 'Q64727', 'P17809']	15	['Q61792', 'P16546', 'Q62418', 'O88342', 'Q6PH08', 'Q60598', 'Q9QYX7', 'Q64727', 'Q61166', 'P18760', 'Q8BTM8', 'A2ALU4', 'P47754', 'P47757', 'P26043', 'P48193']	16
GO:0030865	GO Process	50.7937	Cortical cytoskeleton organization (32)	not significant	not significant	8.42789	8.02025	0.0502293	0.135071	0.100364	0.144552	['Calr', 'Coro1c', 'Wdr1', 'Rhoa', 'Rac3', 'Rock2', 'Pafah1b1', 'Actn1', 'Epb41l1', 'Tln1', 'Epb41', 'Cdk5', 'Anln', 'Fmnl2', 'Epb41l2', 'Arf6', 'Llgl1', 'Ezr', 'Dlg1', 'Rhob', 'Strip1', 'Plec', 'Epb41l3', 'Pls1', 'Synpo', 'Ehd2', 'Rac1', 'Rhog', 'Nckap1', 'Pdcd6ip', 'Sept7', 'Nlgn1']	['P63005', 'P48193', 'Q9WUM4', 'Q9WU78']	4	['P28660', 'O88342', 'Q9Z2H5', 'Q8BH64', 'P48193']	5
GO:0043034	GO Component	50	Costamere (9)	not significant	not significant	6.1656	7.3983	0.0101391	0.355331	-0.119484	-0.14138	['Fxr1', 'Krt19', 'Vcl', 'Krt8', 'Ilk', 'Actg1', 'Homer1', 'Ank2', 'Dag1']	['Q8C8R3', 'Q64727', 'Q9Z2Y3']	3	['Q8C8R3', 'Q64727']	2
MMU-388841	Reactome	35.5932	Costimulation by the CD28 family (21)	not significant	not significant	10.8258	11.2749	0.206562	-0.171107	0.271261	0.269768	['Ppp2r1a', 'Ppp2cb', 'Ppp2ca', 'Grb2', 'Ppp2r5e', 'Pak2', 'Ppp2r5b', 'Pak1', 'Lyn', 'Cdc42', 'Pik3r1', 'Ptpn11', 'Them4', 'Ppp2r5a', 'Yes1', 'Ppp2r5c', 'Src', 'Fyn', 'Rac1', 'Mtor', 'Pak3']	['Q8CIN4', 'Q61151', 'P25911', 'Q6PD28', 'P60766', 'Q60996', 'Q9JLN9', 'Q04736']	8	['Q8CIN4', 'P60766']	2
GO:0070937	GO Component	83.3333	CRD-mediated mRNA stability complex (5)	not significant	not significant	7.37013	6.36945	-0.111278	-0.353071	-0.0656027	-0.443878	['Csde1', 'Hnrnpu', 'Ybx1', 'Syncrip', 'Dhx9']	['Q8VEK3', 'O70133']	2	['Q8VEK3', 'Q7TMK9']	2
MMU-442720	Reactome	100	CREB1 phosphorylation through the activation of Adenylate Cyclase (6)	not significant	not significant	9.40852	6.3109	-0.12896	-0.471186	-0.0379518	-0.386649	['Prkacb', 'Prkaca', 'Prkar1b', 'Prkar2a', 'Prkar2b', 'Prkar1a']	['P12849', 'P05132', 'P12367']	3	[]	0
GO:0042407	GO Process	73.3333	Cristae formation (11)	⬆degradation	⬆degradation	19.2325	19.721	-0.199001	0.392647	-0.561826	0.116736	['Letm1', 'Samm50', 'Afg3l2', 'Apool', 'Chchd6', 'Dnajc11', 'Micos13', 'Slc25a46', 'Immt', 'Chchd3', 'Apoo']	['Q9Z2I0', 'Q9DCZ4', 'Q5U458']	3	['Q78IK4', 'Q8BGH2', 'Q9CRB9', 'Q9DCZ4', 'Q9Z2I0', 'Q5U458']	6
MMU-399956	Reactome	62.5	CRMPs in Sema3A signaling (10)	⬆degradation	not significant	13.6066	11.7375	-0.391486	0.0516461	-0.304336	-0.114588	['Dpysl2', 'Dpysl4', 'Cdk5', 'Fyn', 'Crmp1', 'Dpysl5', 'Gsk3b', 'Plxna4', 'Dpysl3', 'Plxna1']	['Q62188', 'P70206', 'Q80UG2']	3	[]	0
MMU-1236978	Reactome	75	Cross-presentation of soluble exogenous antigens (endosomes) (36)	⬇degradation	⬇degradation	13.4819	16.3314	0.107173	-0.0718339	0.25157	-0.250048	['Psmb4', 'Psmd2', 'Psmb1', 'Psmd3', 'Psmd11', 'Psmb6', 'Psmc5', 'Psmd12', 'Psma6', 'Psmc1', 'Psmd6', 'Psmc6', 'Psmb5', 'Psmd13', 'Psmd1', 'Mrc1', 'Psmb7', 'Psmd5', 'Psmd14', 'Psma7', 'Psmb2', 'Psmc2', 'Psmc4', 'Psma1', 'Psma4', 'Psmd7', 'Psmd8', 'Psmc3', 'Psmd4', 'Psma5', 'Psmd9', 'Psmb3', 'Psme2b', 'Psma3', 'Psma2', 'Psme1']	['Q99JI4', 'Q8VDM4', 'Q8BG32', 'P62192', 'Q9WVJ2', 'O35593', 'P97371']	7	['P99026', 'Q9Z2U0', 'P62334']	3
MMU-2024101	Reactome	57.1429	CS/DS degradation (8)	not significant	not significant	6.34245	7.76025	0.0178551	-1.1975	0.125246	-1.08773	['Ncan', 'Hexb', 'Bgn', 'Cspg5', 'Bcan', 'Arsb', 'Dcn', 'Vcan']	['Q71M36', 'Q61361']	2	[]	0
MMU-389513	Reactome	60	CTLA4 inhibitory signaling (12)	not significant	not significant	11.0821	9.61544	0.245699	-0.299347	0.11092	-0.0822685	['Ppp2r1a', 'Ppp2cb', 'Ppp2ca', 'Ppp2r5e', 'Ppp2r5b', 'Lyn', 'Ptpn11', 'Ppp2r5a', 'Yes1', 'Ppp2r5c', 'Src', 'Fyn']	['Q61151', 'P25911', 'Q6PD28', 'Q60996', 'Q04736']	5	[]	0
MMU-5621481	Reactome	53.6364	C-type lectin receptors (CLRs) (59)	⬇degradation	⬇degradation	17.78	14.7368	0.17926	-0.0228207	0.303018	-0.105208	['Prkacb', 'Prkaca', 'Ube2m', 'Psmb4', 'Psmd2', 'Psmb1', 'Psmd3', 'Psmd11', 'Psmb6', 'Calm3', 'Ubb', 'Psmc5', 'Psmd12', 'Psma6', 'Psmc1', 'Psmd6', 'Psmc6', 'Psmb5', 'Pak2', 'Psmd13', 'Hras', 'Psmd1', 'Psmb7', 'Psmd5', 'Psmd14', 'Psma7', 'Nras', 'Psmb2', 'Psmc2', 'Cul1', 'Psmc4', 'Psma1', 'Pak1', 'Psma4', 'Lyn', 'Psmd7', 'Psmd8', 'Ppp3ca', 'Psmc3', 'Psmd4', 'Uba3', 'Gm11808', 'Psma5', 'Src', 'Ube2…	['Q8CIN4', 'Q99JI4', 'Q8VDM4', 'P25911', 'Q8BG32', 'P62192', 'Q9WVJ2', 'P05132', 'Q61411', 'O35593', 'P63328', 'P97371', 'Q63810']	13	['Q8CIN4', 'P08556', 'P99026', 'Q8C878', 'Q9Z2U0', 'P62334', 'P0CG50', 'P0CG49', 'P62983']	9
mmu00270	KEGG	62	Cysteine and methionine metabolism (31)	⬆degradation	not significant	14.6609	7.54198	-0.306663	0.121371	0.0853218	0.156848	['Srm', 'Mdh2', 'Psat1', 'Got1', 'Ahcyl1', 'Gclm', 'Ldhb', 'Bcat1', 'Got2', 'Gclc', 'Mpst', 'Mat2b', 'Tst', 'Mtap', 'Ahcy', 'Phgdh', 'Gss', 'Mat2a', 'Bhmt', 'Mdh1', 'Kyat3', 'Sms', 'Kyat1', 'Ahcyl2', 'Cth', 'Mri1', 'Enoph1', 'Sds', 'Ldha', 'Mat1a', 'Cbs']	['Q9CQT1', 'Q8VBT2', 'Q99K85', 'Q91WT9', 'Q8VCN5', 'P14152', 'Q9CQ65']	7	['Q99K85', 'P51855', 'Q99J99', 'Q99LB6', 'P50247', 'P14152', 'Q64674', 'Q9CQ65', 'P97355', 'P05201', 'P05202', 'P52196', 'P97494']	13
GO:0006534	GO Process	81.8182	Cysteine metabolic process (9)	not significant	⬆synthesis	12.2121	13.166	-0.251085	0.672092	0.357266	0.476285	['Mthfd1', 'Csad', 'Agxt', 'Gclm', 'Gclc', 'Mpst', 'Tst', 'Cth', 'Cbs']	['Q91WT9', 'Q8VCN5']	2	['Q99J99', 'P52196', 'P97494']	3
GO:0070069	GO Component	57.5	Cytochrome complex (23)	not significant	not significant	6.6935	6.18541	-0.0242318	0.13485	0.0241085	0.417717	['Cox5a', 'Uqcr11', 'Uqcrb', 'Cyc1', 'Uqcrc1', 'Uqcrc2', 'Cox7a2', 'Gm11273', 'Cox15', 'Uqcrfs1', 'Cox6a1', 'Uqcrq', 'Uqcr10', 'Ugt1a1', 'Cox6b1', 'Uqcrh', 'mt-Co1', 'mt-Co2', 'mt-Cytb', 'Cox6c', 'Cox7a2l', 'Cox4i1', 'Ndufa4']	['Q9D855', 'P19783', 'Q9DB77', 'Q9CQ69', 'Q9CR68', 'P99028']	6	['Q9CQ69', 'Q9D0M3', 'Q9D855']	3
MMU-1280215	Reactome	27.4559	Cytokine Signaling in Immune system (109)	⬇degradation	⬇degradation	19.721	16.7627	0.145149	-0.0516321	0.215966	-0.138179	['Kpnb1', 'Tollip', 'Irf3', 'App', 'Stx1a', 'Prkaca', 'Ube2m', 'Psmb4', 'Crkl', 'Psmd2', 'Ppp2r1a', 'Ppp2cb', 'Psmb1', 'Psmd3', 'Psmd11', 'Crk', 'Psmb6', 'Ubb', 'Hsp90b1', 'Ppp2ca', 'Map2k6', 'Psmc5', 'Psmd12', 'Grb2', 'Vamp2', 'Psma6', 'Psmc1', 'Traf3', 'Psmd6', 'Psmc6', 'Ptk2b', 'Psmb5', 'Ywhaz', 'Psmd13', 'Hras', 'Eif4a3', 'Psmd1', 'Psmb7', 'Psmd5', 'Psmd14', 'Snap25', 'Psma7', 'Nras', 'Eif4e'…	['Q63844', 'Q99JI4', 'P08113', 'P28652', 'Q8VDM4', 'Q923T9', 'P25911', 'Q8BG32', 'P62192', 'Q9Z1K5', 'Q9WVJ2', 'P05132', 'P42227', 'P46935', 'Q9D5V5', 'P47809', 'Q80X90', 'Q61411', 'O35593', 'Q04736', 'P50114', 'P97371', 'P70168']	23	['P08556', 'Q63844', 'P99026', 'Q8C878', 'Q64010', 'Q9Z2U0', 'P62334', 'Q9Z1K5', 'P0CG50', 'P0CG49', 'P62983', 'Q9QVP9', 'P28652', 'P50114', 'P63044', 'P47809']	16
GO:0000910	GO Process	42.5926	Cytokinesis (46)	not significant	not significant	6.38541	7.64547	-0.00976277	-0.739976	0.141181	-0.423203	['Actr2', 'Snx9', 'Sptbn1', 'Rhoa', 'Myh9', 'Sept4', 'Rock2', 'Exoc7', 'Anxa11', 'Sept3', 'Arl3', 'Chmp6', 'Sept2', 'Fmn2', 'Chmp5', 'Dctn3', 'Stmn1', 'Rab35', 'Ist1', 'Chmp4b', 'Exoc3', 'Anln', 'Chmp7', 'Exoc4', 'Cit', 'Rhob', 'Plec', 'Sept9', 'Vps4b', 'Sept5', 'Exoc8', 'Myh10', 'Exoc2', 'Pdcd6ip', 'Exoc1', 'Chmp3', 'Sept6', 'Sept8', 'Exoc6b', 'Exoc5', 'Arf1', 'Sept7', 'Actr3', 'Ank3', 'Sept11',…	['Q3TPX4', 'P97384', 'P18760', 'Q9WU78', 'Q61879', 'Q9JL04']	6	['Q9Z0Y1', 'P18760', 'G5E8K5', 'Q8R1T1', 'P54227', 'Q9D8B3']	6
GO:0005737	GO Component	25.8229	Cytoplasm (3044)	not significant	not significant	9.27896	12.7451	-0.011299	0.0143341	0.0336084	0.012417	['Gnai3', 'Cox5a', 'Actr2', 'Ncs1', 'Th', 'Scpep1', 'Hddc2', 'Cdh1', 'Ckmt1', 'Dbt', 'Mcts1', 'Plin2', 'Rdx', 'Haao', 'Rab5b', 'Rpl13', 'Tubgcp3', 'Ddx3x', 'Pxmp4', 'Hip1r', 'Ilf2', 'Pcbp3', 'Araf', 'Ftcd', 'Agpat3', 'Gatd3a', 'Ckb', 'Vps50', 'Hars', 'Cct3', 'Snd1', 'Kpnb1', 'Npepps', 'Cideb', 'Cyp51', 'Tubb6', 'Col1a1', 'Tubb5', 'Flot1', 'Jup', 'Fxr1', 'Ddt', 'Pabpc1', 'Rtcb', 'Capns1', 'Clpb', …	['Q63844', 'O35643', 'P49312', 'A2ALU4', 'Q8CIN4', 'Q9JKR6', 'E9Q414', 'Q9D1C8', 'Q99LX0', 'Q8R104', 'Q9JLM8', 'P63242', 'Q8BGS1', 'Q9CQT1', 'Q9CQC9', 'Q8K440', 'Q9CQP2', 'Q60598', 'Q9JJL8', 'Q9QXT0', 'Q3UUG6', 'Q0GNC1', 'P0C027', 'Q6PDL0', 'P50518', 'Q9R1K9', 'Q91YN5', 'P47753', 'A2AS89', 'P17426', 'P62305', 'Q501J6', 'Q9CQ60', 'Q99JY3', 'Q91YR1', 'Q9Z1F9', 'Q3UZZ6', 'Q99KK7', 'Q62351', 'O09167'…	566	['Q9JLM8', 'Q99K85', 'Q9D8W7', 'Q7TMB8', 'Q7TSJ2', 'Q9JHU9', 'O88935', 'Q9ES97', 'P20357', 'Q9JHI5', 'P62264', 'Q99J56', 'Q78IK4', 'P61961', 'Q60902', 'O09167', 'P29341', 'Q99LB7', 'Q91ZZ3', 'Q61792', 'P61358', 'E9Q3L2', 'P26883', 'Q9QYR6', 'Q61316', 'Q8VBW6', 'Q8VIJ6', 'P67984', 'Q9CQM5', 'Q3THE2', 'Q8R164', 'Q9DC70', 'P53994', 'Q9DCT8', 'Q8C8R3', 'Q99LX0', 'Q8JZN5', 'Q9D5T0', 'P15105', 'Q9EQ20'…	613
GO:0005868	GO Component	44.8276	Cytoplasmic dynein complex (13)	⬇degradation	not significant	14.1829	6.75052	0.291475	-0.186033	-0.0918843	-0.000470148	['Dynll1', 'Dync1h1', 'Dynll2', 'Snx4', 'Dctn4', 'Dync1li1', 'Dync1li2', 'Nudcd3', 'Dync1i2', 'Dctn1', 'Dync1i1', 'Dynlrb1', 'Tpr']	['Q6PDL0', 'Q8CBY8']	2	['O88487', 'Q6PDL0', 'P62627']	3
GO:0099568	GO Component	30.2752	Cytoplasmic region (99)	⬇degradation	not significant	16.4759	12.1034	0.141519	-0.138931	0.207403	0.0184823	['Hip1r', 'Ppfia3', 'Map2k1', 'Hspb1', 'Prkaca', 'Ctnnb1', 'Dynll1', 'Dync1h1', 'Rab21', 'Ap3d1', 'Cfap36', 'Pafah1b1', 'Actr10', 'Ap3b1', 'Nefl', 'Sod1', 'Kif5b', 'Arl3', 'Baiap2', 'Sept2', 'Arl8a', 'Kifap3', 'Kif5c', 'Gucy1b1', 'Unc13a', 'Sfpq', 'Pclo', 'Uchl1', 'Arl8b', 'Hdac6', 'Ctsh', 'Map4', 'Bsn', 'Prkar2a', 'Trim46', 'Map2k4', 'Kcnab1', 'Hnrnpu', 'Rims2', 'Cltb', 'Abhd12', 'Rangap1', 'Pur…	['Q8VIJ6', 'Q9JME5', 'O88569', 'O54774', 'O54865', 'P63005', 'Q9JKY5', 'P20357', 'Q99NE5', 'P05132', 'P12367', 'Q9R0P9', 'P47809', 'Q8VEK3', 'A2A5R2', 'P08228', 'Q8C6E0']	17	['Q7TSJ2', 'P20357', 'Q9QYR6', 'Q8VIJ6', 'Q80VC9', 'Q8VEK3', 'O88487', 'P27546', 'Q8VEH3', 'P10637', 'O88569', 'Q6PH08', 'O35071', 'Q9QYX7', 'P35282', 'Q9CQW2', 'P33173', 'Q9JME5', 'O88712', 'P42669', 'P47809']	21
GO:0036464	GO Component	26.506	Cytoplasmic ribonucleoprotein granule (66)	⬇synthesis	not significant	18.6028	6.02501	-0.215134	-0.0474432	0.000120113	-0.231344	['Ddx3x', 'Kpnb1', 'Tubb5', 'Fxr1', 'Pabpc1', 'Lsm2', 'Khsrp', 'Carhsp1', 'G3bp1', 'Grb7', 'Rock2', 'Psma6', 'Habp4', 'Ncl', 'Caprin1', 'Csde1', 'Eif4e', 'Vcp', 'Psmc2', 'Rpl6', 'Rps4x', 'Dcps', 'Psma4', 'Ctsh', 'Syne1', 'Ina', 'Hnrnpu', 'Cdc42', 'Pcbp1', 'Ddx1', 'Psmc3', 'Eif2s1', 'Upf1', 'Serpinb1a', 'Ybx1', 'Hax1', 'Htt', 'Tardbp', 'Rplp0', 'Snrpg', 'Hnrnpa2b1', 'Ddx3y', 'Marcks', 'Tuba1a', 'E…	['O88569', 'O35387', 'P62309', 'P99024', 'P60766', 'Q8VEK3', 'Q9D154', 'Q80VL1', 'Q9JKF1', 'O35900', 'Q3TLH4', 'O70133', 'P70168']	13	['P29341', 'Q8VEK3', 'P10637', 'P62754', 'O88569', 'P97379', 'O35387', 'P62309', 'P60766', 'Q9DAR7', 'P61979', 'P62702', 'Q3U0V1', 'Q60865', 'Q6ZWR6', 'Q91VR5', 'P14869', 'Q6ZWX6', 'P97855']	19
WP163	WikiPathways	78.9474	Cytoplasmic ribosomal proteins (60)	⬆degradation	⬆degradation	21.4305	25.1617	-0.136302	0.326701	-0.34598	0.17998	['Rpl13', 'Rps11', 'Rplp1', 'Rps18', 'Rpl19', 'Rpl24', 'Rps26', 'Rps3a1', 'Rpl6', 'Rps3', 'Rps4x', 'Rpl4', 'Rpsa', 'Rpl21', 'Rpl10a', 'Rps23', 'Rpl18a', 'Rps21', 'Rps27rt', 'Rps15', 'Rpl7', 'Rps7', 'Rpl15', 'Rps25', 'Rps17', 'Rpl3', 'Rpl10', 'Rplp0', 'Rpl31', 'Rps2', 'Rpl23a', 'Rpl11', 'Rps8', 'Rps6', 'Rps27a', 'Rpl7a', 'Rpl38', 'Rpl27', 'Rps16', 'Rps19', 'Rps5', 'Rpl30', 'Rpl9', 'Rps10', 'Rpl13a…	['O09167', 'P63323', 'P62301', 'Q9CXW4', 'P97461', 'P62852', 'P62717', 'P62858', 'P62242', 'P84099']	10	['P62264', 'O09167', 'P61358', 'P67984', 'P63325', 'P61255', 'P62754', 'P62900', 'Q9CQR2', 'P84099', 'Q9CZM2', 'P25444', 'P12970', 'Q9CXW4', 'P62908', 'P27659', 'Q9JJI8', 'P62270', 'P14131', 'Q8BP67', 'P62702', 'P62983', 'P62242', 'P14115', 'P63323', 'P14869', 'Q9D8E6', 'P35979']	28
GO:0098562	GO Component	42.0561	Cytoplasmic side of membrane (90)	⬆synthesis	not significant	13.8763	9.71067	0.164857	0.0463258	0.110644	0.0657529	['Gnai3', 'Th', 'Cdh1', 'Jup', 'Snx9', 'Mien1', 'Ap2a2', 'G6pdx', 'Slc4a1', 'Ap2m1', 'Rhoa', 'Myh9', 'Rab5a', 'Ap2b1', 'Atp2b1', 'Rab21', 'Gna13', 'Traf3', 'Gng4', 'Ryr2', 'Ptk2b', 'Gnal', 'Gnaq', 'Aspscr1', 'Rps26', 'Esyt1', 'Farp1', 'Ptp4a1', 'Spta1', 'Snap25', 'Atp2a2', 'Gnb2', 'Syap1', 'Gnaz', 'Chmp4b', 'Fkbp1a', 'Lyn', 'Ppp1r9b', 'Gna11', 'Cisd1', 'Fermt2', 'Gng12', 'Kcnab1', 'Mtss2', 'Epm2a…	['P17426', 'P63213', 'F8VPU2', 'P25911', 'P17427', 'P62858', 'Q6R0H7', 'Q9DBG3', 'P50153', 'P63216', 'P03995', 'Q9D5V6', 'Q9JKF1', 'Q04736', 'P63328', 'Q63932', 'P62482', 'Q9DAS9', 'Q61879']	19	['P61358', 'P26883', 'P03995', 'Q9D358', 'P10637', 'P17426', 'P35282', 'Q9D5V6', 'Q02257', 'Q9JIY5', 'Q9DAS9', 'F8VPU2', 'P62881', 'Q8BUV3', 'P21279', 'P62482', 'Q80VP1', 'Q9CQD1', 'Q9QVP9', 'Q9D8B3', 'Q9DBG3']	21
GO:0009898	GO Component	44.0217	Cytoplasmic side of plasma membrane (81)	⬆synthesis	not significant	14.1637	10.4471	0.184871	0.109194	0.136784	0.15422	['Gnai3', 'Th', 'Cdh1', 'Jup', 'Snx9', 'Mien1', 'Ap2a2', 'G6pdx', 'Slc4a1', 'Ap2m1', 'Rhoa', 'Myh9', 'Ap2b1', 'Atp2b1', 'Rab21', 'Gna13', 'Traf3', 'Gng4', 'Ryr2', 'Ptk2b', 'Gnal', 'Gnaq', 'Aspscr1', 'Esyt1', 'Farp1', 'Ptp4a1', 'Spta1', 'Snap25', 'Atp2a2', 'Gnb2', 'Syap1', 'Gnaz', 'Chmp4b', 'Lyn', 'Ppp1r9b', 'Gna11', 'Fermt2', 'Gng12', 'Kcnab1', 'Mtss2', 'Ppp3ca', 'Gnai2', 'Ezr', 'Dlg1', 'C2cd2l',…	['P17426', 'P63213', 'F8VPU2', 'P25911', 'P17427', 'Q6R0H7', 'Q9DBG3', 'P50153', 'P63216', 'Q9D5V6', 'Q9JKF1', 'Q04736', 'P63328', 'Q63932', 'P62482', 'Q9DAS9', 'Q61879']	17	['Q9D358', 'P10637', 'P17426', 'P35282', 'Q9D5V6', 'Q02257', 'Q9JIY5', 'Q9DAS9', 'F8VPU2', 'P62881', 'Q8BUV3', 'P21279', 'P62482', 'Q80VP1', 'Q9QVP9', 'Q9D8B3', 'Q9DBG3']	17
GO:0002181	GO Process	73.2283	Cytoplasmic translation (93)	not significant	⬆degradation	6.33296	19.0221	0.00506438	0.30381	-0.177725	0.203741	['Mcts1', 'Rpl13', 'Rps11', 'Eif3g', 'Rplp1', 'Rps18', 'Rpl19', 'Drg2', 'Rwdd1', 'Drg1', 'Eif3h', 'Eif3e', 'Rpl24', 'Denr', 'Etf1', 'Eif3a', 'Rps26', 'Eif3m', 'Eif3j1', 'Rps3a1', 'Rpl6', 'Eif3c', 'Rps3', 'Eif3f', 'Rps4x', 'Rpl4', 'Rpsa', 'Eif3l', 'Rpl21', 'Rpl22l1', 'Rpl10a', 'Eif3j2', 'Rps23', 'Rpl18a', 'Rps21', 'Eif2s3x', 'Eif3k', 'Rps15', 'Rpl7', 'Rps7', 'Rpl15', 'Rps25', 'Rps17', 'Zc3h15', 'R…	['O09167', 'P63323', 'Q9DCH4', 'P62301', 'Q99JX4', 'Q9CXW4', 'P97461', 'P62852', 'P60229', 'P62717', 'P62858', 'Q91WK2', 'P62242', 'P84099', 'Q9CR57', 'Q8JZQ9']	16	['P62264', 'O09167', 'P61358', 'P67984', 'P63325', 'P61255', 'P62754', 'P62900', 'Q9CQR2', 'P99027', 'P84099', 'Q9CZM2', 'P25444', 'P12970', 'Q9CXW4', 'P62908', 'P27659', 'Q9JJI8', 'P62270', 'P14131', 'Q8BP67', 'P62702', 'P62983', 'P62242', 'P14115', 'Q99JX4', 'P63323', 'P14869', 'Q9D8E6', 'Q3UGC7', 'Q66JS6', 'Q6ZWN5', 'P35979']	33
GO:0002183	GO Process	65.7143	Cytoplasmic translational initiation (23)	⬆synthesis	not significant	16.6085	8.08834	0.275142	0.30955	0.0648678	0.45945	['Mcts1', 'Eif3g', 'Eif3h', 'Eif3e', 'Denr', 'Eif3a', 'Eif3m', 'Eif3j1', 'Eif3c', 'Eif3f', 'Eif3l', 'Eif3j2', 'Eif2s3x', 'Eif3k', 'Rps2', 'Eif2s2', 'Eif3d', 'Eif3b', 'Eif4a2', 'Eif5', 'Eif4a1', 'Eif4b', 'Eif4h']	['Q9DCH4', 'Q99JX4', 'P60229', 'Q91WK2', 'Q8JZQ9']	5	['P25444', 'Q99JX4', 'Q3UGC7', 'Q66JS6']	4
GO:0031410	GO Component	30.8337	Cytoplasmic vesicle (662)	⬆synthesis	not significant	13.4656	6.11422	0.0427569	0.00994535	0.00154917	0.0170241	['Gnai3', 'Ncs1', 'Th', 'Cdh1', 'Rab5b', 'Hip1r', 'Vps50', 'Snd1', 'Cyp51', 'Col1a1', 'Flot1', 'Ace', 'Uba1', 'Bcap31', 'Acp2', 'Napsa', 'Snx9', 'Ykt6', 'Tmed5', 'Ap2a2', 'Ap1m1', 'Rab8a', 'Sh3gl1', 'Ncstn', 'Gars', 'Abcb4', 'Man1a', 'Calr', 'Ppfia3', 'Atp6v1f', 'Tmed4', 'Coro1c', 'Aqp1', 'Map2k1', 'Sgta', 'Ndrg1', 'App', 'Stx1a', 'Prkaca', 'Snx6', 'Ctsb', 'Atp6v1b2', 'Ap2m1', 'Syngr3', 'Gabrb2',…	['Q63844', 'O35643', 'Q8CIN4', 'Q9D1C8', 'Q9CQC9', 'Q9CQP2', 'Q3UUG6', 'Q6PDL0', 'P50518', 'P17426', 'Q62351', 'P08113', 'Q9D1K2', 'Q9Z0R4', 'P63028', 'O35874', 'Q9JME5', 'O70492', 'Q8VCT3', 'P97441', 'P12849', 'Q8JZS0', 'Q8C754', 'P14824', 'P35288', 'Q6P069', 'O35387', 'P35438', 'Q61207', 'Q3TXX4', 'Q9R0P3', 'Q99JB8', 'O89017', 'O54774', 'Q8JZR6', 'Q91Z67', 'P17047', 'P17427', 'Q62188', 'Q9CWK8'…	134	['Q9D8W7', 'Q7TSJ2', 'O88935', 'Q99J56', 'E9Q3L2', 'Q8VBW6', 'P53994', 'Q8C8R3', 'Q8CIN4', 'P14824', 'P48036', 'Q9CQ22', 'Q62277', 'Q64332', 'Q9QYB8', 'Q8VEH3', 'P11983', 'Q91VR7', 'Q63844', 'B9EJA2', 'P63028', 'P80317', 'Q8BNY6', 'P80315', 'P17426', 'Q8BG39', 'Q62418', 'P46638', 'Q6PH08', 'Q9CR95', 'O35387', 'Q61644', 'Q8VD37', 'O35114', 'Q8VCT3', 'Q9QYX7', 'P35282', 'O55242', 'P24369', 'Q9CWK8'…	123
GO:0030659	GO Component	37.5412	Cytoplasmic vesicle membrane (342)	not significant	not significant	9.656	6.4466	0.0390626	0.0464012	0.0107217	0.06828	['Th', 'Rab5b', 'Hip1r', 'Uba1', 'Snx9', 'Ykt6', 'Ap2a2', 'Ap1m1', 'Rab8a', 'Sh3gl1', 'Ncstn', 'Atp6v1f', 'Coro1c', 'Aqp1', 'Sgta', 'Ndrg1', 'Stx1a', 'Snx6', 'Atp6v1b2', 'Ap2m1', 'Syngr3', 'Rala', 'Ap1b1', 'Syn2', 'Syngr1', 'Snap47', 'Atp6v0d1', 'Tsg101', 'Prrt1', 'Vps45', 'Rab5a', 'Cadps2', 'Myo1b', 'Ap2b1', 'Atp6ap1', 'Rab5c', 'Atp6v1e1', 'Calm3', 'Ubxn6', 'Plin3', 'Iyd', 'Snx3', 'Rab32', 'Lin7…	['O35643', 'Q9D1C8', 'Q9CQC9', 'Q3UUG6', 'P50518', 'P17426', 'Q62351', 'Q9D1K2', 'Q9JME5', 'O70492', 'P97441', 'Q8JZS0', 'Q8C754', 'P14824', 'P35288', 'Q6P069', 'P35438', 'Q3TXX4', 'O54774', 'P17047', 'P17427', 'Q9CWK8', 'O89079', 'Q8R0H9', 'Q9D387', 'Q8K400', 'Q6PHU5', 'P22892', 'Q9JKY5', 'O08539', 'Q80TJ1', 'P46735', 'Q9DBG3', 'Q71M36', 'Q62419', 'Q8VD37', 'Q01405', 'Q61235', 'Q02053', 'Q9WVK4'…	67	['Q7TSJ2', 'O88935', 'E9Q3L2', 'P53994', 'P14824', 'Q9CQ22', 'Q62277', 'Q64332', 'Q8VEH3', 'P17426', 'Q8BG39', 'Q62418', 'P46638', 'Q9CR95', 'Q61644', 'Q8VD37', 'O35114', 'P35282', 'Q9CWK8', 'O70493', 'Q62419', 'Q3UUG6', 'O35166', 'O70161', 'Q80TL7', 'Q9CQW2', 'P33173', 'P36536', 'Q9CQC9', 'Q8C754', 'Q62351', 'Q9JME5', 'P46735', 'Q8CFE4', 'P97441', 'P97390', 'P57716', 'Q921E2', 'Q9JIG8', 'P70280'…	68
MMU-9707564	Reactome	39.6226	Cytoprotection by HMOX1 (21)	⬆degradation	not significant	13.0457	6.5683	-0.247016	0.312912	-0.0783969	0.107927	['Cox5a', 'Blvra', 'Hmox2', 'Hmox1', 'Surf1', 'Alb', 'Gm11273', 'Blvrb', 'Cox6a1', 'Fabp1', 'Gm10053', 'Cox6b1', 'mt-Co1', 'mt-Co2', 'H13', 'Hba-a2', 'Lrpprc', 'Cox7a2l', 'Cox4i1', 'Ndufa4', 'Sco2']	['P19783', 'Q9CY64']	2	[]	0
GO:0008092	GO Function	36.0116	Cytoskeletal protein binding (372)	⬇degradation	⬇degradation	29.5853	20.5128	0.129012	-0.0698202	0.157857	-0.0198139	['Actr2', 'Cdh1', 'Rdx', 'Tubgcp3', 'Ddx3x', 'Hip1r', 'Ftcd', 'Kpnb1', 'Rtcb', 'Ace', 'Flii', 'Rab8a', 'Ppp5c', 'Tpm4', 'Coro1c', 'Hdgf', 'Wdr1', 'Ndrg1', 'Stx1a', 'Snx6', 'Sptbn1', 'Slc4a1', 'Rhoa', 'Coro1b', 'Rala', 'Fsd1', 'Chp1', 'Cacybp', 'Prune1', 'Capza2', 'Fnta', 'Wasf3', 'Myh9', 'Ttll12', 'Aldoc', 'Crk', 'Pfn1', 'Myo1b', 'Akap1', 'Ywhah', 'Map1s', 'Calm3', 'Gipc1', 'Egfr', 'Ppp2ca', 'Drg…	['A2ALU4', 'Q9JLM8', 'Q8BGS1', 'Q60598', 'Q0GNC1', 'Q9R1K9', 'P47753', 'Q91YR1', 'Q60780', 'P15532', 'Q91VS8', 'P26043', 'Q8CCN5', 'P14824', 'Q9WV32', 'P47757', 'P23927', 'Q9CXW3', 'F8VPU2', 'P25911', 'Q99JB8', 'Q7TMS5', 'Q9D898', 'Q62188', 'Q61699', 'Q61792', 'Q8K400', 'Q60676', 'Q69ZX8', 'Q08460', 'Q9JM76', 'Q6URW6', 'P63005', 'P22892', 'P47754', 'Q9JKY5', 'O08539', 'P20357', 'P18760', 'P70302'…	84	['Q9JLM8', 'Q7TMB8', 'Q7TSJ2', 'O88935', 'P20357', 'Q91ZZ3', 'Q61792', 'Q9QYR6', 'Q3THE2', 'Q8C8R3', 'P14824', 'Q99KJ8', 'Q80VC9', 'P56959', 'Q9QYC0', 'Q9QYB5', 'P05064', 'Q8VEK3', 'P16546', 'Q9QYB8', 'P27546', 'Q91VR7', 'P10637', 'P97315', 'P45591', 'P68033', 'Q62418', 'O88342', 'P46638', 'P58281', 'Q91VS8', 'Q60598', 'O35071', 'Q6PER3', 'Q61644', 'Q8VD37', 'Q6P1F6', 'P0C7L0', 'Q64727', 'E9Q0S6'…	89
GO:0007010	GO Process	27.675	Cytoskeleton organization (344)	⬇degradation	⬆synthesis	19.5853	19.3259	0.0805231	-0.00429528	0.157013	0.00735039	['Actr2', 'Cdh1', 'Tubgcp3', 'Hip1r', 'Ftcd', 'Kpnb1', 'Tubb6', 'Tubb5', 'Chordc1', 'Braf', 'Flii', 'Tpm4', 'Calr', 'Coro1c', 'Aqp1', 'Wdr1', 'Rbm14', 'Sptbn1', 'Ctnnb1', 'Krt16', 'Krt19', 'Ppp2r1a', 'Rhoa', 'Dnajb6', 'Coro1b', 'Rala', 'Fsd1', 'Chp1', 'Capza2', 'Wasf3', 'Myh9', 'Krt42', 'Crk', 'Rac3', 'Csnk1d', 'Pfn1', 'Myo1b', 'Dync1h1', 'Ywhah', 'Map1s', 'Hsp90b1', 'Mcu', 'Dbnl', 'Rock2', 'Slc9…	['A2ALU4', 'Q9JLM8', 'Q8BGS1', 'Q60598', 'Q0GNC1', 'Q6PDL0', 'Q9R1K9', 'P47753', 'Q91YR1', 'P08113', 'Q60780', 'P28652', 'Q91VS8', 'Q8CCN5', 'Q9WV32', 'P47757', 'P23927', 'F8VPU2', 'Q99JB8', 'Q91Z67', 'Q6AW69', 'P97797', 'Q9D898', 'Q62188', 'Q9D1P4', 'Q69ZX8', 'Q9JM76', 'Q9JLV5', 'Q6URW6', 'P63005', 'P47754', 'Q9JKY5', 'P20357', 'P18760', 'P48193', 'P46735', 'Q9Z0G9', 'P99024', 'Q71M36', 'Q9ERG0'…	78	['Q9JLM8', 'Q7TSJ2', 'P20357', 'Q9QYR6', 'Q8C8R3', 'P03995', 'Q99KJ8', 'Q80VC9', 'Q9QYC0', 'Q9QYB5', 'P16546', 'Q9QYB8', 'P27546', 'P10637', 'P97315', 'P45591', 'P68033', 'P28660', 'Q62418', 'O88342', 'Q91VS8', 'Q60598', 'Q6PER3', 'Q61644', 'P04104', 'Q9QYX7', 'P58389', 'Q8C052', 'P62908', 'P62962', 'Q6PDL0', 'Q8BGS1', 'Q64010', 'Q61166', 'Q9JM52', 'Q0GNC1', 'P60766', 'P18760', 'P23927', 'Q8BTM8'…	69
GO:0061640	GO Process	41.9048	Cytoskeleton-dependent cytokinesis (44)	not significant	not significant	6.11873	7.76684	0.00299961	-0.795366	0.158048	-0.430842	['Actr2', 'Snx9', 'Sptbn1', 'Rhoa', 'Sept4', 'Rock2', 'Exoc7', 'Sept3', 'Arl3', 'Chmp6', 'Sept2', 'Fmn2', 'Chmp5', 'Dctn3', 'Stmn1', 'Rab35', 'Ist1', 'Chmp4b', 'Exoc3', 'Anln', 'Chmp7', 'Exoc4', 'Cit', 'Rhob', 'Plec', 'Sept9', 'Vps4b', 'Sept5', 'Exoc8', 'Myh10', 'Exoc2', 'Pdcd6ip', 'Exoc1', 'Chmp3', 'Sept6', 'Sept8', 'Exoc6b', 'Exoc5', 'Arf1', 'Sept7', 'Actr3', 'Ank3', 'Sept11', 'Cfl1']	['Q3TPX4', 'P18760', 'Q9WU78', 'Q61879', 'Q9JL04']	5	['Q9Z0Y1', 'P18760', 'G5E8K5', 'Q8R1T1', 'P54227', 'Q9D8B3']	6
GO:0030705	GO Process	35.6784	Cytoskeleton-dependent intracellular transport (71)	⬇degradation	not significant	17.3203	12.7107	0.164665	-0.17468	0.269668	-0.159717	['Map2k1', 'Hspb1', 'App', 'Dynll1', 'Hspa8', 'Myo1b', 'Dync1h1', 'Ubb', 'Rab21', 'Ap3d1', 'Pafah1b1', 'Actr10', 'Ap3b1', 'Nefm', 'Nefl', 'Sod1', 'Kif5b', 'Arl3', 'Arl8a', 'Kif5c', 'Sfpq', 'Uchl1', 'Wasl', 'Arl8b', 'Hdac6', 'Bsn', 'Trim46', 'Myo6', 'Myo1d', 'Copg2', 'Map6d1', 'Rhot2', 'Hook3', 'Hnrnpu', 'Vamp7', 'Cdc42', 'Rhot1', 'Pura', 'Actn4', 'Map1b', 'Madd', 'Flot2', 'Htt', 'Ap3b2', 'Klc1', …	['Q8VIJ6', 'Q9JME5', 'O54774', 'P63005', 'P46735', 'P60766', 'Q9R0P9', 'Q8VEK3', 'O88447', 'A2A690', 'P08228', 'Q14BB9', 'Q8BSS9', 'P08553']	14	['Q7TSJ2', 'Q9QYR6', 'Q8VIJ6', 'Q80VC9', 'Q8VEK3', 'O88487', 'Q8VEH3', 'P10637', 'O35071', 'P35282', 'Q9CQW2', 'P33173', 'P60766', 'Q9JME5', 'P46735', 'P70280', 'P0CG49', 'P42669']	18
GO:0005829	GO Component	30.9993	Cytosol (1306)	⬇degradation	⬇degradation	13.1965	29.2634	0.0307821	-0.0449931	0.141644	-0.0184935	['Actr2', 'Ncs1', 'Th', 'Scpep1', 'Dbt', 'Mcts1', 'Plin2', 'Rdx', 'Haao', 'Rpl13', 'Tubgcp3', 'Ddx3x', 'Hip1r', 'Araf', 'Ftcd', 'Ckb', 'Hars', 'Cct3', 'Snd1', 'Kpnb1', 'Npepps', 'Cideb', 'Tubb5', 'Jup', 'Fxr1', 'Pabpc1', 'Rtcb', 'Capns1', 'Blvra', 'Uchl3', 'Snx9', 'Babam1', 'Braf', 'Snrpd1', 'Scrib', 'Mien1', 'Cse1l', 'Ykt6', 'Pex6', 'Gnmt', 'Flii', 'Adprh', 'Ppp5c', 'Sh3gl1', 'Irf3', 'Rps11', 'I…	['Q63844', 'O35643', 'P49312', 'Q8CIN4', 'E9Q414', 'Q9D1C8', 'Q99LX0', 'Q8BGS1', 'Q9CQT1', 'Q60598', 'P0C027', 'P50518', 'Q91YN5', 'P47753', 'P62305', 'Q501J6', 'Q99JY3', 'Q91YR1', 'Q99KK7', 'O09167', 'P08113', 'Q9Z0R4', 'P63323', 'D3YZP9', 'P63028', 'P15532', 'P54923', 'Q9CR21', 'Q8VBT2', 'P62301', 'P28652', 'Q91VS8', 'Q9CXW4', 'O70492', 'Q78JT3', 'Q9CZY3', 'P61211', 'P97461', 'P26043', 'Q9CZ04'…	263	['Q99K85', 'O88935', 'P62264', 'O09167', 'P29341', 'Q91ZZ3', 'P61358', 'P26883', 'Q9QYR6', 'Q61316', 'P67984', 'Q9CQM5', 'Q99LX0', 'P15105', 'Q8CIN4', 'Q91Z53', 'P14824', 'P48036', 'Q99KJ8', 'Q99J08', 'Q9CR16', 'Q99J77', 'Q9WTM5', 'P63325', 'P05064', 'Q8VEK3', 'Q8CHT0', 'P49312', 'P16546', 'Q8CIG8', 'P61255', 'Q9D358', 'Q9D0F9', 'P11983', 'Q91VR7', 'P10637', 'Q63844', 'P62754', 'Q61205', 'P62900'…	270
GO:0022625	GO Component	55.8824	Cytosolic large ribosomal subunit (38)	⬆degradation	⬆degradation	17.3802	19.3893	-0.146483	0.117913	-0.326861	0.0888664	['Rpl13', 'Rplp1', 'Rpl19', 'Rpl24', 'Rpl6', 'Rpl4', 'Rpl21', 'Rpl10a', 'Rpl18a', 'Rpl7', 'Rpl15', 'Rpl3', 'Rpl5', 'Rplp2', 'Rpl10', 'Rplp0', 'Rpl31', 'Gm11808', 'Rpl23', 'Rpl23a', 'Rpl11', 'Rpl7a', 'Rpl38', 'Rpl27', 'Rpl30', 'Rpl9', 'Mrpl1', 'Rpl13a', 'Rpl12', 'Rpl22', 'Rpl27a', 'Rpl26', 'Rpl14', 'Rpl32', 'Rpl18', 'Rps12', 'Rpl8', 'Rpl17']	['O09167', 'P63323', 'Q9CXW4', 'P62717', 'P84099', 'Q9CR57']	6	['O09167', 'P61358', 'P67984', 'P61255', 'P62900', 'P99027', 'P84099', 'Q9CZM2', 'P12970', 'Q9CXW4', 'P27659', 'Q9JJI8', 'Q8BP67', 'P14115', 'P63323', 'P14869', 'Q9D8E6', 'P35979']	18
GO:0031597	GO Component	85.7143	Cytosolic proteasome complex (6)	⬇degradation	⬇degradation	15.8533	17.6284	0.328252	-0.0708183	0.770443	-0.228446	['Psmc5', 'Psmc6', 'Psmd14', 'Psmc4', 'Ide', 'Uchl5']	['Q9WUP7', 'O35593']	2	['Q9WUP7', 'P62334']	2
GO:0099522	GO Component	67.4419	Cytosolic region (29)	not significant	not significant	11.0963	6.07088	-0.0979819	-0.266485	0.00239186	-0.13456	['Ncs1', 'Dnajb1', 'Hspa8', 'Aldoc', 'Dbn1', 'Baiap2', 'Eif4a3', 'Eif4e', 'Calb1', 'Sh3gl2', 'Pin1', 'Nedd4', 'Sncb', 'Prkca', 'Prkcb', 'Homer1', 'Htt', 'Hnrnpa2b1', 'Marcks', 'Prkce', 'Prkcg', 'Mtor', 'Camk2a', 'Hnrnpab', 'Trim9', 'Stxbp5', 'Anks1b', 'Dag1', 'Ppfia2']	['O88569', 'Q8BIZ1', 'Q8K400', 'Q8BNY6', 'P46935', 'Q9QXS6', 'Q9JLN9', 'Q9Z2Y3', 'Q8BSS9', 'Q9QYJ3']	10	['Q91ZZ3', 'O88569', 'Q8BNY6', 'Q9QUR7', 'Q62420']	5
GO:0022626	GO Component	60.5042	Cytosolic ribosome (72)	⬆degradation	⬆degradation	21.2308	25.0427	-0.132067	0.28718	-0.32112	0.163596	['Mcts1', 'Rpl13', 'Ddx3x', 'Rps11', 'Rplp1', 'Rps18', 'Rpl19', 'Rpl24', 'Rps26', 'Eif2a', 'Rps3a1', 'Rpl6', 'Rps3', 'Rps4x', 'Rpl4', 'Rpsa', 'Mrpl23', 'Rpl21', 'Rpl10a', 'Rps23', 'Rpl18a', 'Rps21', 'Rps27rt', 'Rps15', 'Rpl7', 'Rps7', 'Rpl15', 'Rps25', 'Rps17', 'Rpl3', 'Rpl5', 'Rplp2', 'Rpl10', 'Rplp0', 'Rpl31', 'Gm11808', 'Hba-a2', 'Rps2', 'Rpl23', 'Rpl23a', 'Rpl11', 'Rps8', 'Rps6', 'Rps27a', 'R…	['O09167', 'P63323', 'P62301', 'Q9CXW4', 'P97461', 'P62852', 'P62717', 'P62858', 'P62242', 'P84099', 'Q9CR57', 'O35972']	12	['P62264', 'O09167', 'P61358', 'P67984', 'P63325', 'P61255', 'P62754', 'P62900', 'Q9CQR2', 'P99027', 'P84099', 'Q9CZM2', 'P25444', 'P12970', 'Q9CXW4', 'P62908', 'P27659', 'O35972', 'Q9JJI8', 'P62270', 'P14131', 'Q8BP67', 'P62702', 'P62983', 'P62242', 'P14115', 'P63323', 'P14869', 'Q9D8E6', 'Q6ZWN5', 'P35979']	31
GO:0022627	GO Component	71.4286	Cytosolic small ribosomal subunit (35)	⬆degradation	⬆degradation	13.0755	22.3996	-0.101351	0.435288	-0.304174	0.218206	['Mcts1', 'Ddx3x', 'Rps11', 'Rps18', 'Rps26', 'Eif2a', 'Rps3a1', 'Rps3', 'Rps4x', 'Rpsa', 'Rps23', 'Rps21', 'Rps27rt', 'Rps15', 'Rps7', 'Rps25', 'Rps17', 'Gm11808', 'Hba-a2', 'Rps2', 'Rps8', 'Rps6', 'Rps27a', 'Rps16', 'Rps19', 'Rps5', 'Rps9', 'Rps10', 'Rps15a', 'Rps20', 'Rps13', 'Rps28', 'Rps12', 'Rps24', 'Rps14']	['P63323', 'P62301', 'P97461', 'P62852', 'P62858', 'P62242']	6	['P62264', 'P63325', 'P62754', 'Q9CQR2', 'P25444', 'P62908', 'P62270', 'P14131', 'P62702', 'P62983', 'P62242', 'P63323', 'Q6ZWN5']	13
GO:0016482	GO Process	43.8849	Cytosolic transport (61)	not significant	not significant	12.9868	10.0914	0.128949	-0.317684	0.171225	-0.23957	['Actr2', 'Ykt6', 'Snx6', 'Pip4k2a', 'Rab5a', 'Snx3', 'Stx8', 'Ehd3', 'Kif5b', 'Vps52', 'Vps51', 'Stx6', 'Rab14', 'Vamp3', 'Arl8b', 'Golt1b', 'Rab6a', 'Lamp1', 'Vps35', 'Vps26b', 'Snx1', 'Rab6b', 'Gga1', 'Gak', 'Myo1d', 'Snx2', 'Ptpn23', 'Spag9', 'Hook3', 'Tbc1d17', 'Coro7', 'Vti1b', 'Vps53', 'Mon2', 'Ube2o', 'Stx16', 'Vps26a', 'Ap1g1', 'Tanc2', 'Cltc', 'Kif1c', 'Srsf10', 'Coro1a', 'Snx5', 'Kif1a…	['O70492', 'P61211', 'Q8C754', 'Q9CWK8', 'Q8R0H9', 'Q9R0U0', 'Q6PHU5', 'Q6PB44', 'P22892', 'Q6ZPJ3', 'Q9JKK1', 'Q68FD5', 'A2A690', 'Q8BSS9', 'Q6PF93']	15	['O35071', 'Q9CWK8', 'O70493', 'Q80TL7', 'Q9CQW2', 'P33173', 'Q8C754', 'Q8BTM8', 'O70172', 'Q9R0U0', 'Q9CQD1', 'O70492', 'P40336', 'Q8C0E2']	14
GO:0031749	GO Function	100	D2 dopamine receptor binding (6)	not significant	not significant	7.17786	7.06982	0.0707825	0.605989	0.101192	-0.60872	['Clic6', 'Ppp1r9b', 'Grin2b', 'Ppp1r1b', 'Dnm1', 'Dnm2']	[]	0	[]	0
MMU-1489509	Reactome	66.6667	DAG and IP3 signaling (18)	not significant	not significant	7.19131	6.03975	0.0497624	-0.233182	-0.00226197	-0.409495	['Prkacb', 'Prkaca', 'Calm3', 'Adcy1', 'Pde1b', 'Prkar1b', 'Prkar2a', 'Prkar2b', 'Camk4', 'Prkca', 'Grk2', 'Prkce', 'Prkcg', 'Pde1a', 'Prkar1a', 'Camkk2', 'Adcy5', 'Adcy9']	['P12849', 'P05132', 'P12367']	3	['Q99MK8']	1
MMU-180024	Reactome	75	DARPP-32 events (12)	not significant	not significant	6.76446	7.51286	-0.0225027	-0.244706	0.0939476	-0.151139	['Prkacb', 'Prkaca', 'Ppp2r1a', 'Ppp2cb', 'Ppp2ca', 'Prkar1b', 'Cdk5', 'Prkar2a', 'Ppp1ca', 'Prkar2b', 'Ppp1r1b', 'Prkar1a']	['P12849', 'P05132', 'P12367']	3	[]	0
MMU-418885	Reactome	66.6667	DCC mediated attractive signaling (6)	not significant	not significant	8.47937	7.08859	0.203694	0.386072	0.0898021	0.283839	['Cdc42', 'Trio', 'Src', 'Fyn', 'Rac1', 'Ptk2']	['P60766']	1	['P60766']	1
MMU-168928	Reactome	44.1176	DDX58/IFIH1-mediated induction of interferon-alpha/beta (15)	not significant	not significant	10.1253	8.07417	0.288991	-0.00170062	0.222298	0.0369212	['Irf3', 'App', 'Ubb', 'Hsp90ab1', 'Nlrx1', 'Pin1', 'S100b', 'Hmgb1', 'Gm11808', 'Hsp90aa1', 'Rps27a', 'Mavs', 'Ubc', 'Tomm70a', 'Cyld']	['P50114']	1	['P0CG50', 'P0CG49', 'P62983', 'P50114', 'Q9QUR7']	5
GO:0044208	GO Process	100	De novo AMP biosynthetic process (8)	⬆synthesis	not significant	14.2216	11.3898	0.534044	0.311543	0.628617	-0.184394	['Adss', 'Pfas', 'Adssl1', 'Adsl', 'Gart', 'Atic', 'Paics', 'Ppat']	['P54822', 'Q64737', 'Q9DCL9']	3	[]	0
GO:0006189	GO Process	100	De novo IMP biosynthetic process (6)	⬆synthesis	not significant	14.2119	11.3848	0.534044	0.311543	0.628617	-0.184394	['Pfas', 'Adsl', 'Gart', 'Atic', 'Paics', 'Ppat']	['P54822', 'Q64737', 'Q9DCL9']	3	[]	0
GO:0051084	GO Process	57.8947	De novo post-translational protein folding (22)	⬇synthesis	⬇synthesis	16.2999	18.6028	-0.284069	-0.0527081	-0.371785	-0.126831	['Dnajb1', 'Hspa8', 'Ero1l', 'Sdf2l1', 'Hspa9', 'Tor1b', 'Tor1a', 'Hspa5', 'Cct2', 'Selenof', 'Hspa13', 'Ptges3', 'Dnajb4', 'Entpd5', 'Hspe1', 'Hspa1a', 'Dnajb12', 'St13', 'Hspa1b', 'Sh3glb1', 'Hsph1', 'Hspa2']	['Q61699', 'Q8BM72', 'Q9ER41', 'Q9ER39', 'Q9QYJ3', 'Q9D832']	6	['Q8BM72', 'Q99L47']	2
GO:0097294	GO Process	87.5	De novo XMP biosynthetic process (7)	not significant	not significant	9.90763	12.4575	0.339124	0.311543	0.618688	-0.184394	['Pfas', 'Adsl', 'Gart', 'Atic', 'Paics', 'Impdh2', 'Ppat']	['P54822', 'Q64737', 'Q9DCL9']	3	[]	0
MMU-73887	Reactome	25	Death Receptor Signaling (35)	⬇synthesis	⬇synthesis	15.7278	17.8917	-0.17339	-0.0297811	-0.331633	-0.234384	['Ncstn', 'Rhoa', 'Ubb', 'Rack1', 'Gna13', 'Arhgef2', 'Stub1', 'Bag4', 'Arhgef33', 'Arhgdia', 'Ngef', 'Smpd3', 'Madd', 'Ywhae', 'Tiam2', 'Gm11808', 'Trio', 'Abr', 'Rasgrf2', 'Rac1', 'Rtn4', 'Rps27a', 'Arhgef7', 'Arhgef9', 'Itsn1', 'Lingo1', 'Kalrn', 'Ubc', 'Arhgef12', 'Ube2d2a', 'Omg', 'Mag', 'Ube2d3', 'Cyld', 'Ube2l3']	['Q9Z0R4', 'P62259', 'Q63912', 'Q8BW86']	4	['Q99P72', 'P57716', 'P0CG50', 'P0CG49', 'P62983', 'Q9Z0R4', 'P68040']	7
MMU-5607761	Reactome	75.4386	Dectin-1 mediated noncanonical NF-kB signaling (43)	⬇degradation	⬇degradation	15.0544	14.4204	0.144746	-0.0468701	0.356985	-0.228596	['Ube2m', 'Psmb4', 'Psmd2', 'Psmb1', 'Psmd3', 'Psmd11', 'Psmb6', 'Ubb', 'Psmc5', 'Psmd12', 'Psma6', 'Psmc1', 'Psmd6', 'Psmc6', 'Psmb5', 'Psmd13', 'Psmd1', 'Psmb7', 'Psmd5', 'Psmd14', 'Psma7', 'Psmb2', 'Psmc2', 'Cul1', 'Psmc4', 'Psma1', 'Psma4', 'Psmd7', 'Psmd8', 'Psmc3', 'Psmd4', 'Uba3', 'Gm11808', 'Psma5', 'Psmd9', 'Psmb3', 'Rps27a', 'Psme2b', 'Skp1a', 'Ubc', 'Psma3', 'Psma2', 'Psme1']	['Q99JI4', 'Q8VDM4', 'Q8BG32', 'P62192', 'Q9WVJ2', 'O35593', 'P97371']	7	['P99026', 'Q8C878', 'Q9Z2U0', 'P62334', 'P0CG50', 'P0CG49', 'P62983']	7
MMU-4641257	Reactome	72.2222	Degradation of AXIN (39)	not significant	⬇degradation	11.1438	13.3211	0.0809698	-0.0351132	0.198314	-0.228596	['Psmb4', 'Psmd2', 'Psmb1', 'Psmd3', 'Psmd11', 'Psmb6', 'Ubb', 'Psmc5', 'Psmd12', 'Psma6', 'Psmc1', 'Psmd6', 'Psmc6', 'Psmb5', 'Psmd13', 'Psmd1', 'Psmb7', 'Psmd5', 'Psmd14', 'Psma7', 'Psmb2', 'Psmc2', 'Psmc4', 'Psma1', 'Psma4', 'Psmd7', 'Psmd8', 'Psmc3', 'Psmd4', 'Gm11808', 'Psma5', 'Psmd9', 'Psmb3', 'Rps27a', 'Psme2b', 'Ubc', 'Psma3', 'Psma2', 'Psme1']	['Q99JI4', 'Q8VDM4', 'Q8BG32', 'P62192', 'Q9WVJ2', 'O35593', 'P97371']	7	['P99026', 'Q9Z2U0', 'P62334', 'P0CG50', 'P0CG49', 'P62983']	6
MMU-195253	Reactome	66.6667	Degradation of beta-catenin by the destruction complex (52)	not significant	⬇degradation	10.217	14.7918	0.0611448	-0.104704	0.174833	-0.25617	['Psmb4', 'Ctnnb1', 'Psmd2', 'Ppp2r1a', 'Ppp2cb', 'Psmb1', 'Psmd3', 'Psmd11', 'Psmb6', 'Ubb', 'Ppp2ca', 'Psmc5', 'Psmd12', 'Psma6', 'Ppp2r5e', 'Psmc1', 'Psmd6', 'Psmc6', 'Psmb5', 'Ppp2r5b', 'Psmd13', 'Psmd1', 'Psmb7', 'Psmd5', 'Psmd14', 'Psma7', 'Psmb2', 'Psmc2', 'Cul1', 'Psmc4', 'Psma1', 'Psma4', 'Psmd7', 'Psmd8', 'Ppp2r5a', 'Psmc3', 'Psmd4', 'Ctbp1', 'Ppp2r5c', 'Gm11808', 'Psma5', 'Psmd9', 'Psm…	['Q99JI4', 'Q8VDM4', 'Q61151', 'Q8BG32', 'P62192', 'Q6PD28', 'Q9WVJ2', 'Q60996', 'O35593', 'P97371']	10	['P99026', 'Q9Z2U0', 'P62334', 'O88712', 'P0CG50', 'P0CG49', 'P62983']	7
MMU-4641258	Reactome	71.4286	Degradation of DVL (40)	not significant	⬇degradation	12.3049	13.9669	0.0936524	-0.0804175	0.203576	-0.282904	['Psmb4', 'Psmd2', 'Psmb1', 'Psmd3', 'Psmd11', 'Psmb6', 'Ubb', 'Psmc5', 'Psmd12', 'Psma6', 'Psmc1', 'Psmd6', 'Psmc6', 'Psmb5', 'Psmd13', 'Psmd1', 'Psmb7', 'Psmd5', 'Psmd14', 'Psma7', 'Psmb2', 'Psmc2', 'Psmc4', 'Psma1', 'Psma4', 'Psmd7', 'Psmd8', 'Psmc3', 'Psmd4', 'Gm11808', 'Psma5', 'Psmd9', 'Psmb3', 'Rps27a', 'Psme2b', 'Ubc', 'Psma3', 'Psma2', 'Cul3', 'Psme1']	['Q99JI4', 'Q8VDM4', 'Q8BG32', 'P62192', 'Q9JLV5', 'Q9WVJ2', 'O35593', 'P97371']	8	['P99026', 'Q9Z2U0', 'P62334', 'P0CG50', 'P0CG49', 'P62983']	6
[truncated: 2,171 more rows]
