# Supplementary material for: Quantitative and Kinetic Proteomics Reveal ApoE Isoform-dependent Proteostasis Adaptations in Mouse Brain
Source: PLoS Comput Biol. 2024 Dec 12;20(12):e1012407. doi: 10.1371/journal.pcbi.1012407 (PMC11671012; doi:10.1371/journal.pcbi.1012407)
Supplement: S5 Table — (XLSX) [file pcbi.1012407.s006.xlsx]

## Sheet: S5_Liver_Ontology_Analysis
term ID	#category	Ontology_coverage (%)	term description (Count)	E2-regulation	E4-regulation	E2vE3_Conc_log_FC	E2vE3_Rate_log_FC	E2vE3_-10*log10(BH)	E4vE3_Conc_log_FC	E4vE3_Rate_log_FC	E4vE3_-10*log10(BH)	matching proteins in your network (labels)	E2vE3_sig_proteins_in_ont	E2vE3_sig_proteins_count	E4vE3_sig_proteins_in_ont	E4vE3_sig_proteins_count
GO:0044594	GO Function	88.8889	17-beta-hydroxysteroid dehydrogenase (NAD+) activity (8)	not significant	not significant	-0.144628	0.291211	8.54104	-0.0366015	-0.0436951	6.76786	['Hsd17b4', 'Hsd17b10', 'Hsd17b12', 'Hsd17b11', 'Hsd17b2', 'H2-Ke6', 'Dhrs11', 'Hsd17b6']	['P51660', 'O08756']	2	['P51660']	1
GO:0051537	GO Function	46.4286	2 iron, 2 sulfur cluster binding (13)	not significant	not significant	-0.0799462	-0.47343	7.00889	-0.0935234	0.491805	8.47313	['Aox1', 'Sdhb', 'Glrx5', 'Xdh', 'Ndufs1', 'Cisd2', 'Fdx1', 'Cisd1', 'Uqcrfs1', 'Aox3', 'Fxn', 'Ndufv2', 'Fech']	['Q80Y14', 'O35943', 'G3X982']	3	['Q9CR68']	1
GO:0009394	GO Process	40.4255	2-deoxyribonucleotide metabolic process (19)	not significant	not significant	0.0333654	0.526678	6.82776	-0.0158918	-0.143521	6.42481	['Shmt1', 'Nt5c', 'Nme2', 'Dpys', 'Xdh', 'Nme3', 'Ak3', 'Uox', 'Cmpk1', 'Ak2', 'Dpyd', 'Pnp', 'Adk', 'Upb1', 'Samhd1', 'Gda', 'Urad', 'Urah', 'Nme1']	['Q9WTP7', 'Q9CRB3', 'Q9DBP5', 'Q01768']	4	['Q9CRB3', 'P55264', 'Q9WTP7']	3
mmu01210	KEGG	70	2-Oxocarboxylic acid metabolism (14)	not significant	not significant	-0.115875	0.344272	9.62347	-0.292525	0.321072	12.0118	['Cs', 'Aco2', 'Gpt', 'Acy1', 'Got1', 'Got2', 'Gpt2', 'Nags', 'Idh3g', 'Aadat', 'Idh1', 'Aco1', 'Idh2', 'Idh3a']	['Q9D6R2', 'Q99KI0', 'Q9CZU6', 'Q99JW2']	4	['P70404', 'Q9D6R2', 'P28271']	3
GO:0006103	GO Process	83.3333	2-oxoglutarate metabolic process (15)	not significant	not significant	-0.0170525	0.185469	6.31308	-0.261723	0.161856	11.4731	['Got1', 'Phyh', 'Got2', 'Gpt2', 'Idh3g', 'Dlst', 'Aadat', 'Ogdh', 'Idh1', 'Kyat3', 'Idh2', 'Mrps36', 'Dld', 'Adhfe1', 'Idh3a']	['O08749', 'Q9D6R2', 'Q9D2G2', 'Q60597', 'Q9CQX8', 'Q8R0N6']	6	['P70404', 'Q9D6R2']	2
GO:0003857	GO Function	85.7143	3-hydroxyacyl-CoA dehydrogenase activity (6)	⬇degradation	not significant	-0.306739	-0.1044	13.3122	-0.0409576	-0.0188893	7.19791	['Ehhadh', 'Hsd17b4', 'Hsd17b10', 'Hsd17b12', 'Hadh', 'Hadha']	['Q9DBM2', 'P51660', 'O08756']	3	['P51660', 'Q9DBM2']	2
GO:0051539	GO Function	33.3333	4 iron, 4 sulfur cluster binding (14)	⬆degradation	⬆degradation	-0.277944	0.249299	13.0221	-0.282634	0.286706	27.7056	['Sdhb', 'Ndufs2', 'Aco2', 'Ndufs1', 'Etfdh', 'Dpyd', 'Ndufv1', 'Nubpl', 'Abce1', 'Aco1', 'Ndufs7', 'Nfu1', 'Mocs1', 'Ndufs8']	['Q99KI0', 'Q91YT0']	2	['P28271']	1
GO:0008097	GO Function	53.8462	5S rRNA binding (7)	⬆degradation	⬆degradation	-0.292885	0.0428514	15.6373	-0.195501	0.577461	17.5772	['Rpl4', 'Eef2', 'Tst', 'Rpl7', 'Rpl3', 'Rpl5', 'Rpl11']	['P47962', 'P58252']	2	['P52196', 'P47962']	2
MMU-382556	Reactome	60.6061	ABC-family proteins mediated transport (60)	⬆synthesis	⬆synthesis	0.313029	0.122193	14.242	0.232805	0.14401	14.1262	['Abcd1', 'Abcc6', 'Abcb4', 'Psmb4', 'Psmd2', 'Psmb1', 'Psmd3', 'Psmd11', 'Psmb6', 'Pex3', 'Abca8b', 'Psmc5', 'Psmd12', 'Abcc3', 'Sel1l', 'Psma6', 'Psmc1', 'Psmd6', 'Psmc6', 'Psmb5', 'Derl1', 'Psmb8', 'Abcc2', 'Psmd13', 'Psmd1', 'Psmb7', 'Psmd5', 'Psmd14', 'Psma7', 'Abcd3', 'Vcp', 'Psmb2', 'Psmc2', 'Psmc4', 'Psma1', 'Abcb7', 'Erlin2', 'Apoa1', 'Psma4', 'Abca6', 'Abcf1', 'Psmd7', 'Psmd8', 'Eif2s3x…	['Q8BJY1', 'Q9Z2U1', 'Q9R1P0', 'O35226', 'Q61285', 'Q9R1P1', 'Q61102', 'Q9WVJ2', 'Q9CXJ4', 'P70195', 'Q9QUM9', 'O70435', 'Q9QXY9', 'Q9R1P3', 'O55234', 'Q8K440']	16	['Q9CXJ4', 'Q61285', 'P70195', 'O70435', 'P99026', 'Q8K440', 'Q9R1P0', 'P26516', 'Q8BJY1', 'Q9Z2G6']	10
GO:0006085	GO Process	80	acetyl-CoA biosynthetic process (12)	not significant	not significant	0.158606	-0.146538	8.23124	0.266917	0.258422	9.93856	['Pdhx', 'Pdhb', 'Mpc2', 'Acss2', 'Ppcs', 'Pdha1', 'Acat1', 'Dlat', 'Mlycd', 'Acly', 'Dld', 'Mpc1']	['O08749', 'P35486', 'Q8QZT1', 'Q9D051']	4	['Q8QZT1', 'Q9D051', 'P63030']	3
GO:0003985	GO Function	85.7143	acetyl-CoA C-acetyltransferase activity (6)	not significant	not significant	0.0189584	0.0279163	6.25361	0.173625	-0.00860889	8.05827	['Acat2', 'Acaa1b', 'Acat1', 'Acaa2', 'Acaa1a', 'Hadhb']	['Q8VCH0', 'Q8QZT1', 'Q99JY0']	3	['Q8QZT1', 'Q8VCH0', 'Q99JY0']	3
GO:0003988	GO Function	88.8889	acetyl-CoA C-acyltransferase activity (8)	not significant	not significant	-0.0339055	-0.0642524	6.51962	0.139383	-0.103607	8.25582	['Acat2', 'Acaa1b', 'Scp2', 'Acat1', 'Acaa2', 'Acaa1a', 'Hadhb', 'Hadha']	['Q8VCH0', 'Q8QZT1', 'Q99JY0']	3	['Q8QZT1', 'Q8VCH0', 'Q99JY0', 'P32020']	4
GO:0006084	GO Process	80	acetyl-CoA metabolic process (28)	not significant	not significant	0.378608	0.018611	9.57644	0.255019	-0.318296	10.5875	['Cs', 'Pdhx', 'Pipox', 'Acot12', 'Pdhb', 'Mpc2', 'Kynu', 'Acss2', 'Tdo2', 'Ppcs', 'Aass', 'Pdha1', 'Acat1', 'Dlat', 'Acaa2', 'Fasn', 'Dlst', 'Aadat', 'Hmgcs2', 'Mlycd', 'Acaca', 'Acacb', 'Acly', 'Nudt7', 'Dld', 'Mvk', 'Mpc1', 'Hmgcs1']	['O08749', 'P35486', 'Q5SWU9', 'Q9D2G2', 'P48776', 'Q9CZU6', 'Q8QZT1', 'Q9D051', 'E9Q4Z2']	9	['Q8QZT1', 'Q9D051', 'P63030', 'P54869']	4
GO:0016878	GO Function	53.3333	Acid-thiol ligase activity (16)	not significant	not significant	0.145928	-0.0934823	8.11994	0.170916	-0.128323	9.95311	['Acsf3', 'Acss2', 'Aacs', 'Slc27a5', 'Acsl1', 'Acsm1', 'Acsl5', 'Slc27a2', 'Acsm5', 'Suclg1', 'Slc27a4', 'Acsf2', 'Acsm3', 'Sucla2', 'Acss3', 'Suclg2']	['Q9Z2I9', 'Q8VCW8', 'Q4LDG0', 'P41216', 'Q91VE0']	5	['Q9Z2I9', 'Q91VE0', 'P41216', 'Q3UNX5', 'Q9Z2I8']	5
GO:0051015	GO Function	29.5154	Actin filament binding (67)	not significant	not significant	0.111387	-0.0190613	7.71862	0.10884	-0.0847345	8.594	['Actr2', 'Flii', 'Tpm4', 'Coro1c', 'Wdr1', 'Sptbn1', 'Coro1b', 'Capza2', 'Myh9', 'Myo1b', 'Myh4', 'Egfr', 'Dbnl', 'Sptb', 'Actn1', 'Adssl1', 'Vcl', 'Twf1', 'Eps8l2', 'Spta1', 'Gsn', 'Tln1', 'Arpc1a', 'Cyfip1', 'Cotl1', 'Myo6', 'Myo1d', 'Tln2', 'Lasp1', 'Fermt2', 'Myh14', 'Eef2', 'Ctnna1', 'Flnb', 'Ezr', 'Actn4', 'Iqgap2', 'Plec', 'Lima1', 'Arpc5', 'Cfl2', 'Arpc1b', 'Macf1', 'Cttn', 'Dstn', 'Arpc…	['Q7TPR4', 'Q9D898', 'P26040', 'Q99K51', 'P16546', 'P14824', 'P58252', 'Q9QXZ0']	8	['Q99K51', 'P16546', 'P57780', 'P14824', 'Q7TPR4', 'Q62261', 'Q9WUM3', 'Q8BTM8', 'Q9JM76', 'P26231', 'P15508', 'Q80X90', 'Q6URW6', 'Q9CQI6', 'Q61233']	15
GO:0032432	GO Component	28.4211	Actin filament bundle (27)	not significant	not significant	-0.0295935	0.193751	6.33837	-0.0028659	0.202911	6.03536	['Tpm4', 'Coro1b', 'Myh9', 'Actn1', 'Vcl', 'Bag3', 'Ilk', 'Lpp', 'Myl12b', 'Fermt2', 'Myh14', 'Flnb', 'Pdlim1', 'Actn4', 'Lima1', 'Sept9', 'Actb', 'Myh10', 'Pls3', 'Flna', 'Tpm3', 'Lcp1', 'Sept7', 'Pdlim5', 'Sept11', 'Cfl1', 'Myh11']	['Q7TPR4', 'P60710', 'Q99K51']	3	['Q99K51', 'P57780', 'Q7TPR4', 'Q9WUM3', 'Q8BTM8', 'P60710', 'Q80X90', 'Q6URW6', 'O70400', 'Q61233']	10
GO:0051693	GO Process	35.1351	Actin filament capping (13)	not significant	not significant	-0.0745473	0.00690175	7.27588	-0.0697538	0.391659	7.57299	['Rdx', 'Flii', 'Sptbn1', 'Capza2', 'Sptb', 'Twf1', 'Spta1', 'Gsn', 'Capzb', 'Tmod3', 'Capza1', 'Capg', 'Sptan1']	['P16546']	1	['P16546', 'P26043', 'Q62261', 'P15508']	4
GO:0030043	GO Process	100	Actin filament fragmentation (4)	not significant	not significant	0.0666464	-0.221107	6.5395	-0.299879	-0.466477	12.7087	['Wdr1', 'Cfl2', 'Dstn', 'Cfl1']	[]	0	[]	0
MMU-1169091	Reactome	60.9375	Activation of NF-kappaB in B cells (39)	⬆synthesis	⬆synthesis	0.41219	0.122633	18.2117	0.292871	0.137893	18.1152	['Psmb4', 'Psmd2', 'Psmb1', 'Psmd3', 'Psmd11', 'Psmb6', 'Psmc5', 'Psmd12', 'Psma6', 'Psmc1', 'Psmd6', 'Psmc6', 'Psmb5', 'Psmb8', 'Psmd13', 'Psmd1', 'Psmb7', 'Psmd5', 'Psmd14', 'Psma7', 'Psmb2', 'Psmc2', 'Cul1', 'Psmc4', 'Psma1', 'Psma4', 'Psmd7', 'Psmd8', 'Psmc3', 'Psmd4', 'Psma5', 'Psmb3', 'Psme2b', 'Skp1a', 'Ubc', 'Psma3', 'Psma2', 'Psmb9', 'Psme1']	['Q8BJY1', 'Q9Z2U1', 'Q9R1P0', 'O35226', 'Q9R1P1', 'Q9WVJ2', 'P70195', 'Q9QUM9', 'O70435', 'Q9R1P3', 'O55234', 'Q9WTX6']	12	['P70195', 'O70435', 'P99026', 'Q9R1P0', 'P26516', 'Q8BJY1']	6
GO:0042641	GO Component	28.7234	Actomyosin (27)	not significant	not significant	-0.0676792	-0.695456	6.75039	-0.104703	-0.819821	7.3154	['Tpm4', 'Coro1b', 'Myh9', 'Actn1', 'Vcl', 'Bag3', 'Ilk', 'Lpp', 'Myl12b', 'Cdc42bpb', 'Fermt2', 'Myh14', 'Flnb', 'Pdlim1', 'Actn4', 'Lima1', 'Sept9', 'Actb', 'Myh10', 'Pdcd6ip', 'Tpm3', 'Lcp1', 'Sept7', 'Myo18a', 'Pdlim5', 'Sept11', 'Myh11']	['Q9WU78', 'Q7TPR4', 'P60710']	3	['P57780', 'Q7TPR4', 'Q9WUM3', 'Q9WU78', 'P60710', 'Q80X90', 'Q6URW6', 'O70400', 'Q61233']	9
GO:0071616	GO Process	60.7143	acyl-CoA biosynthetic process (17)	not significant	not significant	0.536574	-0.171015	9.1202	0.402919	0.204507	10.8214	['Gcdh', 'Pdhx', 'Pdhb', 'Mpc2', 'Acss2', 'Ppcs', 'Pdha1', 'Acsl1', 'Acat1', 'Dlat', 'Acsl5', 'Mlycd', 'Acaca', 'Acacb', 'Acly', 'Dld', 'Mpc1']	['O08749', 'P35486', 'Q5SWU9', 'Q8QZT1', 'Q9D051', 'E9Q4Z2', 'P41216']	7	['Q8QZT1', 'Q9D051', 'P41216', 'Q60759', 'P63030']	5
GO:0003995	GO Function	91.6667	acyl-CoA dehydrogenase activity (11)	not significant	not significant	-0.0210994	0.0262135	7.03115	-0.0194049	-0.0647997	6.93553	['Gcdh', 'Acad9', 'Acadsb', 'Acadl', 'Ivd', 'Acad10', 'Acads', 'Acad11', 'Acad8', 'Acadm', 'Acadvl']	['Q80XL6', 'P45952']	2	['Q80XL6', 'Q60759', 'P50544', 'P51174']	4
GO:0047617	GO Function	54.8387	acyl-CoA hydrolase activity (17)	not significant	⬇synthesis	0.780268	-0.292389	12.5336	0.739952	-0.436815	14.0695	['Abcd1', 'Acot13', 'Acot2', 'Acot4', 'Acot3', 'Acot12', 'Abcd3', 'Ppt1', 'Ces1e', 'Acaa2', 'Baat', 'Them4', 'Abcd2', 'Acnat2', 'Acnat1', 'Acot1', 'Acot7']	['Q91V12', 'Q61285', 'O55137', 'Q9QYR9', 'Q91X34', 'Q9QYR7']	6	['Q9QYR9', 'Q61285', 'O55137', 'Q91V12', 'Q64176', 'Q8BWN8']	6
GO:0006637	GO Process	63.4409	acyl-CoA metabolic process (59)	not significant	⬇synthesis	0.344698	-0.13355	11.7838	0.250818	-0.300855	13.2651	['Abcd1', 'Gcdh', 'Cs', 'Pdhx', 'Acadsb', 'Pipox', 'Acot2', 'Acot4', 'Acot3', 'Acot12', 'Pdhb', 'Oxsm', 'Dgat1', 'Ehhadh', 'Hsd17b4', 'Keg1', 'Mpc2', 'Kynu', 'Acss2', 'Tdo2', 'Ppcs', 'Hmgcl', 'Aass', 'Pdha1', 'Acsl1', 'Ces1d', 'Acat1', 'Dlat', 'Acsm1', 'Acaa2', 'Baat', 'Glyat', 'Acsl5', 'Mcee', 'Fasn', 'Dlst', 'Acsm5', 'Suclg1', 'Aadat', 'Acnat2', 'Hmgcs2', 'Ogdh', 'Acnat1', 'Mlycd', 'Acaca', 'Ac…	['Q9Z2I9', 'Q9DBM2', 'P51660', 'Q91V12', 'O08749', 'P35486', 'O55137', 'Q5SWU9', 'Q8VCT4', 'Q9D2G2', 'P48776', 'Q9CZU6', 'Q8QZT1', 'Q9QYR9', 'Q91X34', 'Q60597', 'Q9D051', 'E9Q4Z2', 'Q91XE0', 'P41216', 'Q9QYR7']	21	['Q8QZT1', 'Q9QYR9', 'Q9Z2I9', 'O55137', 'Q8VCT4', 'P51660', 'Q9D051', 'P41216', 'Q3UNX5', 'Q91V12', 'Q9DBM2', 'Q8BWN8', 'Q9Z2I8', 'Q60759', 'P63030', 'P54869']	16
GO:0003997	GO Function	75	acyl-CoA oxidase activity (6)	not significant	not significant	-0.142007	-0.0591118	7.40768	0.120476	-0.0575465	7.80663	['Acaa1b', 'Acadl', 'Acaa1a', 'Acox1', 'Crat', 'Acox2']	['Q8VCH0']	1	['Q8VCH0', 'P47934', 'Q9QXD1', 'P51174']	4
GO:0046912	GO Function	83.3333	Acyltransferase activity, acyl groups converted into alkyl on transfer (5)	not significant	not significant	0.162419	0.142674	7.076	0.202402	0.0425206	7.24062	['Cs', 'Clybl', 'Hmgcs2', 'Acly', 'Hmgcs1']	['Q9CZU6']	1	['P54869']	1
GO:0043531	GO Function	61.5385	ADP binding (24)	not significant	not significant	-0.230682	0.198224	9.91683	-0.214786	0.421137	12.2033	['Chordc1', 'Abcd1', 'Hspa8', 'Myh9', 'Cyb5r3', 'Glud1', 'Tap2', 'Atp5b', 'Atp5a1', 'Coq8a', 'Vcp', 'Ruvbl1', 'Pkm', 'Gclc', 'Atp1a1', 'Lonp1', 'H1f4', 'Pgk1', 'Myh10', 'Gck', 'Tap1', 'Myo18a', 'Prkag1', 'Mat1a']	['P97494', 'Q60936', 'P60122']	3	['Q8VDN2', 'P63017', 'Q60936', 'P97494']	4
GO:0046031	GO Process	43.1034	ADP metabolic process (25)	not significant	not significant	-0.0475171	0.56052	6.733	-0.030602	-0.164133	6.43453	['Pgam1', 'Pfkl', 'Galk1', 'Ak3', 'Aldob', 'Ak2', 'Khk', 'Pkm', 'Pklr', 'Bpgm', 'Gpi1', 'Eno1b', 'Pgk1', 'Galt', 'Aldoa', 'Ogdh', 'Dhtkd1', 'Gale', 'Gck', 'Ak4', 'Gapdh', 'Enpp1', 'Tpi1', 'Adpgk', 'Tkfc']	['A2ATU0', 'Q9WTP7', 'P97328', 'Q9WUR9', 'Q9DBJ1', 'Q8VDL4', 'Q8VC30', 'P53657', 'Q60597']	9	['A2ATU0', 'Q9WUR9', 'Q9WTP7', 'Q9DBJ1', 'P97328']	5
GO:0019646	GO Process	61.5385	Aerobic electron transport chain (40)	⬇degradation	⬆degradation	-0.422849	-0.0478895	21.5777	-0.197119	0.586134	14.6736	['Cox5a', 'Ndufs3', 'Sdhb', 'Ndufs2', 'Uqcrb', 'Sdha', 'Ndufs6', 'Ndufb9', 'Cyc1', 'Ndufb8', 'Uqcrc1', 'Ndufs1', 'Ndufa10', 'Ndufc2', 'Uqcrc2', 'Coq9', 'Cox7a2', 'Gm11273', 'Ndufa7', 'Ndufv1', 'Uqcrfs1', 'Cox6a1', 'Uqcrq', 'Uqcr10', 'Ndufa8', 'Gm10053', 'Uqcrh', 'mt-Nd1', 'mt-Co1', 'mt-Nd4', 'mt-Nd5', 'Ndufb6', 'Ndufs7', 'Dld', 'Sdhc', 'Ndufv2', 'Cox6c', 'Cox7a2l', 'Cox4i1', 'Ndufs8']	['O08749', 'Q9DCJ5', 'Q8K2B3', 'Q91YT0']	4	['Q9CR68', 'Q9CQJ8', 'Q8K2B3', 'Q8K1Z0', 'P99028']	5
GO:0009060	GO Process	59.5238	Aerobic respiration (100)	⬆degradation	⬆degradation	-0.328488	0.00965053	22.0236	-0.220536	0.43061	20.9846	['Cox5a', 'Ndufa11', 'Ndufs3', 'Cs', 'Sdhb', 'Ndufs2', 'Ndufa2', 'Mdh2', 'Uqcrb', 'Sdha', 'Ndufs6', 'Pdhb', 'Ndufs4', 'Ndufb9', 'Adsl', 'Ndufa6', 'Aco2', 'Cyc1', 'Ndufb4', 'Atp5j', 'Atp5o', 'Ndufa5', 'Ndufb8', 'Atp5b', 'Atp5a1', 'Sirt3', 'Uqcrc1', 'Ndufs1', 'Ndufb3', 'Ndufa10', 'Fh1', 'Cat', 'Stoml2', 'Ndufc2', 'Ndufab1', 'Uqcrc2', 'Pdha1', 'Coq9', 'Dlat', 'Cox7a2', 'Ndufb7', 'Gm11273', 'Ndufa7',…	['A2ATU0', 'Q9Z2I9', 'O35943', 'O08749', 'P35486', 'Q9D6R2', 'P04939', 'Q9D2G2', 'Q99KI0', 'Q9CZU6', 'Q9DCJ5', 'Q60597', 'Q9D051', 'Q8K2B3', 'Q9CQX8', 'Q91YT0']	16	['A2ATU0', 'P70404', 'Q9Z2I9', 'Q9D6R2', 'P08249', 'Q9D051', 'Q9CR68', 'Q9CQJ8', 'Q9CQQ7', 'Q9CQC7', 'Q9Z2I8', 'Q8K2B3', 'Q8K1Z0', 'P28271', 'Q9CPP6', 'P99028']	16
WP1262	WikiPathways	100	Aflatoxin B1 metabolism (5)	not significant	not significant	-0.201788	-0.0333234	8.594	-0.242458	0.253578	8.89744	['Gstt1', 'Gstm1', 'Cyp1a2', 'Ephx1', 'Akr7a5']	['Q9D379', 'Q64471']	2	[]	0
MMU-9646399	Reactome	37.1429	Aggrephagy (13)	not significant	not significant	-0.138332	-0.1169	9.50356	-0.085937	0.180448	8.40118	['Tubb6', 'Dync1h1', 'Dynll2', 'Vim', 'Dync1li2', 'Tubb2a', 'Tubb4a', 'Tuba1b', 'Ube2n', 'Park7', 'Dync1i2', 'Ubc', 'Tuba4a']	['P68368', 'Q9D6F9', 'Q99LX0', 'Q9JHU4', 'P61089']	5	['Q9JHU4', 'P68368']	2
WP240	WikiPathways	73.3333	Alanine and aspartate metabolism (11)	not significant	not significant	-0.244265	-0.0568303	10.2315	-0.147529	-0.0152731	12.3908	['Adsl', 'Gpt', 'Got1', 'Agxt', 'Dars', 'Got2', 'Abat', 'Pcx', 'Ass1', 'Crat', 'Asl']	['P16460']	1	['P47934', 'P16460', 'P61922']	3
mmu00250	KEGG	48.6486	Alanine, aspartate and glutamate metabolism (18)	not significant	⬆degradation	-0.0988817	-0.0882155	9.45131	-0.138386	0.103276	14.4628	['Adss', 'Adssl1', 'Glud1', 'Adsl', 'Gpt', 'Nit2', 'Got1', 'Cps1', 'Agxt', 'Got2', 'Gpt2', 'Aldh5a1', 'Aldh4a1', 'Gls2', 'Abat', 'Glul', 'Ass1', 'Asl']	['P16460', 'Q8BWF0']	2	['P16460', 'P61922']	2
GO:0046165	GO Process	40	Alcohol biosynthetic process (44)	not significant	not significant	-0.10947	0.437684	7.8603	-0.157234	0.27723	11.3709	['Cyp51', 'Lbr', 'Qdpr', 'Cyb5r3', 'Pcbd1', 'Pcbd2', 'Dhfr', 'Tm7sf2', 'Got1', 'Cyp27a1', 'Hsd17b7', 'Pck1', 'Scp2', 'Cyp3a13', 'Ebp', 'Nsdhl', 'Asah1', 'Msmo1', 'Ces1d', 'Ces1e', 'Ces1f', 'Ces1c', 'Apoa4', 'Apoa1', 'Ces1g', 'Cyp3a11', 'Dhcr24', 'Lss', 'Ephx1', 'Spr', 'Pgp', 'Cyp3a25', 'Impa1', 'Dhcr7', 'Cyp3a41b', 'Hmgcs2', 'Akr1b3', 'Park7', 'Sphk2', 'Mvk', 'Gba', 'Idi1', 'Fdps', 'Hmgcs1']	['P58044', 'Q9D379', 'Q91WU0', 'Q9CRA4', 'Q99LX0', 'Q8VCT4', 'Q920E5', 'P70245', 'Q64459', 'Q8CHP8']	10	['Q8VCT4', 'Q91WU0', 'Q64176', 'O88455', 'P32020', 'Q64464', 'P54869']	7
GO:0046164	GO Process	41.8182	Alcohol catabolic process (23)	not significant	not significant	-0.168235	0.265036	9.60998	-0.125231	0.0851051	8.68011	['Adh1', 'Adh5', 'Adh4', 'Aldh1a7', 'Cyp27a1', 'Hao1', 'Cyp7a1', 'Aldh2', 'Hsd3b7', 'Aldh1b1', 'Akr1d1', 'Sult2a8', 'Impa1', 'Scarb1', 'Sult2a1', 'Sord', 'Gk', 'Sult1b1', 'Cyp39a1', 'Tpi1', 'Gpd2', 'Bpnt1', 'Tkfc']	['Q8VC30', 'Q9Z0S1', 'O35945']	3	['P28474', 'Q9EQC1', 'Q9QYY9', 'Q9WU19', 'Q64505']	5
GO:0008106	GO Function	40	Alcohol dehydrogenase (NADP+) activity (12)	not significant	not significant	-0.0397716	0.163815	7.04604	0.0609268	0.14376	6.73647	['Adh4', 'Dhrs7', 'Akr1c6', 'Akr1c13', 'Dhrs4', 'Akr1a1', 'Akr1d1', 'Cbr1', 'Akr7a5', 'Akr1e1', 'Akr1b3', 'Rdh11']	['Q99LB2', 'Q9JII6', 'Q8VC28']	3	['Q9QYY9']	1
GO:0006066	GO Process	34.0909	Alcohol metabolic process (120)	not significant	⬆degradation	-0.0992538	0.195681	9.58313	-0.149633	0.0335418	15.5045	['Cyp51', 'Pon1', 'Adh1', 'Lbr', 'Adh5', 'Cyp2d26', 'Shpk', 'Adh4', 'Qdpr', 'Cyb5r3', 'Pcbd1', 'Pctp', 'Fdxr', 'Galk1', 'Dhrs7', 'Akr1c6', 'Pcbd2', 'Dhfr', 'Dhrs4', 'Sqle', 'Aco2', 'Dgat1', 'Gpd1', 'Soat2', 'Aldh1a7', 'Tm7sf2', 'Rbp4', 'Got1', 'Cyp27a1', 'Pecr', 'Hsd17b7', 'Cat', 'Hao1', 'Pck1', 'Cyp7a1', 'Coq3', 'Scp2', 'Akr1a1', 'Aldh2', 'Cyp3a13', 'Ebp', 'Nsdhl', 'Mecp2', 'Erlin2', 'Asah1', 'M…	['O08601', 'P58044', 'Q9D379', 'Q91WU0', 'Q8VDJ3', 'Q8CIM7', 'Q9CRA4', 'Q8VC30', 'Q9D6R2', 'Q99LX0', 'Q8VCT4', 'Q920E5', 'Q99KI0', 'O88451', 'Q00724', 'P52430', 'P70245', 'Q99LB2', 'Q9D5J6', 'Q9Z0S1', 'Q8BK48', 'Q64459', 'Q9JII6', 'Q8CHP8', 'O35945', 'Q8BMS4']	26	['P70404', 'Q99MZ7', 'O08601', 'P28474', 'O88451', 'Q9D6R2', 'Q9EQC1', 'Q8VCT4', 'Q8CIM7', 'Q9QYY9', 'Q9WU19', 'Q91WU0', 'Q64176', 'O88455', 'Q8QZR3', 'Q64505', 'P32020', 'Q64464', 'P54869', 'Q8VDJ3']	20
GO:0046184	GO Process	54.5455	Aldehyde biosynthetic process (6)	not significant	⬆degradation	-0.101135	0.193048	7.83338	-0.290226	0.385318	16.7019	['Adh1', 'Pnpo', 'Tkt', 'Pdxk', 'Aldoa', 'Tpi1']	['P40142']	1	['P40142', 'Q91XF0']	2
GO:0046185	GO Process	68.75	Aldehyde catabolic process (11)	not significant	not significant	0.00286056	-0.0137982	6.08292	0.00589339	-0.128783	6.09489	['Adh5', 'Adh4', 'Agxt2', 'Agxt', 'Akr1a1', 'Aldh2', 'Hoga1', 'Park7', 'Hagh', 'Esd', 'Glo1']	['Q9R0P3', 'Q99LX0', 'Q9JII6', 'Q9CPU0']	4	['P28474', 'Q9QYY9', 'Q99KB8']	3
GO:0004029	GO Function	58.8235	Aldehyde dehydrogenase (NAD+) activity (10)	⬇degradation	⬆degradation	-0.293805	-0.137851	17.1748	-0.288326	0.0591032	17.5352	['Adh5', 'Aldh1a7', 'Aldh9a1', 'Aldh2', 'Aldh1b1', 'Aldh4a1', 'Aldh7a1', 'Aldh3a2', 'Aldh1l1', 'Aldh1a1']	['Q9JLJ2', 'Q9DBF1', 'O35945']	3	['P28474', 'Q8R0Y6']	2
GO:0004030	GO Function	63.1579	Aldehyde dehydrogenase [NAD(P)+] activity (12)	⬇degradation	not significant	-0.244483	-0.137851	13.7611	-0.162299	0.0591032	9.01326	['Adh5', 'Adh4', 'Aldh1a7', 'Aldh9a1', 'Aldh2', 'Aldh1b1', 'Aldh4a1', 'Aldh7a1', 'Aldh3a2', 'Aldh1l1', 'Rdh11', 'Aldh1a1']	['Q9JLJ2', 'Q9DBF1', 'O35945']	3	['P28474', 'Q9QYY9', 'Q8R0Y6']	3
GO:0016832	GO Function	64.2857	Aldehyde-lyase activity (9)	not significant	not significant	-0.278678	0.359426	11.4422	-0.162192	0.0859521	11.6958	['Shmt1', 'Hacl1', 'Cyp17a1', 'Shmt2', 'Aldob', 'Hoga1', 'Aldoa', 'Dera', 'Sgpl1']	['Q9QXE0', 'Q9CZN7']	2	['P27786', 'Q9CZN7', 'Q9QXE0']	3
GO:0019400	GO Process	48	Alditol metabolic process (12)	not significant	not significant	0.346409	0.436766	7.93749	-0.089879	0.385096	7.82891	['Shpk', 'Galk1', 'Got1', 'Pck1', 'Coq3', 'Pgp', 'Akr1b3', 'Sord', 'Gk', 'Tpi1', 'Gpd2', 'Tkfc']	['Q8VC30', 'Q9D5J6', 'Q8CHP8', 'Q8BMS4']	4	[]	0
GO:0004032	GO Function	44.4444	alditol:NADP+ 1-oxidoreductase activity (8)	not significant	not significant	-0.00399851	0.123523	6.0889	0.154547	0.266107	7.04978	['Adh4', 'Akr1c6', 'Akr1c13', 'Akr1a1', 'Akr1d1', 'Akr7a5', 'Akr1e1', 'Akr1b3']	['Q9JII6', 'Q8VC28']	2	['Q9QYY9']	1
GO:0009820	GO Process	58.3333	Alkaloid metabolic process (7)	not significant	⬇degradation	-0.371492	-0.717904	10.4058	-0.359171	-0.463089	14.032	['Cyp2d26', 'Nnmt', 'Cyp1a2', 'Cyp2d10', 'Cyp2d9', 'Cyp2d11', 'Ddc']	['Q8CIM7']	1	['Q8CIM7']	1
GO:0000255	GO Process	53.8462	Allantoin metabolic process (7)	not significant	not significant	0.0977055	-0.266201	7.01259	0.00474166	-0.447374	6.07098	['Nt5c', 'Xdh', 'Uox', 'Pnp', 'Gda', 'Urad', 'Urah']	['Q9CRB3']	1	['Q9CRB3']	1
GO:0047376	GO Function	75	All-trans-retinyl-palmitate hydrolase, all-trans-retinol forming activity (6)	not significant	not significant	-0.0206155	-0.284159	6.28794	0.0853569	-0.328188	7.10616	['Ces1d', 'Ces1e', 'Ces1f', 'Ces2a', 'Ces2e', 'Ces2c']	['Q91WU0', 'Q8VCT4', 'Q8BK48']	3	['Q8VCT4', 'Q91WU0', 'Q64176', 'Q8QZR3']	4
GO:1901607	GO Process	52.459	Alpha-amino acid biosynthetic process (32)	not significant	not significant	0.12078	-0.0718952	8.90316	0.0898442	-0.109789	8.81256	['Shmt1', 'Pah', 'Pcbd1', 'Adi1', 'Mthfd1', 'Pcbd2', 'Dhfr', 'Agxt2', 'Got1', 'Shmt2', 'Agxt', 'Sephs1', 'Hao1', 'Sdsl', 'Aass', 'Got2', 'Gls2', 'Nags', 'Otc', 'Mtap', 'Sephs2', 'Oat', 'Glul', 'Bhmt', 'Ass1', 'Ilvbl', 'Cth', 'Slc25a12', 'Mri1', 'Asl', 'Sds', 'Cbs']	['P16460', 'Q9CZN7', 'Q99JT9', 'O35490']	4	['Q9CZN7', 'O35490', 'Q9WU19', 'Q8VBT2', 'P16460']	5
GO:1901606	GO Process	71.9101	Alpha-amino acid catabolic process (64)	not significant	⬇degradation	-0.0344898	0.0731281	7.34328	-0.108339	-0.132855	13.0517	['Haao', 'Prodh', 'Gcat', 'Acadsb', 'Qdpr', 'Pipox', 'Shmt1', 'Arg1', 'Pah', 'Blmh', 'Auh', 'Mccc2', 'Glud1', 'Agxt2', 'Gpt', 'Csad', 'Gldc', 'Got1', 'Hsd17b10', 'Shmt2', 'Agxt', 'Scly', 'Kynu', 'Ivd', 'Mccc1', 'Tdo2', 'Ddah1', 'Hmgcl', 'Hpd', 'Sdsl', 'Aass', 'Hibadh', 'Fah', 'Got2', 'Gpt2', 'Acat1', 'Amt', 'Gcsh', 'Aldh8a1', 'Kmo', 'Aldh4a1', 'Hibch', 'Gls2', 'Gstz1', 'Acad8', 'Otc', 'Dlst', 'Ah…	['Q9EQ20', 'Q91W43', 'Q9CWS0', 'Q8CFA2', 'Q9DBE0', 'Q3ULD5', 'O08756', 'Q91WK5', 'Q9D2G2', 'P48776', 'Q8QZT1', 'Q9CZN7', 'Q99L13', 'Q99MR8', 'Q8R0N6']	15	['O88986', 'Q8QZT1', 'Q99MR8', 'Q9CZN7', 'Q8QZS1', 'Q9WVL0', 'Q8VBT2', 'Q9DBE0']	8
GO:1901605	GO Process	60	Alpha-amino acid metabolic process (114)	not significant	not significant	0.0733556	-0.0553447	9.71217	-0.0153249	-0.135295	6.78539	['Haao', 'Ftcd', 'Gnmt', 'Prodh', 'Gcdh', 'Gcat', 'Acadsb', 'Qdpr', 'Amdhd1', 'Adss', 'Pipox', 'Shmt1', 'Iyd', 'Arg1', 'Pah', 'Pcbd1', 'Gamt', 'Adi1', 'Blmh', 'Mthfd1', 'Adssl1', 'Auh', 'Pcbd2', 'Mccc2', 'Dhfr', 'Glud1', 'Agxt2', 'Gpt', 'Nit2', 'Gart', 'Csad', 'Keg1', 'Gldc', 'Got1', 'Hsd17b10', 'Shmt2', 'Cps1', 'Agxt', 'Scly', 'Sephs1', 'Kynu', 'Hao1', 'Ivd', 'Mccc1', 'Gmps', 'Tdo2', 'Gclm', 'Dd…	['Q9EQ20', 'Q91W43', 'Q9CWS0', 'P16332', 'P97494', 'Q8CFA2', 'Q9DBE0', 'Q3ULD5', 'P16460', 'O08756', 'Q91WK5', 'Q8BWF0', 'Q9D2G2', 'P48776', 'Q8QZT1', 'Q91X34', 'Q9CZN7', 'Q99JT9', 'Q99L13', 'O35490', 'Q91XE0', 'Q8BH86', 'A0JNU3', 'Q99MR8', 'Q8VC12', 'Q8R0N6']	26	['O88986', 'Q8QZT1', 'Q99MR8', 'P52196', 'A2AS89', 'Q9CZN7', 'O35490', 'Q8QZS1', 'O09172', 'Q9WU19', 'Q9WVL0', 'Q8VBT2', 'P16460', 'P97494', 'Q60759', 'Q9DBE0']	16
MMU-2046106	Reactome	69.2308	Alpha-linolenic acid (ALA) metabolism (9)	not significant	not significant	-0.0192373	-0.667974	6.48014	-0.0140769	-0.583453	6.22572	['Abcd1', 'Acaa1b', 'Fads1', 'Elovl2', 'Hsd17b4', 'Fads2', 'Scp2', 'Acsl1', 'Acox1']	['P51660', 'Q8VCH0', 'P41216', 'Q9JLJ4']	4	['Q8VCH0', 'P51660', 'P41216', 'P32020']	4
MMU-389599	Reactome	83.3333	Alpha-oxidation of phytanate (5)	not significant	not significant	-0.0190556	-0.0777275	6.14918	0.130426	-0.0455525	8.1487	['Hacl1', 'Pecr', 'Phyh', 'Slc27a2', 'Aldh3a2']	['Q9QXE0']	1	['Q99MZ7', 'Q9QXE0']	2
mmu05010	KEGG	36.9444	Alzheimer disease (133)	not significant	not significant	-0.146351	0.0232419	12.1546	-0.0539467	0.447312	9.15038	['Cox5a', 'Tubb6', 'Tubb5', 'Ndufa11', 'Ndufs3', 'Psmb4', 'Ctnnb1', 'Psmd2', 'Vdac3', 'Sdhb', 'Ndufs2', 'Ndufa2', 'Psmb1', 'Slc25a5', 'Psmd3', 'Psmd11', 'Psmb6', 'Calm3', 'Mcu', 'Psmc5', 'Psmd12', 'Psma6', 'Psmc1', 'Uqcrb', 'Sdha', 'Ndufs6', 'Psmd6', 'Ndufs4', 'Vdac2', 'Psmc6', 'Ppif', 'Psmb5', 'Ndufb9', 'Ndufa6', 'Cyc1', 'Ndufb4', 'Atp5j', 'Atp5o', 'Ndufa5', 'Kif5b', 'Gnaq', 'Ndufb8', 'Hsd17b10'…	['Q60931', 'Q9Z2U1', 'P68368', 'Q9R1P0', 'O35226', 'Q9R1P1', 'Q9D6F9', 'Q9WVJ2', 'O08756', 'Q99P72', 'P70195', 'Q9QUM9', 'Q9DCJ5', 'O70435', 'Q9R1P3', 'Q8K2B3', 'O55234', 'Q9Z329', 'Q02248', 'Q91YT0', 'Q3UMR5']	21	['P0DP28', 'P70195', 'Q9CR68', 'Q60931', 'Q9CQJ8', 'O70435', 'P99026', 'Q99P72', 'Q9CQQ7', 'Q9R1P0', 'P26516', 'Q9CQC7', 'Q8K2B3', 'P68368', 'Q9WV60', 'Q9CPP6', 'P99028']	17
GO:0043604	GO Process	38.1226	Amide biosynthetic process (199)	not significant	not significant	0.0732272	0.00165795	8.9434	0.0166877	0.273143	6.76436	['Mcts1', 'Rpl13', 'Ddx3x', 'Hars', 'Rps11', 'Gars', 'Farsa', 'Gcdh', 'Eif3g', 'Qars', 'Rplp1', 'Rps18', 'Cars', 'Pdhx', 'Cers2', 'Rpl19', 'Rars', 'Arg1', 'Egfr', 'Rack1', 'Drg1', 'Mrpl22', 'Abca8b', 'Mrps30', 'Pdhb', 'Tars', 'Eif3h', 'Eif3e', 'Rpl24', 'Mrps23', 'Vapa', 'Mrpl28', 'Etf1', 'Eif3a', 'Rps26', 'Cps1', 'Eif5b', 'Dars', 'Fh1', 'Mpc2', 'Iars2', 'Mrrf', 'Eif3m', 'Eif3j1', 'Acss2', 'Eif6',…	['P61358', 'Q6NZJ6', 'Q9JIK9', 'P10126', 'P57776', 'Q9DB27', 'P43006', 'P97494', 'Q8BWY3', 'Q14C51', 'Q8BK72', 'P62264', 'Q9ESW4', 'P47962', 'Q80ZS3', 'O08749', 'Q05D44', 'P35486', 'Q9DC71', 'Q5SWU9', 'P16460', 'P47911', 'Q9CXW2', 'P62281', 'Q8QZT1', 'P62852', 'P63073', 'Q9D051', 'P58252', 'Q9CQR2', 'E9Q4Z2', 'P60843', 'Q9D8N0', 'Q8K440', 'P47963', 'P41216', 'Q9CZM2', 'Q9ER88']	38	['P10126', 'P62852', 'P62908', 'Q8QZT1', 'Q9JHW4', 'Q9D0G0', 'P62264', 'P62855', 'Q9CZM2', 'P57776', 'P47911', 'P47962', 'Q8BWY3', 'Q9ESW4', 'P68040', 'Q8BP67', 'Q9D051', 'P41216', 'Q6ZWN5', 'P35979', 'O09172', 'P61358', 'Q9Z2A9', 'Q62448', 'Q9WV55', 'Q99KB8', 'P14206', 'P14869', 'Q8K440', 'Q9CR57', 'Q9WUA2', 'Q8BJW6', 'P62751', 'P62270', 'Q9D6S7', 'P16460', 'P62242', 'P97494', 'P60867', 'Q6ZWV3'…	44
GO:0016597	GO Function	42.029	Amino acid binding (29)	not significant	not significant	-0.00936569	0.0269779	6.2319	-0.0633648	-0.397945	8.88603	['Gnmt', 'Prodh', 'Shmt1', 'Rars', 'Pah', 'Glud1', 'Dpys', 'Gldc', 'Shmt2', 'Cps1', 'Agxt', 'Scly', 'Fmo3', 'Tdo2', 'Ddah1', 'Got2', 'Aars', 'Gclc', 'Yars2', 'Otc', 'Gchfr', 'Gss', 'Glul', 'Mat2a', 'Ass1', 'Thnsl2', 'Kars', 'Ddc', 'Mat1a']	['Q91W43', 'Q9CWS0', 'P97494', 'P16460', 'P48776', 'Q9CZN7', 'P99025']	7	['Q9CZN7', 'P16460', 'P97494']	3
WP662	WikiPathways	70.5263	Amino acid metabolism (67)	not significant	not significant	-0.119187	-0.00384448	12.7501	-0.0866231	-0.0496051	12.4942	['Ftcd', 'Prodh', 'Adh1', 'Cs', 'Adh5', 'Srm', 'Pdhx', 'Adh4', 'Rars', 'Mdh2', 'Arg1', 'Auh', 'Sdha', 'Glud1', 'Aco2', 'Ehhadh', 'Maoa', 'Got1', 'Cps1', 'Fh1', 'Pck1', 'Mccc1', 'Hadh', 'Tdo2', 'Gclm', 'Hmgcl', 'Hibadh', 'Fah', 'Pdha1', 'Gsr', 'Got2', 'Gpt2', 'Pkm', 'Gsta4', 'Acaa1a', 'Mpst', 'Hibch', 'Eprs', 'Otc', 'Dlst', 'Pcx', 'Aldh7a1', 'Suclg1', 'Acadm', 'Gss', 'Oat', 'Glul', 'Vars', 'Hmgcs2…	['Q9DBM2', 'P16332', 'O08749', 'P35486', 'P16460', 'Q9D2G2', 'Q99KI0', 'P48776', 'Q9CZU6', 'P45952', 'P47791', 'Q60597', 'Q8K2B3', 'Q99L13', 'O35490', 'Q99MR8', 'Q9DBF1']	17	['P28474', 'Q99MR8', 'P08249', 'O35490', 'Q8QZS1', 'O09172', 'Q9QYY9', 'Q9DBM2', 'Q9WUA2', 'Q8VBT2', 'P16460', 'Q8K2B3', 'P54869']	13
mmu00520	KEGG	38.7755	Amino sugar and nucleotide sugar metabolism (19)	not significant	not significant	0.112787	-0.0134422	7.26802	0.0129678	-0.731825	6.21338	['Cyb5r3', 'Galk1', 'Pmm2', 'Nans', 'Gne', 'Ugdh', 'Cmas', 'Gnpnat1', 'Gpi1', 'Pgm1', 'Gnpda1', 'Pgm3', 'Galt', 'Gale', 'Ugp2', 'Gck', 'Gmppb', 'Gmppa', 'Tsta3']	['Q9D0F9']	1	['Q91WG8', 'Q9D0F9', 'Q9JK38']	3
GO:0006578	GO Process	83.3333	Amino-acid betaine biosynthetic process (5)	not significant	not significant	0.132153	-0.155977	6.96107	0.0975191	-0.0593041	7.12131	['Aldh9a1', 'Bbox1', 'Aldh7a1', 'Chdh', 'Acadm']	['Q9JLJ2', 'P45952', 'Q924Y0', 'Q9DBF1']	4	[]	0
GO:0006577	GO Process	68.4211	Amino-acid betaine metabolic process (13)	not significant	not significant	-0.209197	-0.221763	9.60325	-0.055782	-0.160695	7.37134	['Crot', 'Por', 'Cpt1a', 'Acadl', 'Aldh9a1', 'Cpt2', 'Dmgdh', 'Bbox1', 'Aldh7a1', 'Chdh', 'Acadm', 'Bhmt', 'Crat']	['Q9DC50', 'Q9JLJ2', 'P45952', 'Q924Y0', 'O35490', 'Q9DBF1']	6	['P47934', 'O35490', 'P51174']	3
GO:0004177	GO Function	50	Aminopeptidase activity (18)	not significant	not significant	0.257085	1.35148	10.1013	0.139268	0.361971	8.70737	['Npepps', 'Lta4h', 'Blmh', 'Dpp3', 'Dpp7', 'Enpep', 'Ctsh', 'Lap3', 'Npepl1', 'Dpp4', 'Metap2', 'Pepd', 'Rnpep', 'Tpp2', 'Anpep', 'Xpnpep3', 'Erap1', 'Dnpep']	['O08663', 'Q64514', 'P28843', 'Q6NSR8', 'Q9EQH2']	5	['P28843', 'P16406', 'B7ZMP1', 'P97449']	4
GO:0046033	GO Process	56.6667	AMP metabolic process (17)	not significant	not significant	0.117032	1.21228	7.87834	0.0324542	-0.0261618	6.55613	['Aprt', 'Adss', 'Adssl1', 'Adsl', 'Gart', 'Xdh', 'Ak3', 'Hprt', 'Atic', 'Uox', 'Ak2', 'Paics', 'Pnp', 'Adk', 'Urad', 'Urah', 'Ak4']	['Q9WTP7', 'Q9CRB3', 'Q9WUR9']	3	['Q9CRB3', 'P55264', 'Q9WUR9', 'Q9WTP7']	4
mmu05014	KEGG	41.4365	Amyotrophic lateral sclerosis (150)	not significant	not significant	-0.110322	0.0413757	10.0863	-0.0438437	0.434129	8.00211	['Cox5a', 'Tubb6', 'Tubb5', 'Ndufa11', 'Rab8a', 'Ranbp2', 'Ndufs3', 'Psmb4', 'Psmd2', 'Sdhb', 'Nxf1', 'Ndufs2', 'Ndufa2', 'Psmb1', 'Psmd3', 'Psmd11', 'Psmb6', 'Pfn1', 'Mcu', 'Psmc5', 'Psmd12', 'Nup85', 'Psma6', 'Psmc1', 'Uqcrb', 'Sdha', 'Ndufs6', 'Psmd6', 'Ndufs4', 'Psmc6', 'Anxa11', 'Psmb5', 'Ndufb9', 'Derl1', 'Ndufa6', 'Cyc1', 'Ndufb4', 'Atp5j', 'Atp5o', 'Sod1', 'Ndufa5', 'Kif5b', 'Alyref', 'Nd…	['O88569', 'Q9Z2U1', 'P68368', 'P43006', 'Q9R1P0', 'O08788', 'O55242', 'O35226', 'P49312', 'P60710', 'Q9R1P1', 'Q9D6F9', 'Q9WVJ2', 'P70195', 'Q9QUM9', 'P11352', 'Q9DCJ5', 'O70435', 'Q9R1P3', 'P56959', 'Q8K2B3', 'O55234', 'Q91YT0', 'Q3UMR5']	24	['P60710', 'Q99KJ8', 'P70195', 'Q9CR68', 'Q9CQJ8', 'O88569', 'Q921F2', 'O70435', 'O08788', 'P99026', 'Q9QY76', 'Q9CQQ7', 'Q9R1P0', 'P26516', 'Q9CQC7', 'Q9ERU9', 'Q9QYA2', 'Q8K2B3', 'P68368', 'Q9CPP6', 'P99028']	21
GO:0008209	GO Process	41.6667	Androgen metabolic process (10)	⬆degradation	⬇degradation	-0.370895	0.0254255	13.2495	-0.230293	-0.113907	13.1877	['Hsd17b4', 'Hsd17b10', 'Hsd17b7', 'Hsd17b11', 'Hsd17b2', 'H2-Ke6', 'Akr1d1', 'Scarb1', 'Hsd3b3', 'Sgpl1']	['P51660', 'P26150', 'O08756']	3	['P51660']	1
mmu01523	KEGG	26.6667	Antifolate resistance (8)	not significant	not significant	0.170318	0.484362	7.78446	0.328895	0.574786	10.4628	['Shmt1', 'Abcc3', 'Dhfr', 'Gart', 'Abcc2', 'Shmt2', 'Atic', 'Abcg2']	['Q9CZN7']	1	['Q9CZN7']	1
MMU-983170	Reactome	41.4634	Antigen Presentation: Folding, assembly and peptide loading of class I MHC (17)	not significant	not significant	-0.279971	-0.0924344	10.6555	-0.1521	0.310838	9.78867	['Bcap31', 'Calr', 'Sar1b', 'Sec23a', 'Tapbp', 'H2-K1', 'Tap2', 'Hspa5', 'Pdia3', 'Sec13', 'Sec31a', 'B2m', 'Sec24a', 'Tap1', 'Erap1', 'H2-Q10', 'Canx']	['P27773', 'P14211', 'Q9EQH2']	3	['P27773']	1
mmu04612	KEGG	26.6667	Antigen processing and presentation (20)	not significant	not significant	-0.237529	0.256846	10.5289	-0.13195	0.444134	9.7329	['Calr', 'Ctsb', 'Hspa8', 'Hspa4', 'Lgmn', 'Hsp90ab1', 'Tapbp', 'H2-K1', 'Tap2', 'Hspa5', 'Pdia3', 'Hsp90aa1', 'B2m', 'Psme2b', 'Tap1', 'Hspa1b', 'H2-Q10', 'H2-D1', 'Psme1', 'Canx']	['P27773', 'P11499', 'P14211']	3	['P63017', 'P27773', 'P11499']	3
MMU-1236975	Reactome	53.8462	Antigen processing-Cross presentation (49)	not significant	⬆synthesis	0.244317	0.132665	12.7363	0.217876	0.227193	14.783	['Calr', 'Psmb4', 'Psmd2', 'Psmb1', 'Psmd3', 'Psmd11', 'Psmb6', 'Psmc5', 'Psmd12', 'Psma6', 'Psmc1', 'Psmd6', 'Psmc6', 'Psmb5', 'Tapbp', 'H2-K1', 'Psmb8', 'Tap2', 'Psmd13', 'Psmd1', 'Mrc1', 'Psmb7', 'Psmd5', 'Psmd14', 'Pdia3', 'Psma7', 'Sec22b', 'Psmb2', 'Psmc2', 'Psmc4', 'Psma1', 'Stx4a', 'Psma4', 'Psmd7', 'Psmd8', 'Psmc3', 'Psmd4', 'Psma5', 'Psmb3', 'B2m', 'Psme2b', 'Snap23', 'Psma3', 'Tap1', '…	['Q8BJY1', 'Q9Z2U1', 'Q9R1P0', 'O35226', 'Q9R1P1', 'Q9WVJ2', 'P70195', 'Q9QUM9', 'P27773', 'O70435', 'Q9R1P3', 'O55234', 'P14211']	13	['P70195', 'P27773', 'O70435', 'P99026', 'Q9R1P0', 'P26516', 'Q8BJY1']	7
GO:0016209	GO Function	44.0476	Antioxidant activity (37)	not significant	not significant	-0.106382	0.13462	8.36564	-0.00225138	-0.0311819	6.06205	['Gstt1', 'Gstt3', 'Gstm7', 'Sod2', 'Glrx', 'Sod1', 'Hbb-bs', 'Prdx5', 'Prdx3', 'Gsto1', 'Prdx4', 'Mgst3', 'Cat', 'Gstk1', 'Gsr', 'Apoa4', 'Gsta4', 'Ptgs1', 'Fabp1', 'Prdx6', 'Gpx1', 'Hba-a2', 'Gpx4', 'Gsta1', 'Selenos', 'Park7', 'Selenot', 'Prdx2', 'Prxl2a', 'S100a9', 'Mgst1', 'Prdx1', 'Gstp1', 'Txnrd2', 'Gstt2', 'Txnrd1', 'Txnl1']	['P35700', 'O08807', 'P20108', 'Q9CPU4', 'Q9QUH0', 'Q99LX0', 'Q64471', 'P62342', 'P11352', 'P47791', 'Q9JLT4']	11	['P35700', 'O08807', 'Q61171', 'P09671', 'Q99L20', 'Q9CPU4', 'P20108', 'Q9JLT4']	8
MMU-1169410	Reactome	37.5	Antiviral mechanism by IFN-stimulated genes (12)	not significant	not significant	0.500315	-0.595193	9.41254	0.378006	0.347465	8.3505	['Eif4a3', 'Eif4e', 'Nedd4', 'Flnb', 'Ppm1b', 'Abce1', 'Ube2n', 'Eif4a2', 'Eif4g1', 'Eif4g2', 'Eif4a1', 'Stat1']	['Q6NZJ6', 'Q91VC3', 'P63073', 'P60843', 'P61089']	5	['P36993', 'Q62448', 'Q80X90']	3
MMU-174154	Reactome	55.2239	APC/C:Cdc20 mediated degradation of Securin (37)	⬆synthesis	⬆synthesis	0.399081	0.122633	16.7714	0.279764	0.137893	17.0237	['Psmb4', 'Psmd2', 'Psmb1', 'Psmd3', 'Psmd11', 'Psmb6', 'Psmc5', 'Psmd12', 'Psma6', 'Psmc1', 'Psmd6', 'Psmc6', 'Psmb5', 'Psmb8', 'Psmd13', 'Psmd1', 'Psmb7', 'Psmd5', 'Psmd14', 'Psma7', 'Psmb2', 'Psmc2', 'Psmc4', 'Psma1', 'Psma4', 'Psmd7', 'Psmd8', 'Psmc3', 'Psmd4', 'Psma5', 'Psmb3', 'Psme2b', 'Ubc', 'Psma3', 'Psma2', 'Psmb9', 'Psme1']	['Q8BJY1', 'Q9Z2U1', 'Q9R1P0', 'O35226', 'Q9R1P1', 'Q9WVJ2', 'P70195', 'Q9QUM9', 'O70435', 'Q9R1P3', 'O55234']	11	['P70195', 'O70435', 'P99026', 'Q9R1P0', 'P26516', 'Q8BJY1']	6
MMU-174178	Reactome	50.6849	APC/C:Cdh1 mediated degradation of Cdc20 and other APC/C:Cdh1 targeted proteins in late mitosis/early G1 (37)	⬆synthesis	⬆synthesis	0.399081	0.122633	16.8777	0.279764	0.137893	17.0986	['Psmb4', 'Psmd2', 'Psmb1', 'Psmd3', 'Psmd11', 'Psmb6', 'Psmc5', 'Psmd12', 'Psma6', 'Psmc1', 'Psmd6', 'Psmc6', 'Psmb5', 'Psmb8', 'Psmd13', 'Psmd1', 'Psmb7', 'Psmd5', 'Psmd14', 'Psma7', 'Psmb2', 'Psmc2', 'Psmc4', 'Psma1', 'Psma4', 'Psmd7', 'Psmd8', 'Psmc3', 'Psmd4', 'Psma5', 'Psmb3', 'Psme2b', 'Ubc', 'Psma3', 'Psma2', 'Psmb9', 'Psme1']	['Q8BJY1', 'Q9Z2U1', 'Q9R1P0', 'O35226', 'Q9R1P1', 'Q9WVJ2', 'P70195', 'Q9QUM9', 'O70435', 'Q9R1P3', 'O55234']	11	['P70195', 'O70435', 'P99026', 'Q9R1P0', 'P26516', 'Q8BJY1']	6
MMU-174143	Reactome	45.3488	APC/C-mediated degradation of cell cycle proteins (39)	⬆synthesis	⬆synthesis	0.41219	0.122633	17.9743	0.292871	0.137893	17.9283	['Psmb4', 'Psmd2', 'Psmb1', 'Psmd3', 'Psmd11', 'Psmb6', 'Psmc5', 'Psmd12', 'Psma6', 'Psmc1', 'Psmd6', 'Psmc6', 'Psmb5', 'Psmb8', 'Psmd13', 'Psmd1', 'Psmb7', 'Psmd5', 'Psmd14', 'Psma7', 'Psmb2', 'Psmc2', 'Cul1', 'Psmc4', 'Psma1', 'Psma4', 'Psmd7', 'Psmd8', 'Psmc3', 'Psmd4', 'Psma5', 'Psmb3', 'Psme2b', 'Skp1a', 'Ubc', 'Psma3', 'Psma2', 'Psmb9', 'Psme1']	['Q8BJY1', 'Q9Z2U1', 'Q9R1P0', 'O35226', 'Q9R1P1', 'Q9WVJ2', 'P70195', 'Q9QUM9', 'O70435', 'Q9R1P3', 'O55234', 'Q9WTX6']	12	['P70195', 'O70435', 'P99026', 'Q9R1P0', 'P26516', 'Q8BJY1']	6
MMU-109581	Reactome	32.6733	Apoptosis (33)	not significant	not significant	-0.00611176	0.105543	6.12799	0.171336	0.0381782	10.0713	['Cdh1', 'Kpnb1', 'Bcap31', 'Ctnnb1', 'Ywhab', 'Ywhah', 'Dynll2', 'Nmt1', 'Ywhaz', 'Lmnb1', 'Vim', 'Gsn', 'Lmna', 'Opa1', 'H1f3', 'Ywhag', 'Dsg2', 'H1f4', 'H1f1', 'Hmgb2', 'Ywhae', 'Gm10053', 'Plec', 'Stk24', 'H1f5', 'Hmgb1', 'Tjp1', 'Gas2', 'Dsp', 'Sptan1', 'Ywhaq', 'H1f0', 'Dnm1l']	['P30681', 'P16546', 'Q02248']	3	['P16546', 'P68254']	2
GO:0008637	GO Process	32.8358	Apoptotic mitochondrial changes (22)	not significant	not significant	-0.0161548	-0.162039	6.27543	-0.107605	0.270527	9.39969	['Sod2', 'Ppp2cb', 'Fis1', 'Vdac2', 'Ppif', 'Atg3', 'Ndufs1', 'Hspd1', 'Gclm', 'Slc25a4', 'Vps35', 'Ccar2', 'Acaa2', 'Aifm1', 'Pnp', 'Rhot2', 'Rhot1', 'Them4', 'Timm50', 'Dap3', 'Mtch2', 'Dnm1l']	['Q9ER88']	1	['O09172', 'P09671', 'Q9EQH3']	3
GO:0008392	GO Function	39.5833	Arachidonic acid epoxygenase activity (19)	⬇degradation	⬇degradation	-0.590784	-0.377883	21.4731	-0.288903	-1.03494	20.1468	['Cyp2f2', 'Cyp2c29', 'Cyp2a5', 'Cyp2c23', 'Cyp2e1', 'Cyp2j5', 'Cyp4a14', 'Cyp2c37', 'Cyp2c54', 'Cyp4f14', 'Cyp2c70', 'Cyp4a10', 'Cyp2b10', 'Cyp2a12', 'Cyp2c50', 'Cyp4a12a', 'Cyp4a12b', 'Cyp2a4', 'Cyp2c40']	['Q91X77', 'Q64458', 'Q6XVG2', 'E9Q5K4', 'P56654']	5	['P33267', 'Q91W64']	2
GO:0019369	GO Process	40.5063	Arachidonic acid metabolic process (32)	⬆degradation	⬇degradation	-0.480797	0.00222839	23.9035	-0.306632	-0.69731	20.4628	['Cyp2f2', 'Cyp2c29', 'Cyp2a5', 'Cyp2d26', 'Fads1', 'Cyp2c23', 'Cyp2e1', 'Cyp2j5', 'Cyp4a14', 'Cyp1a2', 'Pnpla8', 'Cyp2c37', 'Ephx1', 'Cyp2c54', 'Cyp4f14', 'Ptgs1', 'Cyp2c70', 'Cyp4a10', 'Cyp2b10', 'Cyp2d10', 'Cyp2a12', 'Cyp2c50', 'Gpx1', 'Cyp4a12a', 'Cyp2d9', 'Sco1', 'Cyp4a12b', 'Gpx4', 'Cyp2a4', 'Mgll', 'Cyp2d11', 'Cyp2c40']	['Q91X77', 'Q64458', 'Q9D379', 'Q6XVG2', 'Q8CIM7', 'E9Q5K4', 'P11352', 'P56654']	8	['P33267', 'Q91W64', 'Q8CIM7']	3
MMU-2142753	Reactome	35.8491	Arachidonic acid metabolism (19)	not significant	not significant	-0.341352	0.130672	12.4551	-0.227581	-0.268015	11.5146	['Pon1', 'Lta4h', 'Akr1c6', 'Ptges2', 'Pon3', 'Cyp1a2', 'Faah', 'Cbr1', 'Cyp4f14', 'Cyp8b1', 'Ptgs1', 'Cyp4a10', 'Pon2', 'Ephx2', 'Ggt5', 'Gpx1', 'Cyp4a12b', 'Gpx4', 'Cyp4b1']	['O08914', 'P11352', 'P52430']	3	['Q9Z2A9', 'O08914']	2
mmu00590	KEGG	26.4368	Arachidonic acid metabolism (23)	⬇degradation	not significant	-0.439418	-0.0958485	15.0574	-0.174215	-0.614246	9.52332	['Cyp2c29', 'Pla2g12b', 'Lta4h', 'Cyp2c23', 'Cyp2e1', 'Ptges2', 'Cyp2j5', 'Cyp4a14', 'Cyp2c37', 'Cyp2c54', 'Cbr1', 'Cyp4f14', 'Ptgs1', 'Cyp2c70', 'Cyp4a10', 'Ephx2', 'Ggt5', 'Cyp2b10', 'Cyp2c50', 'Gpx1', 'Cyp4a12a', 'Cyp4a12b', 'Cyp2c40']	['Q91X77', 'Q64458', 'Q6XVG2', 'E9Q5K4', 'P11352', 'P56654']	6	['Q91W64', 'Q99P27', 'Q9Z2A9']	3
mmu00330	KEGG	40.3846	Arginine and proline metabolism (21)	not significant	⬆degradation	-0.34394	-0.0245579	12.1789	-0.20107	0.178372	14.6521	['Ckb', 'Prodh', 'Srm', 'L3hypdh', 'Arg1', 'Maoa', 'Got1', 'Aldh9a1', 'Aldh2', 'Got2', 'Lap3', 'Maob', 'Agmat', 'Aldh1b1', 'Aldh4a1', 'Prodh2', 'Aldh7a1', 'Aldh3a2', 'Hoga1', 'Oat', 'Cndp2']	['Q9JLJ2', 'Q9DBF1']	2	['A2AS89']	1
mmu00220	KEGG	70	Arginine biosynthesis (14)	not significant	not significant	-0.0920734	-0.0154663	8.80136	-0.100621	0.0715977	11.271	['Arg1', 'Glud1', 'Gpt', 'Acy1', 'Got1', 'Cps1', 'Got2', 'Gpt2', 'Gls2', 'Nags', 'Otc', 'Glul', 'Ass1', 'Asl']	['P16460', 'Q99JW2']	2	['P16460']	1
GO:0006526	GO Process	100	Arginine biosynthetic process (4)	not significant	not significant	0.0822386	-0.245751	7.20178	0.0685405	0.0394928	7.67959	['Nags', 'Otc', 'Ass1', 'Asl']	['P16460']	1	['P16460']	1
GO:0006525	GO Process	60	Arginine metabolic process (9)	not significant	not significant	-0.0608115	-0.0132448	6.86697	-0.0707077	0.0400984	7.97892	['Arg1', 'Ddah1', 'Fah', 'Agmat', 'Nags', 'Otc', 'Oat', 'Ass1', 'Asl']	['Q9CWS0', 'P16460']	2	['A2AS89', 'P16460']	2
GO:0070330	GO Function	57.8947	Aromatase activity (22)	⬇degradation	⬇degradation	-0.616608	-0.467054	25.9447	-0.359993	-0.732065	24.6953	['Cyp2c29', 'Cyp2a5', 'Cyp2d26', 'Cyp2e1', 'Cyp2j5', 'Cyp3a13', 'Cyp1a2', 'Cyp3a11', 'Cyp2c37', 'Cyp2c54', 'Cyp3a25', 'Cyp2b10', 'Cyp2d10', 'Cyp2a12', 'Cyp3a41b', 'Cyp2c50', 'Cyp4a12a', 'Cyp2d9', 'Cyp4a12b', 'Cyp2a4', 'Cyp4b1', 'Cyp2d11']	['Q91X77', 'Q64458', 'Q6XVG2', 'Q8CIM7', 'Q64459', 'P56654']	6	['Q8CIM7', 'Q64464']	2
GO:0009074	GO Process	68.75	Aromatic amino acid family catabolic process (11)	not significant	⬇degradation	-0.179655	0.111453	9.00739	-0.357131	-0.597556	21.1734	['Haao', 'Qdpr', 'Pah', 'Kynu', 'Tdo2', 'Hpd', 'Fah', 'Kmo', 'Gstz1', 'Ido2', 'Hgd']	['P48776']	1	['Q9WVL0']	1
GO:0009072	GO Process	54.8387	Aromatic amino acid family metabolic process (17)	not significant	⬇degradation	-0.0346738	0.0691266	6.51632	-0.222556	-0.466806	13.6402	['Haao', 'Gcdh', 'Qdpr', 'Iyd', 'Pah', 'Pcbd1', 'Pcbd2', 'Kynu', 'Tdo2', 'Hpd', 'Fah', 'Kmo', 'Ttc36', 'Spr', 'Gstz1', 'Ido2', 'Hgd']	['P48776']	1	['Q9WVL0', 'Q60759']	2
mmu00053	KEGG	51.8519	Ascorbate and aldarate metabolism (14)	⬇degradation	⬆degradation	-0.458941	-0.289679	19.6438	-0.291742	0.292746	24.4834	['Rgn', 'Aldh9a1', 'Ugdh', 'Ugt2a3', 'Aldh2', 'Ugt1a2', 'Aldh1b1', 'Gulo', 'Aldh7a1', 'Ugt2b5', 'Ugt1a1', 'Ugt1a9', 'Aldh3a2', 'Ugt1a6a']	['Q9JLJ2', 'Q9DBF1']	2	['Q62452', 'Q64374']	2
MMU-446203	Reactome	31.8182	Asparagine N-linked glycosylation (84)	not significant	not significant	0.113136	-0.19972	8.61001	0.092921	-0.161918	9.55644	['Tubb6', 'Ykt6', 'Man1a', 'Calr', 'Napa', 'Sptbn1', 'Capza2', 'Ctsz', 'Dync1h1', 'Mpdu1', 'Sar1b', 'Arf5', 'Dynll2', 'Gosr2', 'Scfd1', 'Sec23a', 'Sptb', 'Psmc1', 'Lman2', 'Arf4', 'Derl1', 'Pmm2', 'Napg', 'Rab1b', 'Dctn2', 'Fuom', 'Spta1', 'Dolpp1', 'Pdia3', 'Sec22b', 'Nans', 'Rad23b', 'Vcp', 'Gne', 'Capzb', 'Uso1', 'Cmas', 'Sec13', 'Ctsc', 'Copb1', 'Arcn1', 'Copb2', 'Sec23ip', 'Alg5', 'Tmed10', …	['Q8BRF7', 'P61924', 'Q8CIE6', 'P68368', 'Q9JIF7', 'O08788', 'Q9D6F9', 'Q9QZE5', 'Q9JHU4', 'P46460', 'P16546', 'O89079', 'P27773', 'Q9JMF7', 'Q5XJY5', 'P14211', 'Q9R0Q3']	17	['P16546', 'Q62261', 'Q9JMF7', 'Q91WG8', 'Q9JHU4', 'Q8BRF7', 'Q99KJ8', 'O89079', 'P27773', 'Q9R0Q3', 'O55029', 'Q99KF1', 'Q8CIE6', 'O08788', 'P15508', 'Q9DBH5', 'Q9DBE8', 'Q9Z1Z0', 'Q91ZV0', 'Q9JK38', 'Q5XJY5', 'P68368', 'P46460', 'P61750', 'Q9JIF7']	25
GO:0009067	GO Process	36.3636	Aspartate family amino acid biosynthetic process (8)	not significant	not significant	0.0890513	0.0462751	6.64707	0.147969	0.139015	8.19706	['Adi1', 'Mthfd1', 'Got1', 'Aass', 'Got2', 'Mtap', 'Bhmt', 'Mri1']	['Q99JT9', 'O35490']	2	['O35490']	1
GO:0009068	GO Process	66.6667	Aspartate family amino acid catabolic process (10)	not significant	not significant	-0.0972949	-0.00252922	7.61532	0.0434483	-0.17739	6.54614	['Gcat', 'Pipox', 'Got1', 'Sdsl', 'Aass', 'Got2', 'Dlst', 'Aadat', 'Sds', 'Mat1a']	['Q9D2G2']	1	['O88986', 'Q8VBT2']	2
GO:0009066	GO Process	50	Aspartate family amino acid metabolic process (21)	not significant	not significant	0.09378	-0.0103146	7.44024	0.134172	-0.108743	9.39328	['Gnmt', 'Gcat', 'Adss', 'Pipox', 'Adi1', 'Mthfd1', 'Adssl1', 'Nit2', 'Got1', 'Sdsl', 'Aass', 'Got2', 'Dlst', 'Mtap', 'Aspg', 'Aadat', 'Bhmt', 'Ass1', 'Mri1', 'Sds', 'Mat1a']	['P16460', 'Q9D2G2', 'Q99JT9', 'O35490', 'A0JNU3']	5	['O88986', 'O35490', 'Q8VBT2', 'P16460']	4
GO:0006531	GO Process	71.4286	Aspartate metabolic process (5)	not significant	not significant	-0.124583	0.0936157	7.56037	-0.0372902	0.145989	6.45076	['Adss', 'Adssl1', 'Got1', 'Got2', 'Ass1']	['P16460']	1	['P16460']	1
MMU-9749641	Reactome	45.7143	Aspirin ADME (16)	not significant	not significant	-0.469356	-0.128059	12.8626	-0.107308	0.0583828	7.90554	['Abcc3', 'Ugt3a1', 'Abcc2', 'Cyp2e1', 'Bche', 'Alb', 'Ces1d', 'Ugt1a2', 'Cyp3a11', 'Glyat', 'Acsm5', 'Ugt2b5', 'Ugt3a2', 'Ugt1a1', 'Ugt1a9', 'Ugt1a6a']	['Q8VCT4', 'Q64459', 'Q91XE0']	3	['Q62452', 'Q8VCT4']	2
MMU-68867	Reactome	46.3415	Assembly of the pre-replicative complex (38)	⬆synthesis	⬆synthesis	0.384334	0.00810962	16.3384	0.27098	0.139103	16.5661	['Kpnb1', 'Psmb4', 'Psmd2', 'Psmb1', 'Psmd3', 'Psmd11', 'Psmb6', 'Psmc5', 'Psmd12', 'Psma6', 'Psmc1', 'Psmd6', 'Psmc6', 'Psmb5', 'Psmb8', 'Psmd13', 'Psmd1', 'Psmb7', 'Psmd5', 'Psmd14', 'Psma7', 'Psmb2', 'Psmc2', 'Psmc4', 'Psma1', 'Psma4', 'Psmd7', 'Psmd8', 'Psmc3', 'Psmd4', 'Psma5', 'Psmb3', 'Psme2b', 'Ubc', 'Psma3', 'Psma2', 'Psmb9', 'Psme1']	['Q8BJY1', 'Q9Z2U1', 'Q9R1P0', 'O35226', 'Q9R1P1', 'Q9WVJ2', 'P70195', 'Q9QUM9', 'O70435', 'Q9R1P3', 'O55234']	11	['P70195', 'O70435', 'P99026', 'Q9R1P0', 'P26516', 'Q8BJY1']	6
MMU-4608870	Reactome	60.6557	Asymmetric localization of PCP proteins (37)	⬆synthesis	⬆synthesis	0.399081	0.122633	16.8065	0.279764	0.137893	16.9501	['Psmb4', 'Psmd2', 'Psmb1', 'Psmd3', 'Psmd11', 'Psmb6', 'Psmc5', 'Psmd12', 'Psma6', 'Psmc1', 'Psmd6', 'Psmc6', 'Psmb5', 'Psmb8', 'Psmd13', 'Psmd1', 'Psmb7', 'Psmd5', 'Psmd14', 'Psma7', 'Psmb2', 'Psmc2', 'Psmc4', 'Psma1', 'Psma4', 'Psmd7', 'Psmd8', 'Psmc3', 'Psmd4', 'Psma5', 'Psmb3', 'Psme2b', 'Ubc', 'Psma3', 'Psma2', 'Psmb9', 'Psme1']	['Q8BJY1', 'Q9Z2U1', 'Q9R1P0', 'O35226', 'Q9R1P1', 'Q9WVJ2', 'P70195', 'Q9QUM9', 'O70435', 'Q9R1P3', 'O55234']	11	['P70195', 'O70435', 'P99026', 'Q9R1P0', 'P26516', 'Q8BJY1']	6
GO:0006754	GO Process	70.5882	ATP biosynthetic process (60)	⬆degradation	⬆degradation	-0.420234	0.0335644	22.6541	-0.254686	0.387716	20.2237	['Ndufa11', 'Ndufs3', 'Sdhb', 'Ndufs2', 'Ndufa2', 'Sdha', 'Ndufs6', 'Ndufs4', 'Ndufb9', 'Ndufa6', 'Ndufb4', 'Atp5j', 'Atp5o', 'Ndufa5', 'Ak3', 'Ndufb8', 'Atp5b', 'Atp5a1', 'Ndufs1', 'Ndufb3', 'Ndufa10', 'Stoml2', 'Ndufc2', 'Ndufab1', 'Pkm', 'Pklr', 'Ndufb7', 'Ndufa7', 'Ndufv1', 'Ndufb10', 'Atp5l', 'Atp5k', 'Ndufa8', 'Ldhd', 'Ndufa3', 'mt-Nd1', 'mt-Atp8', 'mt-Nd4', 'mt-Nd5', 'Aldoa', 'Atp5g1', 'Nd…	['Q9WTP7', 'P53657', 'Q9DCJ5', 'Q8K2B3', 'Q91YT0']	5	['Q9WTP7', 'Q9CQJ8', 'Q9CQQ7', 'Q9CQC7', 'Q8K2B3', 'Q9CPP6']	6
GO:0046034	GO Process	55.7576	ATP metabolic process (92)	⬆degradation	not significant	-0.25727	0.264548	16.2134	-0.133793	0.195964	12.378	['Ndufa11', 'Abcc6', 'Ndufs3', 'Atp6v1b2', 'Sdhb', 'Pgam1', 'Ndufs2', 'Ndufa2', 'Clpx', 'Hspa8', 'Pfkl', 'Galk1', 'Sdha', 'Ndufs6', 'Ndufs4', 'Ndufb9', 'Ndufa6', 'Ndufb4', 'Atp5j', 'Atp5o', 'Ndufa5', 'Ak3', 'Ndufb8', 'Atp5b', 'Atp5a1', 'Ndufs1', 'Ndufb3', 'Ndufa10', 'Parp1', 'Atp1b1', 'Slc25a25', 'Ola1', 'Aldob', 'Vcp', 'Stoml2', 'Ak2', 'Khk', 'Ndufc2', 'Ndufab1', 'Pkm', 'Pklr', 'Ndufb7', 'Ndufa7…	['A2ATU0', 'Q9WTP7', 'P97328', 'Q9WUR9', 'Q9DBJ1', 'Q8VDL4', 'Q8VC30', 'P53657', 'Q9DCJ5', 'Q60597', 'Q8K2B3', 'Q91YT0']	12	['A2ATU0', 'P63017', 'P14094', 'Q9WUR9', 'Q9WTP7', 'Q9CQJ8', 'Q9JHS4', 'Q9CQQ7', 'Q9CQC7', 'Q8K2B3', 'Q9DBJ1', 'Q9CPP6', 'P97328']	13
GO:0042773	GO Process	58.6667	ATP synthesis coupled electron transport (44)	⬇degradation	⬆degradation	-0.452527	-0.0478895	22.792	-0.195839	0.613787	15.3756	['Cox5a', 'Ndufs3', 'Sdhb', 'Ndufs2', 'Uqcrb', 'Sdha', 'Ndufs6', 'Ndufb9', 'Cyc1', 'Ndufb8', 'Uqcrc1', 'Ndufs1', 'Ndufa10', 'Ndufc2', 'Uqcrc2', 'Coq9', 'Cox7a2', 'Gm11273', 'Ndufa7', 'Ndufv1', 'Uqcrfs1', 'Cox6a1', 'Uqcrq', 'Uqcr10', 'Ndufa8', 'Gm10053', 'Uqcrh', 'mt-Nd1', 'mt-Co1', 'mt-Co2', 'mt-Nd4', 'mt-Nd5', 'Ndufb6', 'Coq7', 'Ndufs7', 'Dld', 'Sdhc', 'Mtch2', 'Ndufv2', 'Cox6c', 'Cox7a2l', 'Ndu…	['O08749', 'Q9DCJ5', 'Q8K2B3', 'Q91YT0']	4	['Q9CR68', 'Q9CQJ8', 'Q8K2B3', 'Q8K1Z0', 'P99028']	5
GO:0051117	GO Function	26.4706	ATPase binding (27)	not significant	not significant	0.0702701	-0.401519	7.03487	0.0574864	-0.169671	7.16711	['Rdx', 'Clpp', 'Atp6v1e1', 'Derl1', 'Sdf2l1', 'Atp1b1', 'Aldob', 'Grpel1', 'Ruvbl1', 'Rab6a', 'Atp1b3', 'Nploc4', 'Fbl', 'Ezr', 'Nsfl1c', 'Snu13', 'Tor1aip1', 'Rac1', 'Selenos', 'Atox1', 'Tor1aip2', 'Arpc2', 'Hnrnpk', 'Ank1', 'Actr3', 'Nop58', 'Ubxn1']	['P61979', 'O88696', 'P26040', 'P35550', 'P60670', 'P60122']	6	['P26043', 'P14094', 'P61979', 'P60670', 'P97370', 'Q921T2']	6
GO:0042626	GO Function	32.1101	ATPase-coupled transmembrane transporter activity (35)	not significant	not significant	-0.295367	-0.182074	10.8036	-0.0342266	-0.100003	6.47032	['Abcd1', 'Abcc6', 'Abcb4', 'Atp6v1b2', 'Atp6v0d1', 'Atp6v1e1', 'Atp2b1', 'Abca8b', 'Abcc3', 'Atp6v1c1', 'Atp6v0c', 'Tap2', 'Abcc2', 'Atp5b', 'Bcs1l', 'Atp1b1', 'Anxa5', 'Abcd3', 'Atp2a2', 'Abcg2', 'Abcb7', 'Atp13a1', 'Atp1b3', 'Abca6', 'Atp1a1', 'Atp6v1h', 'Atp5l', 'Cpox', 'Abcd2', 'Abcb10', 'Abcb11', 'Atp6v1a', 'Abcb8', 'Tap1', 'Tomm20']	['P36552', 'Q61285', 'Q61102', 'Q9CXJ4', 'Q9QY30', 'Q8K440']	6	['Q9CXJ4', 'Q8VDN2', 'P14094', 'Q61285', 'Q9QY30', 'P36552', 'Q9JI39', 'Q8K440', 'P97370']	9
GO:0140657	GO Function	25.1346	ATP-dependent activity (140)	not significant	not significant	0.00644763	0.0713763	6.17353	0.0887054	-0.0429414	9.18077	['Ddx3x', 'Cct3', 'Clpb', 'Abcd1', 'Clpp', 'Pex6', 'Abcc6', 'Abcb4', 'Trap1', 'Atp6v1b2', 'Atp6v0d1', 'Acsf3', 'Clpx', 'Hspa8', 'Myh9', 'Top2b', 'Myo1b', 'Myh4', 'G3bp1', 'Dync1h1', 'Atp6v1e1', 'Atp2b1', 'Hsp90b1', 'Hspa4', 'Abca8b', 'Psmc5', 'Ddx5', 'Abcc3', 'Psmc1', 'Psmc6', 'Sub1', 'Cct5', 'Atp6v1c1', 'Atp5j', 'Atp5o', 'Hsp90ab1', 'Atp6v0c', 'Kif5b', 'Tap2', 'Hspa9', 'Afg3l2', 'Anxa1', 'Abcc2'…	['O70133', 'Q8VCW8', 'O88696', 'P36552', 'P97855', 'Q9ER39', 'Q8CC88', 'Q61285', 'Q91VC3', 'P80317', 'Q4LDG0', 'Q61102', 'P11983', 'P80315', 'P80313', 'Q8JZQ2', 'Q9CQN1', 'Q9JHU4', 'Q9CXJ4', 'P46460', 'Q9QY30', 'P11499', 'Q9QXZ0', 'P60843', 'P60122', 'Q9JKR6', 'Q569Z5', 'P42932', 'Q8K440', 'P41216', 'Q6PDQ2', 'Q91VE0', 'Q64433']	33	['Q9CXJ4', 'Q8VDN2', 'Q8JZQ2', 'P63017', 'P42932', 'P14094', 'Q61285', 'Q9QY30', 'Q9JHU4', 'Q91VE0', 'P80313', 'P36552', 'Q9ER39', 'P80318', 'Q8CC88', 'P41216', 'Q3UNX5', 'Q9JI39', 'P11499', 'Q9CQN1', 'P97855', 'Q9JHS4', 'Q8K440', 'P97370', 'Q9Z1N5', 'Q6URW6', 'Q9JKR6', 'P80317', 'P80315', 'Q6PGC1', 'P46460']	31
GO:0140662	GO Function	71.4286	ATP-dependent protein folding chaperone (20)	not significant	not significant	0.00915255	0.301205	6.16134	0.0532754	0.0542071	7.07975	['Cct3', 'Clpx', 'Hspa8', 'Hspa4', 'Cct5', 'Hspa9', 'Cct8', 'Hspd1', 'Tor1a', 'Hspa5', 'Cct7', 'Cct2', 'Hspe1', 'Tcp1', 'Hyou1', 'Cct4', 'Hspa1b', 'Hsph1', 'Hspa4l', 'Cct6a']	['Q9ER39', 'P80317', 'P11983', 'P80315', 'P80313', 'Q9JKR6', 'P42932', 'Q64433']	8	['P63017', 'P42932', 'P80313', 'Q9ER39', 'P80318', 'Q9JHS4', 'Q9JKR6', 'P80317', 'P80315']	9
MMU-450408	Reactome	78.1818	AUF1 (hnRNP D0) binds and destabilizes mRNA (43)	⬆synthesis	⬆synthesis	0.316957	0.166887	15.1288	0.246868	0.095943	16.4998	['Pabpc1', 'Hspb1', 'Psmb4', 'Psmd2', 'Psmb1', 'Hspa8', 'Psmd3', 'Psmd11', 'Psmb6', 'Psmc5', 'Psmd12', 'Psma6', 'Psmc1', 'Psmd6', 'Psmc6', 'Psmb5', 'Psmb8', 'Psmd13', 'Psmd1', 'Psmb7', 'Psmd5', 'Psmd14', 'Psma7', 'Psmb2', 'Psmc2', 'Psmc4', 'Psma1', 'Psma4', 'Psmd7', 'Psmd8', 'Psmc3', 'Psmd4', 'Psma5', 'Psmb3', 'Psme2b', 'Eif4g1', 'Ubc', 'Psma3', 'Psma2', 'Hnrnpd', 'Psmb9', 'Hspa1b', 'Psme1']	['Q6NZJ6', 'Q8BJY1', 'Q9Z2U1', 'Q9R1P0', 'O35226', 'Q9R1P1', 'Q9WVJ2', 'P70195', 'Q9QUM9', 'O70435', 'Q9R1P3', 'O55234']	12	['P63017', 'P29341', 'P70195', 'O70435', 'P99026', 'Q9R1P0', 'P26516', 'Q8BJY1']	8
MMU-174084	Reactome	58.7302	Autodegradation of Cdh1 by Cdh1:APC/C (37)	⬆synthesis	⬆synthesis	0.399081	0.122633	16.842	0.279764	0.137893	16.8777	['Psmb4', 'Psmd2', 'Psmb1', 'Psmd3', 'Psmd11', 'Psmb6', 'Psmc5', 'Psmd12', 'Psma6', 'Psmc1', 'Psmd6', 'Psmc6', 'Psmb5', 'Psmb8', 'Psmd13', 'Psmd1', 'Psmb7', 'Psmd5', 'Psmd14', 'Psma7', 'Psmb2', 'Psmc2', 'Psmc4', 'Psma1', 'Psma4', 'Psmd7', 'Psmd8', 'Psmc3', 'Psmd4', 'Psma5', 'Psmb3', 'Psme2b', 'Ubc', 'Psma3', 'Psma2', 'Psmb9', 'Psme1']	['Q8BJY1', 'Q9Z2U1', 'Q9R1P0', 'O35226', 'Q9R1P1', 'Q9WVJ2', 'P70195', 'Q9QUM9', 'O70435', 'Q9R1P3', 'O55234']	11	['P70195', 'O70435', 'P99026', 'Q9R1P0', 'P26516', 'Q8BJY1']	6
MMU-349425	Reactome	72.549	Autodegradation of the E3 ubiquitin ligase COP1 (37)	⬆synthesis	⬆synthesis	0.399081	0.122633	16.9501	0.279764	0.137893	16.842	['Psmb4', 'Psmd2', 'Psmb1', 'Psmd3', 'Psmd11', 'Psmb6', 'Psmc5', 'Psmd12', 'Psma6', 'Psmc1', 'Psmd6', 'Psmc6', 'Psmb5', 'Psmb8', 'Psmd13', 'Psmd1', 'Psmb7', 'Psmd5', 'Psmd14', 'Psma7', 'Psmb2', 'Psmc2', 'Psmc4', 'Psma1', 'Psma4', 'Psmd7', 'Psmd8', 'Psmc3', 'Psmd4', 'Psma5', 'Psmb3', 'Psme2b', 'Ubc', 'Psma3', 'Psma2', 'Psmb9', 'Psme1']	['Q8BJY1', 'Q9Z2U1', 'Q9R1P0', 'O35226', 'Q9R1P1', 'Q9WVJ2', 'P70195', 'Q9QUM9', 'O70435', 'Q9R1P3', 'O55234']	11	['P70195', 'O70435', 'P99026', 'Q9R1P0', 'P26516', 'Q8BJY1']	6
MMU-9748787	Reactome	46.1538	Azathioprine ADME (12)	not significant	not significant	-0.203687	-0.132847	7.81108	-0.131476	0.481865	7.72734	['Gstm2', 'Nme2', 'Tpmt', 'Xdh', 'Hprt', 'Gsta3', 'Gmps', 'Impdh2', 'Gsta1', 'Rac1', 'Nme1', 'Slc29a1']	['P30115', 'Q01768']	2	[]	0
GO:0042537	GO Process	70	Benzene-containing compound metabolic process (21)	not significant	not significant	0.0598558	0.0843155	7.30747	-0.0827267	-0.291053	9.04861	['Haao', 'Gstm5', 'Gstm7', 'Acaa1b', 'Kynu', 'Gstm4', 'Tdo2', 'Pon3', 'Fah', 'Got2', 'Aldh8a1', 'Kmo', 'Acaa1a', 'Ephx2', 'Ugt1a1', 'Aadat', 'Cyp4b1', 'Kyat3', 'Kyat1', 'Ido2', 'Txnrd1']	['Q8VCH0', 'P48776']	2	['Q8VCH0']	1
MMU-77352	Reactome	100	Beta oxidation of butanoyl-CoA to acetyl-CoA (3)	not significant	not significant	-0.114687	0.143362	8.30041	0.037252	0.285679	6.62669	['Echs1', 'Hadh', 'Acads']	['Q8BH95']	1	['Q8BH95']	1
MMU-77346	Reactome	100	Beta oxidation of decanoyl-CoA to octanoyl-CoA-CoA (6)	not significant	not significant	-0.249173	0.0479738	12.7087	-0.0313288	0.216375	8.27063	['Echs1', 'Hadh', 'Mecr', 'Acadm', 'Hadhb', 'Hadha']	['Q8BH95', 'Q9DCS3', 'P45952', 'Q99JY0']	4	['Q8BH95', 'Q99JY0', 'Q9DCS3']	3
MMU-77350	Reactome	100	Beta oxidation of hexanoyl-CoA to butanoyl-CoA (5)	not significant	not significant	-0.234226	0.0869858	11.1159	-0.0122935	0.242585	6.37019	['Echs1', 'Hadh', 'Acads', 'Hadhb', 'Hadha']	['Q8BH95', 'Q99JY0']	2	['Q8BH95', 'Q99JY0']	2
MMU-77310	Reactome	100	Beta oxidation of lauroyl-CoA to decanoyl-CoA-CoA (5)	not significant	⬆degradation	-0.265948	-0.0297583	12.2155	-0.0743172	0.105777	17.4937	['Echs1', 'Acadl', 'Hadh', 'Hadhb', 'Hadha']	['Q8BH95', 'Q99JY0']	2	['Q8BH95', 'Q99JY0', 'P51174']	3
MMU-77285	Reactome	100	Beta oxidation of myristoyl-CoA to lauroyl-CoA (3)	not significant	not significant	-0.321127	-0.128	10.8125	-0.0709282	-0.063811	12.6135	['Acadl', 'Hadhb', 'Hadha']	['Q99JY0']	1	['Q99JY0', 'P51174']	2
MMU-77348	Reactome	100	Beta oxidation of octanoyl-CoA to hexanoyl-CoA (5)	not significant	not significant	-0.250145	0.0479738	11.685	-0.0485254	0.216375	9.63699	['Echs1', 'Hadh', 'Acadm', 'Hadhb', 'Hadha']	['Q8BH95', 'P45952', 'Q99JY0']	3	['Q8BH95', 'Q99JY0']	2
MMU-77305	Reactome	100	Beta oxidation of palmitoyl-CoA to myristoyl-CoA (3)	not significant	not significant	-0.330745	0.0128999	11.0686	-0.0247214	0.0215435	6.76086	['Acadvl', 'Hadhb', 'Hadha']	['Q99JY0']	1	['Q99JY0', 'P50544']	2
mmu00410	KEGG	60	beta-Alanine metabolism (18)	not significant	not significant	-0.143862	-0.237954	12.3908	-0.0795596	0.0682588	9.74677	['Dpys', 'Ehhadh', 'Echs1', 'Aldh9a1', 'Aldh2', 'Acads', 'Dpyd', 'Aldh1b1', 'Hibch', 'Upb1', 'Acox1', 'Abat', 'Aldh7a1', 'Aldh3a2', 'Aldh6a1', 'Mlycd', 'Hadha', 'Cndp2']	['Q9EQ20', 'Q9DBM2', 'Q8BH95', 'Q9JLJ2', 'Q9DBF1']	5	['Q8BH95', 'Q8QZS1', 'Q9DBM2', 'P61922']	4
MMU-3858494	Reactome	39.3701	Beta-catenin independent WNT signaling (50)	not significant	⬆synthesis	0.223795	0.0529921	12.778	0.285287	0.122449	20.3019	['Ap2a2', 'Psmb4', 'Ctnnb1', 'Psmd2', 'Ap2m1', 'Rhoa', 'Psmb1', 'Psmd3', 'Psmd11', 'Psmb6', 'Pfn1', 'Ap2b1', 'Calm3', 'Psmc5', 'Psmd12', 'Psma6', 'Psmc1', 'Psmd6', 'Psmc6', 'Psmb5', 'Psmb8', 'Psmd13', 'Psmd1', 'Psmb7', 'Psmd5', 'Psmd14', 'Psma7', 'Psmb2', 'Psmc2', 'Gnb2', 'Psmc4', 'Psma1', 'Psma4', 'Psmd7', 'Gng12', 'Psmd8', 'Psmc3', 'Psmd4', 'Psma5', 'Rac1', 'Psmb3', 'Cltc', 'Psme2b', 'Ubc', 'Ps…	['Q8BJY1', 'Q9Z2U1', 'Q9R1P0', 'O35226', 'P17427', 'Q9R1P1', 'Q68FD5', 'Q9WVJ2', 'P70195', 'Q9QUM9', 'O70435', 'Q9R1P3', 'O55234', 'Q02248']	14	['P17427', 'P84091', 'P0DP28', 'P70195', 'Q68FD5', 'O70435', 'P99026', 'Q9R1P0', 'P26516', 'Q8BJY1']	10
MMU-389887	Reactome	66.6667	Beta-oxidation of pristanoyl-CoA (6)	not significant	not significant	-0.116556	-0.315778	7.05725	0.0289835	-0.00442145	6.63348	['Crot', 'Hsd17b4', 'Scp2', 'Amacr', 'Crat', 'Acox2']	['Q9DC50', 'P51660']	2	['P51660', 'P47934', 'Q9QXD1', 'P32020']	4
MMU-390247	Reactome	81.8182	Beta-oxidation of very long chain fatty acids (9)	not significant	not significant	0.229621	-0.671445	8.66925	0.352662	-0.716055	10.6469	['Abcd1', 'Acaa1b', 'Acot4', 'Ehhadh', 'Hsd17b4', 'Decr2', 'Acox1', 'Mlycd', 'Eci2']	['Q9DBM2', 'P51660', 'Q8VCH0']	3	['Q8VCH0', 'P51660', 'Q9DBM2', 'Q8BWN8']	4
MMU-194068	Reactome	50	Bile acid and bile salt metabolism (22)	⬇degradation	not significant	-0.28541	-0.103067	13.1268	-0.10739	-0.103997	8.7902	['Abcc3', 'Akr1c6', 'Hsd17b4', 'Cyp27a1', 'Cyp7a1', 'Scp2', 'Alb', 'Slc27a5', 'Hsd3b7', 'Cyp7b1', 'Baat', 'Slco1b2', 'Akr1d1', 'Cyp8b1', 'Slc27a2', 'Amacr', 'Stard5', 'Abcb11', 'Acox2', 'Cyp39a1', 'Slco1a4', 'Slc10a1']	['Q9EP96', 'P51660', 'Q4LDG0', 'Q91X34', 'Q9QY30']	5	['Q9QY30', 'Q9EQC1', 'P51660', 'Q9EP96', 'Q9QXD1', 'Q64505', 'P32020']	7
GO:0006699	GO Process	80	Bile acid biosynthetic process (12)	not significant	not significant	-0.347329	0.0277381	11.599	-0.257423	-0.114516	11.1064	['Hsd17b10', 'Cyp27a1', 'Abcd3', 'Cyp7a1', 'Slc27a5', 'Cyp7b1', 'Baat', 'Akr1d1', 'Cyp8b1', 'Slc27a2', 'Amacr', 'Cyp39a1']	['Q4LDG0', 'O08756', 'Q91X34']	3	['Q64505']	1
GO:0008206	GO Process	56.6667	Bile acid metabolic process (17)	not significant	not significant	-0.221118	-0.0931427	10.7948	-0.0904014	-0.25838	7.70123	['Acaa1b', 'Hsd17b10', 'Cyp27a1', 'Abcd3', 'Cyp7a1', 'Scp2', 'Slc27a5', 'Cyp7b1', 'Baat', 'Acaa1a', 'Akr1d1', 'Cyp8b1', 'Slc27a2', 'Sult2a8', 'Amacr', 'Abcb11', 'Cyp39a1']	['Q4LDG0', 'O08756', 'Q8VCH0', 'Q91X34', 'Q9QY30']	5	['Q9QY30', 'Q8VCH0', 'Q64505', 'P32020']	4
mmu04976	KEGG	30.6122	Bile secretion (30)	⬇degradation	not significant	-0.355109	-0.341629	17.2134	-0.130516	-0.00847746	8.82378	['Abcb4', 'Aqp1', 'Abcc3', 'Abcc2', 'Atp1b1', 'Car2', 'Cyp7a1', 'Ugt2a3', 'Abcg2', 'Slc27a5', 'Atp1b3', 'Slco1a1', 'Ugt1a2', 'Atp1a1', 'Baat', 'Slco1b2', 'Nceh1', 'Ephx1', 'Sult2a8', 'Ugt2b5', 'Ugt1a1', 'Ugt1a9', 'Acnat2', 'Scarb1', 'Acnat1', 'Abcb11', 'Sult2a1', 'Ugt1a6a', 'Slco1a4', 'Slc10a1']	['Q9D379', 'Q9EP96', 'Q4LDG0', 'Q91X34', 'Q9QY30']	5	['Q8VDN2', 'Q62452', 'P14094', 'Q9QY30', 'Q9EP96', 'Q02013', 'P97370', 'Q64505']	8
MMU-2173782	Reactome	32.3529	Binding and Uptake of Ligands by Scavenger Receptors (11)	not significant	not significant	-0.173205	0.256898	9.75373	-0.0638129	0.304562	7.2956	['Calr', 'Hsp90b1', 'Alb', 'Hpx', 'Apoa1', 'Apob', 'Lrp1', 'Stab2', 'Scarb1', 'Hba-a2', 'Cd36']	['P14211']	1	[]	0
MMU-211859	Reactome	51.2077	Biological oxidations (106)	⬇degradation	⬇degradation	-0.269201	-0.150574	17.7056	-0.171016	-0.0815082	16.2134	['Cyp51', 'Gstt1', 'Cyp2f2', 'Cyp2c29', 'As3mt', 'Gstm5', 'Gstm3', 'Gstm7', 'Gstm1', 'Adh1', 'Cyp2a5', 'Adh5', 'Gstm2', 'Adh4', 'Cyb5r3', 'Fdxr', 'Tpmt', 'Ugt3a1', 'Acy1', 'Hsp90ab1', 'Papss2', 'Maoa', 'Gsto1', 'Cyp2e1', 'Gsta3', 'Cyp27a1', 'Mgst3', 'Fmo3', 'Acss2', 'Aadac', 'Gstm4', 'Gclm', 'Cyp7a1', 'Akr1a1', 'Ugdh', 'Aldh2', 'Cyp3a13', 'Gstk1', 'Ces1d', 'Cyb5b', 'Fdx1', 'Nnmt', 'Cyp1a2', 'Gclc…	['Q64458', 'Q9D379', 'Q9JI75', 'A2AKQ0', 'P97494', 'Q9R0P3', 'O88428', 'Q91XE4', 'Q9CPU4', 'Q8VCT4', 'Q8R1G2', 'P30115', 'Q64471', 'Q99JW2', 'P11499', 'Q9Z0S1', 'Q64459', 'Q9JII6', 'Q91XE0']	19	['Q62452', 'P28474', 'Q8VCT4', 'P33267', 'P11499', 'O09172', 'Q9QYY9', 'Q9Z2A9', 'Q9CPU4', 'A2AKQ0', 'Q63880', 'Q9WVL0', 'Q64505', 'P97494', 'Q64464']	15
mmu01230	KEGG	55.8442	Biosynthesis of amino acids (43)	not significant	not significant	0.00904871	0.143647	6.21955	-0.0864706	0.0834978	8.69099	['Cs', 'Pgam1', 'Shmt1', 'Arg1', 'Pah', 'Pfkl', 'Tkt', 'Aco2', 'Gpt', 'Acy1', 'Got1', 'Shmt2', 'Taldo1', 'Cps1', 'Aldob', 'Sdsl', 'Prps1', 'Got2', 'Gpt2', 'Pkm', 'Pklr', 'Mat2b', 'Nags', 'Otc', 'Idh3g', 'Pcx', 'Eno1b', 'Pgk1', 'Glul', 'Aldoa', 'Mat2a', 'Idh1', 'Ass1', 'Aco1', 'Idh2', 'Cth', 'Gapdh', 'Asl', 'Idh3a', 'Tpi1', 'Sds', 'Mat1a', 'Cbs']	['Q9DBJ1', 'Q9D7G0', 'Q9D6R2', 'P16460', 'P53657', 'Q99KI0', 'Q9CZU6', 'Q99JW2', 'Q9CZN7', 'P40142']	10	['P70404', 'P40142', 'Q9D6R2', 'Q9CZN7', 'Q8VBT2', 'P16460', 'Q9DBJ1', 'P28271']	8
MMU-9018677	Reactome	47.0588	Biosynthesis of DHA-derived SPMs (8)	not significant	not significant	0.156365	-0.353556	6.91376	-0.0743683	-0.303906	6.8957	['Lta4h', 'Cyp2e1', 'Gstm4', 'Hpgd', 'Cyp1a2', 'Cyp3a11', 'Ephx2', 'Gpx4']	['Q64459']	1	[]	0
mmu01040	KEGG	58.8235	Biosynthesis of unsaturated fatty acids (20)	not significant	not significant	0.327426	-0.771505	9.66418	0.42127	-0.867421	12.1425	['Acaa1b', 'Fads1', 'Tecr', 'Acot2', 'Acot4', 'Acot3', 'Elovl2', 'Hsd17b4', 'Fads2', 'Hsd17b12', 'Scp2', 'Scd1', 'Baat', 'Acaa1a', 'Hacd3', 'Acox1', 'Acnat2', 'Acnat1', 'Acot1', 'Acot7']	['P51660', 'Q91V12', 'O55137', 'Q8VCH0', 'Q9QYR9', 'Q91X34', 'Q9QYR7', 'Q9JLJ4']	8	['Q9QYR9', 'Q9CY27', 'O55137', 'Q8VCH0', 'P51660', 'Q91V12', 'Q8BWN8', 'P32020']	8
GO:0009058	GO Process	26.1857	Biosynthetic process (646)	not significant	⬆degradation	-0.0379818	0.127827	8.93762	-0.0596756	0.0905185	13.4405	['Mcts1', 'Haao', 'Rpl13', 'Ddx3x', 'Poldip2', 'Agpat3', 'Ckb', 'Hars', 'Cyp51', 'Col1a1', 'Ddt', 'Abcd1', 'Ndufa11', 'Rps11', 'Gars', 'Man1a', 'Farsa', 'Gcdh', 'Gstm7', 'Gstm1', 'Eif3g', 'Adh1', 'Lpcat3', 'Lbr', 'Ndufs3', 'Gcat', 'Srm', 'Aprt', 'Qars', 'Sod2', 'Ctnnb1', 'Ccdc124', 'Rplp1', 'Rps18', 'Sdhb', 'Fads1', 'Cars', 'Pdhx', 'Pgam1', 'Gstm2', 'Ndufs2', 'Ndufa2', 'Acsf3', 'Cers2', 'Qdpr', '…	['Q9WTP7', 'Q9DBL7', 'O08601', 'P61358', 'Q6NZJ6', 'O70133', 'P58044', 'Q9JIK9', 'P10126', 'P36552', 'P57776', 'Q9DB27', 'Q9D379', 'Q8BJ03', 'A2AKQ0', 'P43006', 'Q91WU0', 'Q3TNA1', 'Q91V12', 'Q9CWS0', 'P97494', 'Q8BWY3', 'Q14C51', 'P26150', 'Q8BK72', 'P62264', 'Q9ESW4', 'Q9JLJ2', 'P47962', 'O35943', 'O88428', 'Q80ZS3', 'Q4LDG0', 'Q9WUR9', 'O08749', 'Q9DCS3', 'Q05D44', 'Q9DBJ1', 'Q6P5E4', 'Q9DCG6'…	106	['Q99MZ7', 'Q8CC86', 'P10126', 'P62852', 'O88986', 'O08601', 'P62908', 'Q8QZT1', 'Q9JHW4', 'Q9JMF7', 'Q91WG8', 'Q9D0G0', 'P62264', 'P34884', 'P40142', 'Q8BTM8', 'P62855', 'Q9CY27', 'Q60766', 'Q9CZM2', 'P57776', 'Q8R1S0', 'P47911', 'Q9EQC1', 'P47962', 'P55264', 'Q8BWY3', 'Q9ESW4', 'Q64374', 'P68040', 'Q8VCT4', 'P08249', 'A2AS89', 'P36552', 'P27786', 'Q8BP67', 'Q9CZN7', 'P36993', 'Q9D051', 'P41216'…	118
MMU-196780	Reactome	72.7273	Biotin transport and metabolism (8)	not significant	not significant	0.924719	0.379878	7.901	0.41666	0.185926	7.69257	['Mccc2', 'Mccc1', 'Pccb', 'Pcca', 'Pcx', 'Btd', 'Acaca', 'Acacb']	['Q3ULD5', 'Q5SWU9', 'E9Q4Z2', 'Q99MR8']	4	['Q99MR8']	1
GO:0009083	GO Process	80.9524	Branched-chain amino acid catabolic process (17)	not significant	not significant	-0.167314	0.0766773	10.3736	-0.0898262	-0.0471493	8.44215	['Dbt', 'Acadsb', 'Auh', 'Mccc2', 'Hsd17b10', 'Ivd', 'Mccc1', 'Hmgcl', 'Hibadh', 'Acat1', 'Hibch', 'Acad8', 'Bckdk', 'Bckdha', 'Aldh6a1', 'Dld', 'Bckdhb']	['Q9EQ20', 'O08749', 'Q3ULD5', 'O08756', 'Q8QZT1', 'Q99L13', 'Q99MR8']	7	['Q8QZT1', 'Q99MR8', 'Q8QZS1']	3
MMU-70895	Reactome	85	Branched-chain amino acid catabolism (17)	not significant	not significant	-0.151302	0.112777	9.93856	-0.0943507	0.0219665	8.64222	['Dbt', 'Acadsb', 'Auh', 'Mccc2', 'Hsd17b10', 'Echs1', 'Ivd', 'Mccc1', 'Hibadh', 'Acat1', 'Hibch', 'Acad8', 'Bckdk', 'Bckdha', 'Aldh6a1', 'Dld', 'Bckdhb']	['Q9EQ20', 'Q8BH95', 'O08749', 'Q3ULD5', 'O08756', 'Q8QZT1', 'Q99L13', 'Q99MR8']	8	['Q8BH95', 'Q8QZT1', 'Q99MR8', 'Q8QZS1']	4
GO:0009081	GO Process	80	Branched-chain amino acid metabolic process (20)	not significant	not significant	-0.0603932	-0.135369	7.27982	0.0220047	-0.27086	6.44751	['Dbt', 'Acadsb', 'Auh', 'Mccc2', 'Hsd17b10', 'Ivd', 'Mccc1', 'Hmgcl', 'Sdsl', 'Hibadh', 'Acat1', 'Hibch', 'Acad8', 'Bckdk', 'Bckdha', 'Aldh6a1', 'Ilvbl', 'Dld', 'Bckdhb', 'Sds']	['Q9EQ20', 'O08749', 'Q3ULD5', 'O08756', 'Q8QZT1', 'Q99L13', 'Q99MR8']	7	['Q8QZT1', 'Q99MR8', 'Q8QZS1', 'Q8VBT2']	4
GO:0005903	GO Component	30.4636	Brush border (46)	not significant	not significant	0.0445658	0.264776	6.56614	0.20922	0.204394	10.3099	['Flii', 'Aqp1', 'Capza2', 'Myh9', 'Myo1b', 'Gna13', 'Slc9a3r1', 'Actn1', 'Vcl', 'Soat2', 'Hsp90ab1', 'Diaph1', 'Dcxr', 'Abcc2', 'Slc2a2', 'Enpep', 'Capzb', 'Abcg2', 'Myo6', 'Myo1d', 'Myl12b', 'Myh14', 'Flnb', 'Ezr', 'Actn4', 'Plec', 'Lima1', 'Slc27a4', 'Hsp90aa1', 'Mttp', 'Myh10', 'Capza1', 'Pdzk1', 'Anpep', 'Myo1c', 'Snx5', 'Flna', 'Pcmt1', 'Myl6', 'Myo18a', 'Cd36', 'Ddi2', 'Actr3', 'Myh11', 'D…	['O08601', 'Q7TPR4', 'P26040', 'A2ADY9', 'P11499', 'Q91VE0']	6	['P57780', 'P16406', 'Q7TPR4', 'O08601', 'Q8BTM8', 'Q91VE0', 'P11499', 'P27601', 'P97449', 'Q9JIL4', 'Q80X90', 'Q02013', 'Q6URW6', 'Q9D8U8']	14
mmu00650	KEGG	64.2857	Butanoate metabolism (18)	not significant	not significant	0.115239	-0.0761847	7.72298	0.178616	-0.165846	10.2159	['Acat2', 'L2hgdh', 'Ehhadh', 'Echs1', 'Hadh', 'Hmgcl', 'Aacs', 'Acads', 'Acat1', 'Acsm1', 'Aldh5a1', 'Acsm5', 'Abat', 'Hmgcs2', 'Acsm3', 'Bdh1', 'Hadha', 'Hmgcs1']	['Q9DBM2', 'Q8BH95', 'Q8BWF0', 'Q8QZT1', 'Q91YP0']	5	['Q8BH95', 'Q8QZT1', 'Q3UNX5', 'Q9DBM2', 'Q91YP0', 'P54869', 'P61922']	7
GO:0047760	GO Function	75	butyrate-CoA ligase activity (6)	not significant	not significant	0.479358	-0.210699	9.2422	0.318899	-0.557078	9.47736	['Aacs', 'Acsm1', 'Acsm5', 'Acsf2', 'Acsm3', 'Acss3']	['Q8VCW8']	1	['Q3UNX5']	1
GO:0016453	GO Function	77.7778	C-acetyltransferase activity (7)	not significant	not significant	-0.0580768	0.055825	6.73995	0.119331	-0.0881011	7.56457	['Gcat', 'Acat2', 'Acaa1b', 'Acat1', 'Acaa2', 'Acaa1a', 'Hadhb']	['Q8VCH0', 'Q8QZT1', 'Q99JY0']	3	['O88986', 'Q8QZT1', 'Q8VCH0', 'Q99JY0']	4
GO:0016408	GO Function	54.5455	C-acyltransferase activity (12)	not significant	not significant	-0.0473461	-0.0765773	6.74343	0.0787442	-0.19505	7.64091	['Gcat', 'Acat2', 'Acaa1b', 'Scp2', 'Acat1', 'Acsm1', 'Acaa2', 'Acaa1a', 'Acsm5', 'Acsm3', 'Hadhb', 'Hadha']	['Q8VCH0', 'Q8QZT1', 'Q99JY0']	3	['O88986', 'Q8QZT1', 'Q8VCH0', 'Q3UNX5', 'Q99JY0', 'P32020']	6
GO:0034875	GO Function	47.619	Caffeine oxidase activity (10)	⬇degradation	⬇degradation	-0.64275	-0.195447	19.5764	-0.523523	-1.08727	22.6541	['Cyp2c29', 'Cyp3a13', 'Cyp1a2', 'Cyp3a11', 'Cyp2c37', 'Cyp2c54', 'Cyp3a25', 'Cyp3a41b', 'Cyp2c50', 'Cyp2c40']	['Q91X77', 'Q64458', 'Q6XVG2', 'Q64459', 'P56654']	5	['Q64464']	1
MMU-901042	Reactome	57.1429	Calnexin/calreticulin cycle (4)	not significant	not significant	-0.247011	-0.10495	10.1545	-0.234708	0.232497	11.0969	['Calr', 'Pdia3', 'Ubc', 'Canx']	['P27773', 'P14211']	2	['P27773']	1
GO:0061621	GO Process	47.0588	Canonical glycolysis (8)	not significant	not significant	-0.0738329	0.241948	6.90653	-0.0129841	0.379374	6.1069	['Pfkl', 'Pkm', 'Gpi1', 'Eno1b', 'Pgk1', 'Aldoa', 'Gapdh', 'Tpi1']	[]	0	[]	0
MMU-72737	Reactome	80.3419	Cap-dependent Translation Initiation (94)	⬆degradation	⬆degradation	-0.102636	0.0394776	13.1419	-0.090436	0.285941	14.6093	['Rpl13', 'Pabpc1', 'Rps11', 'Eif3g', 'Rplp1', 'Rps18', 'Rpl19', 'Eif3h', 'Eif3e', 'Rpl24', 'Eif3a', 'Rps26', 'Eif5b', 'Eif3m', 'Eif3j1', 'Rps3a1', 'Eif4e', 'Rpl6', 'Rpl28', 'Eif3c', 'Rps3', 'Eif3f', 'Rps4x', 'Rpl4', 'Rpsa', 'Eif3l', 'Rpl21', 'Rpl10a', 'Eif3j2', 'Rps23', 'Rpl18a', 'Rps21', 'Eif2s3x', 'Rps15', 'Eif2s1', 'Rpl7', 'Rps7', 'Rpl15', 'Rps25', 'Rpl36', 'Rps17', 'Rpl35', 'Rpl3', 'Rpl5', '…	['P61358', 'Q6NZJ6', 'P62264', 'P47962', 'Q05D44', 'P47911', 'P62281', 'P62852', 'P63073', 'Q9CQR2', 'P60843', 'P47963', 'Q9CZM2']	13	['P62852', 'P62908', 'P62264', 'P62855', 'Q9CZM2', 'P29341', 'P47911', 'P47962', 'Q8BP67', 'Q6ZWN5', 'P35979', 'P61358', 'P14206', 'P14869', 'Q9CR57', 'P62751', 'P62270', 'P62242', 'P60867', 'Q6ZWV3', 'Q9CZX8']	21
GO:0016051	GO Process	28.4553	Carbohydrate biosynthetic process (35)	not significant	not significant	0.139937	0.137401	8.20193	0.107295	0.161002	8.8294	['Pgam1', 'Mpdu1', 'Mdh2', 'G6pc', 'Gpd1', 'Rgn', 'Rbp4', 'Gsto1', 'Got1', 'Pck1', 'Nans', 'Akr1a1', 'Gys2', 'Gpi1', 'Pgp', 'Car5a', 'Gulo', 'Pcx', 'Impa1', 'Gnpda1', 'Acadm', 'Eno1b', 'Pgk1', 'Pgd', 'Fbp1', 'Mdh1', 'Ugp2', 'Gck', 'Akr1b3', 'Sord', 'Gapdh', 'Tpi1', 'Gpd2', 'Gbe1', 'Sds']	['Q9DBJ1', 'P45952', 'Q00724', 'Q9JII6', 'Q8CHP8']	5	['Q64374', 'P08249', 'Q8VCB3', 'Q8VBT2', 'Q9DBJ1']	5
GO:0016052	GO Process	39.0909	Carbohydrate catabolic process (43)	not significant	not significant	0.0114766	0.0651941	6.26606	-0.0104673	-0.174046	6.22881	['Dhdh', 'Pgam1', 'G6pc', 'Pfkl', 'Galk1', 'Naga', 'Aldh1a7', 'Gusb', 'Aldob', 'Khk', 'Pkm', 'Pklr', 'Galm', 'Bpgm', 'Glyctk', 'Gpi1', 'Chil3', 'Stbd1', 'Glb1', 'Pgm1', 'Pygl', 'Eno1b', 'Pgk1', 'Pgd', 'Galt', 'Hmgb1', 'Aldoa', 'Dera', 'Ogdh', 'Dhtkd1', 'Gale', 'Gck', 'Gaa', 'Sord', 'Gk', 'Gapdh', 'Enpp1', 'Tpi1', 'Gpd2', 'Ldha', 'Adpgk', 'Aldh1a1', 'Tkfc']	['A2ATU0', 'P97328', 'Q8K157', 'Q9D0F9', 'Q9DBJ1', 'Q8VDL4', 'Q8VC30', 'P53657', 'Q60597', 'O35945']	10	['A2ATU0', 'Q9D0F9', 'Q9DBJ1', 'Q8C7E7', 'Q8K157', 'P97328']	6
GO:1901137	GO Process	26.2069	Carbohydrate derivative biosynthetic process (152)	not significant	not significant	-0.110429	0.352462	9.63022	-0.106458	0.115928	12.2773	['Ndufa11', 'Man1a', 'Gcdh', 'Ndufs3', 'Aprt', 'Sdhb', 'Pdhx', 'Ndufs2', 'Ndufa2', 'Adss', 'Shmt1', 'Mpdu1', 'Nme2', 'Dcakd', 'Mthfd1', 'Adssl1', 'Sdha', 'Ndufs6', 'Pdhb', 'Ndufs4', 'Cryl1', 'Tkt', 'Ndufb9', 'Adsl', 'Ndufa6', 'Pmm2', 'Umps', 'Ndufb4', 'Atp5j', 'Atp5o', 'Gart', 'Ndufa5', 'Nme3', 'Ak3', 'Papss2', 'Dcxr', 'Ndufb8', 'Atp5b', 'Atp5a1', 'Tm9sf2', 'Hprt', 'Ndufs1', 'Ndufb3', 'Atic', 'Nd…	['Q9WTP7', 'Q9DBL7', 'A2AKQ0', 'Q3TNA1', 'Q91V12', 'O88428', 'Q9WUR9', 'O08749', 'Q6P5E4', 'Q9D0M1', 'P35486', 'Q9D7G0', 'Q5SWU9', 'P46978', 'P53657', 'Q9DBP5', 'Q8QZT1', 'Q9DCJ5', 'Q9D051', 'Q9JMF7', 'Q8K2B3', 'P40142', 'E9Q4Z2', 'Q78XF5', 'Q91YT0', 'Q9JII6', 'P41216', 'Q01768']	28	['Q8QZT1', 'Q9JMF7', 'Q91WG8', 'P40142', 'P55264', 'Q9D051', 'P41216', 'Q9WUR9', 'Q9WTP7', 'Q5RL79', 'Q9CQJ8', 'Q9DBL7', 'Q91V12', 'Q6P5E4', 'A2AKQ0', 'Q9CQY5', 'Q9DBE8', 'Q9CQQ7', 'Q8QZR3', 'Q9JK38', 'Q9CQC7', 'O54734', 'Q8K2B3', 'Q60759', 'P46978', 'P63030', 'Q9CPP6']	27
GO:1901135	GO Process	29.0355	Carbohydrate derivative metabolic process (286)	not significant	not significant	0.0302351	0.107568	7.26018	-0.00983366	-0.0663068	6.53286	['Abcd1', 'Mdp1', 'Ndufa11', 'Gnmt', 'Abcc6', 'Crot', 'Man1a', 'Gcdh', 'Ndufs3', 'Cs', 'Shpk', 'Atp6v1b2', 'Aprt', 'Rhoa', 'Sdhb', 'Pdhx', 'Pgam1', 'Ndufs2', 'Ndufa2', 'Clpx', 'Hspa8', 'Acadsb', 'Adss', 'Pipox', 'Shmt1', 'Mpdu1', 'G6pc', 'Gamt', 'Hint1', 'Pfkl', 'Nt5c', 'Galk1', 'Nme2', 'Dcakd', 'Mthfd1', 'Akr1c6', 'Acot2', 'Acot4', 'Acot3', 'Adssl1', 'Habp4', 'Sdha', 'Ndufs6', 'Acot12', 'Mccc2',…	['A2ATU0', 'Q9WTP7', 'Q9DBL7', 'Q9Z2I9', 'P97328', 'Q8CFX1', 'A2AKQ0', 'Q9DBM2', 'Q9DC50', 'P51660', 'Q3TNA1', 'Q91V12', 'Q9CRB3', 'Q9D892', 'Q61703', 'O88428', 'Q9WUR9', 'O08749', 'Q9DBJ1', 'Q8VDL4', 'Q6P5E4', 'P70349', 'Q9D0M1', 'Q3ULD5', 'P35486', 'Q8VC30', 'O55137', 'Q9D7G0', 'Q5SWU9', 'Q99LX0', 'Q8VCT4', 'P46978', 'Q9D2G2', 'P53657', 'Q9DBP5', 'P48776', 'Q9CZU6', 'Q8QZT1', 'Q9QYR9', 'Q9DCJ5'…	56	['A2ATU0', 'Q8QZT1', 'P63017', 'Q9JMF7', 'Q91WG8', 'Q9QYR9', 'P40142', 'P14094', 'Q9Z2I9', 'O55137', 'Q9CRB3', 'P55264', 'Q3ULJ0', 'Q8VCT4', 'P51660', 'Q9D051', 'P41216', 'Q9WUR9', 'Q3UNX5', 'Q9WTP7', 'Q5RL79', 'Q9CQJ8', 'Q8CFX1', 'Q9DBL7', 'Q91V12', 'Q6P5E4', 'Q9DBM2', 'Q9JHS4', 'A2AKQ0', 'Q9CQY5', 'Q9DBE8', 'Q9CQQ7', 'O08795', 'Q8QZR3', 'Q9JK38', 'Q9CQC7', 'O54734', 'Q8BWN8', 'Q9Z2I8', 'Q8K2B3'…	49
mmu01200	KEGG	65.5738	Carbon metabolism (80)	not significant	not significant	0.000406231	0.0764467	6.03831	0.010106	0.153703	6.37338	['Cs', 'Adh5', 'Acat2', 'Sdhb', 'Pgam1', 'Shmt1', 'Mdh2', 'Pfkl', 'Sdha', 'Pdhb', 'Glud1', 'Tkt', 'Aco2', 'Gpt', 'Ehhadh', 'Rgn', 'Gldc', 'Got1', 'Shmt2', 'Echs1', 'Taldo1', 'Cps1', 'Agxt', 'Fh1', 'Cat', 'Hao1', 'Acss2', 'Aldob', 'H6pd', 'Acads', 'Sdsl', 'Pdha1', 'Prps1', 'Got2', 'Gpt2', 'Pgls', 'Acat1', 'Dlat', 'Pkm', 'Me1', 'Pccb', 'Amt', 'Pklr', 'Gcsh', 'Pcca', 'Hibch', 'Glyctk', 'Mcee', 'Gpi1…	['Q9Z2I9', 'Q9EQ20', 'Q91W43', 'Q8CFX1', 'Q9DBM2', 'Q8BH95', 'P16332', 'Q9R0P3', 'Q8CFA2', 'O08749', 'Q9DBJ1', 'Q8VDL4', 'P35486', 'Q8VC30', 'Q9D7G0', 'Q9D6R2', 'Q91WK5', 'Q9D2G2', 'P53657', 'Q99KI0', 'Q9CZU6', 'Q8QZT1', 'Q60597', 'Q9D051', 'Q9CZN7', 'Q8K2B3', 'P40142', 'Q8CHP8']	28	['P70404', 'Q8BH95', 'Q8QZT1', 'P28474', 'P40142', 'Q9Z2I9', 'Q9D6R2', 'Q64374', 'P08249', 'Q9CZN7', 'Q9D051', 'Q8CFX1', 'Q8QZS1', 'Q9WU19', 'Q9DBM2', 'Q8VBT2', 'Q9Z2I8', 'Q8K2B3', 'Q9DBJ1', 'P28271']	20
GO:0016830	GO Function	49.0909	Carbon-carbon lyase activity (27)	not significant	not significant	0.0615348	-0.0474676	7.13653	-0.03482	0.131234	6.85267	['Ddt', 'Shmt1', 'Echdc1', 'Hacl1', 'Pdxdc1', 'Umps', 'Csad', 'Cyp17a1', 'Got1', 'Shmt2', 'Clybl', 'Pck1', 'Aldob', 'Hmgcl', 'Urod', 'Paics', 'Me1', 'Fahd1', 'Ggcx', 'Hoga1', 'Aldoa', 'Dera', 'Mlycd', 'Urad', 'Sgpl1', 'Mocs1', 'Ddc']	['Q9QXE0', 'Q9DBE0', 'Q9CZN7']	3	['P27786', 'Q9CZN7', 'Q9D9V3', 'Q9QYC7', 'P70697', 'Q9QXE0', 'Q9DBE0']	7
GO:0016840	GO Function	53.8462	Carbon-nitrogen lyase activity (7)	not significant	not significant	0.0359797	-0.262669	6.41512	0.0226067	0.0514591	6.2103	['Ftcd', 'Adsl', 'Sdsl', 'Apmap', 'Hal', 'Asl', 'Sds']	[]	0	['Q8VBT2']	1
GO:0016835	GO Function	46.9136	Carbon-oxygen lyase activity (38)	not significant	not significant	0.0397577	-0.356909	6.85981	-0.0808795	0.142066	8.96656	['L3hypdh', 'Echdc1', 'Pcbd1', 'Auh', 'Pcbd2', 'Aco2', 'Ehhadh', 'Hsd17b4', 'Echs1', 'Fh1', 'Fahd2a', 'Car3', 'Car2', 'Rps3', 'Naxd', 'Cyp1a2', 'Car14', 'Echdc3', 'Hacd3', 'Echdc2', 'Fasn', 'Car5a', 'Car8', 'Dglucy', 'Etnppl', 'Eno1b', 'Hmbs', 'Xrcc6', 'Aco1', 'Hmga1b', 'Park7', 'Alad', 'Hadha', 'Uroc1', 'Tpi1', 'Car1', 'Eci1', 'Cbs']	['Q9DBM2', 'P51660', 'Q8BH95', 'Q99LX0', 'Q3TLP5', 'Q99KI0', 'P42125', 'Q8BH86', 'Q9D7J9', 'Q8VC12']	10	['Q8BH95', 'P62908', 'P51660', 'Q9D9V3', 'Q9DBM2', 'Q8BWU8', 'P28271']	7
GO:0016846	GO Function	66.6667	Carbon-sulfur lyase activity (8)	not significant	not significant	-0.098884	-0.254337	6.67781	-0.0730904	0.08472	6.81359	['Cenpv', 'Scly', 'Mgst3', 'Gstm4', 'Kyat3', 'Kyat1', 'Cth', 'Glo1']	['Q9CPU4', 'Q9CPU0']	2	['Q9CPU4']	1
GO:0031406	GO Function	31.5508	Carboxylic acid binding (59)	not significant	not significant	0.0837108	0.0204258	7.19019	-0.0170099	0.180783	6.45402	['Dbt', 'Ftcd', 'Gnmt', 'Gstm7', 'Adh5', 'Shmt1', 'Rars', 'Fabp7', 'Nme2', 'Akr1c6', 'Akr1c13', 'Dhfr', 'Rida', 'Dgat1', 'Fabp2', 'Gldc', 'Got1', 'Shmt2', 'Cps1', 'Phyh', 'Pck1', 'Fabp4', 'Fabp5', 'Scp2', 'Hmgcl', 'Cyp4a14', 'Alb', 'Got2', 'Gsta4', 'Gclc', 'Ugt1a2', 'Dmgdh', 'Aldh5a1', 'Grhpr', 'Cyp4f14', 'Rbp1', 'Acox1', 'Arhgdia', 'Pcx', 'Fabp1', 'Pygl', 'Ugt1a1', 'Ugt1a9', 'Stard5', 'Hmbs', 'G…	['Q91W43', 'P97494', 'Q5SWU9', 'Q8BWF0', 'Q9CZN7', 'E9Q4Z2', 'Q8VC28', 'Q01768']	8	['Q62452', 'P28474', 'Q9CZN7', 'Q9QXD1', 'P97494', 'P32020']	6
GO:0046394	GO Process	46.5863	Carboxylic acid biosynthetic process (116)	not significant	not significant	0.0211685	0.0636814	6.50313	-0.0363101	0.00725276	7.36732	['Haao', 'Abcd1', 'Gstm7', 'Gstm1', 'Fads1', 'Gstm2', 'Acsf3', 'Lta4h', 'Shmt1', 'Tecr', 'Pah', 'Pcbd1', 'Gamt', 'Adi1', 'Mthfd1', 'Elovl2', 'Pcbd2', 'Dhfr', 'Oxsm', 'Agxt2', 'Rgn', 'Fads2', 'Gsto1', 'Got1', 'Cyp2c23', 'Hsd17b10', 'Shmt2', 'Cyp27a1', 'Pecr', 'Agxt', 'Sephs1', 'Mgst3', 'Ptges2', 'Kynu', 'Hsd17b12', 'Hao1', 'Acss2', 'Gstm4', 'Abcd3', 'Cyp7a1', 'Akr1a1', 'Cyp4a14', 'Mecr', 'Ugdh', '…	['Q91V12', 'Q4LDG0', 'Q9DCS3', 'Q9CPU4', 'Q5SWU9', 'P16460', 'Q99LX0', 'O08756', 'E9Q5K4', 'P53657', 'Q91X34', 'Q9CZN7', 'Q99JT9', 'E9Q4Z2', 'O35490', 'Q9JII6', 'Q9JLJ4']	17	['Q99MZ7', 'P34884', 'Q9CY27', 'Q64374', 'Q9CZN7', 'Q3UNX5', 'O35490', 'Q9DCS3', 'Q91V12', 'Q9Z2A9', 'Q9WU19', 'Q9CPU4', 'Q64505', 'Q8VBT2', 'P16460', 'P61922']	16
GO:0046395	GO Process	63.6364	Carboxylic acid catabolic process (147)	not significant	not significant	0.00401177	-0.126897	6.18575	0.0328948	-0.159438	7.75361	['Dbt', 'Haao', 'Ftcd', 'Abcd1', 'Pon1', 'Prodh', 'Crot', 'Gcdh', 'Etfb', 'Gcat', 'Acat2', 'Acaa1b', 'Acad9', 'Acsf3', 'Acadsb', 'Qdpr', 'Amdhd1', 'Pipox', 'Shmt1', 'Echdc1', 'Arg1', 'Pah', 'Blmh', 'Acot2', 'Acot4', 'Auh', 'Mccc2', 'Glud1', 'Hacl1', 'Cryl1', 'Agxt2', 'Gpt', 'Ehhadh', 'Csad', 'Hsd17b4', 'Gldc', 'Cpt1a', 'Dcxr', 'Got1', 'Hsd17b10', 'Shmt2', 'Echs1', 'Acadl', 'Agxt', 'Phyh', 'Kynu',…	['Q9QXE0', 'Q9EQ20', 'Q91W43', 'Q91WU0', 'Q9DBM2', 'Q9DC50', 'P51660', 'Q3TNA1', 'O08914', 'Q8BH95', 'Q91V12', 'Q9CWS0', 'Q80XL6', 'Q61285', 'Q8CFA2', 'O08749', 'Q9DBE0', 'Q3ULD5', 'Q8VCT4', 'O08756', 'Q9DCW4', 'Q91WK5', 'Q8BWF0', 'Q9D2G2', 'Q8VCH0', 'Q3TLP5', 'P48776', 'P42125', 'Q8QZT1', 'P45952', 'Q9QYR9', 'P52430', 'Q9CZN7', 'Q99JY0', 'Q99L13', 'Q9JII6', 'Q99MR8', 'Q8VC12', 'Q91VE0', 'Q8R0N6']	40	['O88986', 'Q8BH95', 'Q8QZT1', 'Q9QYR9', 'Q9CQ62', 'Q80XL6', 'Q61285', 'Q99MR8', 'Q91VE0', 'Q8VCH0', 'Q8VCT4', 'P51660', 'Q9CZN7', 'P47934', 'Q99JY0', 'Q91V12', 'Q8QZS1', 'Q8R0Y6', 'Q9D9V3', 'Q9WU19', 'Q9DBM2', 'Q91WU0', 'Q9QXE0', 'Q9QXD1', 'Q9WVL0', 'Q8VBT2', 'O08914', 'Q8BWN8', 'Q60759', 'P50544', 'P32020', 'P51174', 'Q9DBE0', 'P61922']	34
GO:0019752	GO Process	47.8055	Carboxylic acid metabolic process (403)	not significant	not significant	0.00371306	-0.110748	6.20415	-0.0130608	-0.106571	6.91376	['Dbt', 'Haao', 'Ftcd', 'Hars', 'Abcd1', 'Pon1', 'Gnmt', 'Cyp2f2', 'Cyp2c29', 'Gars', 'Prodh', 'Crot', 'Farsa', 'Gcdh', 'Gstm7', 'Gstm1', 'Adh1', 'Etfb', 'Por', 'Cyp2a5', 'Cs', 'Adh5', 'Cyp2d26', 'Gcat', 'Qars', 'Acat2', 'Sdhb', 'Acaa1b', 'Fads1', 'Cars', 'Pdhx', 'Acad9', 'Pgam1', 'Gstm2', 'Adh4', 'Acsf3', 'Acadsb', 'Qdpr', 'Lta4h', 'Amdhd1', 'Adss', 'Pipox', 'Shmt1', 'Rars', 'Mdh2', 'Tecr', 'Iyd…	['A2ATU0', 'Q91X77', 'Q9QXE0', 'Q9Z2I9', 'Q9EQ20', 'P27612', 'P97328', 'Q91W43', 'Q8VCW8', 'Q64458', 'Q9D379', 'Q6XVG2', 'Q91WU0', 'Q9DBM2', 'Q9DC50', 'P51660', 'Q3TNA1', 'O08914', 'Q8BH95', 'Q91V12', 'Q9CWS0', 'P16332', 'P97494', 'Q80XL6', 'Q61285', 'Q8CFA2', 'Q4LDG0', 'O08749', 'Q9DCS3', 'Q9DBJ1', 'Q8VDL4', 'Q8CIM7', 'Q9DBE0', 'Q3ULD5', 'P35486', 'Q8VC30', 'O55137', 'Q9CPU4', 'Q9D6R2', 'Q5SWU9'…	90	['A2ATU0', 'P70404', 'Q99MZ7', 'O88986', 'Q8BH95', 'Q8QZT1', 'Q91WG8', 'Q62452', 'P28474', 'P34884', 'Q9QYR9', 'Q9CQ62', 'Q9Z2I9', 'Q80XL6', 'Q61285', 'Q9CY27', 'Q9QY30', 'Q9D6R2', 'Q99MR8', 'P52196', 'O55137', 'Q91VE0', 'Q64374', 'Q8VCH0', 'Q8VCT4', 'P08249', 'P51660', 'A2AS89', 'Q9CZN7', 'P33267', 'Q9D051', 'P41216', 'Q3UNX5', 'Q91W64', 'P47934', 'Q99JY0', 'O35490', 'Q9DCS3', 'Q91V12', 'Q8QZS1'…	78
GO:0052689	GO Function	33.5366	Carboxylic ester hydrolase activity (55)	not significant	not significant	0.176951	-0.11472	9.26702	0.204261	-0.363951	11.1638	['Pon1', 'Pla2g12b', 'Acot2', 'Acot4', 'Acot3', 'Acot12', 'Rgn', 'Lypla1', 'Iars2', 'Car2', 'Aadac', 'Bche', 'H6pd', 'Aldh2', 'Pon3', 'Ces1d', 'Ces1e', 'Ces1f', 'Ces1c', 'Pgls', 'Ces2a', 'Ces2e', 'Aars', 'Ces1g', 'Apmap', 'Faah', 'Baat', 'Ldah', 'Abhd11', 'Pnpla8', 'Nceh1', 'Bphl', 'Lyplal1', 'Lipa', 'Ces2c', 'Pon2', 'Prdx6', 'Aspg', 'Vars', 'Ces3b', 'Ces3a', 'Abhd15', 'Lars', 'Pgap1', 'Pafah2', …	['Q8CFX1', 'Q91WU0', 'O08914', 'Q91V12', 'Q9R0P3', 'O55137', 'Q8VCT4', 'Q9QYR9', 'Q3UFF7', 'P52430', 'Q91X34', 'Q8BK48', 'Q8BVA5', 'A0JNU3', 'Q9QYR7']	15	['Q9QYR9', 'O55137', 'Q64374', 'Q8VCT4', 'Q99P27', 'Q8CFX1', 'Q91V12', 'Q91WU0', 'Q64176', 'Q63880', 'Q8QZR3', 'O08914', 'Q8BWN8']	13
GO:0016831	GO Function	42.8571	Carboxy-lyase activity (15)	not significant	not significant	0.255157	-0.249862	9.65737	0.0773702	0.156055	7.16328	['Ddt', 'Echdc1', 'Pdxdc1', 'Umps', 'Csad', 'Got1', 'Pck1', 'Urod', 'Paics', 'Me1', 'Fahd1', 'Ggcx', 'Mlycd', 'Urad', 'Ddc']	['Q9DBE0']	1	['Q9D9V3', 'Q9QYC7', 'P70697', 'Q9DBE0']	4
mmu04260	KEGG	29.7619	Cardiac muscle contraction (25)	not significant	not significant	-0.356852	-0.39116	12.7225	-0.140144	0.589817	11.4013	['Cox5a', 'Tpm4', 'Uqcrb', 'Cyc1', 'Uqcrc1', 'Atp1b1', 'Atp2a2', 'Uqcrc2', 'Cox7a2', 'Atp1b3', 'Gm11273', 'Atp1a1', 'Uqcrfs1', 'Cox6a1', 'Uqcrq', 'Uqcr10', 'Cox6b1', 'Asph', 'Uqcrh', 'mt-Co1', 'mt-Co2', 'Tpm2', 'Tpm3', 'Cox6c', 'Cox4i1']	[]	0	['Q8VDN2', 'P14094', 'Q9CR68', 'P97370', 'P99028']	5
MMU-5694530	Reactome	42.4242	Cargo concentration in the ER (14)	not significant	not significant	-0.230643	-0.631139	10.9846	-0.140125	0.0837727	10.2392	['Ctsz', 'Sar1b', 'Gosr2', 'Sec23a', 'Lman2', 'Sec22b', 'Ctsc', 'Tmed10', 'Tmed2', 'Mia2', 'Preb', 'Sec24a', 'Mia3', 'Lman1']	['Q9R0Q3']	1	['Q9R0Q3', 'Q9DBH5', 'Q91ZV0']	3
GO:0009437	GO Process	64.2857	Carnitine metabolic process (9)	not significant	not significant	-0.182843	-0.314146	8.03009	-0.0484611	-0.417762	6.78891	['Crot', 'Por', 'Cpt1a', 'Acadl', 'Aldh9a1', 'Cpt2', 'Bbox1', 'Acadm', 'Crat']	['Q9DC50', 'Q9JLJ2', 'P45952', 'Q924Y0']	4	['P47934', 'P51174']	2
MMU-200425	Reactome	42.8571	Carnitine metabolism (6)	not significant	not significant	1.00037	-0.145735	7.65377	0.415142	-0.149395	7.33929	['Cpt1a', 'Cpt2', 'Slc25a20', 'Thrsp', 'Acaca', 'Acacb']	['Q5SWU9', 'E9Q4Z2']	2	[]	0
MMU-71262	Reactome	100	Carnitine synthesis (3)	not significant	not significant	0.230085	-0.01916	6.91738	0.0136056	-0.23041	6.08591	['Shmt1', 'Aldh9a1', 'Bbox1']	['Q9JLJ2', 'Q924Y0']	2	[]	0
GO:0071013	GO Component	27.8846	Catalytic step 2 spliceosome (29)	⬇synthesis	⬇synthesis	0.474218	-0.566479	15.2752	0.407669	-0.305035	17.2134	['Pabpc1', 'Sf3a1', 'Snrpd1', 'Ddx5', 'Eftud2', 'Alyref', 'Eif4a3', 'Sf3b1', 'Raly', 'Hnrnpa1', 'Sf3b3', 'Hnrnpu', 'Rbmxl1', 'Srrm2', 'Snrpg', 'Hnrnpa2b1', 'Snrpb', 'Snrnp200', 'Hnrnpc', 'Hnrnpa3', 'Rbmx', 'Hnrnpk', 'Hnrnpm', 'Srsf1', 'Snrpe', 'Hnrnpf', 'Syncrip', 'Prpf19', 'Rbm8a']	['O08810', 'P61979', 'O88569', 'Q8VEK3', 'Q91VC3', 'P49312', 'P27048', 'Q8K4Z5']	8	['Q9D0E1', 'P29341', 'Q8VEK3', 'P61979', 'O88569', 'Q8K4Z5', 'O08810']	7
MMU-174184	Reactome	51.3889	Cdc20:Phospho-APC/C mediated degradation of Cyclin A (37)	⬆synthesis	⬆synthesis	0.399081	0.122633	17.0237	0.279764	0.137893	17.1365	['Psmb4', 'Psmd2', 'Psmb1', 'Psmd3', 'Psmd11', 'Psmb6', 'Psmc5', 'Psmd12', 'Psma6', 'Psmc1', 'Psmd6', 'Psmc6', 'Psmb5', 'Psmb8', 'Psmd13', 'Psmd1', 'Psmb7', 'Psmd5', 'Psmd14', 'Psma7', 'Psmb2', 'Psmc2', 'Psmc4', 'Psma1', 'Psma4', 'Psmd7', 'Psmd8', 'Psmc3', 'Psmd4', 'Psma5', 'Psmb3', 'Psme2b', 'Ubc', 'Psma3', 'Psma2', 'Psmb9', 'Psme1']	['Q8BJY1', 'Q9Z2U1', 'Q9R1P0', 'O35226', 'Q9R1P1', 'Q9WVJ2', 'P70195', 'Q9QUM9', 'O70435', 'Q9R1P3', 'O55234']	11	['P70195', 'O70435', 'P99026', 'Q9R1P0', 'P26516', 'Q8BJY1']	6
MMU-69017	Reactome	51.3889	CDK-mediated phosphorylation and removal of Cdc6 (37)	⬆synthesis	⬆synthesis	0.399081	0.122633	16.9868	0.279764	0.137893	16.7714	['Psmb4', 'Psmd2', 'Psmb1', 'Psmd3', 'Psmd11', 'Psmb6', 'Psmc5', 'Psmd12', 'Psma6', 'Psmc1', 'Psmd6', 'Psmc6', 'Psmb5', 'Psmb8', 'Psmd13', 'Psmd1', 'Psmb7', 'Psmd5', 'Psmd14', 'Psma7', 'Psmb2', 'Psmc2', 'Psmc4', 'Psma1', 'Psma4', 'Psmd7', 'Psmd8', 'Psmc3', 'Psmd4', 'Psma5', 'Psmb3', 'Psme2b', 'Ubc', 'Psma3', 'Psma2', 'Psmb9', 'Psme1']	['Q8BJY1', 'Q9Z2U1', 'Q9R1P0', 'O35226', 'Q9R1P1', 'Q9WVJ2', 'P70195', 'Q9QUM9', 'O70435', 'Q9R1P3', 'O55234']	11	['P70195', 'O70435', 'P99026', 'Q9R1P0', 'P26516', 'Q8BJY1']	6
GO:0045454	GO Process	54.5455	Cell redox homeostasis (18)	not significant	not significant	0.112321	0.292035	8.57804	0.0370729	0.406239	6.733	['Prdx5', 'Prdx3', 'Prdx4', 'Txn1', 'Gsr', 'Gclc', 'Apex1', 'Glrx3', 'Prdx6', 'Gpx1', 'Selenos', 'Selenot', 'Prdx2', 'Txn2', 'Dld', 'Prdx1', 'Txnrd2', 'Txnrd1']	['P35700', 'P97494', 'O08807', 'O08749', 'P20108', 'P62342', 'P11352', 'P47791', 'Q9JLT4']	9	['P35700', 'O08807', 'Q61171', 'P97494', 'P20108', 'Q9JLT4']	6
GO:0006081	GO Process	50	Cellular aldehyde metabolic process (30)	not significant	not significant	0.11026	0.0423702	7.97892	-0.00123636	0.0165062	6.0324	['Adh1', 'Adh5', 'Adh4', 'Pnpo', 'Tkt', 'Dhrs4', 'Agxt2', 'Rbp4', 'Taldo1', 'Agxt', 'Aldh9a1', 'Aldob', 'Akr1a1', 'Khk', 'Aldh2', 'Pdxk', 'Aldh8a1', 'Grhpr', 'Aldh3a2', 'Hoga1', 'Aldoa', 'Idh1', 'Park7', 'Idh2', 'Hagh', 'Rdh11', 'Tpi1', 'Esd', 'Tkfc', 'Glo1']	['P97328', 'Q9R0P3', 'Q9JLJ2', 'Q8VC30', 'Q99LX0', 'Q00724', 'Q99LB2', 'P40142', 'Q9JII6', 'Q9CPU0']	10	['P28474', 'P40142', 'Q91XF0', 'Q9QYY9', 'Q99KB8', 'P97328']	6
GO:0043603	GO Process	39.0987	Cellular amide metabolic process (321)	not significant	not significant	0.0623741	-0.0260843	9.49044	0.00754226	-0.0166322	6.48014	['Mcts1', 'Rpl13', 'Ddx3x', 'Ftcd', 'Hars', 'Npepps', 'Gstt1', 'Gstt3', 'Abcd1', 'Rps11', 'Gars', 'Farsa', 'Gcdh', 'Gstm5', 'Gstm3', 'Gstm7', 'Gstm1', 'Eif3g', 'Cs', 'Qars', 'Sod2', 'Clic1', 'Rplp1', 'Rps18', 'Cars', 'Pdhx', 'Gstm2', 'Acadsb', 'Cers2', 'Lta4h', 'Amdhd1', 'Rpl19', 'Pipox', 'Shmt1', 'Rars', 'Arg1', 'Egfr', 'Rack1', 'Drg1', 'Mrpl22', 'Abca8b', 'Nt5c', 'Acot2', 'Acot4', 'Acot3', 'Aco…	['Q9Z2I9', 'P61358', 'Q6NZJ6', 'Q9JIK9', 'P10126', 'P57776', 'Q9DB27', 'P43006', 'Q9DBM2', 'P51660', 'Q91V12', 'Q9CRB3', 'P97494', 'Q8BWY3', 'Q14C51', 'Q8BK72', 'P62264', 'Q9ESW4', 'P47962', 'Q8VDK1', 'Q80ZS3', 'O08749', 'Q05D44', 'P35486', 'O55137', 'Q9DC71', 'Q5SWU9', 'P16460', 'Q99LX0', 'Q8VCT4', 'P47911', 'Q9D2G2', 'P30115', 'Q64471', 'P48776', 'P11352', 'Q9CXW2', 'Q9CZU6', 'P62281', 'Q8QZT1'…	66	['P10126', 'P62852', 'P16406', 'P62908', 'Q8QZT1', 'Q9JHW4', 'Q91WG8', 'Q9D0G0', 'P62264', 'Q9QYR9', 'P62855', 'Q9Z2I9', 'Q9CZM2', 'P57776', 'P47911', 'O55137', 'P47962', 'Q9CRB3', 'Q8BWY3', 'Q9ESW4', 'P68040', 'Q8VCT4', 'P51660', 'Q8BP67', 'Q9CZN7', 'Q9D051', 'P41216', 'Q6ZWN5', 'Q3UNX5', 'P35979', 'Q91V12', 'O09172', 'P09671', 'P97449', 'P61358', 'Q9Z2A9', 'Q99L20', 'Q8R0Y6', 'Q62448', 'Q9WV55'…	64
GO:0008652	GO Process	52.9412	Cellular amino acid biosynthetic process (36)	not significant	not significant	0.0933897	-0.0683159	8.391	0.0363297	-0.0782504	6.96107	['Shmt1', 'Pah', 'Pcbd1', 'Adi1', 'Mthfd1', 'Pcbd2', 'Dhfr', 'Agxt2', 'Got1', 'Shmt2', 'Agxt', 'Sephs1', 'Hao1', 'Sdsl', 'Aass', 'Got2', 'Dpyd', 'Gls2', 'Upb1', 'Nags', 'Otc', 'Mtap', 'Abat', 'Sephs2', 'Oat', 'Glul', 'Bhmt', 'Ass1', 'Ilvbl', 'Cth', 'Slc25a12', 'Mri1', 'Asl', 'Sds', 'Aldh1a1', 'Cbs']	['P16460', 'Q9CZN7', 'Q99JT9', 'O35490']	4	['Q9CZN7', 'O35490', 'Q9WU19', 'Q8VBT2', 'P16460', 'P61922']	6
GO:0009063	GO Process	71.1538	Cellular amino acid catabolic process (74)	not significant	⬇degradation	-0.0557186	0.0342045	8.69644	-0.111502	-0.106852	14.5041	['Dbt', 'Haao', 'Ftcd', 'Prodh', 'Etfb', 'Gcat', 'Acadsb', 'Qdpr', 'Amdhd1', 'Pipox', 'Shmt1', 'Arg1', 'Pah', 'Blmh', 'Auh', 'Mccc2', 'Glud1', 'Agxt2', 'Gpt', 'Csad', 'Gldc', 'Got1', 'Hsd17b10', 'Shmt2', 'Agxt', 'Kynu', 'Ivd', 'Mccc1', 'Tdo2', 'Ddah1', 'Hmgcl', 'Hpd', 'Sdsl', 'Aass', 'Hibadh', 'Fah', 'Got2', 'Gpt2', 'Acat1', 'Etfa', 'Amt', 'Gcsh', 'Aldh8a1', 'Kmo', 'Aldh5a1', 'Aldh4a1', 'Hibch', …	['Q9EQ20', 'Q91W43', 'Q9CWS0', 'Q8CFA2', 'O08749', 'Q9DBE0', 'Q3ULD5', 'O08756', 'Q9DCW4', 'Q91WK5', 'Q8BWF0', 'Q9D2G2', 'P48776', 'Q8QZT1', 'Q9CZN7', 'Q99L13', 'Q99MR8', 'Q8VC12', 'Q8R0N6']	19	['O88986', 'Q8QZT1', 'Q99MR8', 'Q9CZN7', 'Q8QZS1', 'Q9WVL0', 'Q8VBT2', 'Q9DBE0', 'P61922']	9
GO:0006520	GO Process	57.6336	Cellular amino acid metabolic process (151)	not significant	not significant	0.0547414	-0.0708622	8.70737	-0.0486876	-0.134513	9.62347	['Dbt', 'Haao', 'Ftcd', 'Hars', 'Gnmt', 'Gars', 'Prodh', 'Farsa', 'Gcdh', 'Etfb', 'Gcat', 'Qars', 'Cars', 'Acadsb', 'Qdpr', 'Amdhd1', 'Adss', 'Pipox', 'Shmt1', 'Rars', 'Iyd', 'Arg1', 'Pah', 'Pcbd1', 'Gamt', 'Adi1', 'Blmh', 'Mthfd1', 'Adssl1', 'Auh', 'Pcbd2', 'Mccc2', 'Dhfr', 'Glud1', 'Tars', 'Agxt2', 'Dpys', 'Gpt', 'Nit2', 'Gart', 'Csad', 'Acy1', 'Keg1', 'Gldc', 'Got1', 'Hsd17b10', 'Shmt2', 'Cps1…	['Q9EQ20', 'Q91W43', 'Q9CWS0', 'P16332', 'P97494', 'Q8CFA2', 'O08749', 'Q9DBE0', 'Q3ULD5', 'P16460', 'O08756', 'Q9DCW4', 'Q91WK5', 'Q8BWF0', 'Q9D2G2', 'P48776', 'Q8QZT1', 'Q99JW2', 'Q91X34', 'Q9CZN7', 'Q99JT9', 'Q99L13', 'O35490', 'Q91XE0', 'Q8BH86', 'A0JNU3', 'Q99MR8', 'Q8VC12', 'Q8R0N6']	29	['O88986', 'Q8QZT1', 'Q99MR8', 'P52196', 'A2AS89', 'Q9CZN7', 'O35490', 'Q8QZS1', 'O09172', 'Q9Z2A9', 'Q9WU19', 'Q9WUA2', 'Q9WVL0', 'Q8VBT2', 'P16460', 'P97494', 'Q60759', 'Q9DBE0', 'P61922']	19
GO:0042402	GO Process	36.3636	Cellular biogenic amine catabolic process (8)	not significant	⬇degradation	-0.19386	0.0553135	8.04886	-0.379754	-0.89571	14.6953	['Haao', 'Maoa', 'Kynu', 'Tdo2', 'Kmo', 'Dmgdh', 'Ido2', 'Comt']	['P48776']	1	[]	0
GO:0044249	GO Process	25.3374	Cellular biosynthetic process (582)	not significant	not significant	-0.0124518	0.0916161	6.72953	-0.0514701	0.0841517	12.0589	['Mcts1', 'Haao', 'Rpl13', 'Ddx3x', 'Poldip2', 'Agpat3', 'Hars', 'Ddt', 'Abcd1', 'Ndufa11', 'Rps11', 'Gars', 'Man1a', 'Farsa', 'Gcdh', 'Gstm7', 'Gstm1', 'Eif3g', 'Adh1', 'Lpcat3', 'Ndufs3', 'Srm', 'Aprt', 'Qars', 'Sod2', 'Ctnnb1', 'Ccdc124', 'Rplp1', 'Rps18', 'Sdhb', 'Fads1', 'Cars', 'Pdhx', 'Gstm2', 'Ndufs2', 'Ndufa2', 'Acsf3', 'Cers2', 'Qdpr', 'Lta4h', 'Adss', 'Rpl19', 'Cyb5r3', 'Shmt1', 'Pnpo'…	['Q9WTP7', 'Q9DBL7', 'O08601', 'P61358', 'Q6NZJ6', 'O70133', 'P58044', 'Q9JIK9', 'P10126', 'P36552', 'P57776', 'Q9DB27', 'Q8BJ03', 'A2AKQ0', 'P43006', 'Q91V12', 'Q9CWS0', 'P97494', 'Q8BWY3', 'Q14C51', 'P26150', 'Q8BK72', 'P62264', 'Q9ESW4', 'Q9JLJ2', 'P47962', 'O35943', 'O88428', 'Q80ZS3', 'Q4LDG0', 'Q9WUR9', 'O08749', 'Q9DCS3', 'Q05D44', 'Q6P5E4', 'Q9DBE0', 'Q9D0M1', 'P35486', 'Q8R1S0', 'Q9D7G0'…	96	['Q99MZ7', 'Q8CC86', 'P10126', 'P62852', 'O08601', 'P62908', 'Q8QZT1', 'Q9JHW4', 'Q9JMF7', 'Q9D0G0', 'P62264', 'P34884', 'P40142', 'Q8BTM8', 'P62855', 'Q9CY27', 'Q60766', 'Q9CZM2', 'P57776', 'Q8R1S0', 'P47911', 'P47962', 'P55264', 'Q8BWY3', 'Q9ESW4', 'Q64374', 'P68040', 'A2AS89', 'P36552', 'Q8BP67', 'Q9CZN7', 'P36993', 'Q9D051', 'P41216', 'Q91XF0', 'Q6ZWN5', 'Q9WUR9', 'Q3UNX5', 'Q9CQN6', 'P40630'…	106
GO:0044275	GO Process	36.1111	Cellular carbohydrate catabolic process (13)	not significant	not significant	0.0925826	0.420701	7.34728	0.0694393	-0.0865967	7.14034	['G6pc', 'Gusb', 'Stbd1', 'Pgm1', 'Pygl', 'Pgd', 'Hmgb1', 'Gaa', 'Sord', 'Gk', 'Tpi1', 'Gpd2', 'Tkfc']	['Q9D0F9', 'Q8VC30']	2	['Q9D0F9', 'Q8C7E7']	2
GO:1990748	GO Process	44.1441	Cellular detoxification (49)	not significant	not significant	-0.118536	0.119779	9.49699	0.00276801	-0.0170726	6.08292	['Gstt1', 'Gstt3', 'Gstm5', 'Gstm7', 'Adh5', 'Sod2', 'Adh4', 'Glrx', 'Sod1', 'Hbb-bs', 'Aldh1a7', 'Prdx5', 'Prdx3', 'Gsto1', 'Prdx4', 'Mgst3', 'Cat', 'Akr1a1', 'Aldh2', 'Abcg2', 'Gstk1', 'Gsr', 'Apoa4', 'Gsta4', 'Marc1', 'Ptgs1', 'Fabp1', 'Marc2', 'Prdx6', 'Gpx1', 'Hba-a2', 'Gpx4', 'Gsta1', 'Selenos', 'Park7', 'Selenot', 'Prdx2', 'Prxl2a', 'S100a9', 'Mgst1', 'Prdx1', 'Rdh11', 'Gstp1', 'Esd', 'Txn…	['P35700', 'Q9R0P3', 'O08807', 'P20108', 'Q9CPU4', 'Q9QUH0', 'Q99LX0', 'Q64471', 'P62342', 'P11352', 'P47791', 'Q9JII6', 'Q9JLT4', 'O35945']	14	['P35700', 'P28474', 'O08807', 'Q61171', 'P09671', 'Q9QYY9', 'Q99L20', 'Q9CPU4', 'P20108', 'Q9JLT4']	10
GO:0110095	GO Process	90	Cellular detoxification of aldehyde (9)	not significant	not significant	-0.0748011	-0.0922438	7.6281	-0.0697813	-0.128046	6.78188	['Adh5', 'Adh4', 'Aldh1a7', 'Akr1a1', 'Aldh2', 'Park7', 'Rdh11', 'Esd', 'Aldh1a1']	['Q9R0P3', 'Q99LX0', 'Q9JII6', 'O35945']	4	['P28474', 'Q9QYY9']	2
GO:0034754	GO Process	33.1126	Cellular hormone metabolic process (50)	not significant	not significant	-0.107573	-0.0405712	8.84631	-0.0695202	-0.18217	8.7348	['Adh1', 'Cyp2d26', 'Adh4', 'Hsd11b1', 'Dhrs7', 'Akr1c6', 'Dhrs4', 'Dgat1', 'Hsd17b4', 'Rbp4', 'Cyp17a1', 'Hsd17b10', 'Cyp27a1', 'Hsd17b7', 'Hsd17b12', 'Scp2', 'Hsd17b11', 'Ces1d', 'Ces1e', 'Ces1f', 'Hsd17b2', 'Ces2a', 'Ces2e', 'Cyp1a2', 'H2-Ke6', 'Aldh8a1', 'Rdh7', 'Hsd3b5', 'Dhrs11', 'Akr1d1', 'Ces2c', 'Rbp1', 'Ugt2b5', 'Retsat', 'Rdh16', 'Cyp2d10', 'Ugt1a1', 'Ttr', 'Scarb1', 'Cyp2d9', 'Akr1b3'…	['Q91WU0', 'P51660', 'P26150', 'Q8CIM7', 'Q8VCT4', 'O08756', 'O88451', 'Q00724', 'P50172', 'Q99LB2', 'Q8BK48']	11	['O88451', 'Q8VCT4', 'P51660', 'P27786', 'Q8CIM7', 'Q9QYY9', 'Q91WU0', 'Q64176', 'Q8QZR3', 'P32020']	10
GO:0042180	GO Process	41.0526	Cellular ketone metabolic process (39)	not significant	not significant	0.121795	0.21414	8.10563	0.00836588	-0.159348	6.26295	['Adh4', 'Fdxr', 'Nmt1', 'Akr1c6', 'Dhrs4', 'Gpd1', 'Cyp17a1', 'Hsd17b10', 'Coq8a', 'Kynu', 'Tdo2', 'Coq3', 'Scp2', 'Akr1a1', 'Cbr4', 'Got2', 'Coq9', 'Aldh8a1', 'Kmo', 'Cbr1', 'Cyp4f14', 'Nqo2', 'Vkorc1l1', 'Cyp2b10', 'Aadat', 'Aldoa', 'Coq7', 'Akr1b3', 'Park7', 'Kyat3', 'Stat5b', 'Coq6', 'Kyat1', 'Hagh', 'Ido2', 'Tpi1', 'Ndufa9', 'Hsd17b6', 'Glo1']	['Q9JI75', 'Q8R1S0', 'Q99LX0', 'O08756', 'Q60936', 'P48776', 'Q6TEK5', 'Q99LB2', 'Q9JII6', 'Q9CPU0', 'Q8BMS4']	11	['Q8R1S0', 'P27786', 'Q9QYY9', 'Q6TEK5', 'Q60936', 'Q99KB8', 'P32020', 'Q8K1Z0']	8
GO:0044242	GO Process	38.0711	Cellular lipid catabolic process (75)	not significant	not significant	0.035546	-0.104401	6.85624	0.133415	-0.253306	11.1734	['Abcd1', 'Crot', 'Gcdh', 'Etfb', 'Acat2', 'Acaa1b', 'Acad9', 'Acadsb', 'Echdc1', 'Acot2', 'Auh', 'Hacl1', 'Naga', 'Ehhadh', 'Hsd17b4', 'Cpt1a', 'Hsd17b10', 'Echs1', 'Cps1', 'Acadl', 'Phyh', 'Hao1', 'Ivd', 'Pck1', 'Etfdh', 'Hadh', 'Abcd3', 'Decr1', 'Scp2', 'Cpt2', 'Acad10', 'Acads', 'Plbd1', 'Asah1', 'Ces1d', 'Ces1f', 'Acat1', 'Etfa', 'Apob', 'Acaa2', 'Faah', 'Acaa1a', 'Pnpla8', 'Acad11', 'Lrp1',…	['Q9QXE0', 'Q91WU0', 'Q9DBM2', 'Q9DC50', 'P51660', 'O08914', 'Q8BH95', 'Q91V12', 'Q80XL6', 'Q61285', 'Q8VCT4', 'O08756', 'Q9DCW4', 'Q8VCH0', 'Q3TLP5', 'P42125', 'Q8QZT1', 'P45952', 'Q9QYR9', 'Q99JY0', 'Q8VDQ8', 'Q91VE0']	22	['Q8BH95', 'Q8QZT1', 'Q9QYR9', 'Q9CQ62', 'Q80XL6', 'Q61285', 'Q91VE0', 'Q8VCH0', 'Q8VCT4', 'P51660', 'P47934', 'Q99JY0', 'Q91V12', 'Q9D9V3', 'Q9WU19', 'Q9DBM2', 'Q91WU0', 'Q9QXE0', 'Q9QXD1', 'O08914', 'Q60759', 'P50544', 'P32020', 'P51174']	24
GO:0044255	GO Process	27.8826	Cellular lipid metabolic process (266)	not significant	not significant	-0.017842	-0.0949193	6.67096	-0.00737879	-0.246574	6.38618	['Agpat3', 'Abcd1', 'Pon1', 'Cyp2f2', 'Cyp2c29', 'Crot', 'Gcdh', 'Gstm7', 'Gstm1', 'Adh1', 'Lpcat3', 'Etfb', 'Por', 'Cyp2a5', 'Adh5', 'Cyp2d26', 'Acat2', 'Pla2g12b', 'Acaa1b', 'Fads1', 'Acad9', 'Gstm2', 'Adh4', 'Acsf3', 'Acadsb', 'Cers2', 'Mpdu1', 'Tecr', 'G6pc', 'Echdc1', 'Egfr', 'Abca8b', 'Sel1l', 'Dhrs7', 'Akr1c6', 'Acot2', 'Acot4', 'Acot3', 'Elovl2', 'Auh', 'Ptdss1', 'Ndufs6', 'Acot12', 'Oxsm…	['Q91X77', 'O08601', 'Q9QXE0', 'P27612', 'Q8VCW8', 'P58044', 'Q64458', 'Q9D379', 'Q6XVG2', 'Q91WU0', 'Q9DBM2', 'Q9DC50', 'P51660', 'O08914', 'Q8BH95', 'Q91V12', 'P16332', 'Q80XL6', 'Q9ESW4', 'Q61285', 'Q4LDG0', 'O08749', 'Q9DCS3', 'Q8CIM7', 'O55137', 'Q8CHK3', 'Q5SWU9', 'Q8VCT4', 'O08756', 'Q9DCW4', 'E9Q5K4', 'Q920E5', 'Q8VCH0', 'Q3TLP5', 'P11352', 'P42125', 'O88451', 'Q8QZT1', 'P56395', 'P45952'…	60	['Q99MZ7', 'Q8BH95', 'O08601', 'Q8QZT1', 'P28474', 'P34884', 'Q9QYR9', 'O88451', 'Q9CQ62', 'Q80XL6', 'Q61285', 'Q9CY27', 'Q9QY30', 'O55137', 'Q91VE0', 'Q9ESW4', 'Q8VCH0', 'Q8VCT4', 'P51660', 'P33267', 'P41216', 'Q3UNX5', 'Q91W64', 'Q99P27', 'P47934', 'Q99JY0', 'Q9DCS3', 'Q91V12', 'Q8CIM7', 'Q9QYY9', 'Q9Z2A9', 'Q9D9V3', 'Q9WU19', 'Q9WV55', 'Q9DBM2', 'Q91WU0', 'Q8K440', 'Q64176', 'P27612', 'Q9DBE8'…	53
GO:0034645	GO Process	26.7606	Cellular macromolecule biosynthetic process (209)	not significant	not significant	-0.00870289	0.217871	6.35743	-0.0434618	0.147201	8.62609	['Mcts1', 'Rpl13', 'Ddx3x', 'Hars', 'Rps11', 'Gars', 'Man1a', 'Farsa', 'Eif3g', 'Qars', 'Rplp1', 'Rps18', 'Cars', 'Rpl19', 'Mpdu1', 'Rars', 'Snx3', 'Egfr', 'Rack1', 'Drg1', 'Mrpl22', 'Nmt1', 'Ppm1a', 'Mrps30', 'Tars', 'Eif3h', 'Eif3e', 'Rpl24', 'Pmm2', 'Mrps23', 'Mrpl28', 'Etf1', 'Eif3a', 'Rps26', 'Eif5b', 'Dars', 'Iars2', 'Dolpp1', 'Mrrf', 'Eif3m', 'Eif3j1', 'Eif6', 'Eif2a', 'Aimp1', 'Rps3a1', '…	['O08601', 'P61358', 'Q6NZJ6', 'Q9JIK9', 'P10126', 'P57776', 'Q9DB27', 'A2AKQ0', 'Q8BWY3', 'Q14C51', 'Q8BK72', 'P62264', 'P47962', 'Q80ZS3', 'Q05D44', 'Q6P5E4', 'Q9DC71', 'P47911', 'P46978', 'Q9CXW2', 'P62281', 'P45952', 'P62852', 'P63073', 'Q9JMF7', 'Q60766', 'P58252', 'Q9CQR2', 'Q78XF5', 'P60843', 'Q9D8N0', 'P47963', 'Q9CZM2', 'Q9ER88']	34	['P10126', 'P62852', 'O08601', 'P62908', 'Q9JHW4', 'Q9JMF7', 'Q9D0G0', 'P62264', 'P62855', 'Q60766', 'Q9CZM2', 'P57776', 'P47911', 'P47962', 'Q8BWY3', 'P68040', 'Q8BP67', 'P36993', 'Q6ZWN5', 'Q5RL79', 'P35979', 'P61358', 'Q6P5E4', 'Q8VCB3', 'Q62448', 'P14206', 'P14869', 'A2AKQ0', 'Q9CR57', 'Q9CQY5', 'Q9WUA2', 'Q9DBE8', 'Q8BJW6', 'P62751', 'P62270', 'Q8QZR3', 'Q9D6S7', 'O54734', 'P62242', 'P60867'…	44
GO:0043094	GO Process	39.4737	Cellular metabolic compound salvage (15)	not significant	not significant	0.15615	-0.0824942	7.89192	0.161141	-0.21907	9.97503	['Aprt', 'Adss', 'Adi1', 'Adssl1', 'Adsl', 'Naprt', 'Hprt', 'Gmps', 'Pdxk', 'Pnp', 'Adk', 'Mtap', 'Impdh2', 'Bhmt', 'Mri1']	['Q99JT9', 'O35490']	2	['Q8CC86', 'P55264', 'O35490']	3
GO:0042398	GO Process	47.3684	Cellular modified amino acid biosynthetic process (18)	not significant	not significant	-0.237238	-0.129498	8.10087	-0.0869302	0.0947889	7.05725	['Ckb', 'Gamt', 'Mthfd1', 'Ptdss1', 'Dhfr', 'Gart', 'Atic', 'Aldh9a1', 'Gclm', 'Gclc', 'Bbox1', 'Aldh7a1', 'Chdh', 'Ggt5', 'Acadm', 'Gss', 'Slc1a2', 'Hagh']	['P43006', 'P97494', 'Q9JLJ2', 'P45952', 'Q924Y0', 'Q9DBF1']	6	['O09172', 'Q9Z2A9', 'Q99KB8', 'P97494']	4
GO:0042219	GO Process	34.6154	Cellular modified amino acid catabolic process (9)	⬆degradation	not significant	-0.598084	0.0292943	13.8317	-0.512131	0.108316	12.5734	['Acadl', 'Pcyox1', 'Dmgdh', 'Ahcy', 'Ggt5', 'Hoga1', 'Bhmt', 'Sardh', 'Aldh1l1']	['O35490']	1	['O35490', 'Q9Z2A9', 'Q8R0Y6', 'P51174']	4
GO:0006575	GO Process	42.6396	Cellular modified amino acid metabolic process (84)	not significant	not significant	-0.168291	-0.0807618	11.1542	-0.137242	-0.0919961	12.9344	['Ftcd', 'Ckb', 'Gstt1', 'Gstt3', 'Gnmt', 'Crot', 'Gstm5', 'Gstm3', 'Gstm7', 'Gstm1', 'Lpcat3', 'Por', 'Ctsb', 'Sod2', 'Clic1', 'Gstm2', 'Shmt1', 'Iyd', 'Gamt', 'Mthfd1', 'Ptdss1', 'Dhfr', 'Gart', 'Sod1', 'Hbb-bs', 'Cpt1a', 'Gsto1', 'Shmt2', 'Gsta3', 'Acadl', 'Atic', 'Aldh9a1', 'Ptges2', 'Gstm4', 'Gclm', 'Cpt2', 'Gstk1', 'Pcyox1', 'Hmgn5', 'Gsr', 'Gsta4', 'Gclc', 'Cpq', 'Dmgdh', 'Arl6ip5', 'Nat8f…	['P43006', 'Q9DC50', 'P97494', 'Q9JLJ2', 'P16460', 'Q99LX0', 'P30115', 'Q64471', 'P11352', 'P45952', 'P47791', 'Q9CZN7', 'Q924Y0', 'O35490', 'Q9D8N0', 'Q9CPU0', 'Q9DBF1', 'Q9WVJ3']	18	['Q9CZN7', 'P47934', 'O35490', 'O09172', 'P09671', 'Q9Z2A9', 'Q99L20', 'Q8R0Y6', 'Q99KB8', 'Q9WVL0', 'P16460', 'P97494', 'P51174']	13
GO:0044271	GO Process	26.3085	Cellular nitrogen compound biosynthetic process (382)	not significant	not significant	0.0574435	0.0719704	9.52992	-0.00741634	0.20996	6.50313	['Mcts1', 'Haao', 'Rpl13', 'Ddx3x', 'Poldip2', 'Hars', 'Ndufa11', 'Rps11', 'Gars', 'Farsa', 'Gcdh', 'Eif3g', 'Ndufs3', 'Srm', 'Aprt', 'Qars', 'Ctnnb1', 'Ccdc124', 'Rplp1', 'Rps18', 'Sdhb', 'Cars', 'Pdhx', 'Ndufs2', 'Ndufa2', 'Cers2', 'Qdpr', 'Adss', 'Rpl19', 'Cyb5r3', 'Shmt1', 'Pnpo', 'Rars', 'Snx3', 'Arg1', 'Pcbd1', 'Egfr', 'Rack1', 'Drg1', 'Mrpl22', 'Nampt', 'Abca8b', 'Ddx5', 'Nme2', 'Dcakd', '…	['Q9WTP7', 'Q9DBL7', 'P61358', 'Q6NZJ6', 'O70133', 'Q9JIK9', 'P10126', 'P36552', 'P57776', 'Q9DB27', 'Q8BJ03', 'P43006', 'Q91V12', 'Q9CWS0', 'P97494', 'Q8BWY3', 'Q14C51', 'Q8BK72', 'P62264', 'Q9ESW4', 'Q9JLJ2', 'P47962', 'O35943', 'O88428', 'Q80ZS3', 'Q9WUR9', 'O08749', 'Q05D44', 'Q9D0M1', 'P35486', 'Q9D7G0', 'Q9DC71', 'Q5SWU9', 'P16460', 'P47911', 'Q9CQN6', 'P53657', 'Q569Z6', 'Q9DBP5', 'Q8C5H8'…	66	['Q8CC86', 'P10126', 'P62852', 'P62908', 'Q8QZT1', 'Q9JHW4', 'Q9D0G0', 'P62264', 'Q8BTM8', 'P62855', 'Q9CZM2', 'P57776', 'P47911', 'P47962', 'P55264', 'Q8BWY3', 'Q9ESW4', 'P68040', 'A2AS89', 'P36552', 'Q8BP67', 'Q9CZN7', 'Q9D051', 'P41216', 'Q91XF0', 'Q6ZWN5', 'Q9WUR9', 'Q9CQN6', 'P40630', 'Q9WTP7', 'Q569Z6', 'P35979', 'Q9CQJ8', 'Q9JI39', 'P11499', 'Q9DBL7', 'Q91V12', 'O09172', 'P61358', 'Q9Z2A9'…	72
GO:0045333	GO Process	56.3725	Cellular respiration (115)	⬇degradation	⬆degradation	-0.33533	-0.0234493	24.6953	-0.195436	0.323494	20.3816	['Cox5a', 'Ndufa11', 'Etfb', 'Ndufs3', 'Cs', 'Sod2', 'Sdhb', 'Ndufs2', 'Ndufa2', 'Slc25a22', 'Mdh2', 'Uqcrb', 'Sdha', 'Ndufs6', 'Pdhb', 'Ndufs4', 'Ndufb9', 'Adsl', 'Ndufa6', 'Aco2', 'Cyc1', 'Ndufb4', 'Atp5j', 'Atp5o', 'Gpd1', 'Ndufa5', 'Ndufb8', 'Atp5b', 'Atp5a1', 'Sirt3', 'Uqcrc1', 'Ndufs1', 'Ndufb3', 'Ndufa10', 'Fh1', 'Slc25a25', 'Cat', 'Etfdh', 'Stoml2', 'Ndufc2', 'Ndufab1', 'Uqcrc2', 'Pdha1',…	['A2ATU0', 'Q9Z2I9', 'O35943', 'O08749', 'P35486', 'Q9D6R2', 'P04939', 'Q9DCW4', 'Q9D2G2', 'Q99KI0', 'Q9CZU6', 'Q9DCJ5', 'Q60597', 'Q9D051', 'Q8K2B3', 'Q9CQX8', 'Q9D6M3', 'Q91YT0']	18	['A2ATU0', 'P70404', 'Q9Z2I9', 'Q9D6R2', 'P08249', 'Q9D051', 'Q9CR68', 'Q9CQJ8', 'P09671', 'Q9CQQ7', 'Q9CQC7', 'Q9Z2I8', 'Q8K2B3', 'Q8K1Z0', 'P28271', 'Q9CPP6', 'P99028']	17
GO:0110096	GO Process	61.1111	Cellular response to aldehyde (11)	not significant	not significant	-0.103557	-0.0922438	8.76241	-0.081236	-0.174995	7.04604	['Adh5', 'Adh4', 'Aldh1a7', 'Akr1a1', 'Aldh2', 'Aifm1', 'Akr1b3', 'Park7', 'Rdh11', 'Esd', 'Aldh1a1']	['Q9R0P3', 'Q99LX0', 'Q9JII6', 'O35945']	4	['P28474', 'Q9QYY9']	2
MMU-9711123	Reactome	51.5723	Cellular response to chemical stress (82)	⬆synthesis	⬆synthesis	0.226105	0.142244	14.588	0.186213	0.159793	14.7389	['Cox5a', 'Taco1', 'Blvra', 'Hmox2', 'Hmox1', 'Psmb4', 'Sod2', 'Psmd2', 'Psmb1', 'Surf1', 'Psmd3', 'Psmd11', 'Psmb6', 'Psmc5', 'Psmd12', 'Psma6', 'Psmc1', 'Psmd6', 'Psmc6', 'Psmb5', 'Sod1', 'Psmb8', 'Prdx5', 'Prdx3', 'P4hb', 'Psmd13', 'Psmd1', 'Psmb7', 'Psmd5', 'Psmd14', 'Cat', 'Psma7', 'Txn1', 'Vcp', 'Psmb2', 'Psmc2', 'Alb', 'Cul1', 'Psmc4', 'Psma1', 'Gsr', 'Psma4', 'Nploc4', 'Gm11273', 'Psmd7',…	['P35700', 'Q8BJY1', 'Q9Z2U1', 'Q9R1P0', 'O35226', 'Q9R1P1', 'P20108', 'Q9WVJ2', 'P70195', 'Q9QUM9', 'P11352', 'O70435', 'P47791', 'P60670', 'Q9R1P3', 'O55234', 'Q9WTX6', 'Q9JLT4']	18	['P35700', 'P70195', 'Q61171', 'P60670', 'P09671', 'O70435', 'P99026', 'Q9R1P0', 'P26516', 'Q8BJY1', 'Q9WV60', 'P20108', 'Q9JLT4']	13
GO:0034605	GO Process	29.3103	Cellular response to heat (17)	not significant	not significant	0.0577869	0.286497	6.78188	0.0525747	0.251184	7.03487	['Clpb', 'Hmox1', 'Hspa8', 'Pdcd6', 'Hsp90ab1', 'Hspd1', 'Vcp', 'Atp2a2', 'Bag3', 'Rbbp7', 'Ywhae', 'Eif2s1', 'Htra2', 'Hsp90aa1', 'Tpr', 'Hspa1b', 'Dhx9']	['O70133', 'P11499']	2	['P63017', 'P11499']	2
MMU-3371556	Reactome	32.5301	Cellular response to heat stress (27)	not significant	not significant	-0.184047	0.316697	10.9938	-0.0306524	0.154367	6.71222	['Ranbp2', 'Dnajb6', 'Hspa8', 'Hspa4', 'Nup85', 'Hsp90ab1', 'Hspa9', 'Hspa5', 'Vcp', 'Nup210', 'Sec13', 'Fkbp4', 'Bag3', 'Eef1a1', 'Nup160', 'Ywhae', 'Hsp90aa1', 'Mtor', 'Gsk3b', 'Tpr', 'Nup155', 'St13', 'Hspa1b', 'Hsph1', 'Hspa4l', 'Nup98', 'Nup93']	['P10126', 'P11499']	2	['P10126', 'P63017', 'Q99L47', 'P11499', 'Q9ERU9', 'Q9WV60']	6
GO:0071353	GO Process	41.3793	Cellular response to interleukin-4 (12)	not significant	not significant	-0.00956433	-0.00911508	6.20723	0.0207965	0.421925	6.60979	['Shpk', 'Arg1', 'Hsp90ab1', 'Mrc1', 'Hspa5', 'Fasn', 'Tuba1b', 'Impdh2', 'Rpl3', 'Rplp0', 'Rps2', 'Alad']	['P11499', 'Q9D5J6']	2	['P11499', 'P14869']	2
GO:0098761	GO Process	66.6667	Cellular response to interleukin-7 (12)	not significant	not significant	0.299954	0.330107	10.6469	0.149492	0.0521683	10.6555	['Hdgf', 'Crkl', 'Stip1', 'P4hb', 'Atp5b', 'Hspd1', 'Atic', 'Pdia3', 'Rad23b', 'Eno1b', 'Ybx1', 'Hmgb1']	['P27773']	1	['P27773']	1
GO:0035967	GO Process	25	Cellular response to topologically incorrect protein (24)	not significant	not significant	-0.268508	0.25825	11.031	-0.158226	0.33828	9.0783	['Hspa8', 'Dnajc3', 'Derl1', 'Sdf2l1', 'Tmbim6', 'Hspa9', 'Hspd1', 'Tor1a', 'Hspa5', 'Eif2a', 'Vcp', 'Bag3', 'Uggt1', 'Tmed2', 'Vapb', 'Eif2s1', 'Abcb10', 'Selenos', 'Cdk5rap3', 'Tbl2', 'Derl2', 'Dnajb12', 'Cul3', 'Hspa1b']	['Q9ER39', 'Q6P5E4', 'Q9R0Q3']	3	['P63017', 'Q9ER39', 'Q9R099', 'Q9R0Q3', 'Q9JI39', 'Q6P5E4', 'Q9QY76', 'Q8BJW6']	8
GO:0097237	GO Process	41.3223	Cellular response to toxic substance (50)	not significant	not significant	-0.104303	0.119779	9.09621	0.0220273	-0.0170726	6.59295	['Gstt1', 'Gstt3', 'Gstm5', 'Gstm7', 'Adh5', 'Sod2', 'Adh4', 'Glrx', 'Sod1', 'Hbb-bs', 'Aldh1a7', 'Prdx5', 'Prdx3', 'Gsto1', 'Prdx4', 'Mgst3', 'Cat', 'Akr1a1', 'Aldh2', 'Abcg2', 'Gstk1', 'Gsr', 'Apoa4', 'Gsta4', 'Marc1', 'Gfer', 'Ptgs1', 'Fabp1', 'Marc2', 'Prdx6', 'Gpx1', 'Hba-a2', 'Gpx4', 'Gsta1', 'Selenos', 'Park7', 'Selenot', 'Prdx2', 'Prxl2a', 'S100a9', 'Mgst1', 'Prdx1', 'Rdh11', 'Gstp1', 'Es…	['P35700', 'Q9R0P3', 'O08807', 'P20108', 'Q9CPU4', 'Q9QUH0', 'Q99LX0', 'Q64471', 'P62342', 'P11352', 'P47791', 'Q9JII6', 'Q9JLT4', 'O35945']	14	['P35700', 'P28474', 'O08807', 'Q61171', 'P09671', 'Q9QYY9', 'Q99L20', 'Q9CPU4', 'P20108', 'Q9JLT4']	10
GO:0071466	GO Process	33.8384	Cellular response to xenobiotic stimulus (67)	⬇degradation	not significant	-0.199125	-0.122516	13.9035	-0.0559063	-0.264144	8.38084	['Aox1', 'Gstt1', 'Cyp2f2', 'Cyp2c29', 'As3mt', 'Gstm5', 'Gstm3', 'Gstm7', 'Gstm1', 'Cyp2a5', 'Cyp2d26', 'Crkl', 'Acaa1b', 'Gstm2', 'Egfr', 'Eftud2', 'Akr1c13', 'Tpmt', 'Tfrc', 'Umps', 'Gsto1', 'Abcc2', 'Cyp2c23', 'Cyp2e1', 'Gsta3', 'Fmo3', 'Hspa5', 'Gstm4', 'Cryz', 'Cyp2j5', 'Pon3', 'Acsl1', 'Cyp1a2', 'Gsta4', 'Fmo1', 'Acaa1a', 'Eef1a1', 'Fmo2', 'Cyp2c37', 'Nceh1', 'Cyp2c54', 'Aox3', 'Cbr1', 'Cy…	['P47199', 'O08810', 'Q91X77', 'Q64458', 'P10126', 'Q6XVG2', 'Q8CIM7', 'E9Q5K4', 'P30115', 'Q8VCH0', 'Q64471', 'G3X982', 'Q9QY30', 'Q8VC28', 'P41216', 'Q99JI6', 'P56654']	17	['P10126', 'Q9QY30', 'Q8VCH0', 'P33267', 'P41216', 'Q91W64', 'Q8CIM7', 'P47199', 'O08810', 'Q99JI6']	10
MMU-2262752	Reactome	33.2589	Cellular responses to stress (149)	not significant	not significant	0.106534	0.258372	10.2783	0.0718968	0.208008	9.58313	['Cox5a', 'Tubb6', 'Taco1', 'Blvra', 'Ranbp2', 'Hmox2', 'Hmox1', 'Psmb4', 'Atp6v1b2', 'Sod2', 'Psmd2', 'Dnajb6', 'Atp6v0d1', 'Psmb1', 'Hspa8', 'Capza2', 'Surf1', 'Psmd3', 'Psmd11', 'Psmb6', 'Dync1h1', 'Atp6v1e1', 'Hspa4', 'Dynll2', 'Psmc5', 'Psmd12', 'Nup85', 'Psma6', 'Psmc1', 'Psmd6', 'Psmc6', 'Psmb5', 'Atp6v1c1', 'Sod1', 'Hsp90ab1', 'Atp6v0c', 'Psmb8', 'Hspa9', 'Lmnb1', 'Prdx5', 'Stip1', 'Prdx3…	['P35700', 'P10126', 'Q8BJY1', 'Q9Z2U1', 'P68368', 'Q9R1P0', 'O08788', 'O35226', 'Q9R1P1', 'Q9D6F9', 'P20108', 'Q9WVJ2', 'Q9JHU4', 'P70195', 'Q9QUM9', 'P11352', 'O70435', 'P47791', 'P60670', 'Q9R1P3', 'P11499', 'O55234', 'Q9WTX6', 'Q9JLT4']	24	['P35700', 'P10126', 'P63017', 'Q9JHU4', 'Q99KJ8', 'P70195', 'Q61171', 'Q99L47', 'P11499', 'P60670', 'P09671', 'O70435', 'O08788', 'P99026', 'Q9R1P0', 'P26516', 'Q9ERU9', 'Q8BJY1', 'P68368', 'Q9WV60', 'P20108', 'Q9JLT4']	22
mmu05230	KEGG	26.087	Central carbon metabolism in cancer (18)	not significant	not significant	0.334087	-0.0413247	11.0404	0.347093	0.272041	12.8484	['Pdk1', 'Pgam1', 'Egfr', 'Pfkl', 'Pdhb', 'Sirt3', 'Hras', 'Slc2a2', 'Ldhb', 'Pdha1', 'Pkm', 'Gls2', 'Idh1', 'Mtor', 'Gck', 'Idh2', 'Map2k2', 'Ldha']	['Q9DBJ1', 'Q8BFP9', 'P35486', 'Q9D051']	4	['Q9D051', 'Q9DBJ1']	2
GO:0051087	GO Function	28.6957	Chaperone binding (33)	not significant	not significant	-0.118007	0.00552881	9.84516	0.00449815	0.243508	6.11592	['Timm44', 'Lbr', 'Dnajb6', 'Plg', 'Hspa8', 'Ahsa1', 'Dnajc3', 'Sdf2l1', 'Tfrc', 'Sod1', 'H2-K1', 'Hspa9', 'Stip1', 'Hspd1', 'Grpel1', 'Alb', 'Scarb2', 'Ctsc', 'Bag3', 'Dnaja2', 'Fgb', 'Atp1a1', 'Sugt1', 'Fn1', 'Dlst', 'Hspe1', 'Ogdh', 'Cp', 'Erp29', 'Dnaja1', 'St13', 'H2-Q10', 'H2-D1']	['P57759', 'Q9D2G2', 'Q60597', 'Q64433']	4	['Q8VDN2', 'P63017', 'O35857', 'Q61147', 'Q99L47', 'Q9CX34']	6
GO:0051085	GO Process	30.303	Chaperone cofactor-dependent protein refolding (10)	not significant	not significant	-0.117281	0.346057	7.08728	0.0161143	0.228615	6.14918	['Hspa8', 'Sdf2l1', 'Hspa9', 'Tor1a', 'Hspa5', 'Hspe1', 'Dnajb12', 'St13', 'Hspa1b', 'Hsph1']	['Q9ER39', 'Q64433']	2	['P63017', 'Q9ER39', 'Q99L47']	3
GO:0101031	GO Component	44.4444	Chaperone complex (16)	not significant	not significant	0.0883279	0.094467	7.51441	0.061194	-0.128027	8.77351	['Cct3', 'Ccdc47', 'Hspa8', 'Cct5', 'Sdf2l1', 'Hsp90ab1', 'Stip1', 'Cct8', 'Cct7', 'Ruvbl1', 'Bag3', 'Cct2', 'Tcp1', 'Dnajb11', 'Cct4', 'Cct6a']	['Q99KV1', 'P80317', 'P11983', 'P80315', 'P80313', 'P11499', 'P60122', 'P42932']	8	['P63017', 'P42932', 'P80313', 'P80318', 'P11499', 'P80317', 'P80315']	7
GO:0061077	GO Process	42.029	Chaperone-mediated protein folding (29)	not significant	not significant	0.0279725	0.113455	6.48998	0.0753965	0.0451799	7.91009	['Cct3', 'Chordc1', 'Fkbp11', 'Hspb1', 'Dnajb6', 'Hspa8', 'Clu', 'Cct5', 'Sdf2l1', 'Hspa9', 'Cct8', 'Tor1a', 'Hspa5', 'Ppid', 'Cct7', 'Fkbp4', 'Ppib', 'Cct2', 'Fkbp1a', 'Hspe1', 'Pdia4', 'Tcp1', 'Dnajb12', 'St13', 'Cct4', 'Hspa1b', 'Fkbp2', 'Hsph1', 'Cct6a']	['Q9ER39', 'P80317', 'P11983', 'P80315', 'P45878', 'P80313', 'P08003', 'P42932', 'Q64433']	9	['P63017', 'P42932', 'P80313', 'Q9ER39', 'P80318', 'P24369', 'Q99L47', 'P80317', 'P80315']	9
mmu05204	KEGG	50.5051	Chemical carcinogenesis (50)	⬇degradation	⬇degradation	-0.350501	-0.169462	15.9447	-0.210031	-0.293595	14.85	['Gstt1', 'Gstt3', 'Cyp2c29', 'Gstm5', 'Gstm3', 'Gstm7', 'Gstm1', 'Adh1', 'Adh5', 'Gstm2', 'Adh4', 'Hsd11b1', 'Gsto1', 'Cyp2c23', 'Cyp2e1', 'Gsta3', 'Mgst3', 'Gstm4', 'Ugt2a3', 'Cyp3a13', 'Gstk1', 'Cyp1a2', 'Gsta4', 'Ugt1a2', 'Cyp3a11', 'Cyp2c37', 'Ephx1', 'Cyp2c54', 'Cbr1', 'Cyp2c70', 'Cyp3a25', 'Sult2a8', 'Ugt2b5', 'Cyp2b10', 'Ugt1a1', 'Ugt1a9', 'Cyp3a41b', 'Cyp2c50', 'Gsta1', 'Kyat3', 'Sult1a1…	['Q91X77', 'Q64458', 'Q9D379', 'Q6XVG2', 'Q9CPU4', 'E9Q5K4', 'P30115', 'Q64471', 'P50172', 'Q64459', 'P56654']	11	['Q62452', 'P28474', 'Q91W64', 'Q9QYY9', 'Q99L20', 'Q9CPU4', 'Q64464']	7
GO:0015485	GO Function	26.5306	Cholesterol binding (13)	⬆degradation	not significant	-0.450065	0.68309	13.7088	-0.271664	-0.0684541	12.4422	['Vdac2', 'Soat2', 'Scp2', 'Scarb2', 'Erlin2', 'Apoa4', 'Apoa1', 'Tspo', 'Erlin1', 'Stard5', 'Vdac1', 'Anxa6', 'Apoa2']	['P14824']	1	['P14824', 'P50637', 'P32020']	3
WP103	WikiPathways	66.6667	Cholesterol biosynthesis (10)	not significant	not significant	-0.140235	0.876835	6.79947	-0.123527	0.789489	7.02372	['Cyp51', 'Sqle', 'Nsdhl', 'Msmo1', 'Lss', 'Dhcr7', 'Mvk', 'Idi1', 'Fdps', 'Hmgcs1']	['P58044', 'Q9CRA4', 'Q920E5']	3	['O88455']	1
MMU-191273	Reactome	59.2593	Cholesterol biosynthesis (16)	not significant	not significant	-0.385912	0.794565	9.34867	-0.323652	0.665957	10.8482	['Cyp51', 'Lbr', 'Acat2', 'Sqle', 'Tm7sf2', 'Hsd17b7', 'Ebp', 'Nsdhl', 'Msmo1', 'Dhcr24', 'Lss', 'Dhcr7', 'Mvk', 'Idi1', 'Fdps', 'Hmgcs1']	['P58044', 'Q9CRA4', 'Q920E5', 'P70245']	4	['O88455']	1
GO:0006695	GO Process	54.7619	Cholesterol biosynthetic process (23)	not significant	not significant	-0.226401	0.855327	8.65301	-0.178994	0.518701	9.31079	['Cyp51', 'Lbr', 'Cyb5r3', 'Tm7sf2', 'Hsd17b7', 'Ebp', 'Nsdhl', 'Msmo1', 'Ces1d', 'Ces1e', 'Ces1f', 'Ces1c', 'Apoa4', 'Apoa1', 'Ces1g', 'Dhcr24', 'Lss', 'Dhcr7', 'Hmgcs2', 'Mvk', 'Idi1', 'Fdps', 'Hmgcs1']	['P58044', 'Q91WU0', 'Q9CRA4', 'Q8VCT4', 'Q920E5', 'P70245']	6	['Q8VCT4', 'Q91WU0', 'Q64176', 'O88455', 'P54869']	5
GO:0042632	GO Process	27.8351	Cholesterol homeostasis (27)	not significant	not significant	-0.195422	0.489016	10.6985	-0.055362	-0.229777	6.9319	['Pla2g12b', 'G6pc', 'Soat2', 'Ehd1', 'Fabp4', 'Raly', 'Cyp7a1', 'Ces1d', 'Ces1e', 'Ces1f', 'Ces1c', 'Apoa4', 'Apoa1', 'Apob', 'Tspo', 'Cyp7b1', 'Ces1g', 'Acox1', 'Ephx2', 'Mia2', 'Lima1', 'Scarb1', 'Mttp', 'Abcb11', 'Sec24a', 'Apoa2', 'Cyp39a1']	['O08601', 'Q91WU0', 'Q8VCT4', 'Q9QY30']	4	['O08601', 'Q9QY30', 'Q8VCT4', 'Q99P27', 'P50637', 'Q91WU0', 'Q64176', 'Q91ZV0', 'Q64505']	9
GO:0008203	GO Process	40.4762	Cholesterol metabolic process (51)	⬆degradation	⬆degradation	-0.330076	0.536619	14.0695	-0.272926	0.170452	16.4671	['Cyp51', 'Pon1', 'Lbr', 'Cyb5r3', 'Pctp', 'Fdxr', 'Sqle', 'Soat2', 'Tm7sf2', 'Cyp27a1', 'Hsd17b7', 'Cat', 'Cyp7a1', 'Ebp', 'Nsdhl', 'Erlin2', 'Msmo1', 'Ces1d', 'Ces1e', 'Ces1f', 'Ces1c', 'Fdx1', 'Apoa4', 'Apoa1', 'Cyp1a2', 'Apob', 'Hsd3b7', 'Cyp7b1', 'Ces1g', 'Dhcr24', 'Lrp1', 'Lss', 'Akr1d1', 'Sult2a8', 'Erlin1', 'Lima1', 'Dhcr7', 'Scarb1', 'Hmgcs2', 'Mttp', 'Apoc1', 'Sult2a1', 'Apoa2', 'Mvk', …	['O08601', 'P58044', 'Q91WU0', 'Q8VDJ3', 'Q9CRA4', 'Q8VCT4', 'Q920E5', 'P52430', 'P70245']	9	['O08601', 'Q9EQC1', 'Q8VCT4', 'Q91WU0', 'Q64176', 'O88455', 'Q64505', 'P54869', 'Q8VDJ3']	9
mmu04979	KEGG	43.75	Cholesterol metabolism (21)	⬆degradation	not significant	-0.337646	0.761721	13.4568	-0.242061	-0.0946593	12.4036	['Vdac3', 'Vdac2', 'Soat2', 'Vapa', 'Cyp27a1', 'Cyp7a1', 'Lrpap1', 'Apoa4', 'Apoa1', 'Apob', 'Tspo', 'Lrp1', 'Nceh1', 'Lipa', 'Vapb', 'Scarb1', 'Abcb11', 'Vdac1', 'Apoc1', 'Apoa2', 'Cd36']	['Q60931', 'Q9QY30']	2	['Q9QY30', 'Q60931', 'P50637', 'Q9WV55', 'Q9QY76', 'Q64505']	6
WP4346	WikiPathways	55.7692	Cholesterol metabolism with Bloch and Kandutsch-Russell pathways (29)	not significant	not significant	-0.161762	0.287199	8.11516	-0.0742612	0.21005	6.91014	['Cyp51', 'Lbr', 'Acat2', 'Fads1', 'Acot2', 'Elovl2', 'Sqle', 'Soat2', 'Fads2', 'Tm7sf2', 'Cyp27a1', 'Hsd17b7', 'Cyp7a1', 'Ebp', 'Nsdhl', 'Msmo1', 'Acsl1', 'Acat1', 'Scd1', 'Dhcr24', 'Lss', 'Fasn', 'Dhcr7', 'Hmgcs2', 'Mvk', 'Acot1', 'Idi1', 'Fdps', 'Hmgcs1']	['P58044', 'Q9CRA4', 'O55137', 'Q920E5', 'Q8QZT1', 'Q9QYR9', 'P70245', 'P41216', 'Q9JLJ4']	9	['Q8QZT1', 'Q9QYR9', 'O55137', 'P41216', 'O88455', 'Q64505', 'P54869']	7
GO:0030301	GO Process	27.1429	Cholesterol transport (19)	not significant	not significant	0.00197415	0.681526	6.05016	0.0806565	-0.332655	7.44024	['Abca8b', 'Soat2', 'Scp2', 'Arl8b', 'Ces1d', 'Ces1e', 'Ces1f', 'Ces1c', 'Apoa4', 'Apoa1', 'Apob', 'Ces1g', 'Lima1', 'Stard5', 'Scarb1', 'Vps4b', 'Apoc1', 'Apoa2', 'Cd36']	['Q91WU0', 'Q8VCT4', 'Q8K440']	3	['Q8VCT4', 'Q91WU0', 'Q8K440', 'Q64176', 'P32020']	5
MMU-6798163	Reactome	83.3333	Choline catabolism (5)	not significant	not significant	-0.279579	-0.00621106	10.4546	-0.119567	0.438372	8.32538	['Dmgdh', 'Aldh7a1', 'Chdh', 'Bhmt', 'Sardh']	['O35490', 'Q9DBF1']	2	['O35490']	1
MMU-8963888	Reactome	70	Chylomicron assembly (7)	not significant	not significant	-0.491904	0.956365	11.1734	-0.264506	-0.484698	10.7072	['Sar1b', 'P4hb', 'Apoa4', 'Apoa1', 'Apob', 'Mttp', 'Apoa2']	['O08601']	1	['O08601']	1
GO:0016859	GO Function	29.2683	Cis-trans isomerase activity (12)	not significant	not significant	0.15114	0.0957583	8.45245	-0.0290533	0.00999713	6.61992	['Ranbp2', 'Fkbp11', 'Fkbp3', 'Ppif', 'Ppid', 'Fkbp4', 'Ppib', 'Fkbp1a', 'Gstz1', 'Fkbp8', 'Ppia', 'Fkbp2']	['P45878']	1	['Q62446', 'P24369', 'Q9WVL0', 'Q9ERU9']	4
mmu00020	KEGG	78.125	Citrate cycle (TCA cycle) (25)	not significant	not significant	-0.179692	0.161003	12.6135	-0.133868	0.452292	9.09621	['Cs', 'Sdhb', 'Mdh2', 'Sdha', 'Pdhb', 'Aco2', 'Fh1', 'Pck1', 'Pdha1', 'Dlat', 'Idh3g', 'Dlst', 'Pcx', 'Suclg1', 'Ogdh', 'Idh1', 'Mdh1', 'Aco1', 'Idh2', 'Acly', 'Dld', 'Sdhc', 'Sucla2', 'Idh3a', 'Suclg2']	['Q9Z2I9', 'O08749', 'P35486', 'Q9D6R2', 'Q9D2G2', 'Q99KI0', 'Q9CZU6', 'Q60597', 'Q9D051', 'Q8K2B3']	10	['P70404', 'Q9Z2I9', 'Q9D6R2', 'P08249', 'Q9D051', 'Q9Z2I8', 'Q8K2B3', 'P28271']	8
MMU-71403	Reactome	77.2727	Citric acid cycle (TCA cycle) (17)	not significant	not significant	-0.170171	0.127996	9.56976	-0.213384	0.458897	10.4383	['Cs', 'Sdhb', 'Mdh2', 'Sdha', 'Aco2', 'Fh1', 'Fahd1', 'Idh3g', 'Dlst', 'Suclg1', 'Ogdh', 'Idh2', 'Dld', 'Sdhc', 'Sucla2', 'Idh3a', 'Suclg2']	['Q9Z2I9', 'O08749', 'Q9D6R2', 'Q9D2G2', 'Q99KI0', 'Q9CZU6', 'Q60597', 'Q8K2B3']	8	['P70404', 'Q9Z2I9', 'Q9D6R2', 'P08249', 'Q9Z2I8', 'Q8K2B3']	6
MMU-9603798	Reactome	60	Class I peroxisomal membrane protein import (12)	not significant	not significant	0.0934728	-0.253638	6.59295	0.241494	0.1793	7.84682	['Pxmp4', 'Abcd1', 'Fis1', 'Pex3', 'Pex16', 'Abcd3', 'Pxmp2', 'Abcd2', 'Aldh3a2', 'Pex14', 'Acbd5', 'Atad1']	['Q61285', 'P42925', 'Q9QXY9']	3	['Q61285', 'Q5XG73']	2
MMU-8856828	Reactome	25	Clathrin-mediated endocytosis (35)	not significant	not significant	-0.0400331	0.0521662	6.71914	0.04556	0.0526256	7.076	['Actr2', 'Rab5b', 'Snx9', 'Ap2a2', 'Ap2m1', 'Hspa8', 'Ap2b1', 'Rab5c', 'Egfr', 'Tfrc', 'Tor1a', 'Scarb2', 'Arpc1a', 'Trf', 'Cops8', 'Apob', 'Cops4', 'Arf6', 'Actg1', 'Arpc5', 'Actb', 'Cltc', 'Arpc3', 'Cops2', 'Pacsin3', 'Cops7a', 'M6pr', 'Arpc2', 'Ubc', 'Arpc4', 'Ap2a1', 'Pacsin2', 'Dnm2', 'Actr3', 'Picalm']	['Q9WVE8', 'Q9ER39', 'P17427', 'P60710', 'P61202', 'Q68FD5']	6	['P17427', 'Q9WVE8', 'P84091', 'P63017', 'P60710', 'Q9JM76', 'Q9ER39', 'Q68FD5']	8
MMU-5607764	Reactome	46.0674	CLEC7A (Dectin-1) signaling (41)	⬆synthesis	⬆synthesis	0.394882	0.0932489	18.3104	0.312019	0.23358	19.7817	['Psmb4', 'Psmd2', 'Psmb1', 'Psmd3', 'Psmd11', 'Psmb6', 'Calm3', 'Psmc5', 'Psmd12', 'Psma6', 'Psmc1', 'Psmd6', 'Psmc6', 'Psmb5', 'Psmb8', 'Psmd13', 'Psmd1', 'Psmb7', 'Psmd5', 'Psmd14', 'Psma7', 'Psmb2', 'Psmc2', 'Cul1', 'Psmc4', 'Psma1', 'Psma4', 'Psmd7', 'Psmd8', 'Psmc3', 'Psmd4', 'Psma5', 'Ube2n', 'Psmb3', 'Psme2b', 'Skp1a', 'Ubc', 'Psma3', 'Psma2', 'Psmb9', 'Psme1']	['Q8BJY1', 'Q9Z2U1', 'Q9R1P0', 'O35226', 'Q9R1P1', 'Q9WVJ2', 'P70195', 'Q9QUM9', 'O70435', 'Q9R1P3', 'O55234', 'Q9WTX6', 'P61089']	13	['P0DP28', 'P70195', 'O70435', 'P99026', 'Q9R1P0', 'P26516', 'Q8BJY1']	7
GO:0016421	GO Function	100	CoA carboxylase activity (6)	not significant	not significant	0.949529	0.379878	7.56878	0.465978	0.185926	7.58142	['Mccc2', 'Mccc1', 'Pccb', 'Pcca', 'Acaca', 'Acacb']	['Q3ULD5', 'Q5SWU9', 'E9Q4Z2', 'Q99MR8']	4	['Q99MR8']	1
GO:0016289	GO Function	57.5758	CoA hydrolase activity (19)	not significant	⬇synthesis	0.706675	-0.292389	12.5734	0.680148	-0.436815	14.242	['Abcd1', 'Acot13', 'Acot2', 'Acot4', 'Acot3', 'Acot12', 'Abcd3', 'Ppt1', 'Ces1e', 'Acaa2', 'Baat', 'Hibch', 'Them4', 'Abcd2', 'Acnat2', 'Acnat1', 'Nudt7', 'Acot1', 'Acot7']	['Q91V12', 'Q61285', 'O55137', 'Q9QYR9', 'Q91X34', 'Q9QYR7']	6	['Q9QYR9', 'Q61285', 'O55137', 'Q91V12', 'Q8QZS1', 'Q64176', 'Q8BWN8']	7
GO:0016405	GO Function	50	CoA-ligase activity (13)	not significant	not significant	0.183938	-0.0984666	8.19706	0.209816	-0.419881	9.93131	['Acsf3', 'Acss2', 'Aacs', 'Slc27a5', 'Acsl1', 'Acsm1', 'Acsl5', 'Slc27a2', 'Acsm5', 'Slc27a4', 'Acsf2', 'Acsm3', 'Acss3']	['Q8VCW8', 'Q4LDG0', 'P41216', 'Q91VE0']	4	['Q91VE0', 'P41216', 'Q3UNX5']	3
GO:0030135	GO Component	27.6423	Coated vesicle (68)	not significant	not significant	-0.0217978	-0.359139	6.44751	0.0652078	-0.757748	8.31538	['Bcap31', 'Snx9', 'Tmed5', 'Ap2a2', 'Ap1m1', 'Rab8a', 'Abcb4', 'Tmed4', 'Atp6v1b2', 'Ap2m1', 'Ap1b1', 'Atp6v0d1', 'Ap2b1', 'Atp6v1e1', 'Snx3', 'Sar1a', 'Sar1b', 'Dbnl', 'Gosr2', 'Sec23a', 'Golga5', 'Lman2', 'Pdcd6', 'Ap3b1', 'Atp6v1c1', 'Atp6v0c', 'Hspd1', 'Rab14', 'Sec23b', 'Sec22b', 'Uso1', 'Sec13', 'Yif1b', 'Copb1', 'Arcn1', 'Copb2', 'Trf', 'Sec23ip', 'Myo6', 'Tmed10', 'Copg2', 'Actr1a', 'Atp…	['P61924', 'Q8CIE6', 'Q9JIF7', 'P17427', 'Q9QZE5', 'Q68FD5', 'O89079', 'Q5XJY5', 'Q9R0Q3', 'Q9QZS3']	10	['P17427', 'P84091', 'O89079', 'Q9JM62', 'Q68FD5', 'Q9R0Q3', 'O55029', 'Q99KF1', 'Q8CIE6', 'Q9DBH5', 'Q9Z1Z0', 'Q5XJY5', 'Q91V41', 'Q9JIF7']	14
GO:0030662	GO Component	35.5372	Coated vesicle membrane (43)	not significant	not significant	-0.0367511	-0.632627	6.69498	0.0681366	-1.62633	8.02075	['Ap2a2', 'Ap1m1', 'Atp6v1b2', 'Ap2m1', 'Ap1b1', 'Atp6v0d1', 'Ap2b1', 'Atp6v1e1', 'Sar1a', 'Sar1b', 'Dbnl', 'Gosr2', 'Sec23a', 'Golga5', 'Pdcd6', 'Ap3b1', 'Atp6v1c1', 'Atp6v0c', 'Sec23b', 'Sec22b', 'Uso1', 'Sec13', 'Copb1', 'Arcn1', 'Copb2', 'Trf', 'Sec23ip', 'Copg2', 'Atp6v1h', 'Tmed2', 'Cope', 'Ap1g1', 'Sec31a', 'Copz1', 'Cltc', 'Reep6', 'Sec24a', 'Clint1', 'Ap1s1', 'Copg1', 'Atp6v1a', 'Copa', …	['P61924', 'Q8CIE6', 'Q9JIF7', 'P17427', 'Q9QZE5', 'Q68FD5', 'O89079', 'Q5XJY5', 'Q9R0Q3']	9	['P17427', 'P84091', 'O89079', 'Q9JM62', 'Q68FD5', 'Q9R0Q3', 'O55029', 'Q8CIE6', 'Q9Z1Z0', 'Q5XJY5', 'Q9JIF7']	11
GO:0015936	GO Process	47.0588	Coenzyme A metabolic process (8)	not significant	not significant	0.477719	0.0761694	8.7902	0.409524	0.542931	9.87369	['Crot', 'Dcakd', 'Mccc2', 'Ppcs', 'Acat1', 'Coasy', 'Nudt7', 'Acot7']	['Q9DBL7', 'Q9DC50', 'Q91V12', 'Q3ULD5', 'Q8QZT1']	5	['Q8QZT1', 'Q9DBL7', 'Q91V12']	3
MMU-6799198	Reactome	71.4286	Complex I biogenesis (40)	⬆degradation	⬆degradation	-0.515308	0.00359009	24.4834	-0.360074	0.624062	24.2813	['Ndufa11', 'Ndufs3', 'Acad9', 'Ndufs2', 'Ndufa2', 'Ndufs6', 'Ndufs4', 'Ndufb9', 'Ndufa6', 'Ndufb4', 'Ndufa5', 'Ndufb8', 'Ndufs1', 'Ndufb3', 'Ndufa10', 'Ndufc2', 'Ndufab1', 'Ndufb7', 'Ndufa7', 'Ndufv1', 'Ndufb10', 'Nubpl', 'Ndufa8', 'Ndufaf3', 'Ndufa3', 'mt-Nd1', 'mt-Nd4', 'mt-Nd5', 'Ndufb6', 'Ndufs7', 'Ndufs5', 'Ndufa13', 'Ndufb11', 'Ndufb5', 'Ndufv2', 'Ndufaf2', 'Ecsit', 'Ndufa12', 'Ndufa9', 'N…	['Q9QZH6', 'Q9DCJ5', 'Q91YT0']	3	['Q9CQJ8', 'Q9CQC7', 'Q9JKL4', 'Q9CPP6']	4
WP5242	WikiPathways	34.6535	Comprehensive IL-17A signaling (35)	not significant	not significant	0.254511	0.173198	8.7348	0.262488	-0.440736	9.48389	['Col1a1', 'Adh1', 'Sod2', 'Rhoa', 'Cacybp', 'Egfr', 'Rab10', 'Blmh', 'Psmc6', 'Hbb-bs', 'C3', 'Uggt1', 'Serbp1', 'Gng12', 'Zmpste24', 'Fn1', 'Cdc42', 'Pura', 'Samhd1', 'Rras2', 'Npm1', 'Upf1', 'Arpc5', 'Hmgb1', 'Rac1', 'Mtor', 'Arpc3', 'Tjp1', 'Atox1', 'Anxa6', 'Arpc2', 'Stat3', 'Hyou1', 'Hspa1b', 'Stat1']	['P61027', 'Q9CY58', 'Q9CXW3', 'P42669', 'Q6P5E4', 'P14824', 'Q9JKR6']	7	['P14824', 'Q9CY58', 'Q9JM76', 'P61027', 'P09671', 'Q6P5E4', 'Q9JKR6']	7
MMU-6811434	Reactome	29.7872	COPI-dependent Golgi-to-ER retrograde traffic (28)	not significant	not significant	-0.00252436	0.281897	6.0561	0.110365	0.411752	8.29543	['Tubb6', 'Napa', 'Surf4', 'Arf5', 'Arf4', 'Kif5b', 'Napg', 'Rab1b', 'Sec22b', 'Copb1', 'Arcn1', 'Copb2', 'Tmed10', 'Copg2', 'Tmed2', 'Tubb2a', 'Cope', 'Tubb4a', 'Tuba1b', 'Kif21a', 'Copz1', 'Nsf', 'Tmed9', 'Copg1', 'Copa', 'Arf1', 'Rab1a', 'Tuba4a']	['P61924', 'Q8CIE6', 'P68368', 'Q9JIF7', 'Q9D6F9', 'Q9QZE5', 'P46460', 'O89079', 'Q5XJY5', 'Q9R0Q3']	10	['O89079', 'Q9R0Q3', 'O55029', 'Q99KF1', 'Q8CIE6', 'Q5XJY5', 'P68368', 'P46460', 'P61750', 'Q9JIF7']	10
GO:0030134	GO Component	36.6667	COPII-coated ER to Golgi transport vesicle (22)	not significant	not significant	-0.19468	-0.640392	11.4628	0.0130263	-1.04621	6.36699	['Tmed5', 'Tmed4', 'Sar1a', 'Sar1b', 'Gosr2', 'Sec23a', 'Lman2', 'Pdcd6', 'Sec23b', 'Sec22b', 'Uso1', 'Sec13', 'Yif1b', 'Sec23ip', 'Tmed10', 'Tmed2', 'Sec31a', 'Ecpas', 'Sec24a', 'Tmed9', 'Ergic1', 'Lman1']	['Q9R0Q3']	1	['Q9R0Q3', 'Q99KF1', 'Q9DBH5', 'Q9Z1Z0']	4
MMU-204005	Reactome	33.8235	COPII-mediated vesicle transport (23)	not significant	not significant	0.158408	-0.445627	7.58142	0.172492	0.189702	10.0192	['Ykt6', 'Napa', 'Ctsz', 'Sar1b', 'Gosr2', 'Scfd1', 'Sec23a', 'Lman2', 'Napg', 'Rab1b', 'Sec22b', 'Uso1', 'Sec13', 'Ctsc', 'Sec23ip', 'Tmed10', 'Tmed2', 'Preb', 'Sec31a', 'Nsf', 'Sec24a', 'Rab1a', 'Lman1']	['Q8BRF7', 'P46460', 'Q9R0Q3']	3	['Q8BRF7', 'Q9R0Q3', 'Q9DBH5', 'Q9Z1Z0', 'P46460']	5
MMU-6811436	Reactome	39.5833	COPI-independent Golgi-to-ER retrograde traffic (19)	not significant	not significant	0.211211	0.696549	7.47305	0.0933742	0.492282	6.89931	['Agpat3', 'Tubb6', 'Capza2', 'Dync1h1', 'Dynll2', 'Dctn2', 'Capzb', 'Rab6a', 'Actr1a', 'Dync1li2', 'Tubb2a', 'Tubb4a', 'Tuba1b', 'Capza1', 'Dync1i2', 'Dctn1', 'Pafah1b2', 'Tuba4a', 'Rab18']	['P68368', 'O08788', 'Q9D6F9', 'Q9JHU4']	4	['Q9JHU4', 'Q99KJ8', 'O08788', 'P68368']	4
MMU-6807878	Reactome	44.2105	COPI-mediated anterograde transport (42)	not significant	not significant	0.198685	-0.038654	8.58335	0.18735	0.392899	10.6299	['Tubb6', 'Ykt6', 'Napa', 'Sptbn1', 'Capza2', 'Dync1h1', 'Arf5', 'Dynll2', 'Gosr2', 'Sptb', 'Arf4', 'Napg', 'Rab1b', 'Dctn2', 'Spta1', 'Capzb', 'Uso1', 'Copb1', 'Arcn1', 'Copb2', 'Tmed10', 'Copg2', 'Actr1a', 'Dync1li2', 'Tmed2', 'Tubb2a', 'Cope', 'Tubb4a', 'Tuba1b', 'Copz1', 'Nsf', 'Capza1', 'Tmed9', 'Dync1i2', 'Copg1', 'Dctn1', 'Ank1', 'Copa', 'Sptan1', 'Arf1', 'Rab1a', 'Tuba4a']	['P61924', 'Q8CIE6', 'P68368', 'Q9JIF7', 'O08788', 'Q9D6F9', 'Q9QZE5', 'Q9JHU4', 'P46460', 'P16546', 'O89079', 'Q5XJY5', 'Q9R0Q3']	13	['P16546', 'Q62261', 'Q9JHU4', 'Q99KJ8', 'O89079', 'Q9R0Q3', 'O55029', 'Q99KF1', 'Q8CIE6', 'O08788', 'P15508', 'Q9Z1Z0', 'Q5XJY5', 'P68368', 'P46460', 'P61750', 'Q9JIF7']	17
GO:0030864	GO Component	34.5238	Cortical actin cytoskeleton (29)	not significant	not significant	-0.111725	-0.231597	8.96656	0.109618	0.20621	10.1392	['Actr2', 'Cdh1', 'Rdx', 'Flot1', 'Wdr1', 'Sptbn1', 'Krt19', 'Myh9', 'Dbnl', 'Sptb', 'Actn1', 'Vcl', 'Cdh2', 'Sept2', 'Spta1', 'Gsn', 'Gys2', 'Cotl1', 'Lasp1', 'Eef1a1', 'Actn4', 'Flot2', 'Cttn', 'Dstn', 'Cap1', 'Sptan1', 'Iqgap1', 'Myadm', 'Cfl1']	['P10126', 'Q7TPR4', 'P16546']	3	['P10126', 'P16546', 'P26043', 'P57780', 'Q7TPR4', 'Q62261', 'Q8VCB3', 'P15508', 'P19001', 'Q9CQI6']	10
GO:0030863	GO Component	36.1345	Cortical cytoskeleton (43)	not significant	⬆synthesis	-0.0330854	-0.0506647	6.75737	0.200622	0.231584	14.4218	['Actr2', 'Cdh1', 'Rdx', 'Flot1', 'Tpm4', 'Wdr1', 'Sptbn1', 'Slc4a1', 'Krt19', 'Capza2', 'Myh9', 'Dbnl', 'Sptb', 'Actn1', 'Vcl', 'Cdh2', 'Sept2', 'Spta1', 'Gsn', 'Mapre1', 'Capzb', 'Epb41', 'Gys2', 'Mpp1', 'Cotl1', 'Lasp1', 'Eef1a1', 'Actn4', 'Flot2', 'Numa1', 'Actb', 'Cttn', 'Dstn', 'Epb42', 'Cap1', 'Capza1', 'Flna', 'Ank1', 'Tpm3', 'Sptan1', 'Iqgap1', 'Myadm', 'Cfl1']	['P10126', 'Q7TPR4', 'P60710', 'P16546', 'Q61166']	5	['P10126', 'P16546', 'P26043', 'P57780', 'Q7TPR4', 'Q62261', 'Q8BTM8', 'P60710', 'Q61166', 'Q8VCB3', 'P15508', 'P19001', 'Q9CQI6']	13
GO:0030865	GO Process	26.9841	Cortical cytoskeleton organization (17)	not significant	not significant	0.136278	-1.3085	6.63348	0.184505	-1.24632	7.29955	['Calr', 'Coro1c', 'Wdr1', 'Rhoa', 'Actn1', 'Tln1', 'Epb41', 'Epb41l2', 'Arf6', 'Ezr', 'Dlg1', 'Plec', 'Rac1', 'Rhog', 'Nckap1', 'Pdcd6ip', 'Sept7']	['Q9WU78', 'Q7TPR4', 'P26040', 'P14211']	4	['Q7TPR4', 'Q9WU78', 'Q811D0']	3
GO:0009804	GO Process	50	Coumarin metabolic process (8)	⬇degradation	⬇degradation	-0.480908	-0.627168	13.6232	-0.281486	-0.7003	13.6062	['Cyp2a5', 'Cyp2d26', 'Pon3', 'Cyp2d10', 'Cyp2a12', 'Cyp2d9', 'Cyp2a4', 'Cyp2d11']	['Q8CIM7']	1	['Q8CIM7']	1
MMU-1236978	Reactome	77.0833	Cross-presentation of soluble exogenous antigens (endosomes) (37)	⬆synthesis	⬆synthesis	0.397702	0.128367	16.5329	0.295202	0.209783	17.6624	['Psmb4', 'Psmd2', 'Psmb1', 'Psmd3', 'Psmd11', 'Psmb6', 'Psmc5', 'Psmd12', 'Psma6', 'Psmc1', 'Psmd6', 'Psmc6', 'Psmb5', 'Psmb8', 'Psmd13', 'Psmd1', 'Mrc1', 'Psmb7', 'Psmd5', 'Psmd14', 'Psma7', 'Psmb2', 'Psmc2', 'Psmc4', 'Psma1', 'Psma4', 'Psmd7', 'Psmd8', 'Psmc3', 'Psmd4', 'Psma5', 'Psmb3', 'Psme2b', 'Psma3', 'Psma2', 'Psmb9', 'Psme1']	['Q8BJY1', 'Q9Z2U1', 'Q9R1P0', 'O35226', 'Q9R1P1', 'Q9WVJ2', 'P70195', 'Q9QUM9', 'O70435', 'Q9R1P3', 'O55234']	11	['P70195', 'O70435', 'P99026', 'Q9R1P0', 'P26516', 'Q8BJY1']	6
MMU-5621481	Reactome	38.1818	C-type lectin receptors (CLRs) (42)	⬆synthesis	⬆synthesis	0.383621	0.0932489	17.8379	0.302993	0.23358	19.5101	['Psmb4', 'Psmd2', 'Psmb1', 'Psmd3', 'Psmd11', 'Psmb6', 'Calm3', 'Psmc5', 'Psmd12', 'Psma6', 'Psmc1', 'Psmd6', 'Psmc6', 'Psmb5', 'Psmb8', 'Psmd13', 'Hras', 'Psmd1', 'Psmb7', 'Psmd5', 'Psmd14', 'Psma7', 'Psmb2', 'Psmc2', 'Cul1', 'Psmc4', 'Psma1', 'Psma4', 'Psmd7', 'Psmd8', 'Psmc3', 'Psmd4', 'Psma5', 'Ube2n', 'Psmb3', 'Psme2b', 'Skp1a', 'Ubc', 'Psma3', 'Psma2', 'Psmb9', 'Psme1']	['Q8BJY1', 'Q9Z2U1', 'Q9R1P0', 'O35226', 'Q9R1P1', 'Q9WVJ2', 'P70195', 'Q9QUM9', 'O70435', 'Q9R1P3', 'O55234', 'Q9WTX6', 'P61089']	13	['P0DP28', 'P70195', 'O70435', 'P99026', 'Q9R1P0', 'P26516', 'Q8BJY1']	7
mmu00270	KEGG	52	Cysteine and methionine metabolism (26)	not significant	⬇synthesis	0.219157	-0.170869	10.5455	0.234937	-0.0766073	13.4895	['Srm', 'Mdh2', 'Adi1', 'Got1', 'Gclm', 'Sdsl', 'Ldhb', 'Got2', 'Gclc', 'Mpst', 'Mat2b', 'Tst', 'Mtap', 'Ahcy', 'Gss', 'Mat2a', 'Bhmt', 'Mdh1', 'Kyat3', 'Kyat1', 'Cth', 'Mri1', 'Sds', 'Ldha', 'Mat1a', 'Cbs']	['P97494', 'Q99JT9', 'O35490']	3	['P52196', 'P08249', 'O35490', 'O09172', 'Q8VBT2', 'P97494']	6
GO:0006534	GO Process	81.8182	Cysteine metabolic process (9)	not significant	not significant	0.172512	-0.439988	7.81999	0.155375	-0.346869	8.53577	['Mthfd1', 'Csad', 'Agxt', 'Gclm', 'Gclc', 'Mpst', 'Tst', 'Cth', 'Cbs']	['P97494', 'Q9DBE0']	2	['P52196', 'O09172', 'P97494', 'Q9DBE0']	4
GO:0070069	GO Component	52.5	Cytochrome complex (21)	⬇degradation	⬆degradation	-0.517504	-0.194033	18.4114	-0.279122	0.621067	13.3919	['Cox5a', 'Uqcrb', 'Cyc1', 'Uqcrc1', 'Uqcrc2', 'Cox7a2', 'Gm11273', 'Cox15', 'Uqcrfs1', 'Cox6a1', 'Uqcrq', 'Uqcr10', 'Ugt1a1', 'Cox6b1', 'Uqcrh', 'mt-Co1', 'mt-Co2', 'Cox6c', 'Cox7a2l', 'Cox4i1', 'Ndufa4']	['Q8BJ03']	1	['Q9CR68', 'Q8BJ03', 'P99028']	3
MMU-211897	Reactome	37.8788	Cytochrome P450 - arranged by substrate type (25)	⬇degradation	⬇degradation	-0.587653	-0.358539	20.1468	-0.374958	-0.601157	21.271	['Cyp51', 'Cyp2f2', 'Cyp2c29', 'Cyp2a5', 'Fdxr', 'Cyp2e1', 'Cyp27a1', 'Cyp7a1', 'Cyp3a13', 'Fdx1', 'Cyp1a2', 'Cyp7b1', 'Cyp3a11', 'Cyp4f14', 'Cyp8b1', 'Cyp4a10', 'Cyp3a25', 'Cyp2b10', 'Cyp2a12', 'Cyp3a41b', 'Cyp4a12b', 'Cyp4v3', 'Cyp2a4', 'Cyp4b1', 'Cyp39a1']	['Q64458', 'Q64459']	2	['P33267', 'Q64505', 'Q64464']	3
WP163	WikiPathways	84.2105	Cytoplasmic ribosomal proteins (64)	⬆degradation	⬆degradation	-0.205942	0.0578826	20.8036	-0.150745	0.214896	26.5661	['Rpl13', 'Rps11', 'Rplp1', 'Rps18', 'Rpl19', 'Rpl24', 'Rps26', 'Rps3a1', 'Rpl6', 'Rpl28', 'Rps3', 'Rps4x', 'Rpl4', 'Rpsa', 'Rpl21', 'Rpl10a', 'Rps23', 'Rpl18a', 'Rps21', 'Rps15', 'Rpl7', 'Rps7', 'Rpl15', 'Rps25', 'Rpl36', 'Rps17', 'Rpl35', 'Rpl3', 'Rpl10', 'Rplp0', 'Rpl31', 'Rpl34', 'Rps2', 'Rpl23a', 'Rpl11', 'Rps8', 'Rps6', 'Rpl7a', 'Rpl38', 'Rpl27', 'Rps16', 'Rps19', 'Rps5', 'Rpl30', 'Rpl36al'…	['P61358', 'P62264', 'P47911', 'P62281', 'P62852', 'Q9CQR2', 'P47963', 'Q9CZM2']	8	['P62852', 'P62908', 'P62264', 'P62855', 'Q9CZM2', 'P47911', 'Q8BP67', 'P35979', 'P61358', 'P14206', 'P14869', 'P62751', 'P62270', 'P62242', 'P60867', 'Q6ZWV3', 'Q9CZX8']	17
GO:0010494	GO Component	25.5814	Cytoplasmic stress granule (22)	⬇synthesis	not significant	0.36777	-0.197126	13.234	0.174839	0.182553	11.4525	['Ddx3x', 'Kpnb1', 'Pabpc1', 'Khsrp', 'Nxf1', 'G3bp1', 'Grb7', 'Habp4', 'Caprin1', 'Csde1', 'Eif4e', 'Vcp', 'Ddx1', 'Eif2s1', 'Ybx1', 'Tardbp', 'Elavl1', 'Eif4g1', 'Hnrnpk', 'Mov10', 'G3bp2', 'Ddx6']	['P61979', 'Q6NZJ6', 'P97855', 'P97379', 'P63073']	5	['P29341', 'P61979', 'Q921F2', 'P97379', 'P97855']	5
GO:0002181	GO Process	72.4409	Cytoplasmic translation (92)	⬆degradation	not significant	-0.123961	0.0206644	15.7466	-0.0512835	0.305609	8.43187	['Mcts1', 'Rpl13', 'Rps11', 'Eif3g', 'Rplp1', 'Rps18', 'Rpl19', 'Drg1', 'Eif3h', 'Eif3e', 'Rpl24', 'Etf1', 'Eif3a', 'Rps26', 'Eif3m', 'Eif3j1', 'Rps3a1', 'Rpl6', 'Rpl28', 'Eif3c', 'Rps3', 'Eif3f', 'Rps4x', 'Rpl4', 'Rpsa', 'Dhx29', 'Eif3l', 'Rpl21', 'Rpl10a', 'Eif3j2', 'Rps23', 'Rpl18a', 'Rps21', 'Eif2s3x', 'Rps15', 'Rpl7', 'Rps7', 'Rpl15', 'Rps25', 'Rpl36', 'Rps17', 'Rpl35', 'Rpl3', 'Rpl5', 'Rplp…	['P61358', 'Q9DB27', 'Q8BWY3', 'P62264', 'P47962', 'P47911', 'P62281', 'P62852', 'Q9CQR2', 'P60843', 'P47963', 'Q9CZM2']	12	['P62852', 'P62908', 'P62264', 'P62855', 'Q9CZM2', 'P47911', 'P47962', 'Q8BWY3', 'Q8BP67', 'Q6ZWN5', 'P35979', 'P61358', 'P14206', 'P14869', 'Q9CR57', 'P62751', 'P62270', 'P62242', 'P60867', 'Q6PGC1', 'Q9CZX8']	21
MMU-9707564	Reactome	43.3962	Cytoprotection by HMOX1 (23)	not significant	not significant	-0.212814	0.129033	11.8061	0.0638021	0.143222	6.64707	['Cox5a', 'Taco1', 'Blvra', 'Hmox2', 'Hmox1', 'Surf1', 'Alb', 'Gm11273', 'Blvrb', 'Cox6a1', 'Fabp1', 'Gm10053', 'Cox6b1', 'mt-Co1', 'mt-Co2', 'H13', 'Sco1', 'Hba-a2', 'Helz2', 'Lrpprc', 'Cox7a2l', 'Cox4i1', 'Ndufa4']	[]	0	[]	0
GO:0022625	GO Component	61.7647	Cytosolic large ribosomal subunit (42)	⬇degradation	⬆degradation	-0.188167	-0.250659	15.6104	-0.157622	0.152521	21.078	['Rpl13', 'Rplp1', 'Rpl19', 'Rpl24', 'Rpl6', 'Rpl28', 'Rpl4', 'Rpl21', 'Rpl10a', 'Rpl18a', 'Rpl7', 'Rpl15', 'Rpl36', 'Rpl35', 'Rpl3', 'Rpl5', 'Rplp2', 'Rpl10', 'Rplp0', 'Rpl31', 'Rpl34', 'Rpl23', 'Rpl23a', 'Rpl11', 'Rpl7a', 'Rpl38', 'Rpl27', 'Rpl30', 'Rpl36al', 'Rpl9', 'Rpl35a', 'Rpl13a', 'Rpl12', 'Rpl22', 'Rpl27a', 'Rpl26', 'Rpl14', 'Rpl32', 'Rpl18', 'Rps12', 'Rpl8', 'Rpl17']	['P61358', 'P47962', 'P47911', 'P47963', 'Q9CZM2']	5	['Q9CZM2', 'P47911', 'P47962', 'Q8BP67', 'P35979', 'P61358', 'P14869', 'Q9CR57', 'P62751', 'Q6ZWV3']	10
GO:0022626	GO Component	63.0252	Cytosolic ribosome (75)	⬆degradation	not significant	-0.197457	0.0569474	20.9846	-0.100497	0.317341	11.2122	['Mcts1', 'Rpl13', 'Ddx3x', 'Rps11', 'Rplp1', 'Rps18', 'Rpl19', 'Rpl24', 'Rps26', 'Eif2a', 'Rps3a1', 'Rpl6', 'Rpl28', 'Rps3', 'Rps4x', 'Rpl4', 'Rpsa', 'Dhx29', 'Rpl21', 'Rpl10a', 'Rps23', 'Rpl18a', 'Rps21', 'Rps15', 'Rpl7', 'Rps7', 'Rpl15', 'Rps25', 'Rpl36', 'Rps17', 'Rpl35', 'Rpl3', 'Rpl5', 'Rplp2', 'Rpl10', 'Rplp0', 'Rpl31', 'Rpl34', 'Hba-a2', 'Rps2', 'Rpl23', 'Rpl23a', 'Rpl11', 'Rps8', 'Rps6',…	['P61358', 'Q9DB27', 'P62264', 'P47962', 'P47911', 'P62281', 'P62852', 'Q9CQR2', 'P47963', 'Q9CZM2']	10	['P62852', 'P62908', 'P62264', 'P62855', 'Q9CZM2', 'P47911', 'P47962', 'Q8BP67', 'Q6ZWN5', 'P35979', 'P61358', 'P14206', 'P14869', 'Q9CR57', 'Q8BJW6', 'P62751', 'P62270', 'P62242', 'P60867', 'Q6ZWV3', 'Q6PGC1', 'Q9CZX8']	22
GO:0022627	GO Component	69.3878	Cytosolic small ribosomal subunit (34)	⬆degradation	not significant	-0.210518	0.415821	18.955	-0.0250952	0.532875	6.44101	['Mcts1', 'Ddx3x', 'Rps11', 'Rps18', 'Rps26', 'Eif2a', 'Rps3a1', 'Rps3', 'Rps4x', 'Rpsa', 'Dhx29', 'Rps23', 'Rps21', 'Rps15', 'Rps7', 'Rps25', 'Rps17', 'Hba-a2', 'Rps2', 'Rps8', 'Rps6', 'Rps16', 'Rps19', 'Rps5', 'Rps9', 'Rps10', 'Rps15a', 'Rps27l', 'Rps20', 'Rps13', 'Rps28', 'Rps12', 'Rps24', 'Rps14']	['Q9DB27', 'P62264', 'P62281', 'P62852', 'Q9CQR2']	5	['P62852', 'P62908', 'P62264', 'P62855', 'Q6ZWN5', 'P14206', 'Q8BJW6', 'P62270', 'P62242', 'P60867', 'Q6PGC1', 'Q9CZX8']	12
GO:0046053	GO Process	60	dAMP metabolic process (6)	not significant	not significant	-0.139805	-0.0170521	7.63664	-0.214436	-0.0831148	11.9537	['Xdh', 'Uox', 'Pnp', 'Adk', 'Urad', 'Urah']	['Q9CRB3']	1	['Q9CRB3', 'P55264']	2
GO:0051084	GO Process	31.5789	De novo post-translational protein folding (12)	not significant	not significant	-0.139007	0.711854	7.59834	0.0108252	-0.215473	6.11893	['Hspa8', 'Sdf2l1', 'Hspa9', 'Tor1a', 'Hspa5', 'Cct2', 'Entpd5', 'Hspe1', 'Dnajb12', 'St13', 'Hspa1b', 'Hsph1']	['Q9ER39', 'Q64433']	2	['P63017', 'Q9ER39', 'Q99L47']	3
MMU-5607761	Reactome	68.4211	Dectin-1 mediated noncanonical NF-kB signaling (39)	⬆synthesis	⬆synthesis	0.41219	0.122633	18.0207	0.292871	0.137893	17.9743	['Psmb4', 'Psmd2', 'Psmb1', 'Psmd3', 'Psmd11', 'Psmb6', 'Psmc5', 'Psmd12', 'Psma6', 'Psmc1', 'Psmd6', 'Psmc6', 'Psmb5', 'Psmb8', 'Psmd13', 'Psmd1', 'Psmb7', 'Psmd5', 'Psmd14', 'Psma7', 'Psmb2', 'Psmc2', 'Cul1', 'Psmc4', 'Psma1', 'Psma4', 'Psmd7', 'Psmd8', 'Psmc3', 'Psmd4', 'Psma5', 'Psmb3', 'Psme2b', 'Skp1a', 'Ubc', 'Psma3', 'Psma2', 'Psmb9', 'Psme1']	['Q8BJY1', 'Q9Z2U1', 'Q9R1P0', 'O35226', 'Q9R1P1', 'Q9WVJ2', 'P70195', 'Q9QUM9', 'O70435', 'Q9R1P3', 'O55234', 'Q9WTX6']	12	['P70195', 'O70435', 'P99026', 'Q9R1P0', 'P26516', 'Q8BJY1']	6
MMU-4641257	Reactome	68.5185	Degradation of AXIN (37)	⬆synthesis	⬆synthesis	0.399081	0.122633	17.061	0.279764	0.137893	16.8065	['Psmb4', 'Psmd2', 'Psmb1', 'Psmd3', 'Psmd11', 'Psmb6', 'Psmc5', 'Psmd12', 'Psma6', 'Psmc1', 'Psmd6', 'Psmc6', 'Psmb5', 'Psmb8', 'Psmd13', 'Psmd1', 'Psmb7', 'Psmd5', 'Psmd14', 'Psma7', 'Psmb2', 'Psmc2', 'Psmc4', 'Psma1', 'Psma4', 'Psmd7', 'Psmd8', 'Psmc3', 'Psmd4', 'Psma5', 'Psmb3', 'Psme2b', 'Ubc', 'Psma3', 'Psma2', 'Psmb9', 'Psme1']	['Q8BJY1', 'Q9Z2U1', 'Q9R1P0', 'O35226', 'Q9R1P1', 'Q9WVJ2', 'P70195', 'Q9QUM9', 'O70435', 'Q9R1P3', 'O55234']	11	['P70195', 'O70435', 'P99026', 'Q9R1P0', 'P26516', 'Q8BJY1']	6
MMU-195253	Reactome	55.1282	Degradation of beta-catenin by the destruction complex (43)	⬆synthesis	⬆synthesis	0.345325	0.122633	15.719	0.275779	0.139912	19.1322	['Psmb4', 'Ctnnb1', 'Psmd2', 'Ppp2r1a', 'Ppp2cb', 'Psmb1', 'Psmd3', 'Psmd11', 'Psmb6', 'Psmc5', 'Psmd12', 'Psma6', 'Psmc1', 'Psmd6', 'Psmc6', 'Psmb5', 'Psmb8', 'Psmd13', 'Psmd1', 'Psmb7', 'Psmd5', 'Psmd14', 'Psma7', 'Psmb2', 'Psmc2', 'Cul1', 'Psmc4', 'Psma1', 'Psma4', 'Psmd7', 'Psmd8', 'Psmc3', 'Psmd4', 'Psma5', 'Psmb3', 'Psme2b', 'Skp1a', 'Gsk3b', 'Ubc', 'Psma3', 'Psma2', 'Psmb9', 'Psme1']	['Q8BJY1', 'Q9Z2U1', 'Q9R1P0', 'O35226', 'Q9R1P1', 'Q9WVJ2', 'P70195', 'Q9QUM9', 'O70435', 'Q9R1P3', 'O55234', 'Q02248', 'Q9WTX6']	13	['P70195', 'O70435', 'P99026', 'Q9R1P0', 'P26516', 'Q8BJY1', 'Q9WV60']	7
MMU-1614558	Reactome	69.2308	Degradation of cysteine and homocysteine (9)	not significant	not significant	-0.169088	-0.522562	10.9386	-0.0952307	-0.434271	8.17281	['Slc25a10', 'Fmo1', 'Mpst', 'Tst', 'Suox', 'Ethe1', 'Txn2', 'Sqor', 'Cth']	['Q8R086']	1	['P52196', 'Q8R086', 'Q9QZD8']	3
MMU-4641258	Reactome	67.8571	Degradation of DVL (38)	⬆synthesis	⬆synthesis	0.426175	0.122633	18.2607	0.265361	0.137893	16.003	['Psmb4', 'Psmd2', 'Psmb1', 'Psmd3', 'Psmd11', 'Psmb6', 'Psmc5', 'Psmd12', 'Psma6', 'Psmc1', 'Psmd6', 'Psmc6', 'Psmb5', 'Psmb8', 'Psmd13', 'Psmd1', 'Psmb7', 'Psmd5', 'Psmd14', 'Psma7', 'Psmb2', 'Psmc2', 'Psmc4', 'Psma1', 'Psma4', 'Psmd7', 'Psmd8', 'Psmc3', 'Psmd4', 'Psma5', 'Psmb3', 'Psme2b', 'Ubc', 'Psma3', 'Psma2', 'Cul3', 'Psmb9', 'Psme1']	['Q8BJY1', 'Q9Z2U1', 'Q9R1P0', 'O35226', 'Q9R1P1', 'Q9WVJ2', 'P70195', 'Q9QUM9', 'O70435', 'Q9R1P3', 'O55234']	11	['P70195', 'O70435', 'P99026', 'Q9R1P0', 'P26516', 'Q8BJY1']	6
MMU-5610780	Reactome	72.7273	Degradation of GLI1 by the proteasome (40)	⬆synthesis	⬆synthesis	0.452708	0.122633	18.6747	0.311509	0.137893	19.7122	['Psmb4', 'Psmd2', 'Psmb1', 'Psmd3', 'Psmd11', 'Psmb6', 'Psmc5', 'Psmd12', 'Psma6', 'Psmc1', 'Psmd6', 'Psmc6', 'Psmb5', 'Psmb8', 'Psmd13', 'Psmd1', 'Psmb7', 'Psmd5', 'Psmd14', 'Psma7', 'Psmb2', 'Psmc2', 'Cul1', 'Psmc4', 'Psma1', 'Psma4', 'Psmd7', 'Psmd8', 'Psmc3', 'Psmd4', 'Psma5', 'Psmb3', 'Psme2b', 'Skp1a', 'Ubc', 'Numb', 'Psma3', 'Psma2', 'Psmb9', 'Psme1']	['Q8BJY1', 'Q9Z2U1', 'Q9R1P0', 'O35226', 'Q9R1P1', 'Q9WVJ2', 'P70195', 'Q9QUM9', 'O70435', 'Q9R1P3', 'O55234', 'Q9QZS3', 'Q9WTX6']	13	['P70195', 'O70435', 'P99026', 'Q9R1P0', 'P26516', 'Q8BJY1']	6
GO:0006161	GO Process	100	Deoxyguanosine catabolic process (6)	not significant	not significant	-0.0311737	-0.266201	6.35425	-0.127757	-0.447374	9.19911	['Xdh', 'Uox', 'Pnp', 'Gda', 'Urad', 'Urah']	['Q9CRB3']	1	['Q9CRB3']	1
GO:0046121	GO Process	88.8889	Deoxyribonucleoside catabolic process (8)	not significant	not significant	0.00862934	-0.266201	6.13706	-0.139625	-0.447374	10.9386	['Xdh', 'Uox', 'Dpyd', 'Pnp', 'Gda', 'Dera', 'Urad', 'Urah']	['Q9CRB3']	1	['Q9CRB3']	1
GO:0009159	GO Process	50	Deoxyribonucleoside monophosphate catabolic process (10)	not significant	not significant	0.0734	-0.4357	7.12131	-0.0618279	-0.391425	7.20178	['Nt5c', 'Dpys', 'Xdh', 'Uox', 'Dpyd', 'Pnp', 'Upb1', 'Gda', 'Urad', 'Urah']	['Q9CRB3']	1	['Q9CRB3']	1
GO:0009162	GO Process	45.4545	Deoxyribonucleoside monophosphate metabolic process (15)	not significant	not significant	0.0235711	-0.192648	6.47687	-0.0156114	-0.181684	6.3352	['Shmt1', 'Nt5c', 'Nme2', 'Dpys', 'Xdh', 'Nme3', 'Uox', 'Dpyd', 'Pnp', 'Adk', 'Upb1', 'Gda', 'Urad', 'Urah', 'Nme1']	['Q9CRB3', 'Q01768']	2	['Q9CRB3', 'P55264']	2
GO:0009264	GO Process	44.4444	Deoxyribonucleotide catabolic process (12)	not significant	not significant	0.0801047	-0.4357	7.53107	-0.0352003	-0.391425	6.75039	['Nt5c', 'Dpys', 'Xdh', 'Uox', 'Dpyd', 'Pnp', 'Upb1', 'Samhd1', 'Gda', 'Dera', 'Urad', 'Urah']	['Q9CRB3']	1	['Q9CRB3']	1
GO:0009262	GO Process	40.8163	Deoxyribonucleotide metabolic process (20)	not significant	not significant	0.0432698	0.526678	7.19791	-0.017917	-0.143521	6.49655	['Shmt1', 'Nt5c', 'Nme2', 'Dpys', 'Xdh', 'Nme3', 'Ak3', 'Uox', 'Cmpk1', 'Ak2', 'Dpyd', 'Pnp', 'Adk', 'Upb1', 'Samhd1', 'Gda', 'Dera', 'Urad', 'Urah', 'Nme1']	['Q9WTP7', 'Q9CRB3', 'Q9DBP5', 'Q01768']	4	['Q9CRB3', 'P55264', 'Q9WTP7']	3
GO:0046386	GO Process	44.4444	Deoxyribose phosphate catabolic process (12)	not significant	not significant	0.0801047	-0.4357	7.53524	-0.0352003	-0.391425	6.75388	['Nt5c', 'Dpys', 'Xdh', 'Uox', 'Dpyd', 'Pnp', 'Upb1', 'Samhd1', 'Gda', 'Dera', 'Urad', 'Urah']	['Q9CRB3']	1	['Q9CRB3']	1
GO:0019692	GO Process	41.6667	Deoxyribose phosphate metabolic process (20)	not significant	not significant	0.0432698	0.526678	7.19405	-0.017917	-0.143521	6.49984	['Shmt1', 'Nt5c', 'Nme2', 'Dpys', 'Xdh', 'Nme3', 'Ak3', 'Uox', 'Cmpk1', 'Ak2', 'Dpyd', 'Pnp', 'Adk', 'Upb1', 'Samhd1', 'Gda', 'Dera', 'Urad', 'Urah', 'Nme1']	['Q9WTP7', 'Q9CRB3', 'Q9DBP5', 'Q01768']	4	['Q9CRB3', 'P55264', 'Q9WTP7']	3
GO:0098754	GO Process	40.3101	Detoxification (52)	not significant	not significant	-0.122364	0.115592	9.79569	0.0156566	-0.0123203	6.46379	['Gstt1', 'Gstt3', 'Gstm5', 'Gstm7', 'Adh5', 'Sod2', 'Adh4', 'Glrx', 'Sod1', 'Hbb-bs', 'Aldh1a7', 'Prdx5', 'Prdx3', 'Gsto1', 'Abcc2', 'Prdx4', 'Gsta3', 'Mgst3', 'Cat', 'Akr1a1', 'Aldh2', 'Abcg2', 'Gstk1', 'Gsr', 'Apoa4', 'Gsta4', 'Marc1', 'Ptgs1', 'Fabp1', 'Marc2', 'Prdx6', 'Gpx1', 'Hba-a2', 'Gpx4', 'Gsta1', 'Selenos', 'Park7', 'Slc22a18', 'Selenot', 'Prdx2', 'Prxl2a', 'S100a9', 'Mgst1', 'Prdx1',…	['P35700', 'Q9R0P3', 'O08807', 'P20108', 'Q9CPU4', 'Q9QUH0', 'Q99LX0', 'P30115', 'Q64471', 'P62342', 'P11352', 'P47791', 'Q9JII6', 'Q9JLT4', 'O35945']	15	['P35700', 'P28474', 'O08807', 'Q61171', 'P09671', 'Q9QYY9', 'Q99L20', 'Q9CPU4', 'P20108', 'Q9JLT4']	10
MMU-3299685	Reactome	51.5152	Detoxification of Reactive Oxygen Species (17)	not significant	not significant	0.0887613	0.167965	8.80696	0.0338217	0.181837	7.06849	['Sod2', 'Sod1', 'Prdx5', 'Prdx3', 'P4hb', 'Cat', 'Txn1', 'Gsr', 'Prdx6', 'Gm10053', 'Gpx1', 'Prdx2', 'Txn2', 'Prdx1', 'Gstp1', 'Txnrd2', 'Txnrd1']	['P35700', 'P20108', 'P11352', 'P47791', 'Q9JLT4']	5	['P35700', 'Q61171', 'P09671', 'P20108', 'Q9JLT4']	5
MMU-5688426	Reactome	25.3112	Deubiquitination (61)	⬆synthesis	⬆synthesis	0.305152	0.100246	16.2443	0.1961	0.269651	15.8871	['Uchl3', 'Babam1', 'Psmb4', 'Psmd2', 'Rhoa', 'Vdac3', 'Psmb1', 'Psmd3', 'Psmd11', 'Psmb6', 'Snx3', 'Psmc5', 'Psmd12', 'Psma6', 'Psmc1', 'Psmd6', 'Vdac2', 'Psmc6', 'Psmb5', 'Psmb8', 'Otub1', 'Psmd13', 'Psmd1', 'Psmb7', 'Psmd5', 'Psmd14', 'Psma7', 'Rad23b', 'Vcp', 'Psmb2', 'Psmc2', 'Ruvbl1', 'Psmc4', 'Psma1', 'Psma4', 'Usp5', 'Psmd7', 'Mat2b', 'Psmd8', 'Rhot1', 'Psmc3', 'Actg1', 'Psmd4', 'H2ac4', …	['Q60931', 'Q8BJY1', 'Q9Z2U1', 'Q9R1P0', 'O35226', 'Q9R1P1', 'Q9WVJ2', 'P70195', 'Q9QUM9', 'O70435', 'Q9R1P3', 'Q3UI43', 'O55234', 'P60122']	14	['P70195', 'Q60931', 'O70435', 'P99026', 'Q9R1P0', 'P26516', 'Q8BJY1']	7
GO:0046055	GO Process	70	dGMP catabolic process (7)	not significant	not significant	0.0977055	-0.266201	7.02001	0.00474166	-0.447374	6.07396	['Nt5c', 'Xdh', 'Uox', 'Pnp', 'Gda', 'Urad', 'Urah']	['Q9CRB3']	1	['Q9CRB3']	1
GO:0043650	GO Process	66.6667	Dicarboxylic acid biosynthetic process (8)	not significant	⬆degradation	-0.310411	0.103859	10.9478	-0.267668	0.17506	14.1645	['Haao', 'Mthfd1', 'Got1', 'Kynu', 'Got2', 'Kmo', 'Gls2', 'Slc25a12']	[]	0	[]	0
GO:0043649	GO Process	57.1429	Dicarboxylic acid catabolic process (8)	not significant	not significant	0.191234	-0.142434	7.66236	0.133188	-0.0530588	7.07224	['Acsf3', 'Acot4', 'Glud1', 'Got1', 'Qprt', 'Got2', 'Aldh1l1', 'Adhfe1']	['Q8R0N6']	1	['Q8R0Y6', 'Q8BWN8']	2
GO:0043648	GO Process	69.2308	Dicarboxylic acid metabolic process (63)	not significant	⬆degradation	-0.0271894	0.0675987	6.95011	-0.127402	0.254854	13.0221	['Haao', 'Ftcd', 'Prodh', 'Cs', 'Sdhb', 'Acsf3', 'Amdhd1', 'Adss', 'Shmt1', 'Mdh2', 'Mthfd1', 'Acot4', 'Adssl1', 'Sdha', 'Dhfr', 'Glud1', 'Nit2', 'Got1', 'Shmt2', 'Atic', 'Fh1', 'Phyh', 'Kynu', 'Pck1', 'Gclm', 'Qprt', 'Got2', 'Gpt2', 'Gclc', 'Me1', 'Kmo', 'Aldh5a1', 'Aldh4a1', 'Grhpr', 'Gls2', 'Nags', 'Idh3g', 'Dlst', 'Prodh2', 'Pcx', 'Suclg1', 'Dglucy', 'Aadat', 'Hoga1', 'Oat', 'Glul', 'Ogdh', '…	['Q9Z2I9', 'P97494', 'O08749', 'Q9D6R2', 'P16460', 'Q8BWF0', 'Q9D2G2', 'Q9CZU6', 'Q60597', 'Q9CZN7', 'Q8K2B3', 'Q9CQX8', 'Q8BH86', 'Q8VC12', 'Q8R0N6']	15	['P70404', 'Q9Z2I9', 'Q9D6R2', 'P08249', 'Q9CZN7', 'O09172', 'Q8R0Y6', 'P16460', 'Q8BWN8', 'Q8K2B3', 'P97494']	11
GO:0045240	GO Component	80	Dihydrolipoyl dehydrogenase complex (8)	not significant	not significant	-0.241032	-0.255052	8.98985	-0.297796	-0.548762	11.8285	['Dbt', 'Dlst', 'Bckdk', 'Bckdha', 'Ogdh', 'Mrps36', 'Dld', 'Bckdhb']	['O08749', 'Q9D2G2', 'Q60597', 'Q9CQX8']	4	[]	0
GO:0034312	GO Process	40.9091	Diol biosynthetic process (9)	not significant	not significant	0.222473	0.26925	8.23614	-0.0182991	0.510226	6.25361	['Qdpr', 'Pcbd1', 'Pcbd2', 'Dhfr', 'Asah1', 'Ephx1', 'Spr', 'Sphk2', 'Gba']	['Q9D379']	1	[]	0
GO:0097718	GO Function	32.4324	Disordered domain specific binding (12)	not significant	not significant	-0.262666	-0.307685	8.85762	0.270712	0.0400999	9.29824	['Ap2a2', 'Ctnnb1', 'Ap2m1', 'Calm3', 'Hsp90ab1', 'Fn1', 'Ezr', 'Numa1', 'Hsp90aa1', 'Cltc', 'Gapdh', 'Fkbp8']	['P17427', 'P26040', 'Q68FD5', 'P11499', 'Q02248']	5	['P17427', 'P84091', 'P0DP28', 'Q68FD5', 'P11499']	5
GO:0015036	GO Function	50	Disulfide oxidoreductase activity (22)	not significant	not significant	-0.0228425	-0.0900804	6.49655	3.52404e-06	0.242611	6.0206	['Tmx1', 'Glrx5', 'Glrx', 'Pdia5', 'Gsto1', 'P4hb', 'Pdia3', 'Txn1', 'Gsr', 'Aifm1', 'Txndc5', 'Gfer', 'Pdia6', 'Glrx3', 'Pdia4', 'Pgk1', 'Selenot', 'Txn2', 'Tmx2', 'Txnrd2', 'Txnrd1', 'Txnl1']	['Q91W90', 'Q80Y14', 'Q9QUH0', 'P62342', 'P27773', 'P47791', 'P08003', 'Q9JLT4']	8	['P27773', 'Q91W90', 'Q9D710', 'Q9JLT4']	4
GO:0016101	GO Process	34.8315	Diterpenoid metabolic process (31)	not significant	not significant	0.0154134	-0.0481651	6.2474	0.0204652	-0.166272	6.47359	['Adh1', 'Adh5', 'Cyp2d26', 'Adh4', 'Egfr', 'Dhrs7', 'Dhrs4', 'Dgat1', 'Rbp4', 'Pecr', 'Ces1d', 'Ces1e', 'Ces1f', 'Ces2a', 'Ces2e', 'Cyp1a2', 'Aldh8a1', 'Rdh7', 'Ces2c', 'Rbp1', 'Retsat', 'Rdh16', 'Cyp2d10', 'Aldh3a2', 'Ttr', 'Cyp2d9', 'Akr1b3', 'Rdh11', 'Cyp2d11', 'Hsd17b6', 'Aldh1a1']	['Q91WU0', 'Q8CIM7', 'Q8VCT4', 'O88451', 'Q00724', 'Q99LB2', 'Q8BK48']	7	['Q99MZ7', 'P28474', 'O88451', 'Q8VCT4', 'Q8CIM7', 'Q9QYY9', 'Q91WU0', 'Q64176', 'Q8QZR3']	9
MMU-69306	Reactome	31.746	DNA Replication (40)	⬆synthesis	⬆synthesis	0.397499	0.00810962	17.5772	0.283981	0.139103	17.8379	['Kpnb1', 'Psmb4', 'Psmd2', 'Psmb1', 'Psmd3', 'Psmd11', 'Psmb6', 'Psmc5', 'Psmd12', 'Psma6', 'Psmc1', 'Psmd6', 'Psmc6', 'Psmb5', 'Psmb8', 'Psmd13', 'Psmd1', 'Psmb7', 'Psmd5', 'Psmd14', 'Psma7', 'Psmb2', 'Psmc2', 'Cul1', 'Psmc4', 'Psma1', 'Psma4', 'Psmd7', 'Psmd8', 'Psmc3', 'Psmd4', 'Psma5', 'Psmb3', 'Psme2b', 'Skp1a', 'Ubc', 'Psma3', 'Psma2', 'Psmb9', 'Psme1']	['Q8BJY1', 'Q9Z2U1', 'Q9R1P0', 'O35226', 'Q9R1P1', 'Q9WVJ2', 'P70195', 'Q9QUM9', 'O70435', 'Q9R1P3', 'O55234', 'Q9WTX6']	12	['P70195', 'O70435', 'P99026', 'Q9R1P0', 'P26516', 'Q8BJY1']	6
GO:0003725	GO Function	27.7108	Double-stranded RNA binding (23)	not significant	⬇synthesis	0.276231	-0.431492	8.62609	0.481641	-0.466978	13.5894	['Ilf2', 'Prkra', 'Myh4', 'Actn1', 'Mtdh', 'Tfrc', 'Hsp90ab1', 'Hspd1', 'Vim', 'Dhx15', 'Ddx21', 'Hnrnpu', 'Ddx1', 'Tuba1b', 'Hmgb1', 'Elavl1', 'Cltc', 'Msn', 'Eif4a1', 'Eif4b', 'Slc3a2', 'Dhx9', 'Eif4h']	['O70133', 'Q7TPR4', 'Q8VEK3', 'Q68FD5', 'P11499', 'P60843']	6	['Q7TPR4', 'Q8VEK3', 'Q68FD5', 'P11499']	4
MMU-1168372	Reactome	54.5455	Downstream signaling events of B Cell Receptor (BCR) (42)	⬆synthesis	⬆synthesis	0.391544	0.122633	18.5674	0.303458	0.137893	19.5764	['Psmb4', 'Psmd2', 'Psmb1', 'Psmd3', 'Psmd11', 'Psmb6', 'Calm3', 'Psmc5', 'Psmd12', 'Psma6', 'Psmc1', 'Psmd6', 'Psmc6', 'Psmb5', 'Psmb8', 'Psmd13', 'Hras', 'Psmd1', 'Psmb7', 'Psmd5', 'Psmd14', 'Psma7', 'Psmb2', 'Psmc2', 'Cul1', 'Psmc4', 'Psma1', 'Psma4', 'Fkbp1a', 'Psmd7', 'Psmd8', 'Psmc3', 'Psmd4', 'Psma5', 'Psmb3', 'Psme2b', 'Skp1a', 'Ubc', 'Psma3', 'Psma2', 'Psmb9', 'Psme1']	['Q8BJY1', 'Q9Z2U1', 'Q9R1P0', 'O35226', 'Q9R1P1', 'Q9WVJ2', 'P70195', 'Q9QUM9', 'O70435', 'Q9R1P3', 'O55234', 'Q9WTX6']	12	['P0DP28', 'P70195', 'O70435', 'P99026', 'Q9R1P0', 'P26516', 'Q8BJY1']	7
MMU-202424	Reactome	47.0588	Downstream TCR signaling (40)	⬆synthesis	⬆synthesis	0.397652	0.0932489	17.6196	0.286961	0.23358	18.2607	['Psmb4', 'Psmd2', 'Psmb1', 'Psmd3', 'Psmd11', 'Psmb6', 'Psmc5', 'Psmd12', 'Psma6', 'Psmc1', 'Psmd6', 'Psmc6', 'Psmb5', 'Psmb8', 'Psmd13', 'Psmd1', 'Psmb7', 'Psmd5', 'Psmd14', 'Psma7', 'Psmb2', 'Psmc2', 'Cul1', 'Psmc4', 'Psma1', 'Psma4', 'Psmd7', 'Psmd8', 'Psmc3', 'Psmd4', 'Psma5', 'Ube2n', 'Psmb3', 'Psme2b', 'Skp1a', 'Ubc', 'Psma3', 'Psma2', 'Psmb9', 'Psme1']	['Q8BJY1', 'Q9Z2U1', 'Q9R1P0', 'O35226', 'Q9R1P1', 'Q9WVJ2', 'P70195', 'Q9QUM9', 'O70435', 'Q9R1P3', 'O55234', 'Q9WTX6', 'P61089']	13	['P70195', 'O70435', 'P99026', 'Q9R1P0', 'P26516', 'Q8BJY1']	6
MMU-9748784	Reactome	45.5446	Drug ADME (46)	not significant	not significant	-0.274114	-0.124923	11.8736	-0.161019	0.0996821	11.851	['Gstt1', 'Pon1', 'Adh1', 'Gstm2', 'Hsd11b1', 'Nme2', 'Abcc3', 'Akr1c6', 'Tpmt', 'Ugt3a1', 'Acy1', 'Xdh', 'Abcc2', 'Cyp2e1', 'Hprt', 'Gsta3', 'Bche', 'Gmps', 'Alb', 'Pon3', 'Abcg2', 'Ces1d', 'Ugt1a2', 'Cyp3a11', 'Glyat', 'Pnp', 'Slco1b2', 'Adk', 'Acsm5', 'Ugt2b5', 'Ggt5', 'Ugt3a2', 'Ugt1a1', 'Ugt1a9', 'Impdh2', 'Gsta1', 'Rac1', 'Itpa', 'Sult1a1', 'Ugt1a6a', 'Nme1', 'Cndp2', 'Gstp1', 'Nat2', 'Slco…	['Q9EP96', 'Q9D892', 'Q8VCT4', 'P30115', 'Q64471', 'P50172', 'Q99JW2', 'P52430', 'Q64459', 'Q91XE0', 'Q01768']	11	['Q62452', 'P55264', 'Q8VCT4', 'Q9Z2A9', 'Q9EP96', 'Q9D892']	6
mmu00982	KEGG	54.2857	Drug metabolism - cytochrome P450 (38)	⬇degradation	not significant	-0.309063	-0.209441	13.1571	-0.16082	-0.162717	11.2317	['Aox1', 'Gstt1', 'Gstt3', 'Gstm5', 'Gstm3', 'Gstm7', 'Gstm1', 'Adh1', 'Adh5', 'Gstm2', 'Adh4', 'Maoa', 'Gsto1', 'Cyp2e1', 'Gsta3', 'Mgst3', 'Fmo3', 'Gstm4', 'Ugt2a3', 'Gstk1', 'Cyp1a2', 'Gsta4', 'Ugt1a2', 'Fmo1', 'Maob', 'Fmo2', 'Aox3', 'Ugt2b5', 'Ugt1a1', 'Ugt1a9', 'Gsta1', 'Gstm6', 'Fmo5', 'Fmo4', 'Ugt1a6a', 'Mgst1', 'Gstp1', 'Gstt2']	['Q9CPU4', 'P30115', 'Q64471', 'G3X982']	4	['Q62452', 'P28474', 'Q9QYY9', 'Q99L20', 'Q9CPU4']	5
mmu00983	KEGG	52.2222	Drug metabolism - other enzymes (47)	not significant	not significant	-0.0751287	-0.22831	7.51026	-0.0415821	-0.113757	7.18634	['Gstt1', 'Gstt3', 'Gstm5', 'Gstm3', 'Gstm7', 'Gstm1', 'Gstm2', 'Nme2', 'Tpmt', 'Dpys', 'Umps', 'Xdh', 'Nme3', 'Gsto1', 'Cyp2e1', 'Gusb', 'Hprt', 'Gsta3', 'Mgst3', 'Gmps', 'Gstm4', 'Cmpk1', 'Ugt2a3', 'Ces1d', 'Ces1e', 'Ces1f', 'Ces1c', 'Ces2a', 'Ces2e', 'Gsta4', 'Ugt1a2', 'Dpyd', 'Upb1', 'Ces2c', 'Ugt2b5', 'Ugt1a1', 'Ugt1a9', 'Impdh2', 'Gsta1', 'Itpa', 'Gstm6', 'Ugt1a6a', 'Mgst1', 'Nme1', 'Gstp1'…	['Q91WU0', 'Q9D892', 'Q9CPU4', 'Q8VCT4', 'P30115', 'Q64471', 'Q9DBP5', 'Q8BK48', 'Q01768']	9	['Q62452', 'Q8VCT4', 'Q99L20', 'Q9CPU4', 'Q91WU0', 'Q64176', 'Q8QZR3', 'Q9D892']	8
GO:0046073	GO Process	57.1429	dTMP metabolic process (8)	not significant	not significant	0.119732	-0.187404	7.87382	0.109243	0.12958	7.38745	['Shmt1', 'Nt5c', 'Nme2', 'Dpys', 'Nme3', 'Dpyd', 'Upb1', 'Nme1']	['Q01768']	1	[]	0
WP4347	WikiPathways	40	Eicosanoid metabolism via cyclooxygenases (COX) (12)	not significant	not significant	-0.022737	-0.0106169	6.19494	0.0925802	0.232014	8.52527	['Ehhadh', 'Hpgd', 'Acaa1a', 'Cyp4f14', 'Ptgs1', 'Cyp4a10', 'Acox1', 'Cyp4a12a', 'Cyp4a12b', 'Akr1b3', 'Ptgr2', 'Acox2']	['Q9DBM2']	1	['Q9DBM2', 'Q8VDQ1', 'Q9QXD1']	3
WP4349	WikiPathways	68.75	Eicosanoid metabolism via cytochrome P450 monooxygenases (11)	⬇degradation	⬇degradation	-0.469618	-0.259607	14.6521	-0.238207	-1.061	13.2031	['Cyp2c29', 'Cyp2c23', 'Cyp2j5', 'Cyp2c37', 'Cyp2c54', 'Cyp4f14', 'Cyp4a10', 'Ephx2', 'Cyp4a12a', 'Cyp4a12b', 'Cyp2c40']	['Q64458', 'Q6XVG2', 'E9Q5K4', 'P56654']	4	[]	0
WP4348	WikiPathways	37.5	Eicosanoid metabolism via lipoxygenases (LOX) (12)	not significant	not significant	-0.125483	0.12047	6.93917	-0.101296	0.14554	7.09482	['Lta4h', 'Ehhadh', 'Hpgd', 'Acaa1a', 'Cyp4f14', 'Cyp4a10', 'Acox1', 'Ggt5', 'Cyp4a12a', 'Cyp4a12b', 'Ptgr2', 'Acox2']	['Q9DBM2']	1	['Q9Z2A9', 'Q9DBM2', 'Q8VDQ1', 'Q9QXD1']	4
GO:0009055	GO Function	62.5	Electron transfer activity (35)	⬇degradation	⬆degradation	-0.377915	-0.0261578	16.0324	-0.138539	0.171973	14.3812	['Cox5a', 'Aox1', 'Etfb', 'Ndufs3', 'Por', 'Sdhb', 'Ndufs2', 'Ndufa2', 'Acadsb', 'Surf1', 'Sdha', 'Ndufs4', 'Cyc1', 'Ndufs1', 'Ndufa10', 'Etfdh', 'Fdx1', 'Etfa', 'Aifm1', 'Ndufv1', 'Uqcrfs1', 'Cox6a1', 'Aox3', 'Nqo2', 'Gm10053', 'mt-Nd1', 'mt-Co1', 'mt-Co2', 'mt-Nd4', 'mt-Nd5', 'Ndufs7', 'Sdhc', 'Steap4', 'Ndufv2', 'Ndufs8']	['Q9JI75', 'Q9DCW4', 'G3X982', 'Q8K2B3', 'Q91YT0']	5	['Q9CR68', 'Q8K2B3']	2
WP295	WikiPathways	70.6522	Electron transport chain (65)	⬇degradation	⬆degradation	-0.491375	-0.115818	26.9138	-0.292754	0.510367	19.193	['Cox5a', 'Sdhb', 'Ndufs2', 'Ndufa2', 'Surf1', 'Slc25a5', 'Uqcrb', 'Sdha', 'Ndufs6', 'Ndufs4', 'Ndufb9', 'Ndufa6', 'Ndufb4', 'Atp5j', 'Atp5o', 'Ndufa5', 'Atp5b', 'Atp5a1', 'Uqcrc1', 'Ndufs1', 'Ndufb3', 'Ndufa10', 'Ndufc2', 'Ndufab1', 'Uqcrc2', 'Slc25a4', 'Cox7a2', 'Ndufb7', 'Gm11273', 'Ndufa7', 'Cox15', 'Ndufv1', 'Ndufb10', 'Uqcrfs1', 'Cox6a1', 'Atp5l', 'Uqcrq', 'Uqcr10', 'Ndufa8', 'Uqcrh', 'mt-N…	['Q8BJ03', 'Q9DCJ5', 'Q8K2B3', 'Q91YT0']	4	['Q9CR68', 'Q9CQJ8', 'Q8BJ03', 'Q9CQQ7', 'Q9CQC7', 'Q8K2B3', 'Q9CPP6', 'P99028']	8
GO:0022900	GO Process	55.2	Electron transport chain (69)	⬇degradation	⬆degradation	-0.420564	-0.0825548	23.5558	-0.172851	0.335169	17.4117	['Cox5a', 'Aox1', 'Etfb', 'Ndufs3', 'Por', 'Sod2', 'Sdhb', 'Ndufs2', 'Ndufa2', 'Acadsb', 'Surf1', 'Slc25a22', 'Uqcrb', 'Sdha', 'Ndufs6', 'Ndufs4', 'Ndufb9', 'Cyc1', 'Gpd1', 'Ndufa5', 'Ndufb8', 'Uqcrc1', 'Ndufs1', 'Ndufb3', 'Ndufa10', 'Etfdh', 'Ndufc2', 'Uqcrc2', 'Coq9', 'Fdx1', 'Etfa', 'Cox7a2', 'Gm11273', 'Ndufa7', 'Aifm1', 'Ndufv1', 'Mybbp1a', 'Uqcrfs1', 'Cox6a1', 'Aox3', 'Uqcrq', 'Nqo2', 'Uqcr…	['Q9JI75', 'O08749', 'Q9DCW4', 'Q9DCJ5', 'G3X982', 'Q8K2B3', 'Q9D6M3', 'Q91YT0']	8	['Q9CR68', 'Q9CQJ8', 'P09671', 'Q8K2B3', 'Q8K1Z0', 'Q9CPP6', 'P99028']	7
GO:0030139	GO Component	25.4545	Endocytic vesicle (56)	not significant	not significant	-0.221501	-0.336083	10.7333	-0.0719371	-0.0763599	8.01142	['Rab5b', 'Ap2a2', 'Rab8a', 'Calr', 'Ap2m1', 'Ap2b1', 'Rab5c', 'Snx3', 'Rab32', 'Egfr', 'Rab10', 'Anxa11', 'Hrg', 'Ehd3', 'Kif5b', 'Tapbp', 'H2-K1', 'Ehd1', 'Vim', 'Rab14', 'Gsn', 'Ehd4', 'Scarb2', 'Sec61a1', 'Stx4a', 'Lamp1', 'Apoa1', 'Trf', 'Myo6', 'Dpp4', 'Irgm1', 'Flnb', 'Cdc42', 'Arf6', 'Actg1', 'Flot2', 'Lamp2', 'Rap1a', 'Ftl1', 'Cltc', 'Mtor', 'B2m', 'Stxbp3', 'Ecpas', 'Myo1c', 'Rab7', 'Ca…	['P61027', 'P61620', 'Q9QXY6', 'P17427', 'Q68FD5', 'P28843', 'Q60766', 'P14211']	8	['P28843', 'P17427', 'Q9QXY6', 'P61620', 'P84091', 'Q60766', 'Q9EQP2', 'Q68FD5', 'P61027', 'Q80X90', 'Q91V41', 'Q60770', 'P11438']	13
GO:1905369	GO Component	48.0769	Endopeptidase complex (50)	⬆synthesis	⬆synthesis	0.264168	0.133882	13.9765	0.211383	0.282099	14.1072	['Capns1', 'Hspb1', 'Psmb4', 'Psmd2', 'Psmb1', 'Psmd3', 'Psmd11', 'Psmb6', 'Psmc5', 'Psmd12', 'Psma6', 'Psmc1', 'Psmd6', 'Psmc6', 'Psmb5', 'C3', 'Psmb8', 'Mbl2', 'Psmd13', 'Psmd1', 'Psmb7', 'Psmd5', 'Psmd14', 'Psma7', 'Rad23b', 'Vcp', 'Psmb2', 'Psmc2', 'Psmc4', 'Psma1', 'Psma4', 'Psmd7', 'Pigs', 'Psmd8', 'Capn2', 'Psmc3', 'Psmd4', 'Htra2', 'Psma5', 'Usp14', 'Psmb3', 'Ecpas', 'Psme2b', 'Cfh', 'Ide…	['Q8BJY1', 'Q9Z2U1', 'Q9R1P0', 'O35226', 'O88456', 'Q9R1P1', 'Q9WVJ2', 'P70195', 'Q9QUM9', 'O70435', 'Q9R1P3', 'O55234']	12	['P70195', 'O88456', 'O70435', 'P99026', 'Q9R1P0', 'P26516', 'P41317', 'Q8BJY1']	8
GO:0034663	GO Component	83.3333	Endoplasmic reticulum chaperone complex (10)	not significant	⬆degradation	-0.212598	0.263686	12.8342	-0.166095	0.500297	14.941	['Hsp90b1', 'Sdf2l1', 'P4hb', 'Hspa5', 'Ppib', 'Pdia6', 'Ugt1a1', 'Pdia4', 'Hyou1', 'Dnajb11']	['Q99KV1', 'P08003', 'Q9JKR6']	3	['P24369', 'Q9JKR6']	2
GO:0070971	GO Component	53.3333	Endoplasmic reticulum exit site (16)	⬇degradation	not significant	-0.236595	-0.716179	13.4081	-0.074996	-1.8365	7.8603	['Tmed5', 'Sar1a', 'Sar1b', 'Sec23a', 'Pdcd6', 'H2-K1', 'Sec23b', 'Sec23ip', 'Apob', 'Mia2', 'Preb', 'Sec31a', 'Sec24a', 'Pdcd6ip', 'H2-D1', 'Mia3']	['Q9WU78']	1	['Q9WU78', 'Q91ZV0']	2
GO:0005788	GO Component	30.4	Endoplasmic reticulum lumen (38)	not significant	not significant	-0.17223	0.26707	10.6899	-0.12897	0.113376	12.5073	['Calr', 'Vtn', 'Hsp90b1', 'Clu', 'Dnajc3', 'Sdf2l1', 'Pdia5', 'P4hb', 'Tor1a', 'Hspa5', 'Pdia3', 'Bche', 'Erp44', 'H6pd', 'Lrpap1', 'Calu', 'Ces1d', 'Ces1e', 'Ces1c', 'Ppib', 'Ces1g', 'Uggt1', 'Aifm1', 'Txndc5', 'Pdia6', 'Chil3', 'Slc27a2', 'Rdh16', 'Entpd5', 'Pdia4', 'Ces3b', 'Ces3a', 'Erp29', 'Hyou1', 'Manf', 'Serpinh1', 'Dnajb11', 'Erap1']	['Q8CFX1', 'Q91W90', 'Q99KV1', 'Q9ER39', 'P57759', 'Q6P5E4', 'Q8VCT4', 'P27773', 'P14211', 'P08003', 'Q9JKR6', 'Q9EQH2']	12	['Q8VCT4', 'Q9ER39', 'P27773', 'P24369', 'Q8CFX1', 'Q6P5E4', 'Q91W90', 'Q64176', 'Q63880', 'Q9JKR6']	10
GO:0005789	GO Component	26.7273	Endoplasmic reticulum membrane (294)	⬇degradation	⬇degradation	-0.37153	-0.207466	28.6747	-0.260181	-0.219692	37.7056	['Ftcd', 'Agpat3', 'Cyp51', 'Rtcb', 'Uba1', 'Ccdc47', 'Abcd1', 'Bcap31', 'Tmed5', 'Cyp2f2', 'Cyp2c29', 'Calr', 'Hmox2', 'Lpcat3', 'Tmed4', 'Lbr', 'Hmox1', 'Por', 'Cyp2a5', 'Cyp2d26', 'Fads1', 'Surf4', 'Cers2', 'Rrbp1', 'Hsd11b1', 'Cyb5r3', 'Tecr', 'G6pc', 'Sec63', 'Hsp90b1', 'Egfr', 'Rab21', 'Ncln', 'Sar1b', 'Rab10', 'Lrrc59', 'Gosr2', 'Scfd1', 'Sel1l', 'Sec23a', 'Tmx1', 'Dhrs7', 'Erg28', 'Elovl2…	['Q91X77', 'Q8BRF7', 'P61027', 'P61620', 'P61358', 'Q64458', 'Q9D379', 'A2AKQ0', 'Q6XVG2', 'Q9CRD2', 'Q9ER39', 'O08914', 'Q99PL5', 'O55242', 'P26150', 'Q3UBX0', 'Q9QZ85', 'Q4LDG0', 'Q8CIM7', 'Q9CRA4', 'Q9CPU4', 'Q8CHK3', 'P45878', 'Q99P72', 'E9Q5K4', 'P46978', 'P62342', 'P56395', 'P53811', 'P50172', 'P27773', 'P60670', 'Q6TEK5', 'Q9JMF7', 'P70245', 'Q3TDN2', 'Q60766', 'P40142', 'Q9Z329', 'Q99J27'…	50	['P61620', 'Q8VCM8', 'Q9JMF7', 'Q62452', 'P18572', 'Q9CRD2', 'P40142', 'Q99PL5', 'P62855', 'Q8C3X8', 'Q9CY27', 'Q60766', 'Q9EQC1', 'Q3UBX0', 'Q91VE0', 'Q8BRF7', 'P27786', 'Q9CY50', 'Q9ER39', 'P33267', 'P27773', 'Q9JM62', 'P41216', 'Q91W64', 'A2ALW5', 'Q5RL79', 'Q9R0Q3', 'Q99KF1', 'P61027', 'P60670', 'Q8CIM7', 'P61358', 'Q6TEK5', 'P53811', 'Q9WV55', 'Q9CPU4', 'A2AKQ0', 'Q921L3', 'Q99J27', 'Q9QYC7'…	60
GO:0140534	GO Component	47.0149	Endoplasmic reticulum protein-containing complex (63)	⬆degradation	⬆degradation	-0.336171	0.511021	16.4345	-0.237962	0.531535	22.1425	['Calr', 'Sec63', 'Hsp90b1', 'Sel1l', 'Ugt3a1', 'Emc2', 'Derl1', 'Sdf2l1', 'Tapbp', 'H2-K1', 'Tap2', 'P4hb', 'Sec11a', 'Hspa5', 'Emc4', 'Hsd17b12', 'Pdia3', 'Vcp', 'Ddost', 'Rpn1', 'Sec61a1', 'Emc3', 'Emc8', 'Srpr', 'Ppib', 'Stt3b', 'Srprb', 'Nploc4', 'Fkbp1a', 'Spcs2', 'Krtcap2', 'Pigs', 'Ostc', 'Mmgt1', 'Pdia6', 'Asna1', 'Sec61b', 'Emc7', 'Ugt3a2', 'Ugt1a1', 'Pdia4', 'H13', 'Ganab', 'Selenos', …	['P61620', 'Q99KV1', 'Q9CRD2', 'P46978', 'P27773', 'P60670', 'Q3TDN2', 'P14211', 'P08003', 'Q78XF5', 'Q9JKR6']	11	['P61620', 'Q9CRD2', 'P27773', 'P24369', 'Q5RL79', 'P60670', 'Q9CQY5', 'O08795', 'O54734', 'Q9JKR6', 'Q9Z2G6', 'P46978', 'Q8C7X2']	13
GO:0098827	GO Component	26.7631	Endoplasmic reticulum subcompartment (296)	⬇degradation	⬇degradation	-0.36817	-0.241649	28.1631	-0.258395	-0.212648	34.6953	['Ftcd', 'Agpat3', 'Kpnb1', 'Cyp51', 'Rtcb', 'Uba1', 'Ccdc47', 'Abcd1', 'Bcap31', 'Tmed5', 'Cyp2f2', 'Cyp2c29', 'Calr', 'Hmox2', 'Lpcat3', 'Tmed4', 'Lbr', 'Hmox1', 'Por', 'Cyp2a5', 'Cyp2d26', 'Fads1', 'Surf4', 'Cers2', 'Rrbp1', 'Hsd11b1', 'Cyb5r3', 'Tecr', 'G6pc', 'Sec63', 'Hsp90b1', 'Egfr', 'Rab21', 'Ncln', 'Sar1b', 'Rab10', 'Lrrc59', 'Gosr2', 'Scfd1', 'Sel1l', 'Sec23a', 'Tmx1', 'Dhrs7', 'Erg28'…	['Q91X77', 'Q8BRF7', 'P61027', 'P61620', 'P61358', 'Q64458', 'Q9D379', 'A2AKQ0', 'Q6XVG2', 'Q9CRD2', 'Q9ER39', 'O08914', 'Q99PL5', 'O55242', 'P26150', 'Q3UBX0', 'Q9QZ85', 'Q4LDG0', 'Q8CIM7', 'Q9CRA4', 'Q9CPU4', 'Q8CHK3', 'P45878', 'Q99P72', 'E9Q5K4', 'P46978', 'P62342', 'P56395', 'P53811', 'P50172', 'P27773', 'P60670', 'Q6TEK5', 'Q9JMF7', 'P70245', 'Q3TDN2', 'Q60766', 'P40142', 'Q9Z329', 'Q99J27'…	50	['P61620', 'Q8VCM8', 'Q9JMF7', 'Q62452', 'P18572', 'Q9CRD2', 'P40142', 'Q99PL5', 'P62855', 'Q8C3X8', 'Q9CY27', 'Q60766', 'Q9EQC1', 'Q3UBX0', 'Q91VE0', 'Q8BRF7', 'P27786', 'Q9CY50', 'Q9ER39', 'P33267', 'P27773', 'Q9JM62', 'P41216', 'Q91W64', 'A2ALW5', 'Q5RL79', 'Q9R0Q3', 'Q99KF1', 'P61027', 'P60670', 'Q8CIM7', 'P61358', 'Q6TEK5', 'P53811', 'Q9WV55', 'Q9CPU4', 'A2AKQ0', 'Q921L3', 'Q99J27', 'Q9QYC7'…	60
GO:0006888	GO Process	36.7521	Endoplasmic reticulum to Golgi vesicle-mediated transport (43)	not significant	not significant	4.04946e-05	-0.292648	6.0206	-0.0263527	-0.545907	6.69498	['Bcap31', 'Ykt6', 'Tmed5', 'Tmed4', 'Sar1a', 'Sar1b', 'Scfd1', 'Sec23a', 'Lman2', 'Pdcd6', 'Vapa', 'Rab1b', 'Sec23b', 'Sec22b', 'Vcp', 'Uso1', 'Sec13', 'Yif1b', 'Copb1', 'Arcn1', 'Copb2', 'Tmed10', 'Copg2', 'Tmed2', 'Vapb', 'Mia2', 'Cope', 'Preb', 'Sec31a', 'Pgap1', 'Sec24a', 'Tmed9', 'Copg1', 'Lmf1', 'Ank1', 'Erp29', 'Copa', 'Hyou1', 'Rab1a', 'Cul3', 'Ergic1', 'Mia3', 'Lman1']	['Q8BRF7', 'Q8CIE6', 'Q9JIF7', 'P57759', 'Q9QZE5', 'O89079', 'Q5XJY5', 'Q9R0Q3', 'Q9JKR6']	9	['Q8BRF7', 'O89079', 'Q9R0Q3', 'O55029', 'Q99KF1', 'Q8CIE6', 'Q9WV55', 'Q9DBH5', 'Q9QY76', 'Q9Z1Z0', 'Q91ZV0', 'Q5XJY5', 'Q9JKR6', 'Q9JIF7']	14
GO:0005793	GO Component	35.7798	Endoplasmic reticulum-Golgi intermediate compartment (39)	not significant	not significant	-0.0795589	0.0758477	8.15833	-0.0348896	0.0809067	7.10237	['Ftcd', 'Bcap31', 'Tmed5', 'Man1a', 'Tmed4', 'Chp1', 'Surf4', 'Mydgf', 'Lman2', 'Rab1b', 'P4hb', 'Hspa5', 'Sec22b', 'Erp44', 'Rer1', 'Lrpap1', 'Yif1b', 'Copb1', 'Ist1', 'Tmed10', 'Uggt1', 'Copg2', 'Gnpnat1', 'Nat8f2', 'Pdia6', 'Fn1', 'Tmed2', 'Rab2a', 'Hmgb1', 'Ecpas', 'Anpep', 'Tmed9', 'Copg1', 'Serpinh1', 'Myo18a', 'Ergic1', 'Nucb1', 'Lman1', 'Nat8f1']	['Q9JIF7', 'Q6P5E4', 'Q9QZE5', 'P61022', 'Q9R0Q3']	5	['Q9R0Q3', 'Q99KF1', 'P97449', 'Q6P5E4', 'Q9DBH5', 'P53994', 'Q9JK38', 'Q9JIF7']	8
GO:0015980	GO Process	48	Energy derivation by oxidation of organic compounds (132)	⬇degradation	⬆degradation	-0.28065	-0.0494293	22.1425	-0.140585	0.191041	15.5571	['Cox5a', 'Ndufa11', 'Gnmt', 'Etfb', 'Ndufs3', 'Cs', 'Sod2', 'Sdhb', 'Ndufs2', 'Ndufa2', 'Ppp1cb', 'Slc25a22', 'Mdh2', 'G6pc', 'Uqcrb', 'Sdha', 'Ndufs6', 'Pdhb', 'Ndufs4', 'Ndufb9', 'Adsl', 'Ndufa6', 'Aco2', 'Cyc1', 'Ndufb4', 'Atp5j', 'Atp5o', 'Gpd1', 'Ndufa5', 'Ndufb8', 'Atp5b', 'Atp5a1', 'Sirt3', 'Uqcrc1', 'Ndufs1', 'Ndufb3', 'Ndufa10', 'Fh1', 'Slc25a25', 'Cat', 'Etfdh', 'Stoml2', 'Gys2', 'Nduf…	['A2ATU0', 'Q9Z2I9', 'Q9D0F9', 'O35943', 'O08749', 'P35486', 'Q9D6R2', 'P04939', 'Q9DCW4', 'Q9D2G2', 'Q99KI0', 'Q9CZU6', 'P45952', 'Q9DCJ5', 'Q60597', 'Q9D051', 'Q8K2B3', 'Q9CQX8', 'Q9D6M3', 'Q91YT0']	20	['A2ATU0', 'P70404', 'Q9Z2I9', 'Q9D6R2', 'P08249', 'Q9D051', 'Q9CR68', 'Q9CQJ8', 'P09671', 'Q8VCB3', 'Q9D0F9', 'Q9CQQ7', 'Q9CQC7', 'Q9Z2I8', 'Q8K2B3', 'Q9WV60', 'Q8K1Z0', 'Q8C7E7', 'P28271', 'Q9CPP6', 'P99028']	21
GO:0004300	GO Function	90	enoyl-CoA hydratase activity (9)	not significant	not significant	-0.117862	-0.792236	10.0638	-0.138832	-0.0174232	11.1831	['Echdc1', 'Auh', 'Ehhadh', 'Hsd17b4', 'Echs1', 'Echdc3', 'Echdc2', 'Hadha', 'Eci1']	['Q9DBM2', 'P51660', 'Q8BH95', 'Q3TLP5', 'P42125', 'Q9D7J9']	6	['Q8BH95', 'P51660', 'Q9D9V3', 'Q9DBM2']	4
GO:0019373	GO Process	38.8889	Epoxygenase P450 pathway (14)	⬇degradation	⬇degradation	-0.549521	-0.377883	19.9971	-0.349264	-1.03494	19.3805	['Cyp2f2', 'Cyp2c29', 'Cyp2a5', 'Cyp2c23', 'Cyp2e1', 'Cyp2j5', 'Cyp2c37', 'Cyp2c54', 'Cyp2c70', 'Cyp2b10', 'Cyp2a12', 'Cyp2c50', 'Cyp2a4', 'Cyp2c40']	['Q91X77', 'Q64458', 'Q6XVG2', 'E9Q5K4', 'P56654']	5	['P33267', 'Q91W64']	2
MMU-199977	Reactome	38.5135	ER to Golgi Anterograde Transport (57)	not significant	not significant	0.150449	-0.273032	8.5463	0.136434	0.217659	10.2315	['Tubb6', 'Ykt6', 'Napa', 'Sptbn1', 'Capza2', 'Ctsz', 'Dync1h1', 'Sar1b', 'Arf5', 'Dynll2', 'Gosr2', 'Scfd1', 'Sec23a', 'Sptb', 'Lman2', 'Arf4', 'Napg', 'Rab1b', 'Dctn2', 'Spta1', 'Sec22b', 'Capzb', 'Uso1', 'Sec13', 'Ctsc', 'Copb1', 'Arcn1', 'Copb2', 'Sec23ip', 'Tmed10', 'Copg2', 'Actr1a', 'Dync1li2', 'Tmed2', 'Tubb2a', 'Mia2', 'Cope', 'Tubb4a', 'Preb', 'Tuba1b', 'Sec31a', 'Copz1', 'Nsf', 'Capza1…	['Q8BRF7', 'P61924', 'Q8CIE6', 'P68368', 'Q9JIF7', 'O08788', 'Q9D6F9', 'Q9QZE5', 'Q9JHU4', 'P46460', 'P16546', 'O89079', 'Q5XJY5', 'Q9R0Q3']	14	['P16546', 'Q62261', 'Q9JHU4', 'Q8BRF7', 'Q99KJ8', 'O89079', 'Q9R0Q3', 'O55029', 'Q99KF1', 'Q8CIE6', 'O08788', 'P15508', 'Q9DBH5', 'Q9Z1Z0', 'Q91ZV0', 'Q5XJY5', 'P68368', 'P46460', 'P61750', 'Q9JIF7']	20
GO:0036503	GO Process	27.0833	ERAD pathway (26)	not significant	not significant	-0.0244249	-0.183612	6.29735	-0.126586	0.510528	8.4165	['Ccdc47', 'Man1a', 'Calr', 'Hsp90b1', 'Sel1l', 'Psmc6', 'Derl1', 'Sdf2l1', 'Ubxn4', 'Tor1a', 'Hspa5', 'Vcp', 'Erlin2', 'Stt3b', 'Nploc4', 'Uggt1', 'Sec61b', 'Erlin1', 'H13', 'Selenos', 'Ecpas', 'Ube4a', 'Derl2', 'Faf2', 'Dnajb12', 'Canx']	['Q9ER39', 'Q6P5E4', 'P60670', 'Q3TDN2', 'P14211']	5	['Q9ER39', 'P60670', 'Q6P5E4', 'Q9Z2G6']	4
GO:0090150	GO Process	26.0465	Establishment of protein localization to membrane (56)	not significant	not significant	-0.231784	-0.109998	12.5468	-0.193929	0.621185	12.9199	['Ccdc47', 'Rab8a', 'Sptbn1', 'Srp14', 'Calm3', 'Sec63', 'Pex3', 'Timm13', 'Hspa4', 'Rab10', 'Srp68', 'Ap3b1', 'Emc2', 'Tomm22', 'Samm50', 'Krt18', 'Tram1', 'Maip1', 'Bcs1l', 'Hspa5', 'Gorasp2', 'Emc4', 'Pex16', 'Ssr3', 'Agk', 'Sec61a1', 'Emc3', 'Tomm40', 'Yif1b', 'Stx4a', 'Vps35', 'Emc8', 'Atp13a1', 'Srpr', 'Srprb', 'Mmgt1', 'Asna1', 'Sec61b', 'Emc7', 'Naca', 'Hsp90aa1', 'Macf1', 'Nsf', 'Myo1c',…	['P61027', 'P61620', 'Q9CRD2', 'Q9ESW4', 'P05784', 'P46460', 'Q9QXY9', 'Q9QXZ0', 'Q9CPQ3']	9	['P61620', 'Q62261', 'P05784', 'P0DP28', 'Q9CRD2', 'Q9ESW4', 'P61027', 'Q8BGH2', 'Q9CPQ3', 'Q9QYA2', 'Q9EQH3', 'P46460', 'Q8C7X2']	13
GO:0090151	GO Process	51.8519	Establishment of protein localization to mitochondrial membrane (14)	not significant	not significant	-0.386449	0.324233	11.2317	-0.15056	0.665014	7.86931	['Calm3', 'Timm13', 'Hspa4', 'Ap3b1', 'Tomm22', 'Samm50', 'Maip1', 'Bcs1l', 'Agk', 'Tomm40', 'Hsp90aa1', 'Ndufa13', 'Mtch2', 'Tomm70a']	['Q9ESW4', 'Q9CPQ3']	2	['P0DP28', 'Q9ESW4', 'Q8BGH2', 'Q9CPQ3', 'Q9QYA2']	5
GO:0072655	GO Process	36.3636	Establishment of protein localization to mitochondrion (28)	⬆degradation	not significant	-0.364331	0.444335	14.341	-0.115933	0.416986	8.4473	['Bcap31', 'Timm44', 'Timm23', 'Fis1', 'Calm3', 'Timm13', 'Hspa4', 'Ap3b1', 'Ywhaz', 'Tomm22', 'Samm50', 'Maip1', 'Hspd1', 'Bcs1l', 'Mfn2', 'Grpel1', 'Agk', 'Tomm40', 'Timm17b', 'Tspo', 'Aifm1', 'Pmpca', 'Timm50', 'Hsp90aa1', 'Ndufa13', 'Mtch2', 'Tomm70a', 'Tomm20']	['Q9ESW4', 'Q9WTQ8', 'Q9CPQ3']	3	['O35857', 'P0DP28', 'Q9ESW4', 'P50637', 'Q8BGH2', 'Q9CPQ3', 'Q80U63', 'Q9QYA2', 'Q9WTQ8']	9
GO:0072594	GO Process	25.816	Establishment of protein localization to organelle (87)	⬆degradation	not significant	-0.224123	0.105494	13.5894	-0.106013	0.460511	10.3736	['Kpnb1', 'Bcap31', 'Cse1l', 'Pex6', 'Timm44', 'Ranbp2', 'Man1a', 'Phb2', 'Srp14', 'Timm23', 'Hspa8', 'Macroh2a1', 'Fis1', 'Calm3', 'Sec63', 'Pex3', 'Ap3d1', 'Timm13', 'Hspa4', 'Rab10', 'Ddx5', 'Nup85', 'Srp68', 'Ap3b1', 'Hacl1', 'Clu', 'Ywhaz', 'Tomm22', 'Samm50', 'Tram1', 'Maip1', 'Hspd1', 'Bcs1l', 'Hspa5', 'Pex16', 'Ssr3', 'Lmna', 'Mfn2', 'Grpel1', 'Scarb2', 'Agk', 'Sec61a1', 'Sec13', 'Tomm40'…	['Q9QXE0', 'P61027', 'P61620', 'Q9ESW4', 'Q9WTQ8', 'Q9QXY9', 'Q9QXZ0', 'Q9CPQ3']	8	['P61620', 'P63017', 'O35857', 'P0DP28', 'Q9ESW4', 'P61027', 'P50637', 'Q8BGH2', 'Q9EPL8', 'Q9CPQ3', 'Q80U63', 'Q9QXE0', 'Q9ERU9', 'Q9QYA2', 'P11438', 'Q9WTQ8']	16
GO:0004303	GO Function	62.5	Estradiol 17-beta-dehydrogenase activity (10)	not significant	not significant	-0.0741465	0.222352	7.46072	0.0101868	-0.0585168	6.25983	['Akr1c6', 'Hsd17b4', 'Hsd17b10', 'Hsd17b7', 'Hsd17b12', 'Hsd17b11', 'Hsd17b2', 'H2-Ke6', 'Dhrs11', 'Hsd17b6']	['P51660', 'O08756']	2	['P51660']	1
GO:0008210	GO Process	40.4762	Estrogen metabolic process (17)	⬇degradation	⬇degradation	-0.374768	-0.333123	15.3251	-0.214822	-0.372576	14.0134	['Cyp2d26', 'Hsd17b4', 'Hsd17b10', 'Hsd17b7', 'Hsd17b12', 'Hsd17b2', 'Cyp1a2', 'H2-Ke6', 'Dhrs11', 'Ugt2b5', 'Cyp2d10', 'Ugt1a1', 'Cyp2d9', 'Sult1a1', 'Sgpl1', 'Comt', 'Cyp2d11']	['P51660', 'Q8CIM7', 'O08756']	3	['P51660', 'Q8CIM7']	2
WP1264	WikiPathways	69.2308	Estrogen metabolism (9)	not significant	⬇degradation	-0.814662	-0.42488	12.6677	-0.515807	-0.0253374	13.2185	['Gstm1', 'Cyp1a2', 'Ugt1a2', 'Ugt1a1', 'Ugt1a9', 'Gsta1', 'Sult1a1', 'Ugt1a6a', 'Comt']	[]	0	['Q62452']	1
GO:0006068	GO Process	53.3333	Ethanol catabolic process (8)	not significant	not significant	-0.198257	0.0662226	11.7506	-0.145155	0.00495459	10.957	['Adh1', 'Adh5', 'Aldh1a7', 'Aldh2', 'Aldh1b1', 'Sult2a8', 'Sult2a1', 'Sult1b1']	['O35945']	1	['P28474']	1
GO:0006067	GO Process	50	Ethanol metabolic process (9)	not significant	not significant	-0.12998	0.0662226	9.44483	0.023654	0.00495459	6.27855	['Adh1', 'Adh5', 'Adh4', 'Aldh1a7', 'Aldh2', 'Aldh1b1', 'Sult2a8', 'Sult2a1', 'Sult1b1']	['O35945']	1	['P28474', 'Q9QYY9']	2
MMU-71384	Reactome	77.7778	Ethanol oxidation (7)	not significant	not significant	-0.195104	0.108713	10.1621	-0.00286935	-0.0605312	6.0265	['Adh1', 'Adh5', 'Adh4', 'Acss2', 'Aldh2', 'Aldh1b1', 'Aldh1a1']	[]	0	['P28474', 'Q9QYY9']	2
MMU-156842	Reactome	100	Eukaryotic Translation Elongation (5)	not significant	not significant	0.0909624	0.107515	6.96473	-0.00606142	-0.0438176	6.18881	['Eef1a1', 'Eef2', 'Eef1g', 'Eef1d', 'Eef1b2']	['P10126', 'P57776', 'P58252', 'Q9D8N0']	4	['P10126', 'P57776']	2
WP544	WikiPathways	30.6122	Exercise-induced circadian regulation (15)	not significant	not significant	0.0528765	0.50901	6.74691	0.00909363	0.824647	6.13403	['Gstm3', 'Ppp2cb', 'Hspa8', 'Vapa', 'Cbx3', 'Psma4', 'Stbd1', 'Pura', 'Tubb4a', 'H2bc15', 'Ugp2', 'Nckap1', 'Eif4g2', 'Dnaja1', 'Idi1']	['P58044', 'Q9R1P0', 'Q9D6F9', 'P42669']	4	['P63017', 'Q62448', 'Q9WV55', 'Q9R1P0', 'Q8C7E7']	5
GO:0008238	GO Function	28.125	Exopeptidase activity (27)	not significant	not significant	0.315389	1.0164	12.9344	0.102334	0.411047	8.68555	['Scpep1', 'Npepps', 'Lta4h', 'Ctsz', 'Blmh', 'Scrn2', 'Dpp3', 'Dpp7', 'Enpep', 'Ctsc', 'Tpp1', 'Ctsh', 'Cpq', 'Lap3', 'Npepl1', 'Dpp4', 'Metap2', 'Pepd', 'Rnpep', 'Tpp2', 'Scrn3', 'Ctsa', 'Anpep', 'Cndp2', 'Xpnpep3', 'Erap1', 'Dnpep']	['Q8VCA8', 'O08663', 'Q64514', 'P28843', 'Q6NSR8', 'O89023', 'Q9EQH2', 'Q9WVJ3']	8	['P28843', 'P16406', 'B7ZMP1', 'P97449']	4
GO:0070062	GO Component	30.2083	Extracellular exosome (29)	not significant	not significant	-0.13779	0.0151423	8.74031	-0.0832319	-0.00936728	8.25089	['Rab5b', 'Gars', 'Aqp1', 'Clic1', 'Hspa8', 'Hspa4', 'Tfrc', 'Acy1', 'Anxa1', 'Hspd1', 'Alb', 'Ist1', 'Anxa2', 'Rbmxl1', 'Fn1', 'Actg1', 'Lamp2', 'Ybx1', 'Aldoa', 'Hnrnpa2b1', 'Bhmt', 'Cd47', 'Plaa', 'Anpep', 'Sord', 'Pdcd6ip', 'Rbmx', 'Sri', 'Ide']	['O88569', 'P27612', 'Q9WU78', 'Q99JW2', 'O35490']	5	['P63017', 'Q9WU78', 'Q61735', 'O35490', 'O88569', 'P97449', 'Q02013', 'P27612', 'Q6P069']	9
GO:0065010	GO Component	26.2712	Extracellular membrane-bounded organelle (31)	not significant	not significant	-0.101322	-0.0496872	7.67959	-0.123369	-0.0314383	10.034	['Rab5b', 'Gars', 'Aqp1', 'Clic1', 'Hspa8', 'Hspa4', 'Tfrc', 'Acy1', 'Anxa1', 'Hspd1', 'Alb', 'Iigp1', 'Ist1', 'Anxa2', 'Rbmxl1', 'Gbp7', 'Fn1', 'Actg1', 'Lamp2', 'Ybx1', 'Aldoa', 'Hnrnpa2b1', 'Bhmt', 'Cd47', 'Plaa', 'Anpep', 'Sord', 'Pdcd6ip', 'Rbmx', 'Sri', 'Ide']	['O88569', 'P27612', 'Q91Z40', 'Q9WU78', 'Q9QZ85', 'Q99JW2', 'O35490']	7	['P63017', 'Q9WU78', 'Q61735', 'O35490', 'O88569', 'P97449', 'Q02013', 'P27612', 'Q6P069']	9
GO:0031312	GO Component	28.5714	Extrinsic component of organelle membrane (20)	not significant	not significant	0.0206894	-0.511243	6.15221	0.0278787	-0.491188	6.35743	['Emc2', 'Anxa1', 'Coq8a', 'Tor1a', 'Coq3', 'Scp2', 'Vac14', 'Snx1', 'Opa1', 'Fkbp1a', 'Aldh3a2', 'Coq7', 'Cltc', 'Acadvl', 'Snx5', 'Coq6', 'Rab7', 'Ubc', 'Phb', 'Nucb1']	['Q9CRD2', 'Q9ER39', 'Q68FD5', 'Q8R1S0', 'Q60936', 'Q8BMS4']	6	['Q9CRD2', 'Q8R1S0', 'Q9ER39', 'Q68FD5', 'Q60936', 'Q9D8U8', 'P50544', 'P32020']	8
GO:0071949	GO Function	47.7273	FAD binding (21)	not significant	not significant	-0.200701	-0.094234	10.0266	-0.0769387	0.738948	8.23614	['Aox1', 'Prodh', 'Cyb5r3', 'Sqle', 'Xdh', 'Pcyox1', 'Dhcr24', 'Kmo', 'Dpyd', 'Aifm1', 'Aox3', 'Nqo2', 'Gulo', 'Prodh2', 'Acox1', 'Ldhd', 'Coq6', 'Sqor', 'Steap4', 'Acox2', 'Txnrd1']	['Q9JI75', 'Q8R1S0', 'G3X982']	3	['Q8R1S0', 'Q9QXD1']	2
mmu04975	KEGG	36.5854	Fat digestion and absorption (15)	not significant	not significant	0.16793	1.24742	7.91921	0.246216	0.147138	9.82389	['Acat2', 'Pla2g12b', 'Dgat1', 'Fabp2', 'Agpat2', 'Got2', 'Acat1', 'Apoa4', 'Apoa1', 'Apob', 'Fabp1', 'Slc27a4', 'Scarb1', 'Mttp', 'Cd36']	['O08601', 'Q8QZT1', 'Q91VE0']	3	['O08601', 'Q8QZT1', 'Q91VE0', 'Q99P27']	4
GO:0001561	GO Process	83.3333	Fatty acid alpha-oxidation (5)	not significant	not significant	0.413907	-0.732992	9.0664	0.411352	-0.966665	10.3416	['Hacl1', 'Phyh', 'Hao1', 'Slc27a2', 'Ilvbl']	['Q9QXE0']	1	['Q9WU19', 'Q9QXE0']	2
WP1269	WikiPathways	67.6471	Fatty acid beta-oxidation (23)	⬆degradation	not significant	-0.210307	0.078763	13.5226	-0.035902	0.0570585	7.63237	['Gcdh', 'Cpt1a', 'Echs1', 'Acadl', 'Acss2', 'Hadh', 'Decr1', 'Cpt2', 'Acads', 'Acsl1', 'Acat1', 'Slc25a20', 'Acsl5', 'Acadm', 'Acadvl', 'Crat', 'Dld', 'Gk', 'Hadhb', 'Hadha', 'Tpi1', 'Gpd2', 'Eci1']	['Q8BH95', 'O08749', 'P42125', 'Q8QZT1', 'P45952', 'Q99JY0', 'P41216']	7	['Q8BH95', 'Q8QZT1', 'Q9CQ62', 'P41216', 'P47934', 'Q99JY0', 'Q60759', 'P50544', 'P51174']	9
GO:0006635	GO Process	69.2308	Fatty acid beta-oxidation (45)	not significant	not significant	-0.0155425	-0.229392	6.39581	0.0818855	-0.10267	8.3707	['Abcd1', 'Crot', 'Gcdh', 'Etfb', 'Acat2', 'Acaa1b', 'Acad9', 'Acadsb', 'Echdc1', 'Auh', 'Ehhadh', 'Hsd17b4', 'Cpt1a', 'Hsd17b10', 'Echs1', 'Acadl', 'Ivd', 'Etfdh', 'Hadh', 'Abcd3', 'Decr1', 'Scp2', 'Cpt2', 'Acad10', 'Acads', 'Acat1', 'Etfa', 'Acaa2', 'Acaa1a', 'Acad11', 'Echdc2', 'Acad8', 'Slc27a2', 'Acox1', 'Ech1', 'Abcd2', 'Acadm', 'Acadvl', 'Crat', 'Pex5', 'Hadhb', 'Hadha', 'Acox2', 'Eci2', '…	['Q9DBM2', 'Q9DC50', 'P51660', 'Q8BH95', 'Q80XL6', 'Q61285', 'O08756', 'Q9DCW4', 'Q8VCH0', 'Q3TLP5', 'P42125', 'Q8QZT1', 'P45952', 'Q99JY0']	14	['Q8BH95', 'Q8QZT1', 'Q9CQ62', 'Q80XL6', 'Q61285', 'Q8VCH0', 'P51660', 'P47934', 'Q99JY0', 'Q9D9V3', 'Q9DBM2', 'Q9QXD1', 'Q60759', 'P50544', 'P32020', 'P51174']	16
GO:0033539	GO Process	91.6667	Fatty acid beta-oxidation using acyl-CoA dehydrogenase (11)	not significant	not significant	-0.09811	-0.0370244	10.4628	-0.0384938	-0.0404007	7.77562	['Gcdh', 'Etfb', 'Acadl', 'Ivd', 'Etfdh', 'Acad10', 'Acads', 'Etfa', 'Acad11', 'Acadm', 'Acadvl']	['Q80XL6', 'Q9DCW4', 'P45952']	3	['Q80XL6', 'Q60759', 'P50544', 'P51174']	4
GO:0033540	GO Process	71.4286	Fatty acid beta-oxidation using acyl-CoA oxidase (5)	not significant	not significant	-0.143532	0.0233207	7.0986	0.152155	0.0648973	7.88739	['Acaa1b', 'Acaa1a', 'Acox1', 'Crat', 'Acox2']	['Q8VCH0']	1	['Q8VCH0', 'P47934', 'Q9QXD1']	3
GO:0005504	GO Function	41.2698	Fatty acid binding (26)	not significant	not significant	-0.0195012	-0.236694	6.26295	-0.0597524	-0.0423987	7.43616	['Dbt', 'Gstm7', 'Adh5', 'Fabp7', 'Nme2', 'Rida', 'Dgat1', 'Fabp2', 'Fabp4', 'Fabp5', 'Scp2', 'Cyp4a14', 'Alb', 'Gsta4', 'Cyp4f14', 'Rbp1', 'Acox1', 'Arhgdia', 'Fabp1', 'Ugt1a9', 'Gsta1', 'Apoc1', 'Pitpna', 'Acox2', 'Gstp1', 'Cd36']	['Q01768']	1	['Q62452', 'P28474', 'Q9QXD1', 'P32020']	4
WP336	WikiPathways	86.3636	Fatty acid biosynthesis (19)	not significant	not significant	0.351803	-0.507215	7.9743	0.281483	0.0925506	9.61672	['Echdc1', 'Echs1', 'Pecr', 'Acss2', 'Hadh', 'Decr1', 'Mecr', 'Acsl1', 'Scd1', 'Acaa2', 'Echdc3', 'Acsl5', 'Echdc2', 'Fasn', 'Pcx', 'Ech1', 'Acaca', 'Acacb', 'Acly']	['Q8BH95', 'Q9DCS3', 'Q5SWU9', 'Q3TLP5', 'E9Q4Z2', 'Q9D7J9', 'P41216']	7	['Q99MZ7', 'Q8BH95', 'Q9CQ62', 'P41216', 'Q9DCS3', 'Q9D9V3']	6
GO:0006633	GO Process	37.3913	Fatty acid biosynthetic process (43)	not significant	not significant	0.193704	0.124757	8.37577	0.0462046	0.130738	6.77486	['Abcd1', 'Gstm7', 'Gstm1', 'Fads1', 'Gstm2', 'Acsf3', 'Tecr', 'Elovl2', 'Oxsm', 'Fads2', 'Pecr', 'Ptges2', 'Hsd17b12', 'Acss2', 'Gstm4', 'Abcd3', 'Mecr', 'Ndufab1', 'Cbr4', 'Pccb', 'Acsm1', 'Scd1', 'H2-Ke6', 'Mif', 'Pnpla8', 'Hacd3', 'Decr2', 'Mcat', 'Fasn', 'Ptgs1', 'Acsm5', 'Sco1', 'Mlycd', 'Acaca', 'Acacb', 'Acsm3', 'Acly', 'Abhd3', 'Thnsl2', 'Mgll', 'Acot7', 'Gstp1', 'Prkag1']	['Q91V12', 'Q9DCS3', 'Q5SWU9', 'E9Q4Z2', 'Q9JLJ4']	5	['Q99MZ7', 'P34884', 'Q9CY27', 'Q3UNX5', 'Q9DCS3', 'Q91V12']	6
GO:0009062	GO Process	64.8352	Fatty acid catabolic process (59)	not significant	not significant	0.111054	-0.228446	9.10819	0.198643	-0.228083	12.806	['Abcd1', 'Crot', 'Gcdh', 'Etfb', 'Acat2', 'Acaa1b', 'Acad9', 'Acadsb', 'Echdc1', 'Acot2', 'Auh', 'Hacl1', 'Ehhadh', 'Hsd17b4', 'Cpt1a', 'Hsd17b10', 'Echs1', 'Acadl', 'Phyh', 'Hao1', 'Ivd', 'Pck1', 'Etfdh', 'Hadh', 'Abcd3', 'Decr1', 'Scp2', 'Cpt2', 'Acad10', 'Acads', 'Ces1d', 'Ces1f', 'Acat1', 'Etfa', 'Acaa2', 'Faah', 'Acaa1a', 'Acad11', 'Decr2', 'Echdc2', 'Acad8', 'Slc27a2', 'Acox1', 'Ech1', 'Ab…	['Q9QXE0', 'Q91WU0', 'Q9DBM2', 'Q9DC50', 'P51660', 'O08914', 'Q8BH95', 'Q91V12', 'Q80XL6', 'Q61285', 'Q8VCT4', 'O08756', 'Q9DCW4', 'Q8VCH0', 'Q3TLP5', 'P42125', 'Q8QZT1', 'P45952', 'Q9QYR9', 'Q99JY0', 'Q91VE0']	21	['Q8BH95', 'Q8QZT1', 'Q9QYR9', 'Q9CQ62', 'Q80XL6', 'Q61285', 'Q91VE0', 'Q8VCH0', 'Q8VCT4', 'P51660', 'P47934', 'Q99JY0', 'Q91V12', 'Q9D9V3', 'Q9WU19', 'Q9DBM2', 'Q91WU0', 'Q9QXE0', 'Q9QXD1', 'O08914', 'Q60759', 'P50544', 'P32020', 'P51174']	24
mmu00071	KEGG	70	Fatty acid degradation (35)	⬇degradation	not significant	-0.219641	-0.0301095	15.7743	-0.0013704	-0.0385238	6.05016	['Gcdh', 'Adh1', 'Adh5', 'Acat2', 'Acaa1b', 'Adh4', 'Acadsb', 'Ehhadh', 'Cpt1a', 'Echs1', 'Acadl', 'Aldh9a1', 'Hadh', 'Cpt2', 'Cyp4a14', 'Aldh2', 'Acads', 'Acsl1', 'Acat1', 'Acaa2', 'Aldh1b1', 'Acaa1a', 'Acsl5', 'Cyp4a10', 'Acox1', 'Aldh7a1', 'Acadm', 'Aldh3a2', 'Cyp4a12a', 'Cyp4a12b', 'Acadvl', 'Hadhb', 'Hadha', 'Eci2', 'Eci1']	['Q9DBM2', 'Q8BH95', 'Q9JLJ2', 'Q8VCH0', 'P42125', 'Q8QZT1', 'P45952', 'Q99JY0', 'Q9DBF1', 'P41216']	10	['Q8BH95', 'Q8QZT1', 'P28474', 'Q8VCH0', 'P41216', 'Q99JY0', 'Q9QYY9', 'Q9DBM2', 'Q60759', 'P50544', 'P51174']	11
GO:1901567	GO Function	62.963	Fatty acid derivative binding (17)	not significant	not significant	0.163399	-0.169858	7.89646	0.168034	-0.129557	10.1165	['Gcdh', 'Acad9', 'Hspa8', 'Acot12', 'Soat2', 'Acadl', 'Scp2', 'Hmgcl', 'Acads', 'Acadm', 'Acadvl', 'Acbd5', 'Dbi', 'Pitpna', 'Hadha', 'Acot7', 'Eci2']	['Q91V12', 'P45952']	2	['P63017', 'Q91V12', 'Q60759', 'P50544', 'P32020', 'P51174', 'Q5XG73']	7
GO:1901568	GO Process	33.8983	Fatty acid derivative metabolic process (20)	not significant	not significant	-0.181203	-0.176406	8.11039	-0.0760448	-0.244443	6.97573	['Abcd1', 'Gcdh', 'Dgat1', 'Hsd17b4', 'Hmgcl', 'Cyp4a14', 'Slc27a5', 'Acsl1', 'Acat1', 'Acsl5', 'Cbr1', 'Cyp4f14', 'Cyp4a10', 'Ggt5', 'Cyp4a12a', 'Hmgcs2', 'Cyp4a12b', 'Nudt7', 'Fitm2', 'Acot7']	['P51660', 'Q91V12', 'Q4LDG0', 'Q8QZT1', 'P41216']	5	['Q8QZT1', 'P51660', 'P41216', 'Q91V12', 'Q9Z2A9', 'Q60759', 'P54869']	7
mmu00062	KEGG	58.6207	Fatty acid elongation (17)	not significant	not significant	0.358305	-0.369565	9.32969	0.372874	-0.295327	10.8036	['Tecr', 'Acot2', 'Acot4', 'Acot3', 'Elovl2', 'Echs1', 'Hsd17b12', 'Hadh', 'Ppt1', 'Mecr', 'Acaa2', 'Hacd3', 'Them4', 'Hadhb', 'Hadha', 'Acot1', 'Acot7']	['Q8BH95', 'Q91V12', 'Q9DCS3', 'O55137', 'Q9QYR9', 'Q99JY0', 'Q9QYR7', 'Q9JLJ4']	8	['Q8BH95', 'Q9QYR9', 'Q9CY27', 'O55137', 'Q99JY0', 'Q9DCS3', 'Q91V12', 'Q8BWN8']	8
GO:0015645	GO Function	47.619	Fatty acid ligase activity (10)	not significant	not significant	-0.0332451	-0.0984666	6.40868	0.0520516	-0.134309	6.70877	['Acsf3', 'Slc27a5', 'Acsl1', 'Acsm1', 'Acsl5', 'Slc27a2', 'Acsm5', 'Slc27a4', 'Acsf2', 'Acsm3']	['Q8VCW8', 'Q4LDG0', 'P41216', 'Q91VE0']	4	['Q91VE0', 'P41216', 'Q3UNX5']	3
GO:0006631	GO Process	46.2338	Fatty acid metabolic process (178)	not significant	not significant	0.0113	-0.252218	6.3352	0.0451588	-0.291773	8.15833	['Abcd1', 'Cyp2f2', 'Cyp2c29', 'Crot', 'Gcdh', 'Gstm7', 'Gstm1', 'Etfb', 'Por', 'Cyp2a5', 'Adh5', 'Cyp2d26', 'Acat2', 'Acaa1b', 'Fads1', 'Acad9', 'Gstm2', 'Adh4', 'Acsf3', 'Acadsb', 'Tecr', 'Echdc1', 'Akr1c6', 'Acot2', 'Acot4', 'Acot3', 'Elovl2', 'Auh', 'Ndufs6', 'Acot12', 'Oxsm', 'Hacl1', 'Cryl1', 'Ehhadh', 'Fabp2', 'C3', 'Hsd17b4', 'Fads2', 'Cpt1a', 'Cyp2c23', 'Hsd17b10', 'Echs1', 'Cyp2e1', 'Ly…	['Q91X77', 'Q9QXE0', 'P27612', 'Q8VCW8', 'Q64458', 'Q9D379', 'Q6XVG2', 'Q91WU0', 'Q9DBM2', 'Q9DC50', 'P51660', 'O08914', 'Q8BH95', 'Q91V12', 'P16332', 'Q80XL6', 'Q61285', 'Q4LDG0', 'O08749', 'Q9DCS3', 'Q8CIM7', 'O55137', 'Q5SWU9', 'Q8VCT4', 'O08756', 'Q9DCW4', 'E9Q5K4', 'Q8VCH0', 'Q3TLP5', 'P11352', 'P42125', 'Q8QZT1', 'P56395', 'P45952', 'Q9QYR9', 'Q91X34', 'Q9QY30', 'Q99JY0', 'E9Q4Z2', 'Q8BK48'…	46	['Q99MZ7', 'Q8BH95', 'Q8QZT1', 'P28474', 'P34884', 'Q9QYR9', 'Q9CQ62', 'Q80XL6', 'Q61285', 'Q9CY27', 'Q9QY30', 'O55137', 'Q91VE0', 'Q8VCH0', 'Q8VCT4', 'P51660', 'P33267', 'P41216', 'Q3UNX5', 'Q91W64', 'P47934', 'Q99JY0', 'Q9DCS3', 'Q91V12', 'Q8CIM7', 'Q9QYY9', 'Q9Z2A9', 'Q9D9V3', 'Q9WU19', 'Q9DBM2', 'Q91WU0', 'Q64176', 'P27612', 'Q8VDQ1', 'Q9QXE0', 'Q9QXD1', 'Q8QZR3', 'O08914', 'Q8BWN8', 'Q60759'…	44
mmu01212	KEGG	62.2951	Fatty acid metabolism (38)	not significant	not significant	-0.0777723	-0.198342	9.16251	0.0174698	-0.171609	6.5628	['Acat2', 'Acaa1b', 'Fads1', 'Acsf3', 'Acadsb', 'Tecr', 'Elovl2', 'Oxsm', 'Ehhadh', 'Hsd17b4', 'Fads2', 'Cpt1a', 'Echs1', 'Acadl', 'Hsd17b12', 'Hadh', 'Scp2', 'Cpt2', 'Ppt1', 'Mecr', 'Acads', 'Acsl1', 'Cbr4', 'Acat1', 'Scd1', 'Acaa2', 'H2-Ke6', 'Acaa1a', 'Hacd3', 'Acsl5', 'Mcat', 'Fasn', 'Acox1', 'Acadm', 'Acaca', 'Acadvl', 'Hadhb', 'Hadha']	['Q9DBM2', 'P51660', 'Q8BH95', 'Q9DCS3', 'Q5SWU9', 'Q8VCH0', 'Q8QZT1', 'P45952', 'Q99JY0', 'P41216', 'Q9JLJ4']	11	['Q8BH95', 'Q8QZT1', 'Q9CY27', 'Q8VCH0', 'P51660', 'P41216', 'Q99JY0', 'Q9DCS3', 'Q9DBM2', 'P50544', 'P32020', 'P51174']	12
MMU-8978868	Reactome	55.1515	Fatty acid metabolism (91)	not significant	not significant	0.0668072	-0.129955	7.41986	0.0822955	-0.122619	9.15644	['Abcd1', 'Pon1', 'Slc25a1', 'Crot', 'Acot13', 'Acaa1b', 'Fads1', 'Acsf3', 'Lta4h', 'Tecr', 'Pctp', 'Akr1c6', 'Acot2', 'Acot4', 'Acot3', 'Elovl2', 'Acot12', 'Hacl1', 'Ehhadh', 'Hsd17b4', 'Fads2', 'Cpt1a', 'Echs1', 'Acadl', 'Pecr', 'Phyh', 'Ptges2', 'Hsd17b12', 'Hadh', 'Decr1', 'Scp2', 'Cpt2', 'Ppt1', 'Mecr', 'Acad10', 'Acads', 'Pon3', 'Ndufab1', 'Acsl1', 'Cbr4', 'Cyp1a2', 'Pccb', 'Slc25a20', 'Scd…	['Q9QXE0', 'Q8VCW8', 'Q9DBM2', 'Q9DC50', 'P51660', 'O08914', 'Q8BH95', 'Q91V12', 'P16332', 'Q80XL6', 'Q9DCS3', 'O55137', 'Q5SWU9', 'Q8VCH0', 'P11352', 'P42125', 'P45952', 'Q9QYR9', 'P52430', 'Q99JY0', 'E9Q4Z2', 'P41216', 'Q9QYR7', 'Q9JLJ4']	24	['Q99MZ7', 'Q8BH95', 'Q9QYR9', 'Q9CQ62', 'Q80XL6', 'Q9CY27', 'O55137', 'Q8VCH0', 'P51660', 'P41216', 'P47934', 'Q99JY0', 'Q9DCS3', 'Q91V12', 'Q9Z2A9', 'Q9DBM2', 'Q9QXE0', 'Q9QXD1', 'O08914', 'Q8BWN8', 'P50544', 'P32020', 'P51174', 'Q5XG73']	24
WP33	WikiPathways	71.4286	Fatty acid omega-oxidation (5)	not significant	not significant	-0.27405	-0.480241	9.51672	-0.0789935	-0.490408	6.45727	['Adh4', 'Cyp2e1', 'Aldh2', 'Cyp1a2', 'Aldh1a1']	[]	0	['Q9QYY9']	1
GO:0019395	GO Process	61.7978	Fatty acid oxidation (55)	not significant	not significant	0.0181995	-0.285982	6.49326	0.137198	-0.211815	11.3008	['Abcd1', 'Crot', 'Gcdh', 'Etfb', 'Por', 'Adh5', 'Acat2', 'Acaa1b', 'Acad9', 'Adh4', 'Acadsb', 'Echdc1', 'Auh', 'Hacl1', 'Ehhadh', 'Hsd17b4', 'Cpt1a', 'Hsd17b10', 'Echs1', 'Acadl', 'Phyh', 'Hao1', 'Ivd', 'Etfdh', 'Hadh', 'Abcd3', 'Decr1', 'Scp2', 'Cpt2', 'Acad10', 'Acads', 'Acat1', 'Etfa', 'Acaa2', 'Acaa1a', 'Acad11', 'Echdc2', 'Acad8', 'Slc27a2', 'Acox1', 'Ech1', 'Abcd2', 'Acadm', 'Cyp4v3', 'Mly…	['Q9QXE0', 'Q9DBM2', 'Q9DC50', 'P51660', 'Q8BH95', 'Q80XL6', 'Q61285', 'O08756', 'Q9DCW4', 'Q8VCH0', 'Q3TLP5', 'P42125', 'Q8QZT1', 'P45952', 'Q99JY0']	15	['Q8BH95', 'Q8QZT1', 'P28474', 'Q9CQ62', 'Q80XL6', 'Q61285', 'Q8VCH0', 'P51660', 'P47934', 'Q99JY0', 'Q9QYY9', 'Q9D9V3', 'Q9WU19', 'Q9DBM2', 'Q9QXE0', 'Q9QXD1', 'Q60759', 'P50544', 'P32020', 'P51174']	20
WP2318	WikiPathways	90	Fatty acid oxidation (9)	⬆degradation	not significant	-0.195678	0.0415746	14.321	-0.0616063	0.0308513	8.37577	['Cpt1a', 'Echs1', 'Hadh', 'Cpt2', 'Acads', 'Acaa2', 'Acadm', 'Mttp', 'Acadvl']	['O08601', 'Q8BH95', 'P45952']	3	['Q8BH95', 'O08601', 'P50544']	3
GO:0015908	GO Process	27.8481	Fatty acid transport (22)	not significant	not significant	0.39428	-0.0401198	10.8571	0.437897	-0.0681646	12.6001	['Plin2', 'Abcd1', 'Crot', 'Pla2g12b', 'Fabp7', 'Fabp2', 'Anxa1', 'Fabp4', 'Fabp5', 'Abcd3', 'Slc27a5', 'Acsl1', 'Got2', 'Pnpla8', 'Acsl5', 'Slc27a2', 'Rbp1', 'Fabp1', 'Abcd2', 'Slc27a4', 'Slc22a27', 'Cd36']	['Q9DC50', 'Q61285', 'Q4LDG0', 'P41216', 'Q91VE0']	5	['Q61285', 'Q91VE0', 'P41216', 'Q99P27']	4
MMU-75105	Reactome	48.4848	Fatty acyl-CoA biosynthesis (16)	not significant	not significant	-0.169561	-0.237444	10.7683	-0.0228849	0.10194	6.41512	['Slc25a1', 'Acsf3', 'Tecr', 'Elovl2', 'Hsd17b12', 'Ppt1', 'Acsl1', 'Cbr4', 'Scd1', 'H2-Ke6', 'Hacd3', 'Acsl5', 'Fasn', 'Slc27a2', 'Acaca', 'Acly']	['Q5SWU9', 'P41216', 'Q9JLJ4']	3	['Q9CY27', 'P41216']	2
GO:0000062	GO Function	61.5385	fatty-acyl-CoA binding (16)	not significant	not significant	0.178267	-0.192644	7.96046	0.172383	-0.148991	9.89521	['Gcdh', 'Acad9', 'Acot12', 'Soat2', 'Acadl', 'Scp2', 'Hmgcl', 'Acads', 'Acadm', 'Acadvl', 'Acbd5', 'Dbi', 'Pitpna', 'Hadha', 'Acot7', 'Eci2']	['Q91V12', 'P45952']	2	['Q91V12', 'Q60759', 'P50544', 'P32020', 'P51174', 'Q5XG73']	6
GO:0035337	GO Process	37.5	fatty-acyl-CoA metabolic process (9)	not significant	not significant	0.260003	-0.57389	7.57299	0.117206	-0.288195	6.95741	['Abcd1', 'Gcdh', 'Dgat1', 'Hsd17b4', 'Acsl1', 'Acsl5', 'Nudt7', 'Fitm2', 'Acot7']	['P51660', 'Q91V12', 'P41216']	3	['P51660', 'P41216', 'Q91V12', 'Q60759']	4
MMU-8854050	Reactome	73.5849	FBXL7 down-regulates AURKA during mitotic entry and in early mitosis (39)	⬆synthesis	⬆synthesis	0.41219	0.122633	18.1631	0.292871	0.137893	18.0677	['Psmb4', 'Psmd2', 'Psmb1', 'Psmd3', 'Psmd11', 'Psmb6', 'Psmc5', 'Psmd12', 'Psma6', 'Psmc1', 'Psmd6', 'Psmc6', 'Psmb5', 'Psmb8', 'Psmd13', 'Psmd1', 'Psmb7', 'Psmd5', 'Psmd14', 'Psma7', 'Psmb2', 'Psmc2', 'Cul1', 'Psmc4', 'Psma1', 'Psma4', 'Psmd7', 'Psmd8', 'Psmc3', 'Psmd4', 'Psma5', 'Psmb3', 'Psme2b', 'Skp1a', 'Ubc', 'Psma3', 'Psma2', 'Psmb9', 'Psme1']	['Q8BJY1', 'Q9Z2U1', 'Q9R1P0', 'O35226', 'Q9R1P1', 'Q9WVJ2', 'P70195', 'Q9QUM9', 'O70435', 'Q9R1P3', 'O55234', 'Q9WTX6']	12	['P70195', 'O70435', 'P99026', 'Q9R1P0', 'P26516', 'Q8BJY1']	6
MMU-2454202	Reactome	36.3636	Fc epsilon receptor (FCERI) signaling (44)	⬆synthesis	⬆synthesis	0.341499	0.0932489	15.8023	0.257042	0.23358	15.7466	['Psmb4', 'Psmd2', 'Psmb1', 'Psmd3', 'Psmd11', 'Psmb6', 'Calm3', 'Psmc5', 'Psmd12', 'Psma6', 'Psmc1', 'Psmd6', 'Psmc6', 'Psmb5', 'Psmb8', 'Psmd13', 'Hras', 'Psmd1', 'Psmb7', 'Psmd5', 'Psmd14', 'Psma7', 'Psmb2', 'Psmc2', 'Cul1', 'Psmc4', 'Psma1', 'Psma4', 'Map2k4', 'Psmd7', 'Psmd8', 'Psmc3', 'Psmd4', 'Psma5', 'Ube2n', 'Rac1', 'Psmb3', 'Psme2b', 'Skp1a', 'Ubc', 'Psma3', 'Psma2', 'Psmb9', 'Psme1']	['Q8BJY1', 'Q9Z2U1', 'Q9R1P0', 'O35226', 'Q9R1P1', 'Q9WVJ2', 'P70195', 'Q9QUM9', 'O70435', 'Q9R1P3', 'O55234', 'Q9WTX6', 'P61089']	13	['P0DP28', 'P70195', 'O70435', 'P99026', 'Q9R1P0', 'P26516', 'Q8BJY1']	7
MMU-2871837	Reactome	51.9481	FCERI mediated NF-kB activation (40)	⬆synthesis	⬆synthesis	0.397652	0.0932489	17.6624	0.286961	0.23358	18.3104	['Psmb4', 'Psmd2', 'Psmb1', 'Psmd3', 'Psmd11', 'Psmb6', 'Psmc5', 'Psmd12', 'Psma6', 'Psmc1', 'Psmd6', 'Psmc6', 'Psmb5', 'Psmb8', 'Psmd13', 'Psmd1', 'Psmb7', 'Psmd5', 'Psmd14', 'Psma7', 'Psmb2', 'Psmc2', 'Cul1', 'Psmc4', 'Psma1', 'Psma4', 'Psmd7', 'Psmd8', 'Psmc3', 'Psmd4', 'Psma5', 'Ube2n', 'Psmb3', 'Psme2b', 'Skp1a', 'Ubc', 'Psma3', 'Psma2', 'Psmb9', 'Psme1']	['Q8BJY1', 'Q9Z2U1', 'Q9R1P0', 'O35226', 'Q9R1P1', 'Q9WVJ2', 'P70195', 'Q9QUM9', 'O70435', 'Q9R1P3', 'O55234', 'Q9WTX6', 'P61089']	13	['P70195', 'O70435', 'P99026', 'Q9R1P0', 'P26516', 'Q8BJY1']	6
mmu04216	KEGG	45	Ferroptosis (18)	not significant	not significant	-0.0595287	-0.49762	7.11373	0.210188	-0.0411958	11.3507	['Lpcat3', 'Hmox1', 'Vdac3', 'Vdac2', 'Tfrc', 'Gclm', 'Acsl1', 'Gclc', 'Trf', 'Acsl5', 'Pcbp1', 'Pcbp2', 'Gss', 'Ftl1', 'Gpx4', 'Cp', 'Slc3a2', 'Fth1']	['Q60931', 'P97494', 'P41216']	3	['P41216', 'Q61147', 'Q60931', 'O09172', 'P97494', 'P60335']	6
GO:0050660	GO Function	53.6842	Flavin adenine dinucleotide binding (51)	not significant	not significant	-0.150384	-0.134613	11.8623	-0.0580612	0.0388647	9.36137	['Aox1', 'Prodh', 'Gcdh', 'Por', 'Acad9', 'Acadsb', 'Pipox', 'Cyb5r3', 'Sdha', 'Sqle', 'Xdh', 'Maoa', 'Acadl', 'Fmo3', 'Ivd', 'Acad10', 'Acads', 'Pcyox1', 'Gsr', 'Etfa', 'Fmo1', 'Dhcr24', 'Kmo', 'Dpyd', 'Dmgdh', 'Maob', 'Aifm1', 'Acad11', 'Fmo2', 'Gfer', 'Aox3', 'Nqo2', 'Acad8', 'Gulo', 'Prodh2', 'Acox1', 'Chdh', 'Ldhd', 'Acadm', 'Acadvl', 'Sardh', 'Ilvbl', 'Fmo5', 'Coq6', 'Sqor', 'Dld', 'Fmo4', …	['Q9JI75', 'Q80XL6', 'O08749', 'Q8R1S0', 'P45952', 'G3X982', 'P47791', 'Q8K2B3', 'Q9JLT4']	9	['Q80XL6', 'Q8R1S0', 'Q9QXD1', 'Q8K2B3', 'Q60759', 'P50544', 'P51174', 'Q9JLT4']	8
mmu00790	KEGG	36	Folate biosynthesis (9)	not significant	not significant	0.357154	0.238742	10.6214	-0.0351532	0.297807	6.52955	['Qdpr', 'Pah', 'Pcbd1', 'Pcbd2', 'Dhfr', 'Spr', 'Cbr1', 'Akr1b3', 'Mocs1']	[]	0	[]	0
WP1273	WikiPathways	50	Folic acid network (11)	not significant	not significant	-0.0200066	0.147473	6.37338	-0.107169	0.0489374	8.78463	['Pnpo', 'Xdh', 'Fads2', 'Cat', 'Gsr', 'Kmo', 'Gpx1', 'Gpx4', 'Txnrd2', 'Txnrd1', 'Cbs']	['P11352', 'P47791', 'Q9JLT4']	3	['Q91XF0', 'Q9JLT4']	2
MMU-72689	Reactome	81.8182	Formation of a pool of free 40S subunits (81)	⬆degradation	⬆degradation	-0.155147	0.0449764	19.7122	-0.12435	0.316319	18.3606	['Rpl13', 'Rps11', 'Eif3g', 'Rplp1', 'Rps18', 'Rpl19', 'Eif3h', 'Eif3e', 'Rpl24', 'Eif3a', 'Rps26', 'Eif3m', 'Eif3j1', 'Rps3a1', 'Rpl6', 'Rpl28', 'Eif3c', 'Rps3', 'Eif3f', 'Rps4x', 'Rpl4', 'Rpsa', 'Eif3l', 'Rpl21', 'Rpl10a', 'Eif3j2', 'Rps23', 'Rpl18a', 'Rps21', 'Rps15', 'Rpl7', 'Rps7', 'Rpl15', 'Rps25', 'Rpl36', 'Rps17', 'Rpl35', 'Rpl3', 'Rpl5', 'Rplp2', 'Rpl10', 'Rplp0', 'Rpl31', 'Rpl34', 'Rps2…	['P61358', 'P62264', 'P47962', 'P47911', 'P62281', 'P62852', 'Q9CQR2', 'P47963', 'Q9CZM2']	9	['P62852', 'P62908', 'P62264', 'P62855', 'Q9CZM2', 'P47911', 'P47962', 'Q8BP67', 'Q6ZWN5', 'P35979', 'P61358', 'P14206', 'P14869', 'Q9CR57', 'P62751', 'P62270', 'P62242', 'P60867', 'Q6ZWV3', 'Q9CZX8']	20
MMU-72695	Reactome	88	Formation of the ternary complex, and subsequently, the 43S complex (44)	not significant	not significant	-0.0721205	0.289297	9.80977	-0.0761968	0.510698	10.0266	['Rps11', 'Eif3g', 'Rps18', 'Eif3h', 'Eif3e', 'Eif3a', 'Rps26', 'Eif3m', 'Eif3j1', 'Rps3a1', 'Eif3c', 'Rps3', 'Eif3f', 'Rps4x', 'Rpsa', 'Eif3l', 'Eif3j2', 'Rps23', 'Rps21', 'Eif2s3x', 'Rps15', 'Eif2s1', 'Rps7', 'Rps25', 'Rps17', 'Rps2', 'Eif2s2', 'Eif3d', 'Eif3b', 'Eif3i', 'Rps8', 'Rps6', 'Rps16', 'Rps19', 'Rps5', 'Rps9', 'Rps10', 'Rps15a', 'Rps20', 'Rps13', 'Rps28', 'Rps12', 'Rps24', 'Rps14']	['P62264', 'P62281', 'P62852', 'Q9CQR2']	4	['P62852', 'P62908', 'P62264', 'P62855', 'Q6ZWN5', 'P14206', 'P62270', 'P62242', 'P60867', 'Q9CZX8']	10
MMU-5661270	Reactome	100	Formation of xylulose-5-phosphate (5)	not significant	not significant	0.054286	-0.104694	6.8957	-0.0244928	0.330996	6.48998	['Cryl1', 'Dcxr', 'Akr1a1', 'Xylb', 'Sord']	['Q3TNA1', 'Q9JII6']	2	[]	0
mmu00051	KEGG	37.1429	Fructose and mannose metabolism (13)	not significant	not significant	0.121605	0.0229078	6.92826	-0.0459016	-0.0810652	6.46706	['Pfkl', 'Pmm2', 'Aldob', 'Pfkfb1', 'Aldoa', 'Fbp1', 'Akr1b3', 'Sord', 'Gmppb', 'Gmppa', 'Tpi1', 'Tsta3', 'Tkfc']	['Q8VC30']	1	[]	0
GO:0006001	GO Process	100	Fructose catabolic process (6)	not significant	not significant	0.0266347	-0.28694	6.3926	-0.0247286	-0.1367	6.35425	['Aldh1a7', 'Aldob', 'Khk', 'Glyctk', 'Aldh1a1', 'Tkfc']	['P97328', 'Q8VC30', 'O35945']	3	['P97328']	1
MMU-70350	Reactome	100	Fructose catabolism (5)	not significant	not significant	0.0266257	-0.310471	6.30364	-0.0177287	-0.216961	6.21955	['Aldob', 'Khk', 'Glyctk', 'Aldh1a1', 'Tkfc']	['P97328', 'Q8VC30']	2	['P97328']	1
GO:0006000	GO Process	66.6667	Fructose metabolic process (12)	not significant	not significant	0.223999	-0.224813	9.19911	-0.19372	-0.101675	8.80136	['Aldh1a7', 'Aldob', 'Khk', 'Glyctk', 'Gnpda1', 'Pfkfb1', 'Aldoa', 'Fbp1', 'Akr1b3', 'Sord', 'Aldh1a1', 'Tkfc']	['P97328', 'Q8VC30', 'O35945']	3	['P97328']	1
MMU-5652084	Reactome	100	Fructose metabolism (7)	not significant	not significant	-0.0161328	-0.195476	6.22881	-0.049191	-0.148066	6.67096	['Aldob', 'Khk', 'Glyctk', 'Akr1b3', 'Sord', 'Aldh1a1', 'Tkfc']	['P97328', 'Q8VC30']	2	['P97328']	1
MMU-69206	Reactome	38.6792	G1/S Transition (41)	⬆synthesis	⬆synthesis	0.387753	0.122633	17.4937	0.282377	0.139912	18.6747	['Psmb4', 'Psmd2', 'Ppp2r1a', 'Ppp2cb', 'Psmb1', 'Psmd3', 'Psmd11', 'Psmb6', 'Psmc5', 'Psmd12', 'Psma6', 'Psmc1', 'Psmd6', 'Psmc6', 'Psmb5', 'Psmb8', 'Psmd13', 'Psmd1', 'Psmb7', 'Psmd5', 'Psmd14', 'Psma7', 'Psmb2', 'Psmc2', 'Cul1', 'Psmc4', 'Psma1', 'Psma4', 'Psmd7', 'Psmd8', 'Psmc3', 'Psmd4', 'Psma5', 'Psmb3', 'Psme2b', 'Skp1a', 'Ubc', 'Psma3', 'Psma2', 'Psmb9', 'Psme1']	['Q8BJY1', 'Q9Z2U1', 'Q9R1P0', 'O35226', 'Q9R1P1', 'Q9WVJ2', 'P70195', 'Q9QUM9', 'O70435', 'Q9R1P3', 'O55234', 'Q9WTX6']	12	['P70195', 'O70435', 'P99026', 'Q9R1P0', 'P26516', 'Q8BJY1']	6
WP298	WikiPathways	31.5789	G13 signaling pathway (12)	not significant	not significant	-0.04698	-0.236155	6.45402	0.185468	-0.951976	8.11994	['Rhoa', 'Ppp1cb', 'Pfn1', 'Gna13', 'Diaph1', 'Myl1', 'Cdc42', 'Iqgap2', 'Cfl2', 'Rac1', 'Iqgap1', 'Cfl1']	[]	0	['P27601']	1
MMU-69481	Reactome	33.3333	G2/M Checkpoints (48)	⬆synthesis	⬆synthesis	0.372741	0.118043	18.5148	0.322988	0.261071	19.2546	['Babam1', 'Psmb4', 'Psmd2', 'Psmb1', 'Psmd3', 'Psmd11', 'Psmb6', 'Ywhab', 'Ywhah', 'Psmc5', 'Psmd12', 'Psma6', 'Psmc1', 'Psmd6', 'Psmc6', 'Psmb5', 'Ywhaz', 'Psmb8', 'Psmd13', 'Psmd1', 'Psmb7', 'Psmd5', 'Psmd14', 'Psma7', 'Psmb2', 'Psmc2', 'Psmc4', 'Psma1', 'Psma4', 'Psmd7', 'Ywhag', 'Psmd8', 'Ywhae', 'Psmc3', 'Psmd4', 'H4c11', 'Psma5', 'H2bc15', 'Ube2n', 'Psmb3', 'Psme2b', 'Ubc', 'Ywhaq', 'Psma3…	['Q8BJY1', 'Q9Z2U1', 'Q9R1P0', 'O35226', 'Q9R1P1', 'Q9WVJ2', 'P70195', 'Q9QUM9', 'O70435', 'Q9R1P3', 'Q3UI43', 'O55234', 'P61089']	13	['P70195', 'O70435', 'P99026', 'Q9R1P0', 'P26516', 'Q8BJY1', 'P68254']	7
MMU-69275	Reactome	34.2697	G2/M Transition (61)	not significant	⬇synthesis	0.297493	0.0338753	12.3653	0.256858	-0.00820461	15.4525	['Tubb6', 'Tubb5', 'Rab8a', 'Psmb4', 'Psmd2', 'Ppp2r1a', 'Ppp2cb', 'Psmb1', 'Ppp1cb', 'Psmd3', 'Psmd11', 'Psmb6', 'Dync1h1', 'Psmc5', 'Psmd12', 'Psma6', 'Psmc1', 'Psmd6', 'Psmc6', 'Psmb5', 'Hsp90ab1', 'Psmb8', 'Dctn2', 'Psmd13', 'Psmd1', 'Psmb7', 'Psmd5', 'Psmd14', 'Mapre1', 'Psma7', 'Psmb2', 'Psmc2', 'Cul1', 'Psmc4', 'Psma1', 'Psma4', 'Actr1a', 'Psmd7', 'Ywhag', 'Psmd8', 'Tubb2a', 'Ywhae', 'Psmc…	['Q8BJY1', 'Q9Z2U1', 'P68368', 'Q9R1P0', 'O08788', 'O35226', 'Q9R1P1', 'Q9D6F9', 'Q9WVJ2', 'Q9JHU4', 'P70195', 'Q9QUM9', 'O70435', 'Q9R1P3', 'Q61166', 'P11499', 'O55234', 'Q9WTX6']	18	['Q61166', 'Q9JHU4', 'Q99KJ8', 'P70195', 'P11499', 'O70435', 'O08788', 'P99026', 'Q9R1P0', 'P26516', 'Q8BJY1', 'P68368']	12
mmu00052	KEGG	37.5	Galactose metabolism (12)	not significant	not significant	0.25539	-0.0562214	10.4957	0.135647	-0.183414	7.6452	['G6pc', 'Pfkl', 'Galk1', 'Galm', 'Glb1', 'Pgm1', 'Galt', 'Gale', 'Ugp2', 'Gck', 'Akr1b3', 'Gaa']	['Q8K157', 'Q9D0F9']	2	['Q9D0F9', 'Q8K157']	2
MMU-190828	Reactome	31.7073	Gap junction trafficking (13)	not significant	not significant	0.109407	-0.133268	6.58288	0.218941	0.316684	8.13909	['Tubb6', 'Ap2m1', 'Myo6', 'Gjb2', 'Tubb2a', 'Tubb4a', 'Actg1', 'Tuba1b', 'Actb', 'Cltc', 'Gjb1', 'Dnm2', 'Tuba4a']	['P68368', 'P60710', 'Q9D6F9', 'Q68FD5']	4	['P84091', 'P60710', 'Q68FD5', 'P68368']	4
MMU-157858	Reactome	32.5581	Gap junction trafficking and regulation (14)	not significant	not significant	0.0780653	-0.133268	6.46053	0.204038	0.316684	8.16315	['Tubb6', 'Ap2m1', 'Myo6', 'Gjb2', 'Tubb2a', 'Tubb4a', 'Actg1', 'Tuba1b', 'Actb', 'Cltc', 'Tjp1', 'Gjb1', 'Dnm2', 'Tuba4a']	['P68368', 'P60710', 'Q9D6F9', 'Q68FD5']	4	['P84091', 'P60710', 'Q68FD5', 'P68368']	4
GO:0019003	GO Function	32.5	GDP binding (26)	⬇degradation	not significant	-0.366866	-0.236539	15.5045	-0.135765	0.357871	12.2278	['Rab5b', 'Rab8a', 'Rhoa', 'Rab5c', 'Rab21', 'Rab10', 'Nme2', 'Hras', 'Rab14', 'Pck1', 'Arl8b', 'Iigp1', 'Rras', 'Arf6', 'Rab2a', 'Suclg1', 'Rap1b', 'Rras2', 'Rap1a', 'Srp54b', 'Ran', 'Rab7', 'Rab11b', 'Rab9', 'Arf1', 'Rab18']	['P61027', 'Q9QZ85', 'Q99JI6', 'Q01768']	4	['P10833', 'P61027', 'P53994', 'Q99JI6', 'Q91V41']	5
GO:0006091	GO Process	47.3545	Generation of precursor metabolites and energy (179)	⬇degradation	not significant	-0.191702	-0.0157473	18.7846	-0.0809759	0.114492	11.9885	['Cox5a', 'Aox1', 'Ndufa11', 'Gnmt', 'Crot', 'Adh1', 'Etfb', 'Ndufs3', 'Por', 'Cs', 'Adh5', 'Shpk', 'Sod2', 'Sdhb', 'Pgam1', 'Adh4', 'Ndufs2', 'Ndufa2', 'Ppp1cb', 'Acadsb', 'Surf1', 'Slc25a22', 'Mdh2', 'G6pc', 'Pfkl', 'Galk1', 'Uqcrb', 'Sdha', 'Ndufs6', 'Pdhb', 'Ndufs4', 'Tkt', 'Ndufb9', 'Adsl', 'Ndufa6', 'Aco2', 'Cyc1', 'Dgat1', 'Ndufb4', 'Atp5j', 'Atp5o', 'Gpd1', 'Ndufa5', 'Ndufb8', 'Atp5b', 'A…	['A2ATU0', 'Q9Z2I9', 'P97328', 'Q8CFX1', 'Q9JI75', 'Q9DC50', 'Q9D0F9', 'O35943', 'Q4LDG0', 'O08749', 'Q9DBJ1', 'Q8VDL4', 'P35486', 'Q8VC30', 'Q9D7G0', 'Q9D6R2', 'P04939', 'Q9DCW4', 'Q9D2G2', 'P53657', 'Q99KI0', 'Q9CZU6', 'Q8QZT1', 'P45952', 'Q9DCJ5', 'G3X982', 'Q60597', 'Q9D051', 'Q8K2B3', 'P40142', 'Q9CQX8', 'Q9D5J6', 'Q9D6M3', 'Q91YT0']	34	['A2ATU0', 'P70404', 'Q8QZT1', 'P28474', 'P40142', 'Q9Z2I9', 'Q9D6R2', 'P08249', 'Q9D051', 'Q9CR68', 'Q9CQJ8', 'Q8CFX1', 'P09671', 'Q9QYY9', 'Q8R0Y6', 'Q8VCB3', 'Q9D0F9', 'Q9CQQ7', 'Q9CQC7', 'Q9Z2I8', 'Q8K2B3', 'Q9DBJ1', 'Q9WV60', 'Q8K1Z0', 'Q8C7E7', 'P28271', 'Q9CPP6', 'P54869', 'P99028', 'P97328']	30
MMU-5610785	Reactome	70.1754	GLI3 is processed to GLI3R by the proteasome (40)	⬆synthesis	⬆synthesis	0.393861	0.122633	17.2523	0.295142	0.137893	19.0133	['Psmb4', 'Psmd2', 'Psmb1', 'Psmd3', 'Psmd11', 'Psmb6', 'Psmc5', 'Psmd12', 'Psma6', 'Psmc1', 'Psmd6', 'Psmc6', 'Psmb5', 'Psmb8', 'Psmd13', 'Psmd1', 'Psmb7', 'Psmd5', 'Psmd14', 'Psma7', 'Psmb2', 'Psmc2', 'Cul1', 'Psmc4', 'Psma1', 'Psma4', 'Psmd7', 'Psmd8', 'Psmc3', 'Psmd4', 'Psma5', 'Psmb3', 'Psme2b', 'Skp1a', 'Gsk3b', 'Ubc', 'Psma3', 'Psma2', 'Psmb9', 'Psme1']	['Q8BJY1', 'Q9Z2U1', 'Q9R1P0', 'O35226', 'Q9R1P1', 'Q9WVJ2', 'P70195', 'Q9QUM9', 'O70435', 'Q9R1P3', 'O55234', 'Q9WTX6']	12	['P70195', 'O70435', 'P99026', 'Q9R1P0', 'P26516', 'Q8BJY1', 'Q9WV60']	7
GO:0006094	GO Process	38.6364	Gluconeogenesis (17)	not significant	not significant	-0.0231229	0.0818495	6.17658	-0.019378	0.0435379	6.26606	['Pgam1', 'Mdh2', 'G6pc', 'Gpd1', 'Rbp4', 'Pck1', 'Gpi1', 'Car5a', 'Pcx', 'Eno1b', 'Pgk1', 'Fbp1', 'Mdh1', 'Gapdh', 'Tpi1', 'Gpd2', 'Sds']	['Q9DBJ1', 'Q00724']	2	['P08249', 'Q8VBT2', 'Q9DBJ1']	3
MMU-70263	Reactome	63.6364	Gluconeogenesis (21)	⬆degradation	⬆degradation	-0.29509	0.100131	14.2617	-0.155154	0.082193	13.2965	['Slc25a1', 'Pgam1', 'Slc25a11', 'Mdh2', 'G6pc', 'Got1', 'Slc25a10', 'Pck1', 'Aldob', 'Got2', 'Gpi1', 'Pcx', 'Eno1b', 'Pgk1', 'Aldoa', 'Fbp1', 'Mdh1', 'Gapdh', 'Slc25a12', 'Tpi1', 'Slc25a13']	['Q9DBJ1']	1	['P08249', 'Q9QZD8', 'Q9DBJ1']	3
GO:0051156	GO Process	43.4783	Glucose 6-phosphate metabolic process (10)	not significant	not significant	0.723334	-0.12083	11.851	0.34969	0.359355	11.0874	['Shpk', 'G6pc', 'Tkt', 'Taldo1', 'H6pd', 'Prps1', 'Pgls', 'Gpi1', 'Pgd', 'Gck']	['Q8CFX1', 'Q9D7G0', 'P40142', 'Q9D5J6']	4	['P40142', 'Q8CFX1']	2
GO:0006007	GO Process	39.1304	Glucose catabolic process (9)	not significant	not significant	-0.0804378	0.191789	7.29165	-0.0152746	0.321392	6.15525	['Pfkl', 'Pkm', 'Gpi1', 'Eno1b', 'Pgk1', 'Aldoa', 'Gapdh', 'Tpi1', 'Ldha']	[]	0	[]	0
GO:0006006	GO Process	26.3566	Glucose metabolic process (34)	not significant	not significant	0.0438706	-0.0311761	6.60979	0.107789	-0.0747866	8.93762	['Pdk1', 'Pgam1', 'Mdh2', 'G6pc', 'Pfkl', 'Pdhb', 'Gpd1', 'Cpt1a', 'Rbp4', 'Dcxr', 'Pck1', 'Fabp5', 'H6pd', 'Pdha1', 'Dlat', 'Pkm', 'Galm', 'Pdk2', 'Gpi1', 'Car5a', 'Pgm1', 'Pcx', 'Eno1b', 'Pgk1', 'Aldoa', 'Fbp1', 'Mdh1', 'Gck', 'Gapdh', 'Tpi1', 'Gpd2', 'Sds', 'Ldha', 'Adpgk']	['Q8CFX1', 'Q8K157', 'Q9D0F9', 'Q9DBJ1', 'Q8VDL4', 'Q8BFP9', 'P35486', 'Q00724', 'Q9D051']	9	['P08249', 'Q9D051', 'Q8CFX1', 'Q9D0F9', 'Q8VBT2', 'Q9DBJ1', 'Q8K157']	7
MMU-70326	Reactome	49.3671	Glucose metabolism (39)	not significant	not significant	-0.170456	0.178264	9.94583	-0.107675	0.0304529	8.56214	['Ranbp2', 'Slc25a1', 'Pgam1', 'Slc25a11', 'Mdh2', 'G6pc', 'Pfkl', 'Nup85', 'Got1', 'Slc25a10', 'Pck1', 'Aldob', 'Nup210', 'Sec13', 'Got2', 'Pkm', 'Pklr', 'Bpgm', 'Gpi1', 'Nup160', 'Pcx', 'Gnpda1', 'Gckr', 'Eno1b', 'Pfkfb1', 'Pgk1', 'Aldoa', 'Fbp1', 'Mdh1', 'Gck', 'Gapdh', 'Tpr', 'Slc25a12', 'Nup155', 'Tpi1', 'Slc25a13', 'Nup98', 'Nup93', 'Adpgk']	['Q9DBJ1', 'Q8VDL4', 'P53657']	3	['P08249', 'Q9QZD8', 'Q9ERU9', 'Q9DBJ1']	4
GO:0019640	GO Process	100	Glucuronate catabolic process to xylulose 5-phosphate (5)	not significant	not significant	0.054286	-0.104694	6.8921	-0.0244928	0.330996	6.49326	['Cryl1', 'Dcxr', 'Akr1a1', 'Xylb', 'Sord']	['Q3TNA1', 'Q9JII6']	2	[]	0
GO:0019585	GO Process	45.8333	Glucuronate metabolic process (11)	not significant	not significant	-0.279779	-0.27175	10.5539	-0.171249	0.411346	11.9192	['Cryl1', 'Dcxr', 'Akr1a1', 'Ugt2a3', 'Ugt1a2', 'Xylb', 'Ugt2b5', 'Ugt1a1', 'Ugt1a9', 'Sord', 'Ugt1a6a']	['Q3TNA1', 'Q9JII6']	2	['Q62452']	1
MMU-156588	Reactome	47.619	Glucuronidation (10)	⬇degradation	⬆degradation	-0.676461	-0.359097	13.4242	-0.385406	0.262716	15.2752	['Ugt3a1', 'Ugdh', 'Ugt1a2', 'Ugt2b5', 'Ugt3a2', 'Ugt1a1', 'Ugt1a9', 'Ugp2', 'Ugt1a6a', 'Slc35d1']	['A2AKQ0']	1	['Q62452', 'A2AKQ0']	2
WP1241	WikiPathways	41.1765	Glucuronidation (7)	not significant	not significant	-0.280337	0.0672284	10.1392	-0.110237	-0.813816	9.0309	['Ugdh', 'Ugt2a3', 'Ugt1a2', 'Pgm1', 'Pgm3', 'Ugt1a1', 'Ugp2']	['Q9D0F9']	1	['Q9D0F9']	1
MMU-8964539	Reactome	46.1538	Glutamate and glutamine metabolism (6)	not significant	not significant	0.0178905	0.106216	6.19801	-0.111015	0.0598833	7.78888	['Glud1', 'Got2', 'Gls2', 'Oat', 'Glul', 'Kyat1']	[]	0	[]	0
GO:0006536	GO Process	75.8621	Glutamate metabolic process (22)	not significant	⬆degradation	-0.0244979	-0.133803	6.57617	-0.139699	0.203651	13.9035	['Ftcd', 'Prodh', 'Amdhd1', 'Glud1', 'Got1', 'Gclm', 'Got2', 'Gclc', 'Aldh5a1', 'Aldh4a1', 'Gls2', 'Nags', 'Prodh2', 'Dglucy', 'Aadat', 'Oat', 'Glul', 'Adhfe1', 'Slc25a12', 'Hal', 'Asl', 'Uroc1']	['P97494', 'Q8BWF0', 'Q8BH86', 'Q8VC12', 'Q8R0N6']	5	['O09172', 'P97494']	2
GO:0009084	GO Process	57.1429	Glutamine family amino acid biosynthetic process (8)	not significant	not significant	-0.183564	-0.0840408	8.81256	-0.171931	-0.000560321	10.4302	['Gls2', 'Nags', 'Otc', 'Oat', 'Glul', 'Ass1', 'Slc25a12', 'Asl']	['P16460']	1	['P16460']	1
GO:0009065	GO Process	52.1739	Glutamine family amino acid catabolic process (12)	not significant	not significant	-0.08943	0.0596813	8.34547	-0.121988	0.161139	11.6096	['Prodh', 'Arg1', 'Glud1', 'Got1', 'Ddah1', 'Fah', 'Got2', 'Aldh4a1', 'Gls2', 'Prodh2', 'Oat', 'Adhfe1']	['Q9CWS0', 'Q8R0N6']	2	[]	0
GO:0009064	GO Process	51.6129	Glutamine family amino acid metabolic process (32)	not significant	not significant	-0.0375771	-0.0978054	7.14415	-0.0691827	0.156517	10.0938	['Ftcd', 'Prodh', 'Amdhd1', 'Arg1', 'Glud1', 'Nit2', 'Got1', 'Cps1', 'Gmps', 'Gclm', 'Ddah1', 'Fah', 'Mecp2', 'Got2', 'Gclc', 'Aldh5a1', 'Agmat', 'Aldh4a1', 'Gls2', 'Nags', 'Otc', 'Prodh2', 'Dglucy', 'Aadat', 'Oat', 'Glul', 'Ass1', 'Adhfe1', 'Slc25a12', 'Hal', 'Asl', 'Uroc1']	['Q9CWS0', 'P97494', 'P16460', 'Q8BWF0', 'Q8BH86', 'Q8VC12', 'Q8R0N6']	7	['A2AS89', 'O09172', 'P16460', 'P97494']	4
GO:0006541	GO Process	40	Glutamine metabolic process (8)	not significant	not significant	-0.0996423	-0.0729898	8.47832	0.00865352	0.178683	6.14614	['Glud1', 'Nit2', 'Cps1', 'Gmps', 'Mecp2', 'Gls2', 'Glul', 'Asl']	[]	0	[]	0
WP730	WikiPathways	64.5161	Glutathione and one-carbon metabolism (20)	not significant	not significant	-0.0631407	0.015063	6.91014	-0.118389	-0.0383149	8.42162	['Shmt1', 'Shmt2', 'Gclm', 'Gsr', 'Gclc', 'Amt', 'Mat2b', 'Ahcy', 'Chdh', 'Ggt5', 'Gss', 'Gpx1', 'Gpx4', 'Idh1', 'Bhmt', 'Anpep', 'Cth', 'Oplah', 'Mat1a', 'Cbs']	['P97494', 'Q8CFA2', 'P11352', 'P47791', 'Q9CZN7', 'O35490']	6	['Q9CZN7', 'O35490', 'O09172', 'P97449', 'Q9Z2A9', 'P97494']	6
GO:0043295	GO Function	63.1579	Glutathione binding (12)	not significant	not significant	-0.294291	-0.228908	9.17468	-0.22289	-0.330321	10.3656	['Gstm5', 'Gstm3', 'Gstm7', 'Gstm1', 'Gstm2', 'Ptges2', 'Gstm4', 'Gsr', 'Gss', 'Gsta1', 'Gstm6', 'Mgst1']	['P47791']	1	[]	0
MMU-156590	Reactome	67.5676	Glutathione conjugation (25)	not significant	not significant	-0.208571	-0.159565	9.58982	-0.182382	-0.0306786	9.85228	['Gstt1', 'Gstm5', 'Gstm3', 'Gstm7', 'Gstm1', 'Gstm2', 'Gsto1', 'Gsta3', 'Mgst3', 'Gstm4', 'Gclm', 'Akr1a1', 'Gstk1', 'Gclc', 'Gstz1', 'Ggt5', 'Gss', 'Gsta1', 'Gstm6', 'Mgst1', 'Cndp2', 'Oplah', 'Gstp1', 'Esd', 'Gstt2']	['P97494', 'Q9R0P3', 'Q9CPU4', 'P30115', 'Q64471', 'Q9JII6']	6	['O09172', 'Q9Z2A9', 'Q9CPU4', 'Q9WVL0', 'P97494']	5
GO:0006749	GO Process	53.75	Glutathione metabolic process (43)	not significant	not significant	-0.140606	-0.149095	8.46796	-0.172124	-0.226332	10.8303	['Gstt1', 'Gstt3', 'Gstm5', 'Gstm3', 'Gstm7', 'Gstm1', 'Sod2', 'Clic1', 'Gstm2', 'Sod1', 'Hbb-bs', 'Gsto1', 'Gsta3', 'Ptges2', 'Gstm4', 'Gclm', 'Gstk1', 'Hmgn5', 'Gsr', 'Gsta4', 'Gclc', 'Arl6ip5', 'Nat8f2', 'Gstz1', 'Ggt5', 'Ethe1', 'Gss', 'Slc1a2', 'Gpx1', 'Eef1g', 'Gpx4', 'Idh1', 'Gsta1', 'Park7', 'Gstm6', 'Mgst1', 'Hagh', 'Cth', 'Oplah', 'Gstp1', 'Gstt2', 'Glo1', 'Nat8f1']	['P43006', 'P97494', 'Q99LX0', 'P30115', 'Q64471', 'P11352', 'P47791', 'Q9D8N0', 'Q9CPU0']	9	['O09172', 'P09671', 'Q9Z2A9', 'Q99L20', 'Q99KB8', 'Q9WVL0', 'P97494']	7
WP164	WikiPathways	78.9474	Glutathione metabolism (15)	not significant	not significant	-0.187721	0.0781695	7.99746	-0.20246	0.234086	8.98985	['Gstt1', 'Gstm7', 'Gstm2', 'Gclm', 'Gsr', 'Gclc', 'Ggt5', 'Gss', 'Gpx1', 'Gpx4', 'Idh1', 'Gsta1', 'Anpep', 'Oplah', 'Gstt2']	['P97494', 'Q64471', 'P11352', 'P47791']	4	['O09172', 'P97449', 'Q9Z2A9', 'P97494']	4
mmu00480	KEGG	49.2958	Glutathione metabolism (35)	not significant	not significant	-0.168969	-0.0570899	9.671	-0.117196	-0.0188464	9.1202	['Gstt1', 'Gstt3', 'Gstm5', 'Gstm3', 'Gstm7', 'Gstm1', 'Srm', 'Gstm2', 'Gsto1', 'Gsta3', 'Mgst3', 'Gstm4', 'Gclm', 'Gstk1', 'Gsr', 'Gsta4', 'Gclc', 'Lap3', 'Nat8f2', 'Prdx6', 'Ggt5', 'Gss', 'Gpx1', 'Pgd', 'Gpx4', 'Idh1', 'Gsta1', 'Gstm6', 'Idh2', 'Anpep', 'Mgst1', 'Oplah', 'Gstp1', 'Gstt2', 'Nat8f1']	['P97494', 'Q9CPU4', 'P30115', 'Q64471', 'P11352', 'P47791']	6	['O09172', 'P97449', 'Q9Z2A9', 'Q99L20', 'Q9CPU4', 'P97494']	6
GO:0004602	GO Function	48.1481	Glutathione peroxidase activity (13)	not significant	not significant	-0.371136	0.0574926	9.97503	-0.276881	0.00340968	11.2415	['Gstt1', 'Gstt3', 'Gstm7', 'Mgst3', 'Gstk1', 'Gsta4', 'Prdx6', 'Gpx1', 'Gpx4', 'Gsta1', 'Mgst1', 'Gstp1', 'Gstt2']	['Q9CPU4', 'Q64471', 'P11352']	3	['Q99L20', 'Q9CPU4']	2
GO:0004364	GO Function	57.5758	Glutathione transferase activity (19)	not significant	not significant	-0.262686	-0.106121	9.81682	-0.147647	-0.181759	8.80696	['Gstt1', 'Gstt3', 'Gstm5', 'Gstm3', 'Gstm7', 'Gstm1', 'Gstm2', 'Gsto1', 'Gsta3', 'Mgst3', 'Gstm4', 'Gstk1', 'Gsta4', 'Gstz1', 'Gsta1', 'Gstm6', 'Mgst1', 'Gstp1', 'Gstt2']	['Q9CPU4', 'P30115', 'Q64471']	3	['Q99L20', 'Q9CPU4', 'Q9WVL0']	3
GO:0043878	GO Function	77.7778	glyceraldehyde-3-phosphate dehydrogenase (NAD+) (non-phosphorylating) activity (7)	⬇degradation	⬆degradation	-0.297328	-0.204386	14.4422	-0.26983	0.103884	14.2225	['Aldh1a7', 'Aldh9a1', 'Aldh2', 'Aldh1b1', 'Aldh7a1', 'Aldh3a2', 'Aldh1a1']	['Q9JLJ2', 'Q9DBF1', 'O35945']	3	[]	0
GO:0019682	GO Process	100	glyceraldehyde-3-phosphate metabolic process (6)	not significant	not significant	0.285613	-0.0412959	7.81553	0.132672	-0.211749	7.13272	['Tkt', 'Taldo1', 'Aldob', 'Khk', 'Tpi1', 'Tkfc']	['P97328', 'Q8VC30', 'P40142']	3	['P40142', 'P97328']	2
GO:0006071	GO Process	40.9091	Glycerol metabolic process (9)	not significant	not significant	0.448061	0.444947	8.07715	-0.0401851	0.422834	6.59631	['Shpk', 'Got1', 'Pck1', 'Coq3', 'Pgp', 'Gk', 'Tpi1', 'Gpd2', 'Tkfc']	['Q8VC30', 'Q9D5J6', 'Q8CHP8', 'Q8BMS4']	4	[]	0
mmu00561	KEGG	27.8689	Glycerolipid metabolism (17)	⬆degradation	⬆degradation	-0.355802	0.383572	14.361	-0.341471	0.165275	18.5674	['Agpat3', 'Dgat1', 'Aldh9a1', 'Agpat2', 'Akr1a1', 'Aldh2', 'Agk', 'Aldh1b1', 'Glyctk', 'Aldh7a1', 'Lclat1', 'Aldh3a2', 'Akr1b3', 'Gk', 'Mgll', 'Tkfc', 'Gpam']	['Q9ESW4', 'Q9JLJ2', 'Q8VC30', 'Q9JII6', 'Q9DBF1']	5	['Q9ESW4']	1
MMU-1483206	Reactome	27.5862	Glycerophospholipid biosynthesis (32)	not significant	not significant	-0.208025	0.219101	9.22985	-0.121111	-0.245277	8.57804	['Agpat3', 'Lpcat3', 'Pctp', 'Ptdss1', 'Dgat1', 'Gpd1', 'Pcyt2', 'Agpat2', 'Cpne3', 'Agk', 'Plbd1', 'Cdipt', 'Stard10', 'Mboat7', 'Pnpla8', 'Cept1', 'Lclat1', 'Etnppl', 'Pcyt1a', 'Acp6', 'Csnk2a1', 'Cds2', 'Lpgat1', 'Hadhb', 'Abhd3', 'Etnk2', 'Gpd1l', 'Hadha', 'Mgll', 'Gpd2', 'Pitpnb', 'Gpam']	['Q9ESW4', 'Q8CHK3', 'P53811', 'Q99JY0']	4	['Q9ESW4', 'Q3ULJ0', 'Q99JY0', 'P53811', 'Q8BWU8']	5
GO:0006545	GO Process	85.7143	Glycine biosynthetic process (6)	not significant	not significant	0.208554	0.218542	8.22145	0.0690692	0.142284	6.58623	['Shmt1', 'Dhfr', 'Agxt2', 'Shmt2', 'Agxt', 'Hao1']	['Q9CZN7']	1	['Q9CZN7', 'Q9WU19']	2
GO:0006544	GO Process	84.2105	Glycine metabolic process (16)	not significant	not significant	0.389223	0.126316	11.4115	0.181456	0.0295515	9.67784	['Gnmt', 'Gcat', 'Shmt1', 'Dhfr', 'Agxt2', 'Gart', 'Keg1', 'Gldc', 'Shmt2', 'Agxt', 'Hao1', 'Amt', 'Gcsh', 'Baat', 'Glyat', 'Gm4952']	['Q91W43', 'Q8CFA2', 'Q91WK5', 'Q91X34', 'Q9CZN7', 'Q91XE0']	6	['O88986', 'Q9CZN7', 'Q9WU19']	3
mmu00260	KEGG	65.7895	Glycine, serine and threonine metabolism (25)	not significant	not significant	-0.045936	-0.0165538	7.0015	0.00707743	0.142086	6.15221	['Gnmt', 'Gcat', 'Pgam1', 'Pipox', 'Shmt1', 'Gldc', 'Maoa', 'Shmt2', 'Agxt', 'Sdsl', 'Amt', 'Gcsh', 'Dmgdh', 'Maob', 'Grhpr', 'Bpgm', 'Glyctk', 'Aldh7a1', 'Chdh', 'Bhmt', 'Sardh', 'Dld', 'Cth', 'Sds', 'Cbs']	['Q91W43', 'Q8CFA2', 'O08749', 'Q9DBJ1', 'Q91WK5', 'Q9CZN7', 'O35490', 'Q9DBF1']	8	['O88986', 'Q9CZN7', 'O35490', 'Q8VBT2', 'Q9DBJ1']	5
WP317	WikiPathways	30.303	Glycogen metabolism (10)	not significant	not significant	-0.0986051	0.0167731	9.24839	0.229892	0.158312	10.7246	['Ppp2r1a', 'Ppp2cb', 'Calm3', 'Gys2', 'Pgm1', 'Pygl', 'Ppp2r2a', 'Ugp2', 'Gsk3b', 'Gbe1']	['Q9D0F9']	1	['P0DP28', 'Q8VCB3', 'Q9D0F9', 'Q9WV60']	4
MMU-8982491	Reactome	37.5	Glycogen metabolism (6)	not significant	not significant	0.185285	0.0167731	7.84682	0.306201	0.156855	9.13829	['Calm3', 'Pgm1', 'Pygl', 'Ugp2', 'Gaa', 'Gbe1']	['Q9D0F9']	1	['P0DP28', 'Q9D0F9']	2
MMU-70171	Reactome	43.3333	Glycolysis (26)	not significant	not significant	-0.120172	0.235898	7.7624	-0.113648	-0.0331728	7.74484	['Ranbp2', 'Pgam1', 'Pfkl', 'Nup85', 'Aldob', 'Nup210', 'Sec13', 'Pkm', 'Pklr', 'Bpgm', 'Gpi1', 'Nup160', 'Gnpda1', 'Gckr', 'Eno1b', 'Pfkfb1', 'Pgk1', 'Aldoa', 'Gck', 'Gapdh', 'Tpr', 'Nup155', 'Tpi1', 'Nup98', 'Nup93', 'Adpgk']	['Q9DBJ1', 'Q8VDL4', 'P53657']	3	['Q9ERU9', 'Q9DBJ1']	2
mmu00010	KEGG	53.8462	Glycolysis / Gluconeogenesis (35)	not significant	not significant	-0.0766153	-0.00939773	7.70992	0.116165	0.00254919	8.86329	['Adh1', 'Adh5', 'Pgam1', 'Adh4', 'G6pc', 'Pfkl', 'Pdhb', 'Aldh9a1', 'Pck1', 'Acss2', 'Aldob', 'Akr1a1', 'Aldh2', 'Ldhb', 'Pdha1', 'Dlat', 'Pkm', 'Pklr', 'Galm', 'Aldh1b1', 'Bpgm', 'Gpi1', 'Pgm1', 'Aldh7a1', 'Aldh3a2', 'Eno1b', 'Pgk1', 'Aldoa', 'Fbp1', 'Gck', 'Dld', 'Gapdh', 'Tpi1', 'Ldha', 'Adpgk']	['Q8K157', 'Q9JLJ2', 'Q9D0F9', 'O08749', 'Q9DBJ1', 'Q8VDL4', 'P35486', 'P53657', 'Q9D051', 'Q9JII6', 'Q9DBF1']	11	['P28474', 'Q9D051', 'Q9QYY9', 'Q9D0F9', 'Q9DBJ1', 'Q8K157']	6
WP157	WikiPathways	61.2245	Glycolysis and gluconeogenesis (30)	not significant	not significant	-0.00557799	0.0510071	6.11291	0.0563526	0.0706446	7.09105	['Pdhx', 'Pgam1', 'Mdh2', 'G6pc', 'Pfkl', 'Pdhb', 'Got1', 'Mpc2', 'Pck1', 'Slc2a2', 'Aldob', 'Ldhb', 'Pdha1', 'Got2', 'Dlat', 'Pkm', 'Pklr', 'Gpi1', 'Pcx', 'Eno1b', 'Pgk1', 'Aldoa', 'Fbp1', 'Mdh1', 'Gck', 'Dld', 'Gapdh', 'Mpc1', 'Tpi1', 'Ldha']	['O08749', 'Q9DBJ1', 'P35486', 'P53657', 'Q9D051']	5	['P08249', 'Q9D051', 'Q9DBJ1', 'P63030']	4
GO:0006096	GO Process	45.8333	Glycolytic process (22)	not significant	not significant	-0.111064	0.0222576	7.78004	-0.0698733	-0.200711	6.82421	['Pgam1', 'Pfkl', 'Galk1', 'Aldob', 'Khk', 'Pkm', 'Pklr', 'Bpgm', 'Gpi1', 'Eno1b', 'Pgk1', 'Galt', 'Aldoa', 'Ogdh', 'Dhtkd1', 'Gale', 'Gck', 'Gapdh', 'Enpp1', 'Tpi1', 'Adpgk', 'Tkfc']	['A2ATU0', 'P97328', 'Q9DBJ1', 'Q8VDL4', 'Q8VC30', 'P53657', 'Q60597']	7	['A2ATU0', 'Q9DBJ1', 'P97328']	3
GO:0061615	GO Process	54.5455	Glycolytic process through fructose-6-phosphate (12)	not significant	not significant	-0.0625087	0.277306	7.40363	-0.194638	0.17119	8.96076	['Pfkl', 'Galk1', 'Aldob', 'Pkm', 'Gpi1', 'Eno1b', 'Pgk1', 'Galt', 'Aldoa', 'Gale', 'Gapdh', 'Tpi1']	[]	0	[]	0
GO:0061620	GO Process	55	Glycolytic process through glucose-6-phosphate (11)	not significant	not significant	-0.0339699	0.241948	6.64027	-0.190037	0.379374	8.38591	['Pfkl', 'Galk1', 'Pkm', 'Gpi1', 'Eno1b', 'Pgk1', 'Galt', 'Aldoa', 'Gale', 'Gapdh', 'Tpi1']	[]	0	[]	0
GO:0016137	GO Process	40	Glycoside metabolic process (8)	not significant	not significant	0.0678986	-0.115253	6.60642	0.0953461	-0.268367	7.17864	['Akr1c6', 'Naga', 'Gusb', 'Akr1a1', 'Abcg2', 'Cbr4', 'Akr1b3', 'Gba']	['Q9JII6']	1	[]	0
GO:1901658	GO Process	39.3939	Glycosyl compound catabolic process (13)	not significant	not significant	0.0953755	-0.327889	7.60682	-0.0769204	-0.371359	7.75801	['Naga', 'Xdh', 'Gusb', 'Uox', 'Dpyd', 'Pnp', 'Upb1', 'Ahcy', 'Gda', 'Dera', 'Urad', 'Urah', 'Gba']	['Q9CRB3']	1	['Q9CRB3']	1
GO:1901657	GO Process	34.6154	Glycosyl compound metabolic process (27)	not significant	not significant	0.00480398	-0.0632974	6.1069	-0.100253	-0.223243	9.23602	['Gnmt', 'Aprt', 'Gamt', 'Akr1c6', 'Naga', 'Xdh', 'Gusb', 'Hprt', 'Atic', 'Uox', 'Akr1a1', 'Abcg2', 'Cbr4', 'Dpyd', 'Macrod1', 'Pnp', 'Adk', 'Upb1', 'Mtap', 'Ahcy', 'Gda', 'Dera', 'Urad', 'Akr1b3', 'Urah', 'Pcmt1', 'Gba']	['Q9CRB3', 'Q9JII6']	2	['Q9CRB3', 'P55264']	2
mmu00630	KEGG	83.871	Glyoxylate and dicarboxylate metabolism (26)	not significant	not significant	0.0246926	0.213524	6.58623	-0.0249725	0.201179	6.68467	['Cs', 'Acat2', 'Shmt1', 'Mdh2', 'Aco2', 'Gldc', 'Shmt2', 'Agxt', 'Cat', 'Hao1', 'Acss2', 'Acat1', 'Pccb', 'Amt', 'Gcsh', 'Pcca', 'Grhpr', 'Glyctk', 'Mcee', 'Pgp', 'Hoga1', 'Glul', 'Mdh1', 'Aco1', 'Dld', 'Mmut']	['Q91W43', 'P16332', 'Q8CFA2', 'O08749', 'Q91WK5', 'Q99KI0', 'Q9CZU6', 'Q8QZT1', 'Q9CZN7', 'Q8CHP8']	10	['Q8QZT1', 'P08249', 'Q9CZN7', 'Q9WU19', 'P28271']	5
GO:0046487	GO Process	85.7143	Glyoxylate metabolic process (6)	⬆degradation	not significant	-0.218275	0.249042	13.6572	-0.107937	0.325045	12.0471	['Agxt2', 'Agxt', 'Grhpr', 'Hoga1', 'Idh1', 'Idh2']	[]	0	[]	0
MMU-389661	Reactome	80	Glyoxylate metabolism and glycine degradation (24)	not significant	not significant	0.0203886	-0.14753	6.38939	-0.014127	-0.114511	6.24119	['Dbt', 'Gnmt', 'Pdhx', 'Pdhb', 'Agxt2', 'Gldc', 'Agxt', 'Hao1', 'Ndufab1', 'Pdha1', 'Got2', 'Dlat', 'Amt', 'Gcsh', 'Aldh4a1', 'Grhpr', 'Dlst', 'Prodh2', 'Bckdha', 'Hoga1', 'Ogdh', 'Dhtkd1', 'Dld', 'Bckdhb']	['A2ATU0', 'Q91W43', 'Q8CFA2', 'O08749', 'P35486', 'Q91WK5', 'Q9D2G2', 'Q60597', 'Q9D051']	9	['A2ATU0', 'Q9D051', 'Q9WU19']	3
GO:0046038	GO Process	77.7778	GMP catabolic process (7)	not significant	not significant	-0.0311737	-0.266201	6.35107	-0.127757	-0.447374	9.20524	['Xdh', 'Hprt', 'Uox', 'Pnp', 'Gda', 'Urad', 'Urah']	['Q9CRB3']	1	['Q9CRB3']	1
GO:0046037	GO Process	59.2593	GMP metabolic process (16)	not significant	not significant	0.120542	-0.124428	8.08662	0.0631544	-0.492947	7.15179	['Aprt', 'Adsl', 'Gart', 'Xdh', 'Hprt', 'Atic', 'Gmps', 'Uox', 'Paics', 'Pnp', 'Adk', 'Impdh2', 'Gda', 'Urad', 'Urah', 'Mpp6']	['Q9CRB3']	1	['Q9CRB3', 'P55264']	2
MMU-432722	Reactome	37.037	Golgi Associated Vesicle Biogenesis (20)	not significant	not significant	0.0177579	-0.0658257	6.22263	0.12937	-0.110561	9.80977	['Snx9', 'Ap1m1', 'Napa', 'Ap1b1', 'Hspa8', 'Rab5c', 'Ap3b1', 'Tfrc', 'Snx2', 'Txndc5', 'Ap1g1', 'Tpd52', 'Cltc', 'Clint1', 'Snx5', 'Ap1s1', 'Arf1', 'Dnm2', 'Picalm', 'Fth1']	['Q91W90', 'Q68FD5']	2	['P63017', 'Q9CWK8', 'Q68FD5', 'Q91W90', 'Q9D8U8']	5
GO:0048193	GO Process	27.037	Golgi vesicle transport (73)	not significant	not significant	0.05743	-0.391166	7.25626	0.031967	-0.28412	6.97206	['Bcap31', 'Ykt6', 'Tmed5', 'Rab8a', 'Tmed4', 'Sptbn1', 'Myo1b', 'Snx3', 'Sar1a', 'Ap3d1', 'Sar1b', 'Arf5', 'Rab10', 'Gosr2', 'Scfd1', 'Sec23a', 'Golga5', 'Lman2', 'Pdcd6', 'Arf4', 'Krt18', 'Ehd3', 'Vapa', 'Rab1b', 'Rab14', 'Sec23b', 'Sec22b', 'Vcp', 'Rer1', 'Uso1', 'Sec13', 'Yif1b', 'Rab6a', 'Copb1', 'Lamp1', 'Arcn1', 'Snx1', 'Copb2', 'Tmed10', 'Copg2', 'Snx2', 'Vps35l', 'Tmed2', 'Vapb', 'Mia2',…	['Q8BRF7', 'P61027', 'P61924', 'Q9QXY6', 'Q8CIE6', 'Q9JIF7', 'Q9QZ88', 'P57759', 'Q9QZE5', 'P05784', 'P46460', 'O89079', 'P53811', 'Q5XJY5', 'Q9QXZ0', 'Q9R0Q3', 'Q9JKR6']	17	['Q9QXY6', 'Q62261', 'P05784', 'Q9QZ88', 'Q8BRF7', 'O89079', 'Q9CWK8', 'Q9R0Q3', 'O55029', 'Q99KF1', 'P61027', 'Q8CIE6', 'P53811', 'Q9WV55', 'Q9DBH5', 'Q9QY76', 'Q9Z1Z0', 'Q91ZV0', 'Q5XJY5', 'Q9JKR6', 'Q91V41', 'P11438', 'P46460', 'P61750', 'Q9JIF7']	25
MMU-8856688	Reactome	32.8125	Golgi-to-ER retrograde transport (42)	not significant	not significant	0.12984	0.515737	7.67097	0.144525	0.392899	9.31708	['Agpat3', 'Tubb6', 'Napa', 'Surf4', 'Capza2', 'Dync1h1', 'Arf5', 'Dynll2', 'Arf4', 'Kif5b', 'Napg', 'Rab1b', 'Dctn2', 'Sec22b', 'Capzb', 'Rab6a', 'Copb1', 'Arcn1', 'Copb2', 'Tmed10', 'Copg2', 'Actr1a', 'Dync1li2', 'Tmed2', 'Tubb2a', 'Cope', 'Tubb4a', 'Tuba1b', 'Kif21a', 'Copz1', 'Nsf', 'Capza1', 'Tmed9', 'Dync1i2', 'Copg1', 'Dctn1', 'Copa', 'Arf1', 'Rab1a', 'Pafah1b2', 'Tuba4a', 'Rab18']	['P61924', 'Q8CIE6', 'P68368', 'Q9JIF7', 'O08788', 'Q9D6F9', 'Q9QZE5', 'Q9JHU4', 'P46460', 'O89079', 'Q5XJY5', 'Q9R0Q3']	12	['Q9JHU4', 'Q99KJ8', 'O89079', 'Q9R0Q3', 'O55029', 'Q99KF1', 'Q8CIE6', 'O08788', 'Q5XJY5', 'P68368', 'P46460', 'P61750', 'Q9JIF7']	13
MMU-9762114	Reactome	80	GSK3B and BTRC:CUL1-mediated-degradation of NFE2L2 (40)	⬆synthesis	⬆synthesis	0.393861	0.122633	17.2916	0.295142	0.137893	19.0723	['Psmb4', 'Psmd2', 'Psmb1', 'Psmd3', 'Psmd11', 'Psmb6', 'Psmc5', 'Psmd12', 'Psma6', 'Psmc1', 'Psmd6', 'Psmc6', 'Psmb5', 'Psmb8', 'Psmd13', 'Psmd1', 'Psmb7', 'Psmd5', 'Psmd14', 'Psma7', 'Psmb2', 'Psmc2', 'Cul1', 'Psmc4', 'Psma1', 'Psma4', 'Psmd7', 'Psmd8', 'Psmc3', 'Psmd4', 'Psma5', 'Psmb3', 'Psme2b', 'Skp1a', 'Gsk3b', 'Ubc', 'Psma3', 'Psma2', 'Psmb9', 'Psme1']	['Q8BJY1', 'Q9Z2U1', 'Q9R1P0', 'O35226', 'Q9R1P1', 'Q9WVJ2', 'P70195', 'Q9QUM9', 'O70435', 'Q9R1P3', 'O55234', 'Q9WTX6']	12	['P70195', 'O70435', 'P99026', 'Q9R1P0', 'P26516', 'Q8BJY1', 'Q9WV60']	7
GO:0005525	GO Function	26.1097	GTP binding (100)	not significant	not significant	-0.0920217	-0.139743	9.83097	-0.0408072	-0.141134	8.03478	['Rab5b', 'Tubb6', 'Tubb5', 'Rtcb', 'Rab8a', 'Rhoa', 'Adss', 'Rab5c', 'Rab32', 'Sar1a', 'Rab21', 'Sar1b', 'Arf5', 'Drg1', 'Gna13', 'Rab10', 'Eftud2', 'Adssl1', 'Glud1', 'Arf4', 'Hsp90ab1', 'Ehd3', 'Gnaq', 'Atl3', 'Ehd1', 'Ak3', 'Rab1b', 'Hras', 'Eif5b', 'Sept2', 'Rab14', 'Ola1', 'Ehd4', 'Pck1', 'Mfn2', 'Arl8b', 'Iigp1', 'Fkbp4', 'Rab6a', 'Srpr', 'Srprb', 'Acsm1', 'Opa1', 'Rras', 'Eef1a1', 'Gna11'…	['Q9WTP7', 'O08810', 'P61027', 'Q91Z40', 'Q9QXY6', 'P10126', 'P68368', 'Q9D6F9', 'Q9QZ85', 'Q9WUR9', 'Q05D44', 'P14824', 'Q60766', 'P11499', 'P58252', 'Q99JI6']	16	['P10126', 'P14824', 'Q9QXY6', 'Q9JHW4', 'P08752', 'Q60766', 'Q9EQP2', 'P10833', 'Q9WUR9', 'Q9WTP7', 'P11499', 'P61027', 'P27601', 'P21278', 'Q80U63', 'O08810', 'P53994', 'Q99JI6', 'Q9Z2I8', 'P68368', 'Q91V41', 'P61750', 'P21981']	23
MMU-72706	Reactome	83.6364	GTP hydrolysis and joining of the 60S ribosomal subunit (92)	not significant	⬆degradation	-0.0980786	0.0394776	12.792	-0.0887362	0.285941	14.4014	['Rpl13', 'Rps11', 'Eif3g', 'Rplp1', 'Rps18', 'Rpl19', 'Eif3h', 'Eif3e', 'Rpl24', 'Eif3a', 'Rps26', 'Eif5b', 'Eif3m', 'Eif3j1', 'Rps3a1', 'Eif4e', 'Rpl6', 'Rpl28', 'Eif3c', 'Rps3', 'Eif3f', 'Rps4x', 'Rpl4', 'Rpsa', 'Eif3l', 'Rpl21', 'Rpl10a', 'Eif3j2', 'Rps23', 'Rpl18a', 'Rps21', 'Eif2s3x', 'Rps15', 'Eif2s1', 'Rpl7', 'Rps7', 'Rpl15', 'Rps25', 'Rpl36', 'Rps17', 'Rpl35', 'Rpl3', 'Rpl5', 'Rplp2', 'R…	['P61358', 'Q6NZJ6', 'P62264', 'P47962', 'Q05D44', 'P47911', 'P62281', 'P62852', 'P63073', 'Q9CQR2', 'P60843', 'P47963', 'Q9CZM2']	13	['P62852', 'P62908', 'P62264', 'P62855', 'Q9CZM2', 'P47911', 'P47962', 'Q8BP67', 'Q6ZWN5', 'P35979', 'P61358', 'P14206', 'P14869', 'Q9CR57', 'P62751', 'P62270', 'P62242', 'P60867', 'Q6ZWV3', 'Q9CZX8']	20
GO:0046039	GO Process	35.4839	GTP metabolic process (11)	not significant	not significant	0.177644	-0.0525856	7.90554	0.127081	0.243042	8.21167	['Rhoa', 'Nme2', 'Nme3', 'Ak3', 'Opa1', 'Gtpbp1', 'Pnp', 'Impdh2', 'Ak4', 'Ran', 'Nme1']	['Q9WTP7', 'Q9WUR9', 'Q01768']	3	['Q9WUR9', 'Q9WTP7']	2
GO:0046098	GO Process	77.7778	Guanine metabolic process (7)	not significant	not significant	-0.0311737	-0.266201	6.34789	-0.127757	-0.447374	9.19299	['Xdh', 'Hprt', 'Uox', 'Pnp', 'Gda', 'Urad', 'Urah']	['Q9CRB3']	1	['Q9CRB3']	1
GO:0032561	GO Function	25.1232	Guanyl ribonucleotide binding (102)	not significant	not significant	-0.0952443	-0.149555	10.0414	-0.0406546	-0.108393	8.08662	['Rab5b', 'Tubb6', 'Tubb5', 'Rtcb', 'Rab8a', 'Rhoa', 'Adss', 'Rab5c', 'Rab32', 'Sar1a', 'Rab21', 'Sar1b', 'Arf5', 'Drg1', 'Gna13', 'Rab10', 'Nme2', 'Eftud2', 'Adssl1', 'Glud1', 'Arf4', 'Hsp90ab1', 'Ehd3', 'Gnaq', 'Atl3', 'Ehd1', 'Ak3', 'Rab1b', 'Hras', 'Eif5b', 'Sept2', 'Rab14', 'Ola1', 'Ehd4', 'Pck1', 'Mfn2', 'Arl8b', 'Iigp1', 'Fkbp4', 'Rab6a', 'Srpr', 'Srprb', 'Acsm1', 'Opa1', 'Rras', 'Eef1a1',…	['Q9WTP7', 'O08810', 'P61027', 'Q91Z40', 'Q9QXY6', 'P10126', 'P68368', 'Q9D6F9', 'Q9QZ85', 'Q9WUR9', 'Q05D44', 'P14824', 'Q60766', 'P11499', 'P58252', 'Q99JI6', 'Q01768']	17	['P10126', 'P14824', 'Q9QXY6', 'Q9JHW4', 'P08752', 'Q60766', 'Q9EQP2', 'P10833', 'Q9WUR9', 'Q9WTP7', 'P11499', 'P61027', 'P27601', 'P21278', 'Q80U63', 'O08810', 'P53994', 'Q99JI6', 'Q9Z2I8', 'P68368', 'Q91V41', 'P61750', 'P21981']	23
MMU-5358346	Reactome	65.0794	Hedgehog ligand biogenesis (41)	⬆synthesis	⬆synthesis	0.349893	0.112552	15.8304	0.254773	0.150763	16.6675	['Psmb4', 'Psmd2', 'Psmb1', 'Psmd3', 'Psmd11', 'Psmb6', 'Psmc5', 'Psmd12', 'Sel1l', 'Psma6', 'Psmc1', 'Psmd6', 'Psmc6', 'Psmb5', 'Psmb8', 'P4hb', 'Psmd13', 'Psmd1', 'Psmb7', 'Psmd5', 'Psmd14', 'Psma7', 'Vcp', 'Psmb2', 'Psmc2', 'Psmc4', 'Psma1', 'Psma4', 'Psmd7', 'Psmd8', 'Psmc3', 'Psmd4', 'Psma5', 'Psmb3', 'Psme2b', 'Ubc', 'Derl2', 'Psma3', 'Psma2', 'Psmb9', 'Psme1']	['Q8BJY1', 'Q9Z2U1', 'Q9R1P0', 'O35226', 'Q9R1P1', 'Q9WVJ2', 'P70195', 'Q9QUM9', 'O70435', 'Q9R1P3', 'O55234']	11	['P70195', 'O70435', 'P99026', 'Q9R1P0', 'P26516', 'Q8BJY1', 'Q9Z2G6']	7
MMU-5610787	Reactome	43.5185	Hedgehog off state (47)	⬆synthesis	⬆synthesis	0.36839	0.151338	15.8871	0.257148	0.209451	17.3313	['Tubb6', 'Psmb4', 'Psmd2', 'Psmb1', 'Psmd3', 'Psmd11', 'Psmb6', 'Psmc5', 'Psmd12', 'Psma6', 'Psmc1', 'Psmd6', 'Psmc6', 'Psmb5', 'Psmb8', 'Psmd13', 'Psmd1', 'Psmb7', 'Psmd5', 'Psmd14', 'Psma7', 'Psmb2', 'Psmc2', 'Cul1', 'Psmc4', 'Psma1', 'Psma4', 'Prkar2a', 'Psmd7', 'Psmd8', 'Tubb2a', 'Psmc3', 'Tubb4a', 'Psmd4', 'Tuba1b', 'Psma5', 'Psmb3', 'Psme2b', 'Skp1a', 'Gsk3b', 'Ubc', 'Numb', 'Psma3', 'Psma…	['Q8BJY1', 'Q9Z2U1', 'P68368', 'Q9R1P0', 'O35226', 'Q9R1P1', 'Q9D6F9', 'Q9WVJ2', 'P70195', 'Q9QUM9', 'O70435', 'Q9R1P3', 'O55234', 'Q9QZS3', 'Q9WTX6']	15	['P70195', 'O70435', 'P99026', 'Q9R1P0', 'P26516', 'Q8BJY1', 'P68368', 'Q9WV60']	8
MMU-5632684	Reactome	47.561	Hedgehog on state (39)	⬆synthesis	⬆synthesis	0.466287	0.122633	18.7293	0.284757	0.137893	17.4525	['Psmb4', 'Psmd2', 'Psmb1', 'Psmd3', 'Psmd11', 'Psmb6', 'Psmc5', 'Psmd12', 'Psma6', 'Psmc1', 'Psmd6', 'Psmc6', 'Psmb5', 'Psmb8', 'Psmd13', 'Psmd1', 'Psmb7', 'Psmd5', 'Psmd14', 'Psma7', 'Psmb2', 'Psmc2', 'Psmc4', 'Psma1', 'Psma4', 'Psmd7', 'Psmd8', 'Psmc3', 'Psmd4', 'Psma5', 'Psmb3', 'Psme2b', 'Ubc', 'Numb', 'Psma3', 'Psma2', 'Cul3', 'Psmb9', 'Psme1']	['Q8BJY1', 'Q9Z2U1', 'Q9R1P0', 'O35226', 'Q9R1P1', 'Q9WVJ2', 'P70195', 'Q9QUM9', 'O70435', 'Q9R1P3', 'O55234', 'Q9QZS3']	12	['P70195', 'O70435', 'P99026', 'Q9R1P0', 'P26516', 'Q8BJY1']	6
GO:0020037	GO Function	34.0659	Heme binding (62)	⬇degradation	⬇degradation	-0.500074	-0.364959	25.1528	-0.272344	-0.955734	23.5558	['Cyp51', 'Cyp2f2', 'Cyp2c29', 'Hmox2', 'Hmox1', 'Cyp2a5', 'Cyp2d26', 'Cyc1', 'Hrg', 'Hbb-bs', 'Cyp17a1', 'Cyp2c23', 'Cyp2e1', 'Cyp27a1', 'Ptges2', 'Cat', 'Tdo2', 'Cyp7a1', 'Cyp2j5', 'Cyp4a14', 'Cyp3a13', 'Hpx', 'Cyb5b', 'Cyp1a2', 'Cyp7b1', 'Cyp3a11', 'Hebp1', 'Cyp2c37', 'Cyp2c54', 'Cyp4f14', 'Cyp8b1', 'Suox', 'Pgrmc2', 'Ptgs1', 'Cyp2c70', 'Cyp4a10', 'Cyp3a25', 'Cyp2b10', 'Cyp2d10', 'Gm10053', 'P…	['P35700', 'Q91X77', 'Q64458', 'Q6XVG2', 'Q8R086', 'Q8CIM7', 'E9Q5K4', 'P48776', 'P56395', 'Q64459', 'P56654']	11	['P35700', 'P27786', 'Q8R086', 'P33267', 'Q91W64', 'Q8CIM7', 'Q64505', 'Q64464']	8
MMU-189451	Reactome	64.2857	Heme biosynthesis (9)	not significant	not significant	-0.249419	-0.194756	8.32038	0.0187333	0.391753	6.16743	['Urod', 'Alb', 'Abcg2', 'Cox15', 'Cpox', 'Ppox', 'Hmbs', 'Alad', 'Fech']	['P36552', 'Q8BJ03']	2	['P36552', 'Q8BJ03', 'P70697', 'P51175']	4
GO:0006783	GO Process	52.1739	Heme biosynthetic process (12)	not significant	not significant	-0.172862	-0.375474	7.58987	-0.192926	0.13	7.6281	['Snx3', 'Tmem14c', 'Urod', 'Cox15', 'Cpox', 'Ppox', 'Pgrmc1', 'Abcb10', 'Hmbs', 'Fxn', 'Alad', 'Fech']	['P36552', 'Q8BJ03', 'O35943', 'Q9CQN6']	4	['P36552', 'Q9CQN6', 'Q9JI39', 'Q8BJ03', 'P70697', 'P51175']	6
MMU-189483	Reactome	68.4211	Heme degradation (13)	not significant	not significant	-0.501134	0.269069	12.1425	-0.0366152	0.250481	6.40224	['Blvra', 'Hmox2', 'Hmox1', 'Abcc2', 'Gsta3', 'Alb', 'Abcg2', 'Ugt1a2', 'Blvrb', 'Slco1b2', 'Fabp1', 'Ugt1a1', 'Gsta1']	['P30115']	1	[]	0
GO:0042168	GO Process	55.8824	Heme metabolic process (19)	not significant	not significant	-0.180965	-0.310645	8.90888	-0.123956	-0.54779	7.46894	['Blvra', 'Hmox2', 'Hmox1', 'Cyp2a5', 'Snx3', 'Tmem14c', 'Urod', 'Hpx', 'Cox15', 'Hebp1', 'Blvrb', 'Cpox', 'Ppox', 'Pgrmc1', 'Abcb10', 'Hmbs', 'Fxn', 'Alad', 'Fech']	['P36552', 'Q8BJ03', 'O35943', 'Q9CQN6']	4	['P36552', 'Q9CQN6', 'Q9JI39', 'Q8BJ03', 'P70697', 'P51175']	6
GO:0019319	GO Process	41.6667	Hexose biosynthetic process (20)	not significant	not significant	0.0413087	0.106654	6.33203	-0.0145897	0.0588249	6.23809	['Pgam1', 'Mdh2', 'G6pc', 'Gpd1', 'Rbp4', 'Pck1', 'Gpi1', 'Car5a', 'Pcx', 'Gnpda1', 'Eno1b', 'Pgk1', 'Fbp1', 'Mdh1', 'Akr1b3', 'Sord', 'Gapdh', 'Tpi1', 'Gpd2', 'Sds']	['Q9DBJ1', 'Q00724']	2	['P08249', 'Q8VBT2', 'Q9DBJ1']	3
GO:0019320	GO Process	57.1429	Hexose catabolic process (20)	not significant	not significant	-0.0347581	-0.0448463	7.06849	-0.104626	-0.00371314	8.48351	['Pfkl', 'Galk1', 'Aldh1a7', 'Aldob', 'Khk', 'Pkm', 'Galm', 'Glyctk', 'Gpi1', 'Glb1', 'Eno1b', 'Pgk1', 'Galt', 'Aldoa', 'Gale', 'Gapdh', 'Tpi1', 'Ldha', 'Aldh1a1', 'Tkfc']	['P97328', 'Q8K157', 'Q8VC30', 'O35945']	4	['Q8K157', 'P97328']	2
GO:0019318	GO Process	31.1377	Hexose metabolic process (52)	not significant	not significant	0.15015	-0.0728024	9.72598	0.00765566	-0.0787981	6.21646	['Pdk1', 'Pgam1', 'Mdh2', 'G6pc', 'Pfkl', 'Galk1', 'Pdhb', 'Pmm2', 'Gpd1', 'Aldh1a7', 'Cpt1a', 'Rbp4', 'Dcxr', 'Fuom', 'Pck1', 'Fabp5', 'Aldob', 'H6pd', 'Khk', 'Pdha1', 'Man2b1', 'Dlat', 'Pkm', 'Galm', 'Pdk2', 'Glyctk', 'Gpi1', 'Glb1', 'Car5a', 'Pgm1', 'Pcx', 'Gnpda1', 'Eno1b', 'Pfkfb1', 'Pgk1', 'Galt', 'Man2a1', 'Aldoa', 'Fbp1', 'Gale', 'Mdh1', 'Gck', 'Akr1b3', 'Sord', 'Gapdh', 'Tpi1', 'Gpd2', '…	['P97328', 'Q8CFX1', 'Q8K157', 'Q9D0F9', 'Q9DBJ1', 'Q8VDL4', 'Q8BFP9', 'P35486', 'Q8VC30', 'Q00724', 'Q9D051', 'O35945']	12	['P08249', 'Q9D051', 'Q8CFX1', 'Q9D0F9', 'Q8VBT2', 'Q9DBJ1', 'Q8K157', 'P97328']	8
GO:0008035	GO Function	54.5455	High-density lipoprotein particle binding (6)	not significant	not significant	-0.599504	0.0206033	11.4319	-0.331976	-0.568977	9.83097	['Pon1', 'Hspd1', 'Apoa1', 'Scarb1', 'Apoa2', 'Cd36']	['P52430']	1	[]	0
GO:0019556	GO Process	100	Histidine catabolic process to glutamate and formamide (4)	not significant	not significant	-0.000585046	-0.0542673	6.02945	-0.13586	0.109358	8.46796	['Ftcd', 'Amdhd1', 'Hal', 'Uroc1']	['Q8VC12']	1	[]	0
GO:0019557	GO Process	100	Histidine catabolic process to glutamate and formate (4)	not significant	not significant	-0.000585046	-0.0542673	6.0324	-0.13586	0.109358	8.46278	['Ftcd', 'Amdhd1', 'Hal', 'Uroc1']	['Q8VC12']	1	[]	0
MMU-70921	Reactome	57.1429	Histidine catabolism (4)	not significant	not significant	-0.000585046	-0.0542673	6.0265	-0.13586	0.109358	8.45761	['Ftcd', 'Amdhd1', 'Hal', 'Uroc1']	['Q8VC12']	1	[]	0
GO:0006547	GO Process	71.4286	Histidine metabolic process (5)	not significant	not significant	-0.0600967	-0.0532627	6.94281	-0.162122	0.0784362	10.1851	['Ftcd', 'Amdhd1', 'Mthfd1', 'Hal', 'Uroc1']	['Q8VC12']	1	[]	0
mmu00340	KEGG	46.1538	Histidine metabolism (12)	⬇degradation	⬆degradation	-0.25469	-0.208145	13.4731	-0.263588	0.229221	15.8023	['Ftcd', 'Amdhd1', 'Maoa', 'Aldh9a1', 'Aldh2', 'Maob', 'Aldh1b1', 'Aldh7a1', 'Aldh3a2', 'Hal', 'Uroc1', 'Cndp2']	['Q9JLJ2', 'Q9DBF1', 'Q8VC12']	3	[]	0
GO:0050667	GO Process	61.5385	Homocysteine metabolic process (8)	not significant	not significant	-0.127835	-0.274882	8.88603	-0.12139	-0.170976	10.5623	['Blmh', 'Mthfd1', 'Cps1', 'Mpst', 'Tst', 'Cth', 'Mmut', 'Cbs']	['P16332']	1	['P52196']	1
GO:0034109	GO Process	28.5714	Homotypic cell-cell adhesion (14)	⬇degradation	not significant	-0.309716	-0.709479	13.5726	0.0164994	-0.0639608	6.40546	['Jup', 'Pkp2', 'Fermt3', 'Fgb', 'Pdia6', 'Fn1', 'Dsg2', 'Stxbp3', 'Cfh', 'Dsp', 'Ppia', 'Fga', 'Gnas', 'Fgg']	['Q8K1B8']	1	['Q60770']	1
GO:0042445	GO Process	27.6018	Hormone metabolic process (61)	not significant	not significant	-0.117835	-0.0456112	9.80272	-0.0679531	-0.144965	9.21138	['Adh1', 'Cyp2d26', 'Ctsb', 'Adh4', 'Hsd11b1', 'Iyd', 'Dhrs7', 'Akr1c6', 'Dhrs4', 'Dgat1', 'Hsd17b4', 'Papss2', 'Rbp4', 'Cyp17a1', 'Hsd17b10', 'Cyp27a1', 'Hsd17b7', 'Hsd17b12', 'Scp2', 'Hsd17b11', 'Ces1d', 'Ces1e', 'Ces1f', 'Hsd17b2', 'Ces2a', 'Ces2e', 'Fdx1', 'Cyp1a2', 'H2-Ke6', 'Aldh8a1', 'Cpq', 'Rdh7', 'Hsd3b5', 'Dhrs11', 'Akr1d1', 'Ces2c', 'Rbp1', 'Sult2a8', 'Ugt2b5', 'Retsat', 'Rdh16', 'Cyp2…	['Q91WU0', 'P51660', 'P26150', 'O88428', 'Q8CIM7', 'Q8VCT4', 'O08756', 'O88451', 'Q00724', 'P50172', 'Q99LB2', 'Q8BK48', 'Q9WVJ3']	13	['O88451', 'Q8VCT4', 'P51660', 'P27786', 'Q8CIM7', 'Q9QYY9', 'Q91WU0', 'Q64176', 'O88455', 'Q8QZR3', 'P32020']	11
MMU-3371511	Reactome	62.5	HSF1 activation (5)	not significant	not significant	0.0470229	0.203083	6.96839	0.03901	0.105338	7.50196	['Hsp90ab1', 'Vcp', 'Eef1a1', 'Ywhae', 'Hsp90aa1']	['P10126', 'P11499']	2	['P10126', 'P11499']	2
MMU-3371497	Reactome	44.2308	HSP90 chaperone cycle for steroid hormone receptors (SHR) in the presence of ligand (23)	not significant	not significant	0.194621	0.599425	7.5941	0.149565	0.47704	8.06298	['Tubb6', 'Hspa8', 'Capza2', 'Dync1h1', 'Dynll2', 'Hsp90ab1', 'Stip1', 'Dctn2', 'Capzb', 'Fkbp4', 'Dnaja2', 'Actr1a', 'Dync1li2', 'Tubb2a', 'Tubb4a', 'Tuba1b', 'Hsp90aa1', 'Capza1', 'Dync1i2', 'Dctn1', 'Dnaja1', 'Hspa1b', 'Tuba4a']	['P68368', 'O08788', 'Q9D6F9', 'Q9JHU4', 'P11499']	5	['P63017', 'Q9JHU4', 'Q99KJ8', 'P11499', 'O08788', 'P68368']	6
mmu05016	KEGG	43.771	Huntington disease (130)	not significant	not significant	-0.128035	-0.044038	10.4465	-0.0462777	0.384485	7.93291	['Cox5a', 'Tubb6', 'Tubb5', 'Ndufa11', 'Ap2a2', 'Ndufs3', 'Psmb4', 'Sod2', 'Psmd2', 'Ap2m1', 'Vdac3', 'Sdhb', 'Ndufs2', 'Ndufa2', 'Psmb1', 'Slc25a5', 'Psmd3', 'Psmd11', 'Psmb6', 'Ap2b1', 'Psmc5', 'Psmd12', 'Psma6', 'Psmc1', 'Uqcrb', 'Sdha', 'Ndufs6', 'Psmd6', 'Ndufs4', 'Vdac2', 'Psmc6', 'Ppif', 'Psmb5', 'Ndufb9', 'Ndufa6', 'Cyc1', 'Ndufb4', 'Atp5j', 'Atp5o', 'Sod1', 'Ndufa5', 'Kif5b', 'Gnaq', 'Nd…	['Q60931', 'Q9Z2U1', 'P68368', 'P43006', 'Q9R1P0', 'O08788', 'O35226', 'P17427', 'Q9R1P1', 'Q9D6F9', 'Q68FD5', 'Q9WVJ2', 'P70195', 'Q9QUM9', 'P11352', 'Q9DCJ5', 'O70435', 'Q9R1P3', 'Q8K2B3', 'O55234', 'Q91YT0']	21	['P17427', 'P84091', 'Q99KJ8', 'P70195', 'P40630', 'Q9CR68', 'Q68FD5', 'Q60931', 'Q9CQJ8', 'P09671', 'O70435', 'O08788', 'P99026', 'Q9CQQ7', 'Q9R1P0', 'P26516', 'Q9CQC7', 'Q8K2B3', 'P68368', 'Q9CPP6', 'P21981', 'P99028']	22
GO:0042744	GO Process	45.8333	Hydrogen peroxide catabolic process (11)	not significant	not significant	0.0609194	0.791245	7.15944	0.0503008	0.345484	7.26802	['Hbb-bs', 'Prdx5', 'Prdx3', 'Cat', 'Apoa4', 'Prdx6', 'Gpx1', 'Hba-a2', 'Prdx2', 'Prdx1', 'Txnrd1']	['P35700', 'P20108', 'P11352']	3	['P35700', 'Q61171', 'P20108']	3
GO:0042743	GO Process	42.8571	Hydrogen peroxide metabolic process (18)	not significant	not significant	0.0376194	0.386404	6.86339	0.025979	-0.038206	6.58959	['Sod2', 'Egfr', 'Sod1', 'Hbb-bs', 'Prdx5', 'Prdx3', 'Cat', 'Apoa4', 'Cyp1a2', 'Acox1', 'Prdx6', 'Gm10053', 'Gpx1', 'Hba-a2', 'Park7', 'Prdx2', 'Prdx1', 'Txnrd1']	['P35700', 'P20108', 'Q99LX0', 'P11352']	4	['P35700', 'Q61171', 'P09671', 'P20108']	4
GO:0070813	GO Process	100	Hydrogen sulfide metabolic process (5)	not significant	not significant	-0.08677	-0.500594	7.2877	-0.10591	-0.550352	7.94666	['Mpst', 'Ethe1', 'Sqor', 'Cth', 'Cbs']	[]	0	[]	0
GO:0016836	GO Function	51.5625	Hydro-lyase activity (33)	not significant	not significant	0.0618355	-0.352703	7.41174	-0.0602612	0.0785058	8.13429	['L3hypdh', 'Echdc1', 'Pcbd1', 'Auh', 'Pcbd2', 'Aco2', 'Ehhadh', 'Hsd17b4', 'Echs1', 'Fh1', 'Fahd2a', 'Car3', 'Car2', 'Naxd', 'Cyp1a2', 'Car14', 'Echdc3', 'Hacd3', 'Echdc2', 'Fasn', 'Car5a', 'Car8', 'Dglucy', 'Eno1b', 'Hmbs', 'Aco1', 'Park7', 'Alad', 'Hadha', 'Uroc1', 'Car1', 'Eci1', 'Cbs']	['Q9DBM2', 'P51660', 'Q8BH95', 'Q99LX0', 'Q3TLP5', 'Q99KI0', 'P42125', 'Q8BH86', 'Q9D7J9', 'Q8VC12']	10	['Q8BH95', 'P51660', 'Q9D9V3', 'Q9DBM2', 'P28271']	5
GO:0016742	GO Function	80	Hydroxymethyl-, formyl- and related transferase activity (8)	not significant	not significant	0.394057	0.375201	10.4302	0.0117248	0.398841	6.12497	['Ftcd', 'Shmt1', 'Gart', 'Shmt2', 'Atic', 'Amt', 'Gcsh', 'Aldh1l1']	['Q8CFA2', 'Q91WK5', 'Q9CZN7']	3	['Q9CZN7', 'Q8R0Y6']	2
GO:0006690	GO Process	35.7143	Icosanoid metabolic process (50)	⬇degradation	⬇degradation	-0.367299	-0.11362	14.5249	-0.270701	-0.511907	16.4022	['Cyp2f2', 'Cyp2c29', 'Gstm1', 'Cyp2a5', 'Cyp2d26', 'Fads1', 'Lta4h', 'Akr1c6', 'Cyp2c23', 'Cyp2e1', 'Mgst3', 'Ptges2', 'Cyp2j5', 'Cyp4a14', 'Hpgd', 'Ces2a', 'Ces2e', 'Cyp1a2', 'Mif', 'Pnpla8', 'Cyp2c37', 'Ephx1', 'Cyp2c54', 'Cyp4f14', 'Zadh2', 'Ces2c', 'Ptgs1', 'Cyp2c70', 'Cyp4a10', 'Acox1', 'Ggt5', 'Cyp2b10', 'Cyp2d10', 'Cyp2a12', 'Cyp2c50', 'Gpx1', 'Cyp4a12a', 'Cyp2d9', 'Sco1', 'Cyp4a12b', 'Gp…	['Q91X77', 'P27612', 'Q64458', 'Q9D379', 'Q6XVG2', 'Q8CIM7', 'Q9CPU4', 'E9Q5K4', 'P11352', 'Q8BK48', 'P56654']	11	['P34884', 'P33267', 'Q91W64', 'Q8CIM7', 'Q9Z2A9', 'Q9CPU4', 'P27612', 'Q8VDQ1', 'Q8QZR3']	9
GO:0046040	GO Process	58.3333	IMP metabolic process (14)	not significant	not significant	0.164308	0.0370761	8.3707	0.082345	0.11426	7.17095	['Aprt', 'Adss', 'Nt5c', 'Adssl1', 'Adsl', 'Gart', 'Xdh', 'Hprt', 'Atic', 'Uox', 'Paics', 'Pnp', 'Urad', 'Urah']	['Q9CRB3']	1	['Q9CRB3']	1
GO:0042430	GO Process	33.3333	Indole-containing compound metabolic process (9)	not significant	⬇degradation	0.00500611	0.133684	6.07098	-0.351815	-0.960402	14.588	['Haao', 'Gcdh', 'Maoa', 'Kynu', 'Tdo2', 'Kmo', 'Spr', 'Ido2', 'Ddc']	['P48776']	1	['Q60759']	1
MMU-168249	Reactome	25.1852	Innate Immune System (238)	not significant	not significant	-0.033608	0.0501885	7.79775	-0.00842285	0.0640755	6.51632	['Actr2', 'Rab5b', 'Ddx3x', 'Ilf2', 'Kpnb1', 'Tubb5', 'Jup', 'Ap2a2', 'Ap1m1', 'Hmox2', 'Cstb', 'Psmb4', 'Ctsb', 'Atp6v1b2', 'Aprt', 'Ctnnb1', 'Psmd2', 'Ppp2r1a', 'Rhoa', 'Srp14', 'Ppp2cb', 'Acaa1b', 'Pgam1', 'Atp6v0d1', 'Psmb1', 'Surf4', 'Hspa8', 'Capza2', 'Lta4h', 'Ctsz', 'Myh9', 'Serpinb6a', 'Psmd3', 'Vtn', 'Psmd11', 'Crk', 'Cyb5r3', 'Psmb6', 'Dync1h1', 'Rab5c', 'Atp6v1e1', 'Calm3', 'Arg1', 'H…	['P61027', 'O70133', 'P10126', 'Q91W90', 'Q8BJY1', 'Q9Z2U1', 'Q9R1P0', 'Q9JIF7', 'O35226', 'P17427', 'Q9D0F9', 'P60710', 'Q9R1P1', 'O08807', 'Q9DBJ1', 'P29699', 'Q61598', 'Q9WVJ2', 'Q9JHU4', 'P70195', 'P16546', 'Q8VCH0', 'Q9QUM9', 'P54116', 'O88668', 'Q9QZH6', 'O70435', 'Q62422', 'Q9R1P3', 'Q3TDN2', 'P11499', 'O55234', 'Q02248', 'P58252', 'Q9WTX6', 'P42932', 'P61089', 'Q6ZQ38', 'Q99JI6', 'Q01768']	40	['Q8CC86', 'P17427', 'P10126', 'P16546', 'P63017', 'P0DP28', 'P34884', 'P42932', 'P60710', 'Q9JM76', 'Q61735', 'Q9JHU4', 'O08807', 'P29699', 'Q8VCH0', 'P70195', 'P11499', 'P61027', 'P97449', 'O70435', 'Q9WV55', 'P99026', 'Q91W90', 'Q9D0F9', 'Q9CQY5', 'Q9R1P0', 'P26516', 'Q99JI6', 'O54734', 'P41317', 'Q9D7X3', 'Q8BJY1', 'Q9CX34', 'Q9DBJ1', 'Q91V41', 'P11438', 'Q8C7E7', 'Q9JIF7', 'Q9CQI6']	39
GO:0098800	GO Component	59.0604	Inner mitochondrial membrane protein complex (88)	⬇degradation	⬆degradation	-0.49844	-0.0349091	22.3908	-0.296334	0.629397	21.5777	['Cox5a', 'Ndufa11', 'Phb2', 'Ndufs3', 'Sdhb', 'Ndufs2', 'Timm23', 'Ndufa2', 'Mcu', 'Uqcrb', 'Sdha', 'Ndufs6', 'Ndufs4', 'Ndufb9', 'Ndufa6', 'Cyc1', 'Ndufb4', 'Atp5j', 'Atp5o', 'Ndufa5', 'Afg3l2', 'Ndufb8', 'Atp5b', 'Atp5a1', 'Apool', 'Uqcrc1', 'Ndufs1', 'Ndufb3', 'Ndufa10', 'Grpel1', 'Agk', 'Ndufc2', 'Ndufab1', 'Uqcrc2', 'Timm17b', 'Cox7a2', 'Ndufb7', 'Gm11273', 'Ndufa7', 'Ndufv1', 'Ndufb10', 'U…	['Q8R404', 'Q5U458', 'Q9ESW4', 'Q78IK4', 'Q9WTQ8', 'Q8JZQ2', 'Q9DCJ5', 'Q8K2B3', 'Q91YT0', 'Q3UMR5']	10	['Q78IK4', 'Q8JZQ2', 'Q5U458', 'Q9ESW4', 'Q9CR68', 'Q9CQJ8', 'Q8R404', 'Q9CQQ7', 'Q9CQC7', 'Q8K2B3', 'Q9WTQ8', 'Q9CPP6', 'P99028']	13
GO:0030176	GO Component	35.443	Integral component of endoplasmic reticulum membrane (56)	⬇degradation	⬆degradation	-0.324635	-0.340395	17.3313	-0.23735	0.0625045	14.2617	['Ccdc47', 'Calr', 'Rrbp1', 'Hsd11b1', 'Tecr', 'Elovl2', 'Emc2', 'Derl1', 'Tapbp', 'H2-K1', 'Tap2', 'Tm7sf2', 'Sacm1l', 'Esyt1', 'Tram1', 'Dolpp1', 'Hspa5', 'Emc4', 'Pdia3', 'Sec61a1', 'Itpr1', 'Emc3', 'Slc27a5', 'Stim1', 'Emc8', 'Atp13a1', 'Scd1', 'Tmem33', 'Pigs', 'Hacd3', 'Mmgt1', 'Zmpste24', 'Slc27a2', 'Tapt1', 'Lnpk', 'Emc7', 'Dhcr7', 'Preb', 'Asph', 'H13', 'Selenos', 'B2m', 'Rtn4', 'Fitm2',…	['P61620', 'Q9CRD2', 'Q99PL5', 'Q4LDG0', 'Q99P72', 'P50172', 'P27773', 'Q9JMF7', 'P14211', 'Q9JLJ4']	10	['P61620', 'Q9JMF7', 'Q9CRD2', 'Q99PL5', 'Q9CY27', 'P27773', 'Q921L3', 'O88455', 'Q99P72', 'Q8C7X2']	10
GO:0032592	GO Component	39.5349	Integral component of mitochondrial membrane (34)	⬆degradation	⬆degradation	-0.537631	0.0405461	15.0811	-0.486496	0.198672	15.2504	['Timm23', 'Fis1', 'Mcu', 'Sfxn1', 'Afg3l2', 'Cpt1a', 'Sfxn2', 'Apool', 'Mpc2', 'Etfdh', 'Agk', 'Tomm40', 'Timm17b', 'Slc25a4', 'Sfxn5', 'Rhot2', 'Dnajc11', 'Micos13', 'Rhot1', 'Sfxn3', 'Tmem11', 'Immt', 'Chchd3', 'Ppox', 'Abcb10', 'Slc25a3', 'Sco1', 'Apoo', 'Mpc1', 'Spg7', 'Tomm70a', 'Synj2bp', 'Tomm20', 'Ptpmt1']	['Q8R404', 'Q5U458', 'Q925N2', 'Q9ESW4', 'Q78IK4', 'Q9WTQ8', 'Q8JZQ2', 'Q925N0', 'Q3UMR5']	9	['Q78IK4', 'Q8JZQ2', 'Q5U458', 'Q9ESW4', 'Q9JI39', 'Q8R404', 'P51175', 'Q9QYA2', 'Q9WTQ8', 'P63030']	10
GO:0031301	GO Component	25.7576	Integral component of organelle membrane (102)	⬇degradation	⬆degradation	-0.396672	-0.114368	21.078	-0.330396	0.131062	22.2649	['Ccdc47', 'Abcd1', 'Calr', 'Pex11g', 'Timm23', 'Rrbp1', 'Hsd11b1', 'Fis1', 'Tecr', 'Pex3', 'Atp2b1', 'Mcu', 'Elovl2', 'Sfxn1', 'Emc2', 'Derl1', 'Tapbp', 'H2-K1', 'Tap2', 'Afg3l2', 'Tm7sf2', 'Cpt1a', 'Sfxn2', 'Sacm1l', 'Esyt1', 'Apool', 'Tram1', 'Mpc2', 'Dolpp1', 'Hspa5', 'Emc4', 'Pex16', 'Pdia3', 'Etfdh', 'Slc35a3', 'Rer1', 'Agk', 'Sec61a1', 'Itpr1', 'Emc3', 'Slc27a5', 'Tomm40', 'Pex11a', 'Yif1b…	['Q8R404', 'P61620', 'Q9CRD2', 'Q5U458', 'Q99PL5', 'Q925N2', 'Q9ESW4', 'Q78IK4', 'Q4LDG0', 'Q9WTQ8', 'Q99P72', 'Q8JZQ2', 'P50172', 'P27773', 'Q9JMF7', 'Q9QXY9', 'P14211', 'Q925N0', 'Q3UMR5', 'Q9JLJ4']	20	['Q78IK4', 'P61620', 'Q8JZQ2', 'Q9JMF7', 'Q9CRD2', 'Q99PL5', 'Q9CY27', 'Q5U458', 'Q9ESW4', 'P27773', 'Q9JI39', 'Q8R404', 'Q921L3', 'O88455', 'Q99P72', 'P51175', 'Q8R1T4', 'Q9Z211', 'Q9QYA2', 'P11438', 'Q9WTQ8', 'P63030', 'Q8C7X2']	23
MMU-499943	Reactome	37.037	Interconversion of nucleotide di- and triphosphates (10)	not significant	not significant	0.224367	0.344724	10.1316	0.165389	-0.0836937	9.11419	['Nme2', 'Glrx', 'Nme3', 'Txn1', 'Cmpk1', 'Ak2', 'Gsr', 'Ak4', 'Nme1', 'Txnrd1']	['Q9WUR9', 'Q9QUH0', 'Q9DBP5', 'P47791', 'Q01768']	5	['Q9WUR9']	1
MMU-446652	Reactome	37.069	Interleukin-1 family signaling (43)	⬆synthesis	⬆synthesis	0.38976	0.0932489	18.8407	0.296316	0.0459074	19.9971	['Psmb4', 'Psmd2', 'Psmb1', 'Psmd3', 'Psmd11', 'Psmb6', 'Psmc5', 'Psmd12', 'Psma6', 'Psmc1', 'Psmd6', 'Psmc6', 'Psmb5', 'Psmb8', 'Psmd13', 'Psmd1', 'Psmb7', 'Psmd5', 'Psmd14', 'Psma7', 'Psmb2', 'Psmc2', 'Cul1', 'Psmc4', 'Psma1', 'Psma4', 'Psmd7', 'Psmd8', 'Psmc3', 'Psmd4', 'Hmgb1', 'Psma5', 'Usp14', 'Ube2n', 'Psmb3', 'Psme2b', 'Skp1a', 'Ubc', 'Stat3', 'Psma3', 'Psma2', 'Psmb9', 'Psme1']	['Q8BJY1', 'Q9Z2U1', 'Q9R1P0', 'O35226', 'Q9R1P1', 'Q9WVJ2', 'P70195', 'Q9QUM9', 'O70435', 'Q9R1P3', 'O55234', 'Q9WTX6', 'P61089']	13	['P70195', 'O70435', 'P99026', 'Q9R1P0', 'P26516', 'Q8BJY1']	6
MMU-9020702	Reactome	41.1765	Interleukin-1 signaling (42)	⬆synthesis	⬆synthesis	0.389551	0.0932489	18.4628	0.275594	0.0459074	18.6207	['Psmb4', 'Psmd2', 'Psmb1', 'Psmd3', 'Psmd11', 'Psmb6', 'Psmc5', 'Psmd12', 'Psma6', 'Psmc1', 'Psmd6', 'Psmc6', 'Psmb5', 'Psmb8', 'Psmd13', 'Psmd1', 'Psmb7', 'Psmd5', 'Psmd14', 'Psma7', 'Psmb2', 'Psmc2', 'Cul1', 'Psmc4', 'Psma1', 'Psma4', 'Psmd7', 'Psmd8', 'Psmc3', 'Psmd4', 'Hmgb1', 'Psma5', 'Usp14', 'Ube2n', 'Psmb3', 'Psme2b', 'Skp1a', 'Ubc', 'Psma3', 'Psma2', 'Psmb9', 'Psme1']	['Q8BJY1', 'Q9Z2U1', 'Q9R1P0', 'O35226', 'Q9R1P1', 'Q9WVJ2', 'P70195', 'Q9QUM9', 'O70435', 'Q9R1P3', 'O55234', 'Q9WTX6', 'P61089']	13	['P70195', 'O70435', 'P99026', 'Q9R1P0', 'P26516', 'Q8BJY1']	6
GO:0006886	GO Process	26.0805	Intracellular protein transport (175)	not significant	not significant	-0.0293435	-0.0260274	6.95376	0.0772675	0.0828999	10.6727	['Rab5b', 'Kpnb1', 'Bcap31', 'Snx9', 'Cse1l', 'Tmed5', 'Pex6', 'Timm44', 'Ap2a2', 'Ap1m1', 'Rab8a', 'Ranbp2', 'Man1a', 'Calr', 'Phb2', 'Tmed4', 'Hspb1', 'Napa', 'Ap2m1', 'Ap1b1', 'Srp14', 'Timm23', 'Chp1', 'Hspa8', 'Ywhab', 'Ap2b1', 'Ywhah', 'Fis1', 'Rab5c', 'Sec63', 'Pex3', 'Rab32', 'Hsp90b1', 'Sar1a', 'Rab21', 'Ap3d1', 'Timm13', 'Hspa4', 'Sar1b', 'Arf5', 'Rab10', 'Ddx5', 'Nup85', 'Srp68', 'Scfd…	['Q9QXE0', 'Q8BRF7', 'P61027', 'P61924', 'P61620', 'Q8CIE6', 'Q9JIF7', 'P17427', 'Q9ESW4', 'Q9QZ88', 'Q9QZE5', 'Q68FD5', 'Q9WTQ8', 'P46460', 'P60670', 'Q9QXY9', 'Q3TDN2', 'P61022', 'P14211', 'Q9QXZ0', 'Q9R0Q3', 'Q9CPQ3']	22	['P17427', 'P61620', 'P84091', 'P63017', 'O35857', 'Q9QZ88', 'Q9ESW4', 'Q8BRF7', 'Q9CWK8', 'Q68FD5', 'Q9R0Q3', 'O55029', 'Q99KF1', 'P61027', 'P60670', 'Q8CIE6', 'Q8BGH2', 'Q9EPL8', 'Q9CPQ3', 'Q80U63', 'Q9QXE0', 'Q9Z1Z0', 'P53994', 'Q91ZV0', 'Q9ERU9', 'Q9QYA2', 'Q9D8U8', 'Q9EQH3', 'Q9WV60', 'Q91V41', 'Q60770', 'Q9Z2G6', 'Q9WTQ8', 'P46460', 'P61750', 'Q9JIF7', 'P68254']	37
MMU-6811442	Reactome	25.8065	Intra-Golgi and retrograde Golgi-to-ER traffic (48)	not significant	not significant	0.188464	0.515737	8.71284	0.166545	0.392899	10.247	['Agpat3', 'Tubb6', 'Ykt6', 'Napa', 'Surf4', 'Capza2', 'Dync1h1', 'Plin3', 'Arf5', 'Dynll2', 'Gosr2', 'Arf4', 'Kif5b', 'Napg', 'Rab1b', 'Dctn2', 'Sec22b', 'Capzb', 'Rab6a', 'Copb1', 'Arcn1', 'Copb2', 'Tmed10', 'Copg2', 'Actr1a', 'Dync1li2', 'Tmed2', 'Tubb2a', 'Cope', 'Tubb4a', 'Tuba1b', 'Kif21a', 'Copz1', 'Nsf', 'Capza1', 'Tmed9', 'Dync1i2', 'M6pr', 'Copg1', 'Dctn1', 'Arl1', 'Copa', 'Rab9', 'Arf1…	['P61924', 'Q8CIE6', 'P68368', 'Q9JIF7', 'O08788', 'Q9D6F9', 'Q9QZE5', 'Q9JHU4', 'P46460', 'O89079', 'Q5XJY5', 'Q9R0Q3']	12	['Q9JHU4', 'Q99KJ8', 'O89079', 'Q9R0Q3', 'O55029', 'Q99KF1', 'Q8CIE6', 'O08788', 'Q5XJY5', 'Q9DBG5', 'P68368', 'P46460', 'P61750', 'Q9JIF7']	14
GO:0016860	GO Function	42.3729	Intramolecular oxidoreductase activity (25)	not significant	not significant	-0.266034	0.0892138	9.71907	-0.155813	0.26074	10.1013	['Ddt', 'Pdia5', 'Ehhadh', 'P4hb', 'Echs1', 'Ptges2', 'Pdia3', 'Erp44', 'Ebp', 'Gsta4', 'Mif', 'Hsd3b5', 'Txndc5', 'Gpi1', 'Pdia6', 'Ech1', 'Gnpda1', 'Pdia4', 'Gsta1', 'Hsd3b3', 'Mri1', 'Tpi1', 'Eci2', 'Idi1', 'Eci1']	['P58044', 'Q91W90', 'Q9DBM2', 'Q8BH95', 'P26150', 'P42125', 'P27773', 'P70245', 'P08003']	9	['Q8BH95', 'P34884', 'P27773', 'Q9DBM2', 'Q91W90']	5
GO:0016863	GO Function	48	Intramolecular oxidoreductase activity, transposing C=C bonds (12)	not significant	not significant	-0.427719	0.109596	9.20524	-0.23879	0.198812	8.92036	['Ehhadh', 'Echs1', 'Ebp', 'Gsta4', 'Mif', 'Hsd3b5', 'Ech1', 'Gsta1', 'Hsd3b3', 'Eci2', 'Idi1', 'Eci1']	['P58044', 'Q9DBM2', 'Q8BH95', 'P26150', 'P42125', 'P70245']	6	['Q8BH95', 'P34884', 'Q9DBM2']	3
GO:0031227	GO Component	34.9398	Intrinsic component of endoplasmic reticulum membrane (58)	⬇degradation	⬇degradation	-0.312517	-0.439165	16.6335	-0.248262	-0.0805152	14.964	['Ccdc47', 'Calr', 'Rrbp1', 'Hsd11b1', 'Tecr', 'Elovl2', 'Emc2', 'Derl1', 'Tapbp', 'H2-K1', 'Tap2', 'Tm7sf2', 'Sacm1l', 'Esyt1', 'Cyp2e1', 'Tram1', 'Dolpp1', 'Hspa5', 'Emc4', 'Pdia3', 'Sec61a1', 'Itpr1', 'Emc3', 'Slc27a5', 'Stim1', 'Emc8', 'Atp13a1', 'Scd1', 'Tmem33', 'Pigs', 'Hacd3', 'Mmgt1', 'Zmpste24', 'Slc27a2', 'Tapt1', 'Lnpk', 'Emc7', 'Dhcr7', 'Preb', 'Asph', 'H13', 'Esyt2', 'Selenos', 'B2m…	['P61620', 'Q9CRD2', 'Q99PL5', 'Q4LDG0', 'Q99P72', 'P50172', 'P27773', 'Q9JMF7', 'P14211', 'Q9JLJ4']	10	['P61620', 'Q9JMF7', 'Q9CRD2', 'Q99PL5', 'Q9CY27', 'P27773', 'Q921L3', 'O88455', 'Q99P72', 'Q8C7X2']	10
GO:0098573	GO Component	39.7727	Intrinsic component of mitochondrial membrane (35)	⬆degradation	⬆degradation	-0.550099	0.0405461	15.5571	-0.497845	0.198672	15.6916	['Timm23', 'Fis1', 'Mcu', 'Sfxn1', 'Afg3l2', 'Cpt1a', 'Sfxn2', 'Apool', 'Mpc2', 'Etfdh', 'Mfn2', 'Agk', 'Tomm40', 'Timm17b', 'Slc25a4', 'Sfxn5', 'Rhot2', 'Dnajc11', 'Micos13', 'Rhot1', 'Sfxn3', 'Tmem11', 'Immt', 'Chchd3', 'Ppox', 'Abcb10', 'Slc25a3', 'Sco1', 'Apoo', 'Mpc1', 'Spg7', 'Tomm70a', 'Synj2bp', 'Tomm20', 'Ptpmt1']	['Q8R404', 'Q5U458', 'Q925N2', 'Q9ESW4', 'Q78IK4', 'Q9WTQ8', 'Q8JZQ2', 'Q925N0', 'Q3UMR5']	9	['Q78IK4', 'Q8JZQ2', 'Q5U458', 'Q9ESW4', 'Q9JI39', 'Q8R404', 'Q80U63', 'P51175', 'Q9QYA2', 'Q9WTQ8', 'P63030']	11
GO:0031300	GO Component	25.9861	Intrinsic component of organelle membrane (112)	⬇degradation	⬆degradation	-0.399386	-0.208059	21.685	-0.329817	0.102828	23.9035	['Rab5b', 'Ccdc47', 'Abcd1', 'Calr', 'Pex11g', 'Timm23', 'Rrbp1', 'Hsd11b1', 'Fis1', 'Rab5c', 'Tecr', 'Pex3', 'Atp2b1', 'Mcu', 'Rab10', 'Elovl2', 'Sfxn1', 'Emc2', 'Derl1', 'Tapbp', 'H2-K1', 'Tap2', 'Afg3l2', 'Tm7sf2', 'Cpt1a', 'Sfxn2', 'Sacm1l', 'Esyt1', 'Cyp2e1', 'Apool', 'Tram1', 'Mpc2', 'Dolpp1', 'Hspa5', 'Rab14', 'Emc4', 'Pex16', 'Pdia3', 'Etfdh', 'Slc35a3', 'Mfn2', 'Rer1', 'Agk', 'Sec61a1', …	['Q8R404', 'P61027', 'P61620', 'Q9CRD2', 'Q5U458', 'Q99PL5', 'Q925N2', 'Q9ESW4', 'Q78IK4', 'Q4LDG0', 'Q9WTQ8', 'Q99P72', 'Q8JZQ2', 'P50172', 'P27773', 'Q9JMF7', 'Q9QXY9', 'P14211', 'Q925N0', 'Q3UMR5', 'Q9JLJ4']	21	['Q78IK4', 'P61620', 'Q8JZQ2', 'Q9JMF7', 'Q9CRD2', 'Q99PL5', 'Q9CY27', 'Q5U458', 'Q9ESW4', 'P27773', 'Q9JI39', 'P61027', 'Q8R404', 'Q921L3', 'O88455', 'Q80U63', 'Q99P72', 'P51175', 'Q8R1T4', 'Q9Z211', 'P53994', 'Q9QYA2', 'Q91V41', 'P11438', 'Q9WTQ8', 'P63030', 'Q8C7X2']	27
GO:0005506	GO Function	30.2326	Iron ion binding (65)	⬇degradation	⬇degradation	-0.292203	-0.257495	14.5669	-0.154587	-0.528959	13.4568	['Haao', 'Aox1', 'Cyp51', 'Cyp2f2', 'Cyp2c29', 'Calr', 'Cyp2a5', 'Cyp2d26', 'Pah', 'Adi1', 'Aco2', 'Xdh', 'Cyp17a1', 'Cyp2c23', 'Cyp2e1', 'Cyp27a1', 'Phyh', 'Cyp7a1', 'Cyp2j5', 'Urod', 'Cyp4a14', 'Hpd', 'Cyp3a13', 'Msmo1', 'Fdx1', 'Cyp1a2', 'Trf', 'Scd1', 'Cyp7b1', 'Cyp3a11', 'Dpyd', 'Cisd1', 'Cyp2c37', 'Bbox1', 'Cyp2c54', 'Aox3', 'Cyp4f14', 'Agmo', 'Cyp8b1', 'Cyp2c70', 'Cyp4a10', 'Cyp3a25', 'Cyp…	['Q91X77', 'Q64458', 'Q6XVG2', 'O35943', 'Q8CIM7', 'Q9CRA4', 'E9Q5K4', 'Q99KI0', 'G3X982', 'Q924Y0', 'Q99JT9', 'P14211', 'Q64459', 'P56654']	14	['P27786', 'P33267', 'Q91W64', 'Q8CIM7', 'P70697', 'Q64505', 'Q64464']	7
GO:0055072	GO Process	25	Iron ion homeostasis (23)	not significant	not significant	-0.238679	-0.172141	9.88085	0.0453489	-0.433057	6.8885	['Hmox2', 'Hmox1', 'Sod2', 'Atp6v0d1', 'Tfrc', 'Sod1', 'Hpx', 'Abcb7', 'Trf', 'Glrx3', 'Fxn', 'Ftl1', 'B2m', 'Epb42', 'Aco1', 'Cp', 'Atp6v1a', 'Steap4', 'Ank1', 'Tfr2', 'Picalm', 'Fech', 'Fth1']	['O35943', 'Q61102']	2	['Q61147', 'P09671', 'P28271']	3
GO:0006826	GO Process	30.6452	Iron ion transport (19)	not significant	not significant	-0.352552	-0.384107	11.4938	-0.145999	-0.697116	10.8841	['Myo1b', 'Snx3', 'Sfxn1', 'Tfrc', 'Hrg', 'Hpx', 'Abcb7', 'Trf', 'Mmgt1', 'Pgrmc2', 'Ftl1', 'Cltc', 'B2m', 'Cp', 'Rab11b', 'Steap4', 'Dnm2', 'Tfr2', 'Fth1']	['Q61102', 'Q68FD5']	2	['Q68FD5', 'Q61147']	2
MMU-917937	Reactome	35.7143	Iron uptake and transport (20)	not significant	not significant	-0.188646	0.453015	9.01913	-0.103106	-0.181791	7.45662	['Hmox2', 'Hmox1', 'Atp6v1b2', 'Atp6v0d1', 'Atp6v1e1', 'Cand1', 'Atp6v1c1', 'Tfrc', 'Atp6v0c', 'Cul1', 'Abcg2', 'Trf', 'Atp6v1h', 'Aco1', 'Cp', 'Skp1a', 'Atp6v1a', 'Ubc', 'Tfr2', 'Fth1']	['Q9WTX6', 'Q6ZQ38']	2	['Q61147', 'P28271']	2
GO:0051536	GO Function	39.4366	Iron-sulfur cluster binding (28)	not significant	not significant	-0.0310528	-0.0228302	6.48342	-0.127532	0.345213	12.0001	['Aox1', 'Sdhb', 'Ndufs2', 'Glrx5', 'Aco2', 'Xdh', 'Ndufs1', 'Nfs1', 'Etfdh', 'Cisd2', 'Fdx1', 'Dpyd', 'Ndufv1', 'Cisd1', 'Nubpl', 'Uqcrfs1', 'Aox3', 'Abat', 'Glrx3', 'Abce1', 'Fxn', 'Aco1', 'Ndufs7', 'Nfu1', 'Ndufv2', 'Mocs1', 'Fech', 'Ndufs8']	['Q80Y14', 'O35943', 'Q99KI0', 'G3X982', 'Q91YT0']	5	['Q9CR68', 'P28271', 'P61922']	3
MMU-1169408	Reactome	39.2857	ISG15 antiviral mechanism (11)	not significant	not significant	0.572765	-0.595193	9.65057	0.437254	0.347465	8.59933	['Eif4a3', 'Eif4e', 'Nedd4', 'Flnb', 'Ppm1b', 'Ube2n', 'Eif4a2', 'Eif4g1', 'Eif4g2', 'Eif4a1', 'Stat1']	['Q6NZJ6', 'Q91VC3', 'P63073', 'P60843', 'P61089']	5	['P36993', 'Q62448', 'Q80X90']	3
GO:0006102	GO Process	71.4286	Isocitrate metabolic process (5)	⬆degradation	not significant	-0.245178	0.254112	13.0966	-0.556695	0.419425	9.65057	['Aco2', 'Idh3g', 'Idh1', 'Idh2', 'Idh3a']	['Q9D6R2', 'Q99KI0']	2	['P70404', 'Q9D6R2']	2
GO:0006549	GO Process	87.5	Isoleucine metabolic process (7)	not significant	not significant	0.156369	-0.335538	7.5269	0.196141	-0.584847	7.46482	['Acadsb', 'Hsd17b10', 'Sdsl', 'Acat1', 'Bckdk', 'Ilvbl', 'Sds']	['O08756', 'Q8QZT1']	2	['Q8QZT1', 'Q8VBT2']	2
GO:0016853	GO Function	36.2573	Isomerase activity (62)	not significant	not significant	-0.0460151	0.0264655	7.02743	-0.0450714	-0.204217	7.45252	['Ddt', 'Ranbp2', 'Fkbp11', 'Pgam1', 'Top2b', 'Pbld2', 'Fkbp3', 'Ppif', 'Pmm2', 'Pdia5', 'Ehhadh', 'Hsd17b4', 'P4hb', 'Echs1', 'Fuom', 'Hspd1', 'Ptges2', 'Pdia3', 'Ppid', 'Naxe', 'Erp44', 'Gne', 'Cyp2j5', 'Fkbp4', 'Ebp', 'Dkc1', 'Gsta4', 'Ppib', 'Fkbp1a', 'Galm', 'Mif', 'Hsd3b5', 'Txndc5', 'Lss', 'Bpgm', 'Mcee', 'Gpi1', 'Pdia6', 'Gstz1', 'Pgm1', 'Ech1', 'Amacr', 'Gnpda1', 'Pgm3', 'Acadm', 'Pdia4'…	['P58044', 'Q91W90', 'Q9DBM2', 'P51660', 'Q8BH95', 'Q8K157', 'P16332', 'P26150', 'Q9D0F9', 'Q9DBJ1', 'Q9DCG6', 'P45878', 'P42125', 'P45952', 'P27773', 'P70245', 'P08003']	17	['Q8BH95', 'Q62446', 'Q91WG8', 'P34884', 'P51660', 'P27773', 'P24369', 'Q9DBM2', 'Q91W90', 'Q9D0F9', 'Q9WVL0', 'Q9ERU9', 'Q9DBJ1', 'Q8K157']	14
GO:0008299	GO Process	30.303	Isoprenoid biosynthetic process (10)	not significant	not significant	0.219231	0.527739	7.99282	-0.0397206	0.357071	6.37658	['Aldh8a1', 'Lss', 'Rbp1', 'Rdh16', 'Hmgcs2', 'Mvk', 'Idi1', 'Fdps', 'Hmgcs1', 'Aldh1a1']	['P58044', 'Q920E5']	2	['P54869']	1
GO:0006720	GO Process	35	Isoprenoid metabolic process (42)	not significant	not significant	0.0872892	0.0475893	7.77121	0.00483963	-0.0774007	6.12195	['Adh1', 'Adh5', 'Cyp2d26', 'Adh4', 'Egfr', 'Dhrs7', 'Dhrs4', 'Dgat1', 'Rbp4', 'Cyp2e1', 'Pecr', 'Phyh', 'Ces1d', 'Ces1e', 'Ces1f', 'Ces2a', 'Ces2e', 'Cyp1a2', 'Aldh8a1', 'Rdh7', 'Lss', 'Ces2c', 'Rbp1', 'Amacr', 'Retsat', 'Rdh16', 'Cyp2d10', 'Aldh3a2', 'Ttr', 'Cyp2d9', 'Htra2', 'Hmgcs2', 'Akr1b3', 'Mvk', 'Dpm1', 'Rdh11', 'Cyp2d11', 'Idi1', 'Fdps', 'Hsd17b6', 'Hmgcs1', 'Aldh1a1']	['P58044', 'Q91WU0', 'Q8CIM7', 'Q8VCT4', 'Q920E5', 'O88451', 'Q00724', 'Q99LB2', 'Q8BK48']	9	['Q99MZ7', 'P28474', 'O88451', 'Q8VCT4', 'Q8CIM7', 'Q9QYY9', 'Q91WU0', 'Q64176', 'Q8QZR3', 'P54869']	10
MMU-9755511	Reactome	57.8947	KEAP1-NFE2L2 pathway (44)	⬆synthesis	⬆synthesis	0.447873	0.143159	19.0133	0.289878	0.167699	19.9241	['Psmb4', 'Psmd2', 'Psmb1', 'Psmd3', 'Psmd11', 'Psmb6', 'Psmc5', 'Psmd12', 'Psma6', 'Psmc1', 'Psmd6', 'Psmc6', 'Psmb5', 'Psmb8', 'Psmd13', 'Psmd1', 'Psmb7', 'Psmd5', 'Psmd14', 'Psma7', 'Vcp', 'Psmb2', 'Psmc2', 'Cul1', 'Psmc4', 'Psma1', 'Psma4', 'Nploc4', 'Psmd7', 'Psmd8', 'Psmc3', 'Psmd4', 'Psma5', 'Psmb3', 'Psme2b', 'Skp1a', 'Gsk3b', 'Prdx1', 'Ubc', 'Psma3', 'Psma2', 'Cul3', 'Psmb9', 'Psme1']	['P35700', 'Q8BJY1', 'Q9Z2U1', 'Q9R1P0', 'O35226', 'Q9R1P1', 'Q9WVJ2', 'P70195', 'Q9QUM9', 'O70435', 'P60670', 'Q9R1P3', 'O55234', 'Q9WTX6']	14	['P35700', 'P70195', 'P60670', 'O70435', 'P99026', 'Q9R1P0', 'P26516', 'Q8BJY1', 'Q9WV60']	9
GO:0042181	GO Process	32.2581	Ketone biosynthetic process (10)	not significant	not significant	0.397505	-0.20206	8.03478	0.13912	-0.380592	8.47832	['Fdxr', 'Coq8a', 'Coq3', 'Scp2', 'Coq9', 'Aldoa', 'Coq7', 'Coq6', 'Tpi1', 'Ndufa9']	['Q8R1S0', 'Q60936', 'Q8BMS4']	3	['Q8R1S0', 'Q60936', 'P32020', 'Q8K1Z0']	4
GO:0042182	GO Process	55	Ketone catabolic process (11)	not significant	not significant	0.184369	0.158609	10.742	-0.0401773	0.105597	7.37939	['Kynu', 'Aldh8a1', 'Cbr1', 'Cyp4f14', 'Nqo2', 'Park7', 'Kyat3', 'Kyat1', 'Hagh', 'Hsd17b6', 'Glo1']	['Q9JI75', 'Q99LX0', 'Q9CPU0']	3	['Q99KB8']	1
GO:0070189	GO Process	81.8182	Kynurenine metabolic process (9)	not significant	not significant	0.0860459	0.17854	6.8491	-0.210889	-0.751031	11.4938	['Kynu', 'Tdo2', 'Got2', 'Aldh8a1', 'Kmo', 'Aadat', 'Kyat3', 'Kyat1', 'Ido2']	['P48776']	1	[]	0
MMU-156827	Reactome	83.4862	L13a-mediated translational silencing of Ceruloplasmin expression (91)	⬆degradation	⬆degradation	-0.109763	0.0394776	13.9949	-0.0963632	0.285941	15.2014	['Rpl13', 'Pabpc1', 'Rps11', 'Eif3g', 'Rplp1', 'Rps18', 'Rpl19', 'Eif3h', 'Eif3e', 'Rpl24', 'Eif3a', 'Rps26', 'Eif3m', 'Eif3j1', 'Rps3a1', 'Eif4e', 'Rpl6', 'Rpl28', 'Eif3c', 'Rps3', 'Eif3f', 'Rps4x', 'Rpl4', 'Rpsa', 'Eif3l', 'Rpl21', 'Rpl10a', 'Eif3j2', 'Rps23', 'Rpl18a', 'Rps21', 'Eif2s3x', 'Rps15', 'Eif2s1', 'Rpl7', 'Rps7', 'Rpl15', 'Rps25', 'Rpl36', 'Rps17', 'Rpl35', 'Rpl3', 'Rpl5', 'Rplp2', '…	['P61358', 'Q6NZJ6', 'P62264', 'P47962', 'P47911', 'P62281', 'P62852', 'P63073', 'Q9CQR2', 'P60843', 'P47963', 'Q9CZM2']	12	['P62852', 'P62908', 'P62264', 'P62855', 'Q9CZM2', 'P29341', 'P47911', 'P47962', 'Q8BP67', 'Q6ZWN5', 'P35979', 'P61358', 'P14206', 'P14869', 'Q9CR57', 'P62751', 'P62270', 'P62242', 'P60867', 'Q6ZWV3', 'Q9CZX8']	21
MMU-373760	Reactome	41.1765	L1CAM interactions (28)	not significant	not significant	-0.0803674	-0.326355	7.14034	0.0545069	0.387333	6.99412	['Rdx', 'Tubb6', 'Ap2a2', 'Sptbn1', 'Ap2m1', 'Ap2b1', 'Egfr', 'Sptb', 'Dpysl2', 'Spta1', 'Tubb2a', 'Ezr', 'Tubb4a', 'Actg1', 'Tuba1b', 'Itgb1', 'Csnk2a1', 'Rac1', 'Actb', 'Cltc', 'Msn', 'Ank1', 'Numb', 'Map2k2', 'Sptan1', 'Ap2a1', 'Dnm2', 'Tuba4a']	['P68368', 'P17427', 'P26040', 'P60710', 'Q9D6F9', 'Q68FD5', 'P16546', 'Q9QZS3']	8	['P17427', 'P16546', 'P26043', 'Q62261', 'P84091', 'P60710', 'Q68FD5', 'P15508', 'P68368']	9
GO:0015934	GO Component	38.2812	Large ribosomal subunit (49)	⬇degradation	⬆degradation	-0.196376	-0.210142	15.2504	-0.139045	0.206306	15.4011	['Rpl13', 'Rplp1', 'Rpl19', 'Mrpl22', 'Mrps30', 'Rpl24', 'Mrpl28', 'Rpl6', 'Rpl28', 'Mrpl46', 'Ndufab1', 'Rpl4', 'Rpl21', 'Mrpl12', 'Rpl10a', 'Rpl18a', 'Rpl7', 'Npm1', 'Rpl15', 'Rpl36', 'Rpl35', 'Rpl3', 'Rpl5', 'Rplp2', 'Rpl10', 'Rplp0', 'Rpl31', 'Rpl34', 'Rpl23', 'Rpl23a', 'Rpl11', 'Rpl7a', 'Rpl38', 'Rpl27', 'Rpl30', 'Rpl36al', 'Rpl9', 'Rpl35a', 'Rpl13a', 'Rpl12', 'Rpl22', 'Rpl27a', 'Rpl26', 'Rp…	['P61358', 'P47962', 'P47911', 'P47963', 'Q9CZM2']	5	['Q9D0G0', 'Q9CZM2', 'P47911', 'P47962', 'Q8BP67', 'P35979', 'P61358', 'P14869', 'Q9CR57', 'P62751', 'Q6ZWV3']	11
GO:0019853	GO Process	100	L-ascorbic acid biosynthetic process (4)	not significant	not significant	0.0233714	0.295338	6.15829	0.148829	0.450779	6.6607	['Rgn', 'Gsto1', 'Akr1a1', 'Gulo']	['Q9JII6']	1	['Q64374']	1
GO:0019852	GO Process	71.4286	L-ascorbic acid metabolic process (5)	not significant	not significant	0.149954	0.295338	7.15179	0.196684	0.450779	7.17479	['Rgn', 'Gsto1', 'Akr1a1', 'Gclc', 'Gulo']	['P97494', 'Q9JII6']	2	['Q64374', 'P97494']	2
MMU-8964038	Reactome	55.5556	LDL clearance (10)	not significant	not significant	-0.163621	-0.401136	8.72381	0.128274	-0.852008	7.81108	['Ap2a2', 'Ap2m1', 'Ap2b1', 'Soat2', 'Apob', 'Nceh1', 'Lipa', 'Ces3a', 'Cltc', 'Ap2a1']	['P17427', 'Q68FD5']	2	['P17427', 'P84091', 'Q68FD5', 'Q63880']	4
mmu05134	KEGG	25	Legionellosis (15)	not significant	not significant	-0.235313	0.0437094	11.1831	-0.128052	-0.785279	11.9307	['Bcl2l13', 'Hspa8', 'Sar1a', 'Sar1b', 'C3', 'Rab1b', 'Hspd1', 'Sec22b', 'Vcp', 'Eef1a1', 'Gm10053', 'Eef1g', 'Arf1', 'Rab1a', 'Hspa1b']	['P10126', 'Q9D8N0']	2	['P10126', 'P63017']	2
GO:0006552	GO Process	85.7143	Leucine catabolic process (6)	not significant	not significant	-0.3272	0.223652	9.92406	-0.354361	0.353587	11.3911	['Auh', 'Mccc2', 'Ivd', 'Mccc1', 'Hmgcl', 'Bckdk']	['Q3ULD5', 'Q99MR8']	2	['Q99MR8']	1
GO:0016874	GO Function	45.2381	Ligase activity (76)	not significant	not significant	0.276918	0.00795006	9.82389	0.198705	-0.0149706	11.8736	['Hars', 'Rtcb', 'Uba1', 'Gars', 'Farsa', 'Qars', 'Cars', 'Acsf3', 'Adss', 'Ttll12', 'Rars', 'Mthfd1', 'Adssl1', 'Mccc2', 'Tars', 'Naprt', 'Atp5j', 'Atp5o', 'Gart', 'Atp5b', 'Atp5a1', 'Cps1', 'Dars', 'Iars2', 'Acss2', 'Mccc1', 'Gmps', 'Gclm', 'Ppcs', 'Paics', 'Aacs', 'Slc27a5', 'Acsl1', 'Nae1', 'Aars', 'Gclc', 'Pccb', 'Acsm1', 'Pcca', 'Eprs', 'Acsl5', 'Atp5l', 'Atp5k', 'Yars2', 'Slc27a2', 'Acsm5'…	['Q9Z2I9', 'Q8VCW8', 'P97494', 'Q4LDG0', 'Q3ULD5', 'Q5SWU9', 'P16460', 'E9Q4Z2', 'Q99MR8', 'P41216', 'Q91VE0']	11	['Q8CC86', 'Q9Z2I9', 'Q99MR8', 'Q91VE0', 'P41216', 'Q3UNX5', 'O09172', 'Q9WUA2', 'Q9CQQ7', 'P16460', 'Q9Z2I8', 'P97494']	12
GO:0016885	GO Function	100	Ligase activity, forming carbon-carbon bonds (7)	not significant	not significant	0.949529	0.379878	7.56457	0.465978	0.185926	7.58564	['Mccc2', 'Mccc1', 'Pccb', 'Pcca', 'Pcx', 'Acaca', 'Acacb']	['Q3ULD5', 'Q5SWU9', 'E9Q4Z2', 'Q99MR8']	4	['Q99MR8']	1
GO:0016879	GO Function	30.6122	Ligase activity, forming carbon-nitrogen bonds (15)	not significant	not significant	0.157077	-0.278077	8.60467	0.204849	-0.0683705	10.1545	['Adss', 'Ttll12', 'Mthfd1', 'Adssl1', 'Naprt', 'Gart', 'Cps1', 'Gmps', 'Gclm', 'Ppcs', 'Paics', 'Gclc', 'Gss', 'Glul', 'Ass1']	['P97494', 'P16460']	2	['Q8CC86', 'O09172', 'P16460', 'P97494']	4
GO:0016877	GO Function	43.9024	Ligase activity, forming carbon-sulfur bonds (18)	not significant	not significant	0.0888676	-0.0934823	7.30351	0.135768	-0.128323	9.38688	['Uba1', 'Acsf3', 'Acss2', 'Aacs', 'Slc27a5', 'Acsl1', 'Nae1', 'Acsm1', 'Acsl5', 'Slc27a2', 'Acsm5', 'Suclg1', 'Slc27a4', 'Acsf2', 'Acsm3', 'Sucla2', 'Acss3', 'Suclg2']	['Q9Z2I9', 'Q8VCW8', 'Q4LDG0', 'P41216', 'Q91VE0']	5	['Q9Z2I9', 'Q91VE0', 'P41216', 'Q3UNX5', 'Q9Z2I8']	5
GO:0043651	GO Process	36.6667	Linoleic acid metabolic process (11)	not significant	not significant	-0.383778	0.110776	12.0946	-0.158598	0.0149343	11.1446	['Gstm7', 'Cyp2j5', 'Cyp4a14', 'Pnpla8', 'Cyp2c54', 'Cyp4a10', 'Ephx2', 'Cyp2c50', 'Cyp4a12a', 'Cyp4a12b', 'Gstp1']	['Q91X77', 'Q6XVG2']	2	[]	0
mmu00591	KEGG	31.25	Linoleic acid metabolism (15)	⬇degradation	not significant	-0.468397	-0.382468	14.1262	-0.278137	-1.08634	10.8125	['Cyp2c29', 'Pla2g12b', 'Cyp2c23', 'Cyp2e1', 'Cyp2j5', 'Cyp3a13', 'Cyp1a2', 'Cyp3a11', 'Cyp2c37', 'Cyp2c54', 'Cyp2c70', 'Cyp3a25', 'Cyp3a41b', 'Cyp2c50', 'Cyp2c40']	['Q91X77', 'Q64458', 'Q6XVG2', 'E9Q5K4', 'Q64459', 'P56654']	6	['Q91W64', 'Q99P27', 'Q64464']	3
GO:0008610	GO Process	26	Lipid biosynthetic process (143)	not significant	⬆degradation	-0.17294	0.212036	11.5461	-0.177859	0.0929029	16.1827	['Agpat3', 'Cyp51', 'Abcd1', 'Gstm7', 'Gstm1', 'Lpcat3', 'Lbr', 'Fads1', 'Gstm2', 'Acsf3', 'Cers2', 'Hsd11b1', 'Cyb5r3', 'Tecr', 'Abca8b', 'Akr1c6', 'Erg28', 'Elovl2', 'Ptdss1', 'Oxsm', 'Sqle', 'Dgat1', 'Vapa', 'Fads2', 'Tm7sf2', 'Cyp17a1', 'Pcyt2', 'Hsd17b10', 'Tm9sf2', 'Cyp27a1', 'Pecr', 'Hsd17b7', 'Ptges2', 'Dolpp1', 'Agpat2', 'Hsd17b12', 'Pck1', 'Fabp5', 'Acss2', 'Gstm4', 'Abcd3', 'Cyp7a1', '…	['P58044', 'Q91WU0', 'Q91V12', 'P26150', 'Q9ESW4', 'Q4LDG0', 'Q9DCS3', 'Q9CRA4', 'Q8CHK3', 'Q5SWU9', 'Q8VCT4', 'O08756', 'Q920E5', 'Q8QZT1', 'P50172', 'Q91X34', 'Q9JMF7', 'P70245', 'Q9Z0S1', 'E9Q4Z2', 'Q64459', 'Q8K440', 'P41216', 'Q9JLJ4']	24	['Q99MZ7', 'Q8QZT1', 'Q9JMF7', 'P34884', 'Q9CY27', 'Q9EQC1', 'Q9ESW4', 'Q8VCT4', 'P27786', 'P41216', 'Q3UNX5', 'Q9DCS3', 'Q91V12', 'P50637', 'Q9WV55', 'Q91WU0', 'Q8K440', 'Q64176', 'O88455', 'Q64505', 'P32020', 'Q64464', 'P54869']	23
GO:0016042	GO Process	35.5263	Lipid catabolic process (108)	not significant	not significant	-0.0142681	0.0156465	6.44101	0.0952526	-0.209214	10.1928	['Abcd1', 'Crot', 'Gcdh', 'Etfb', 'Acat2', 'Pla2g12b', 'Acaa1b', 'Acad9', 'Acadsb', 'Hsd11b1', 'Ywhah', 'Echdc1', 'Acot2', 'Auh', 'Hacl1', 'Naga', 'Ehhadh', 'Hsd17b4', 'Cpt1a', 'Hsd17b10', 'Echs1', 'Cps1', 'Acadl', 'Cyp27a1', 'Phyh', 'Hao1', 'Ivd', 'Pck1', 'Etfdh', 'Hadh', 'Abcd3', 'Decr1', 'Cyp7a1', 'Hint2', 'Scp2', 'Cpt2', 'Ppt1', 'Cyp4a14', 'Hsd17b11', 'Acad10', 'Acads', 'Plbd1', 'Asah1', 'Ces…	['Q9QXE0', 'Q91WU0', 'Q9DBM2', 'Q9DC50', 'P51660', 'O08914', 'Q8BH95', 'Q91V12', 'Q80XL6', 'Q61285', 'Q8VCT4', 'O08756', 'Q9DCW4', 'Q8VCH0', 'Q3TLP5', 'P42125', 'Q8QZT1', 'P45952', 'Q9QYR9', 'P50172', 'Q99JY0', 'Q8VDQ8', 'A0JNU3', 'Q9DB29', 'Q91VE0']	25	['Q8BH95', 'Q8QZT1', 'Q9QYR9', 'Q9CQ62', 'Q80XL6', 'Q61285', 'Q9EQC1', 'Q91VE0', 'Q8VCH0', 'Q8VCT4', 'P51660', 'Q99P27', 'P47934', 'Q99JY0', 'Q91V12', 'Q9D9V3', 'Q9WU19', 'Q9DBM2', 'Q91WU0', 'Q64176', 'Q9QXE0', 'Q9QXD1', 'Q64505', 'O08914', 'Q60759', 'P50544', 'P32020', 'P51174']	28
GO:0005811	GO Component	30.6306	Lipid droplet (34)	not significant	not significant	-0.148232	0.366245	8.21167	-0.0807986	0.28558	7.53524	['Plin2', 'Bcap31', 'Cyb5r3', 'Rab5c', 'Plin3', 'Hspa4', 'Ehd1', 'Mettl7b', 'Vcp', 'Hsd17b11', 'Nsdhl', 'Ces1d', 'Ces1e', 'Ces1f', 'Ces1c', 'Anxa2', 'Apob', 'Hsd3b7', 'Ces1g', 'Ldah', 'Tmem135', 'Hsd17b13', 'Lss', 'Ckap4', 'Sigmar1', 'Rbp1', 'Rap1b', 'Vps13c', 'Set', 'Rab7', 'Gapdh', 'Faf2', 'Prpf19', 'Rab18']	['Q91WU0', 'O55242', 'Q8VCR2', 'Q8VCT4', 'Q3TDN2', 'Q8BVA5', 'Q99JI6']	7	['Q9EQC1', 'Q8VCT4', 'Q8VCR2', 'Q91WU0', 'Q64176', 'Q99JI6', 'Q9DBG5']	7
GO:0055088	GO Process	26.7045	Lipid homeostasis (47)	not significant	not significant	-0.138011	0.339444	10.3816	0.0264197	0.082907	6.61654	['Ddx3x', 'Abcd1', 'Abcb4', 'Pla2g12b', 'Surf4', 'G6pc', 'Sar1b', 'Dgat1', 'Soat2', 'Ehd1', 'Got1', 'Fabp4', 'Raly', 'Cyp7a1', 'Ces1d', 'Ces1e', 'Ces1f', 'Ces1c', 'Apoa4', 'Apoa1', 'Apob', 'Scd1', 'Tspo', 'Cyp7b1', 'Ces1g', 'Pnpla8', 'Rbp1', 'Acox1', 'Ephx2', 'Mia2', 'Gckr', 'Lima1', 'Scarb1', 'Mttp', 'Acaca', 'Abcb11', 'Rtn4', 'Gck', 'Sec24a', 'Fitm2', 'Apoa2', 'Mtch2', 'Tmem56', 'Stat3', 'Acox2…	['O08601', 'Q91WU0', 'Q5SWU9', 'Q8VCT4', 'Q99P72', 'Q9QY30']	6	['O08601', 'Q9QY30', 'Q8VCT4', 'Q99P27', 'P50637', 'Q91WU0', 'Q64176', 'Q99P72', 'Q9QXD1', 'Q91ZV0', 'Q64505']	11
GO:0006629	GO Process	28.1523	Lipid metabolic process (355)	not significant	not significant	-0.0841521	-0.0866579	10.9662	-0.0477123	-0.182976	10.0638	['Aox1', 'Agpat3', 'Cyp51', 'Abcd1', 'Pon1', 'Cyp2f2', 'Cyp2c29', 'Crot', 'Gcdh', 'Gstm7', 'Gstm1', 'Adh1', 'Lpcat3', 'Etfb', 'Lbr', 'Por', 'Cyp2a5', 'Adh5', 'Cyp2d26', 'Crkl', 'Acot13', 'Acat2', 'Pla2g12b', 'Acaa1b', 'Fads1', 'Acad9', 'Gstm2', 'Adh4', 'Acsf3', 'Acadsb', 'Cers2', 'Hsd11b1', 'Crk', 'Cyb5r3', 'Mpdu1', 'Ywhah', 'Tecr', 'G6pc', 'Echdc1', 'Egfr', 'Pctp', 'Abca8b', 'Fdxr', 'Sel1l', 'Dh…	['Q91X77', 'O08601', 'Q9QXE0', 'P27612', 'Q8VCW8', 'P58044', 'Q64458', 'Q9D379', 'Q6XVG2', 'Q91WU0', 'Q9DBM2', 'Q9DC50', 'P51660', 'O08914', 'Q8BH95', 'Q91V12', 'P16332', 'P26150', 'Q80XL6', 'Q9ESW4', 'Q61285', 'Q8VDJ3', 'Q4LDG0', 'O08749', 'Q9DCS3', 'Q8CIM7', 'Q9CRA4', 'O55137', 'Q9CPU4', 'Q8CHK3', 'Q5SWU9', 'Q8VCT4', 'O08756', 'Q9DCW4', 'E9Q5K4', 'Q920E5', 'P30115', 'Q8VCH0', 'Q3TLP5', 'P11352'…	74	['Q99MZ7', 'Q8BH95', 'O08601', 'Q8QZT1', 'Q9JMF7', 'Q62452', 'P28474', 'P34884', 'Q9QYR9', 'O88451', 'Q9CQ62', 'Q80XL6', 'Q61285', 'Q9CY27', 'Q9QY30', 'Q9EQC1', 'O55137', 'Q91VE0', 'Q9ESW4', 'Q8VCH0', 'Q8VCT4', 'P51660', 'P27786', 'P33267', 'P41216', 'Q3UNX5', 'Q91W64', 'Q99P27', 'P47934', 'Q99JY0', 'Q9DCS3', 'Q91V12', 'Q8CIM7', 'P50637', 'Q9QYY9', 'Q9Z2A9', 'Q9D9V3', 'Q9WU19', 'Q9WV55', 'Q9DBM2'…	66
GO:0030258	GO Process	35.5191	Lipid modification (65)	not significant	not significant	-0.0565173	-0.311573	7.67528	0.0910669	-0.233713	9.33601	['Abcd1', 'Crot', 'Gcdh', 'Lpcat3', 'Etfb', 'Por', 'Adh5', 'Acat2', 'Acaa1b', 'Acad9', 'Adh4', 'Acadsb', 'Echdc1', 'Auh', 'Hacl1', 'Ehhadh', 'Soat2', 'Hsd17b4', 'Cpt1a', 'Sacm1l', 'Hsd17b10', 'Echs1', 'Cyp2e1', 'Acadl', 'Phyh', 'Hao1', 'Ivd', 'Etfdh', 'Hadh', 'Abcd3', 'Decr1', 'Scp2', 'Cpt2', 'Acad10', 'Acads', 'Agk', 'Acat1', 'Etfa', 'Scd1', 'Mboat7', 'Acaa2', 'Acaa1a', 'Acad11', 'Echdc2', 'Acad…	['Q9QXE0', 'Q9DBM2', 'Q9DC50', 'P51660', 'Q8BH95', 'Q80XL6', 'Q9ESW4', 'Q61285', 'Q8CHK3', 'O08756', 'Q9DCW4', 'Q8VCH0', 'Q3TLP5', 'P42125', 'Q8QZT1', 'P45952', 'Q99JY0']	17	['Q8BH95', 'Q8QZT1', 'P28474', 'Q9CQ62', 'Q80XL6', 'Q61285', 'Q9ESW4', 'Q8VCH0', 'P51660', 'P47934', 'Q99JY0', 'Q9QYY9', 'Q9D9V3', 'Q9WU19', 'Q9DBM2', 'Q9QXE0', 'Q9QXD1', 'Q60759', 'P50544', 'P32020', 'P51174']	21
GO:0070325	GO Function	32.3529	Lipoprotein particle receptor binding (11)	not significant	not significant	-0.348734	-0.0407576	10.0192	0.0536185	-0.409821	6.61317	['Ap2m1', 'Hsp90b1', 'Clu', 'Lrpap1', 'Apoa1', 'Apob', 'Cltc', 'Apoa2', 'Ap2a1', 'Dnaja1', 'Picalm']	['Q68FD5']	1	['P84091', 'Q68FD5']	2
GO:0001889	GO Process	26.2195	Liver development (43)	not significant	not significant	0.0470734	-0.152795	7.31937	0.0442554	0.0101285	7.37536	['Lsr', 'Hmox1', 'Sod2', 'Vtn', 'Sec63', 'Arg1', 'Egfr', 'Aco2', 'Rgn', 'Anxa1', 'Cpt1a', 'Cps1', 'Pck1', 'Aacs', 'Itpr1', 'Acat1', 'Pkm', 'Baat', 'Mpst', 'Slco1b2', 'Ephx1', 'Gfer', 'Upb1', 'Zmpste24', 'Arf6', 'Otc', 'Acadm', 'Ugt1a1', 'Ugt1a9', 'Hmbs', 'Man2a1', 'Hmgcs2', 'Csnk2a1', 'Cdk5rap3', 'Ass1', 'Ak4', 'Stat5b', 'Ugt1a6a', 'Prkcsh', 'Asl', 'Cul3', 'Hnrnpd', 'Rpl32']	['Q9D379', 'Q9WUR9', 'P16460', 'Q99KI0', 'Q8QZT1', 'P45952', 'Q91X34']	7	['Q8QZT1', 'Q62452', 'Q64374', 'Q9WUR9', 'P09671', 'O08795', 'P16460', 'P54869']	8
GO:0097053	GO Process	100	L-kynurenine catabolic process (4)	not significant	not significant	0.244102	0.120124	8.43187	-0.0662206	0.143696	6.92826	['Kynu', 'Aldh8a1', 'Kyat3', 'Kyat1']	[]	0	[]	0
GO:0097052	GO Process	100	L-kynurenine metabolic process (7)	not significant	not significant	0.0579695	0.17854	6.68124	-0.100998	0.202048	8.3304	['Kynu', 'Got2', 'Aldh8a1', 'Kmo', 'Aadat', 'Kyat3', 'Kyat1']	[]	0	[]	0
GO:0019474	GO Process	100	L-lysine catabolic process to acetyl-CoA (4)	not significant	not significant	-0.138116	0.0222631	8.42674	-0.0674083	-0.117664	7.29165	['Pipox', 'Aass', 'Dlst', 'Aadat']	['Q9D2G2']	1	[]	0
GO:0001676	GO Process	44.0945	Long-chain fatty acid metabolic process (56)	not significant	not significant	-0.150038	-0.155628	10.0713	-0.07756	-0.389453	8.58335	['Abcd1', 'Cyp2f2', 'Cyp2c29', 'Gstm7', 'Gstm1', 'Cyp2a5', 'Cyp2d26', 'Fads1', 'Acad9', 'Gstm2', 'Acot4', 'Acot3', 'Hacl1', 'Cpt1a', 'Cyp2c23', 'Cyp2e1', 'Acadl', 'Gstm4', 'Abcd3', 'Cyp2j5', 'Cpt2', 'Cyp4a14', 'Slc27a5', 'Acsl1', 'Cyp1a2', 'Acsm1', 'Pnpla8', 'Cyp2c37', 'Acsl5', 'Ephx1', 'Cyp2c54', 'Cyp4f14', 'Slc27a2', 'Ptgs1', 'Cyp2c70', 'Cyp4a10', 'Ephx2', 'Cyp2b10', 'Cyp2d10', 'Cyp2a12', 'Slc2…	['Q91X77', 'Q9QXE0', 'Q64458', 'Q9D379', 'Q6XVG2', 'Q91V12', 'Q4LDG0', 'Q8CIM7', 'O55137', 'E9Q5K4', 'P11352', 'P41216', 'Q9QYR7', 'Q91VE0', 'P56654']	15	['O55137', 'Q91VE0', 'P33267', 'P41216', 'Q91W64', 'Q91V12', 'Q8CIM7', 'Q9QXE0', 'Q8BWN8', 'P51174']	10
GO:0015909	GO Process	30.7692	Long-chain fatty acid transport (16)	not significant	not significant	0.414149	0.0239749	9.86654	0.525432	-0.0960886	12.0708	['Plin2', 'Abcd1', 'Pla2g12b', 'Fabp2', 'Anxa1', 'Fabp4', 'Fabp5', 'Abcd3', 'Slc27a5', 'Acsl1', 'Pnpla8', 'Slc27a2', 'Fabp1', 'Abcd2', 'Slc27a4', 'Cd36']	['Q61285', 'Q4LDG0', 'P41216', 'Q91VE0']	4	['Q61285', 'Q91VE0', 'P41216', 'Q99P27']	4
GO:0005324	GO Function	57.8947	Long-chain fatty acid transporter activity (11)	not significant	not significant	0.517966	0.104599	9.59653	0.535968	-0.182285	10.7595	['Abcd1', 'Fabp2', 'Fabp4', 'Fabp5', 'Abcd3', 'Slc27a5', 'Slc27a2', 'Fabp1', 'Abcd2', 'Slc27a4', 'Cd36']	['Q61285', 'Q4LDG0', 'Q91VE0']	3	['Q61285', 'Q91VE0']	2
GO:0006559	GO Process	75	L-phenylalanine catabolic process (6)	⬆degradation	⬇degradation	-0.261568	0.0382102	13.7786	-0.277026	-0.117444	14.0883	['Qdpr', 'Pah', 'Hpd', 'Fah', 'Gstz1', 'Hgd']	[]	0	['Q9WVL0']	1
GO:0006558	GO Process	80	L-phenylalanine metabolic process (8)	not significant	not significant	-0.134014	0.110834	9.46432	-0.190057	0.0405566	12.2525	['Qdpr', 'Pah', 'Pcbd1', 'Hpd', 'Fah', 'Spr', 'Gstz1', 'Hgd']	[]	0	['Q9WVL0']	1
GO:0006565	GO Process	100	L-serine catabolic process (5)	not significant	not significant	0.145458	0.20263	7.63237	0.185232	0.0220204	7.21727	['Shmt1', 'Shmt2', 'Sdsl', 'Sds', 'Cbs']	['Q9CZN7']	1	['Q9CZN7', 'Q8VBT2']	2
GO:0006563	GO Process	60	L-serine metabolic process (6)	not significant	not significant	0.118536	0.120812	7.64091	0.148933	-0.0427328	7.20952	['Shmt1', 'Shmt2', 'Agxt', 'Sdsl', 'Sds', 'Cbs']	['Q9CZN7']	1	['Q9CZN7', 'Q8VBT2']	2
GO:0016829	GO Function	43.1373	Lyase activity (88)	not significant	not significant	0.00436837	-0.194293	6.14008	-0.0608326	-0.00196988	9.59653	['Ftcd', 'Ddt', 'Cenpv', 'Shmt1', 'L3hypdh', 'Echdc1', 'Pcbd1', 'Auh', 'Pcbd2', 'Hacl1', 'Adsl', 'Aco2', 'Pdxdc1', 'Umps', 'Ehhadh', 'Csad', 'Hsd17b4', 'Gldc', 'Cyp17a1', 'Got1', 'Shmt2', 'Echs1', 'Clybl', 'Scly', 'Fh1', 'Mgst3', 'Ptges2', 'Fahd2a', 'Pck1', 'Car3', 'Car2', 'Gstm4', 'Aldob', 'Hmgcl', 'Urod', 'Cd38', 'Paics', 'Sdsl', 'Rps3', 'Naxd', 'Cyp1a2', 'Me1', 'Car14', 'Echdc3', 'Apmap', 'Hac…	['Q9QXE0', 'Q91W43', 'Q9DBM2', 'P51660', 'Q8BH95', 'Q9DBE0', 'Q8VC30', 'Q9CPU4', 'Q99LX0', 'Q3TLP5', 'Q99KI0', 'P42125', 'Q9CZN7', 'Q8BH86', 'Q9CPU0', 'P56528', 'Q9D7J9', 'Q8VC12']	18	['Q8BH95', 'P62908', 'P51660', 'P27786', 'Q9CZN7', 'Q9D9V3', 'Q9DBM2', 'Q9CPU4', 'Q9QYC7', 'P70697', 'Q9QXE0', 'Q8BWU8', 'Q8VBT2', 'P28271', 'Q9DBE0']	15
MMU-71064	Reactome	83.3333	Lysine catabolism (10)	not significant	⬆degradation	-0.122037	-0.0397132	7.78888	-0.20515	0.0444406	13.0666	['Gcdh', 'Pipox', 'Aass', 'Hykk', 'Dlst', 'Aldh7a1', 'Aadat', 'Ogdh', 'Dld', 'Slc25a21']	['O08749', 'Q9D2G2', 'Q60597', 'Q9DBF1']	4	['Q60759']	1
mmu00310	KEGG	32.7869	Lysine degradation (20)	not significant	not significant	-0.0929135	-0.0822876	7.93291	-0.134779	0.00686021	9.10819	['Gcdh', 'Acat2', 'Pipox', 'Ehhadh', 'Echs1', 'Aldh9a1', 'Hadh', 'Aldh2', 'Aass', 'Acat1', 'Hykk', 'Aldh1b1', 'Bbox1', 'Dlst', 'Aldh7a1', 'Aldh3a2', 'Aadat', 'Dhtkd1', 'Dld', 'Hadha']	['A2ATU0', 'Q9DBM2', 'Q8BH95', 'Q9JLJ2', 'O08749', 'Q9D2G2', 'Q8QZT1', 'Q924Y0', 'Q9DBF1']	9	['A2ATU0', 'Q8BH95', 'Q8QZT1', 'Q9DBM2', 'Q60759']	5
mmu04142	KEGG	26.5625	Lysosome (34)	not significant	not significant	0.0825868	-0.442786	7.3154	-0.0886919	-0.262866	8.05356	['Ap1m1', 'Ctsb', 'Ap1b1', 'Atp6v0d1', 'Ctsz', 'Ap3d1', 'Lgmn', 'Ap3b1', 'Naga', 'Atp6v0c', 'Gusb', 'Ppt1', 'Scarb2', 'Ctsc', 'Tpp1', 'Lamp1', 'Asah1', 'Man2b1', 'Ctsh', 'Hgsnat', 'Atp6v1h', 'Lipa', 'Glb1', 'Ap1g1', 'Ctsa', 'Cltc', 'Gaa', 'Ap1s1', 'M6pr', 'Ap3m1', 'Ctsd', 'Gba', 'Psap', 'Acp5']	['Q68FD5', 'O89023']	2	['Q68FD5', 'P11438']	2
MMU-432720	Reactome	32.3529	Lysosome Vesicle Biogenesis (11)	not significant	not significant	0.260342	-0.232913	9.55644	0.171033	-0.0109157	11.4628	['Ap1m1', 'Ap1b1', 'Hspa8', 'Ctsz', 'Txndc5', 'Ap1g1', 'Cltc', 'Ap1s1', 'M6pr', 'Arf1', 'Dnm2']	['Q91W90', 'Q68FD5']	2	['P63017', 'Q68FD5', 'Q91W90']	3
MMU-68886	Reactome	25.7703	M Phase (92)	not significant	⬆synthesis	0.193189	0.022556	11.3709	0.17908	0.199366	14.1837	['Kpnb1', 'Tubb6', 'Tubb5', 'Ranbp2', 'Lbr', 'Psmb4', 'Psmd2', 'Ppp2r1a', 'Ppp2cb', 'Psmb1', 'Psmd3', 'Psmd11', 'Psmb6', 'Dync1h1', 'Dynll2', 'Psmc5', 'Psmd12', 'Nup85', 'Psma6', 'Psmc1', 'Psmd6', 'Psmc6', 'Psmb5', 'Psmb8', 'Lmnb1', 'Banf1', 'Rab1b', 'Dctn2', 'Psmd13', 'Psmd1', 'Psmb7', 'Psmd5', 'Psmd14', 'Gorasp2', 'Mapre1', 'Psma7', 'Lmna', 'Psmb2', 'Nudc', 'Rcc1', 'Psmc2', 'Nup210', 'Sec13', '…	['Q8BJY1', 'Q9Z2U1', 'P68368', 'Q9R1P0', 'O08788', 'O35226', 'Q9R1P1', 'Q9D6F9', 'Q9WVJ2', 'Q9JHU4', 'P70195', 'Q9QUM9', 'O70435', 'Q9R1P3', 'Q61166', 'O55234', 'O35685', 'Q8VDQ8']	18	['Q61166', 'Q9JHU4', 'Q99KJ8', 'P70195', 'O70435', 'O08788', 'P99026', 'Q9R1P0', 'P26516', 'P53994', 'Q9ERU9', 'Q8BJY1', 'P68368']	13
MMU-6791226	Reactome	42.0455	Major pathway of rRNA processing in the nucleolus and cytosol (74)	⬆degradation	⬆degradation	-0.156326	0.10391	16.3068	-0.118963	0.319557	17.7492	['Rpl13', 'Rps11', 'Rplp1', 'Rps18', 'Rpl19', 'Rpl24', 'Rps26', 'Ncl', 'Rps3a1', 'Rpl6', 'Rpl28', 'Rps3', 'Rps4x', 'Rpl4', 'Rpsa', 'Fbl', 'Rpl21', 'Ddx21', 'Rpl10a', 'Rps23', 'Rpl18a', 'Rps21', 'Rps15', 'Rpl7', 'Rps7', 'Rpl15', 'Rps25', 'Rpl36', 'Rps17', 'Rpl35', 'Rpl3', 'Rpl5', 'Rplp2', 'Rpl10', 'Rplp0', 'Rpl31', 'Rpl34', 'Snu13', 'Rps2', 'Rpl23', 'Nop56', 'Rpl23a', 'Rpl11', 'Rps8', 'Rps6', 'Rpl…	['P61358', 'P62264', 'P47962', 'P35550', 'P47911', 'P62281', 'P62852', 'Q9CQR2', 'P47963', 'Q9CZM2']	10	['P62852', 'P62908', 'P62264', 'P62855', 'Q9CZM2', 'P47911', 'P47962', 'Q8BP67', 'Q6ZWN5', 'P35979', 'P61358', 'P14206', 'P14869', 'Q9CR57', 'P62751', 'P62270', 'P62242', 'P60867', 'Q6ZWV3', 'Q9CZX8', 'P09405']	21
MMU-5674135	Reactome	37.5	MAP2K and MAPK activation (15)	not significant	not significant	-0.100889	-0.548636	6.99044	0.214593	0.121101	8.66383	['Ywhab', 'Vcl', 'Hras', 'Tln1', 'Fgb', 'Pebp1', 'Fn1', 'Rap1b', 'Actg1', 'Rap1a', 'Actb', 'Map2k2', 'Iqgap1', 'Fga', 'Fgg']	['P60710', 'P70296', 'Q99JI6']	3	['P60710', 'Q99JI6']	2
MMU-5687128	Reactome	56.7568	MAPK6/MAPK4 signaling (42)	⬆synthesis	⬆synthesis	0.333505	0.122633	15.2258	0.257441	0.137893	16.3068	['Hspb1', 'Psmb4', 'Psmd2', 'Psmb1', 'Psmd3', 'Psmd11', 'Psmb6', 'Psmc5', 'Psmd12', 'Psma6', 'Psmc1', 'Psmd6', 'Psmc6', 'Psmb5', 'Psmb8', 'Psmd13', 'Psmd1', 'Psmb7', 'Psmd5', 'Psmd14', 'Psma7', 'Psmb2', 'Psmc2', 'Psmc4', 'Psma1', 'Psma4', 'Psmd7', 'Psmd8', 'Cdc42', 'Psmc3', 'Psmd4', 'Psma5', 'Rac1', 'Psmb3', 'Xpo1', 'Psme2b', 'Ubc', 'Psma3', 'Sept7', 'Psma2', 'Psmb9', 'Psme1']	['Q8BJY1', 'Q9Z2U1', 'Q9R1P0', 'O35226', 'Q9R1P1', 'Q9WVJ2', 'P70195', 'Q9QUM9', 'O70435', 'Q9R1P3', 'O55234']	11	['P70195', 'O70435', 'P99026', 'Q9R1P0', 'P26516', 'Q8BJY1']	6
GO:0051791	GO Process	66.6667	Medium-chain fatty acid metabolic process (16)	not significant	not significant	0.0468339	-0.203158	6.37658	0.168025	0.121226	9.14433	['Crot', 'Acad9', 'Oxsm', 'Cyp4a14', 'Ces1d', 'Ces1e', 'Ces1f', 'Ces1c', 'Ces1g', 'Cyp4a10', 'Acadm', 'Cyp4a12a', 'Cyp4a12b', 'Crat', 'Abhd3', 'Acot7']	['Q91WU0', 'Q9DC50', 'Q91V12', 'Q8VCT4', 'P45952']	5	['Q8VCT4', 'P47934', 'Q91V12', 'Q91WU0', 'Q64176']	5
GO:0042470	GO Component	52.7778	Melanosome (57)	⬇degradation	not significant	-0.203035	-0.102246	14.032	-0.0396444	0.177867	7.08728	['Rab5b', 'Snd1', 'Flot1', 'Ctsb', 'Atp6v1b2', 'Hspa8', 'Ywhab', 'Rab5c', 'Rab32', 'Hsp90b1', 'Gna13', 'Anxa11', 'Ywhaz', 'Tfrc', 'Hsp90ab1', 'P4hb', 'Hspa5', 'Gsn', 'Stom', 'Pdia3', 'Sec22b', 'Calu', 'Rpn1', 'Tpp1', 'Lamp1', 'Anxa2', 'Ppib', 'Atp1b3', 'Tmed10', 'Atp1a1', 'Tmem33', 'Fasn', 'Pdia6', 'Rab2a', 'Gchfr', 'Ahcy', 'Ywhae', 'Pdia4', 'Itgb1', 'Hsp90aa1', 'Ganab', 'Rac1', 'Cltc', 'Anxa6', …	['Q9WU78', 'Q78PY7', 'P57759', 'Q68FD5', 'P80315', 'P54116', 'P27773', 'O89023', 'P14824', 'P11499', 'P99025', 'P08003']	12	['P14824', 'Q8VDN2', 'P63017', 'Q9WU78', 'P27773', 'Q68FD5', 'P24369', 'P11499', 'Q78PY7', 'P27601', 'P97370', 'P53994', 'P80315', 'P11438']	14
GO:0030117	GO Component	32.6316	Membrane coat (31)	not significant	not significant	-0.0220325	-1.06764	6.36062	0.0636693	-1.62633	7.65377	['Ap2a2', 'Ap1m1', 'Ap2m1', 'Ap1b1', 'Ap2b1', 'Sar1a', 'Ap3d1', 'Sar1b', 'Sec23a', 'Pdcd6', 'Ap3b1', 'Sec23b', 'Sec13', 'Copb1', 'Arcn1', 'Copb2', 'Trf', 'Copg2', 'Cope', 'Ap1g1', 'Sec31a', 'Copz1', 'Cltc', 'Sec24a', 'Clint1', 'Ap1s1', 'Copg1', 'Ap3m1', 'Copa', 'Ap2a1', 'Picalm']	['P61924', 'Q8CIE6', 'Q9JIF7', 'P17427', 'Q9QZE5', 'Q68FD5', 'O89079', 'Q5XJY5']	8	['P17427', 'P84091', 'O89079', 'Q68FD5', 'O55029', 'Q8CIE6', 'Q5XJY5', 'Q9JIF7']	8
mmu01100	KEGG	37.6141	Metabolic pathways (577)	not significant	not significant	-0.0601895	-0.00126877	10.8482	-0.0565237	-0.0163362	12.9634	['Cox5a', 'Dbt', 'Haao', 'Aox1', 'Ftcd', 'Agpat3', 'Ckb', 'Cyp51', 'Gstt1', 'Gstt3', 'Blvra', 'Ndufa11', 'Gnmt', 'Cyp2c29', 'Inmt', 'Prodh', 'Man1a', 'Gcdh', 'Gstm5', 'Gstm3', 'Gstm7', 'Gstm1', 'Hmox2', 'Adh1', 'Lbr', 'Hmox1', 'Ndufs3', 'Cyp2a5', 'Cs', 'Adh5', 'Shpk', 'Atp6v1b2', 'Gcat', 'Srm', 'Aprt', 'Qars', 'Acat2', 'Pla2g12b', 'Sdhb', 'Acaa1b', 'Fads1', 'Pdhx', 'Dhdh', 'Pgam1', 'Gstm2', 'Atp6…	['A2ATU0', 'Q9DBL7', 'Q91X77', 'Q9Z2I9', 'Q9EQ20', 'Q91W43', 'Q8CFX1', 'P58044', 'Q64458', 'P36552', 'Q8BJ03', 'Q6XVG2', 'Q9DBM2', 'P51660', 'Q3TNA1', 'Q8R086', 'Q8BH95', 'Q9CRB3', 'Q8K157', 'P16332', 'P97494', 'Q9D892', 'Q9R0P3', 'P26150', 'Q9ESW4', 'Q9JLJ2', 'Q9D0F9', 'Q8CFA2', 'O88428', 'Q4LDG0', 'Q9WUR9', 'O08749', 'Q9DCS3', 'Q9DBJ1', 'Q8VDL4', 'Q9DBE0', 'Q9CRA4', 'Q3ULD5', 'P35486', 'Q8VC30'…	112	['A2ATU0', 'P70404', 'Q8CC86', 'O88986', 'Q8BH95', 'Q8QZT1', 'Q91WG8', 'Q62452', 'P28474', 'P34884', 'Q9QYR9', 'P40142', 'O88451', 'Q9Z2I9', 'Q9CY27', 'Q8R1S0', 'Q9D6R2', 'Q99MR8', 'Q9DCN1', 'Q9EQC1', 'P52196', 'O55137', 'Q9CRB3', 'P55264', 'Q9ESW4', 'Q64374', 'Q8VCH0', 'P08249', 'P51660', 'A2AS89', 'P36552', 'P27786', 'Q8R086', 'Q9CZN7', 'Q9D051', 'P41216', 'Q91XF0', 'Q9WUR9', 'Q3UNX5', 'Q91W64'…	100
MMU-1430728	Reactome	40.5929	Metabolism (712)	not significant	not significant	-0.0364149	0.0196585	9.19299	-0.0123086	0.00180331	7.25626	['Cox5a', 'Dbt', 'Haao', 'Aox1', 'Ftcd', 'Agpat3', 'Ckb', 'Kpnb1', 'Cyp51', 'Gstt1', 'Taco1', 'Blvra', 'Abcd1', 'Ndufa11', 'Pon1', 'Gnmt', 'Cyp2f2', 'Cyp2c29', 'Ranbp2', 'Prodh', 'Slc25a1', 'As3mt', 'Crot', 'Gcdh', 'Gstm5', 'Gstm3', 'Gstm7', 'Gstm1', 'Hmox2', 'Adh1', 'Lpcat3', 'Etfb', 'Lbr', 'Hmox1', 'Ndufs3', 'Cyp2a5', 'Cs', 'Psmb4', 'Adh5', 'Shpk', 'Srm', 'Pdk1', 'Aprt', 'Acot13', 'Acat2', 'Psm…	['A2ATU0', 'Q9DBL7', 'Q9QXE0', 'Q9Z2I9', 'Q9EQ20', 'P97328', 'Q91W43', 'Q8VCW8', 'P58044', 'Q64458', 'P36552', 'Q8BJY1', 'Q9D379', 'Q9JI75', 'Q9EP96', 'Q80Y14', 'Q9Z2U1', 'Q8BJ03', 'A2AKQ0', 'Q9DBM2', 'Q9DC50', 'P51660', 'Q3TNA1', 'Q9R1P0', 'O08914', 'Q8R086', 'Q8BH95', 'Q91V12', 'Q9CWS0', 'P16332', 'P97494', 'Q9D892', 'Q9R0P3', 'P26150', 'Q80XL6', 'O35226', 'Q9ESW4', 'Q9JLJ2', 'Q9D0F9', 'Q9R1P1'…	140	['A2ATU0', 'P70404', 'P31651', 'Q99MZ7', 'Q8CC86', 'Q8BH95', 'Q8QZT1', 'P08752', 'Q62452', 'P28474', 'P0DP28', 'Q9QYR9', 'P40142', 'Q9CQ62', 'Q9Z2I9', 'Q80XL6', 'Q9CY27', 'Q9QY30', 'Q9D6R2', 'Q99MR8', 'Q9DCN1', 'Q9EQC1', 'P52196', 'O55137', 'P55264', 'Q9ESW4', 'Q3ULJ0', 'Q8VCH0', 'Q8VCT4', 'Q8VCR2', 'P08249', 'P51660', 'A2AS89', 'P36552', 'P27786', 'P70195', 'Q8R086', 'Q9CZN7', 'P33267', 'Q9D051'…	111
MMU-71291	Reactome	60.1594	Metabolism of amino acids and derivatives (151)	not significant	not significant	0.0358592	-0.0102862	7.6452	0.0280415	-0.0711294	7.67097	['Dbt', 'Haao', 'Ftcd', 'Ckb', 'Gnmt', 'Prodh', 'Gcdh', 'Psmb4', 'Srm', 'Psmd2', 'Pdhx', 'Psmb1', 'Acadsb', 'Qdpr', 'Amdhd1', 'Psmd3', 'Psmd11', 'Pipox', 'Psmb6', 'Shmt1', 'Iyd', 'Arg1', 'Pah', 'Pcbd1', 'Gamt', 'Adi1', 'Psmc5', 'Psmd12', 'Psma6', 'Psmc1', 'Auh', 'Mccc2', 'Psmd6', 'Pdhb', 'Glud1', 'Psmc6', 'Psmb5', 'Agxt2', 'Rida', 'Gpt', 'Psmb8', 'Gldc', 'Got1', 'Hsd17b10', 'Echs1', 'Psmd13', 'Sl…	['A2ATU0', 'Q9EQ20', 'Q91W43', 'Q8BJY1', 'Q9Z2U1', 'Q9R1P0', 'Q8R086', 'Q8BH95', 'O35226', 'Q9JLJ2', 'Q9R1P1', 'Q8CFA2', 'O08749', 'Q3ULD5', 'P35486', 'Q9WVJ2', 'P16460', 'O08756', 'Q91WK5', 'Q9D2G2', 'P70195', 'P48776', 'Q9QUM9', 'Q8QZT1', 'O70435', 'Q60597', 'Q9D051', 'Q9R1P3', 'Q924Y0', 'Q99JT9', 'O55234', 'Q99L13', 'O35490', 'A0JNU3', 'Q99MR8', 'Q9DBF1', 'Q8VC12']	37	['A2ATU0', 'P31651', 'Q8BH95', 'Q8QZT1', 'Q99MR8', 'P52196', 'A2AS89', 'P70195', 'Q8R086', 'Q9D051', 'O35490', 'Q8QZS1', 'O70435', 'Q9WU19', 'P99026', 'Q9QZD8', 'Q9R1P0', 'P26516', 'Q9WVL0', 'Q8VBT2', 'P16460', 'Q8BJY1', 'Q60759']	23
MMU-71387	Reactome	29.771	Metabolism of carbohydrates (78)	not significant	not significant	0.0694552	0.00551506	8.01142	0.0233888	0.129132	6.67781	['Ranbp2', 'Slc25a1', 'Shpk', 'Pgam1', 'Chp1', 'Slc25a11', 'Mdh2', 'G6pc', 'Calm3', 'Pfkl', 'Nup85', 'Galk1', 'Ogn', 'Cryl1', 'Tkt', 'Papss2', 'Dcxr', 'Got1', 'Taldo1', 'Gusb', 'Slc25a10', 'Pck1', 'Aldob', 'Akr1a1', 'Khk', 'Nup210', 'Sec13', 'Bgn', 'Prps1', 'Got2', 'Man2b1', 'Pgls', 'Pkm', 'Pklr', 'Hgsnat', 'Lum', 'Xylb', 'Bpgm', 'Glyctk', 'Stab2', 'Prelp', 'Gpi1', 'Glb1', 'Nup160', 'Pgm1', 'Pcx'…	['P97328', 'Q3TNA1', 'Q9D0F9', 'O88428', 'Q9DBJ1', 'Q8VDL4', 'Q8VC30', 'Q9D7G0', 'P53657', 'P61022', 'P40142', 'Q9D5J6', 'Q9JII6']	13	['P0DP28', 'P40142', 'P08249', 'Q9JK53', 'Q9D0F9', 'Q9QZD8', 'Q9ERU9', 'Q9DBJ1', 'P97328']	9
MMU-8978934	Reactome	42.8571	Metabolism of cofactors (6)	not significant	not significant	0.925665	0.176932	9.32338	0.443675	0.410868	11.5251	['Calm3', 'Coq3', 'Spr', 'Gchfr', 'Hsp90aa1', 'Idh1']	['P99025', 'Q8BMS4']	2	['P0DP28']	1
MMU-6806667	Reactome	25.5319	Metabolism of fat-soluble vitamins (12)	not significant	not significant	0.160966	1.40086	6.93553	0.0140329	-0.338659	6.17047	['Akr1c6', 'Rbp4', 'Apoa4', 'Apoa1', 'Apob', 'Lrp1', 'Vkorc1l1', 'Rbp1', 'Ttr', 'Ttpa', 'Apoa2', 'Rdh11']	['Q8BWP5', 'Q00724', 'Q6TEK5']	3	['Q6TEK5']	1
MMU-556833	Reactome	33.3893	Metabolism of lipids (199)	not significant	not significant	-0.069486	-0.0244288	8.62072	-0.0310441	-0.104174	7.54779	['Agpat3', 'Kpnb1', 'Cyp51', 'Abcd1', 'Pon1', 'Slc25a1', 'Crot', 'Lpcat3', 'Lbr', 'Acot13', 'Acat2', 'Acaa1b', 'Fads1', 'Acsf3', 'Cers2', 'Lta4h', 'Hsd11b1', 'Tecr', 'Fabp7', 'Pctp', 'Fdxr', 'Abcc3', 'Akr1c6', 'Acot2', 'Acot4', 'Acot3', 'Elovl2', 'Ptdss1', 'Acot12', 'Hacl1', 'Sqle', 'Dgat1', 'Ehhadh', 'Gpd1', 'Fabp2', 'Hsd17b4', 'Fads2', 'Tm7sf2', 'Cpt1a', 'Cyp17a1', 'Pcyt2', 'Sacm1l', 'Esyt1', '…	['Q9QXE0', 'Q8VCW8', 'P58044', 'Q9EP96', 'Q9DBM2', 'Q9DC50', 'P51660', 'O08914', 'Q8BH95', 'Q91V12', 'P16332', 'P26150', 'Q80XL6', 'Q9ESW4', 'Q4LDG0', 'Q9DCS3', 'Q8VCR2', 'Q9CRA4', 'O55137', 'Q8CHK3', 'Q5SWU9', 'Q920E5', 'Q8VCH0', 'P11352', 'P42125', 'Q8QZT1', 'P45952', 'Q9QYR9', 'P53811', 'P50172', 'P52430', 'Q91X34', 'P70245', 'Q9QY30', 'Q99JY0', 'E9Q4Z2', 'Q64459', 'P41216', 'Q9QYR7', 'Q9JLJ4']	40	['Q99MZ7', 'Q8BH95', 'Q8QZT1', 'Q9QYR9', 'Q9CQ62', 'Q80XL6', 'Q9CY27', 'Q9QY30', 'Q9EQC1', 'O55137', 'Q9ESW4', 'Q3ULJ0', 'Q8VCH0', 'Q8VCR2', 'P51660', 'P27786', 'P41216', 'P47934', 'Q99JY0', 'Q9DCS3', 'Q91V12', 'P50637', 'Q9Z2A9', 'P53811', 'Q9DBM2', 'Q9EP96', 'O88455', 'Q9QXE0', 'Q9QXD1', 'Q8BWU8', 'Q64505', 'O08914', 'Q8BWN8', 'P50544', 'P32020', 'Q91V41', 'P51174', 'Q5XG73', 'P54869']	39
MMU-15869	Reactome	33.6842	Metabolism of nucleotides (32)	not significant	not significant	0.244458	0.262352	11.0969	0.153898	-0.363057	11.6525	['Aprt', 'Adss', 'Nt5c', 'Nme2', 'Adssl1', 'Glrx', 'Dpys', 'Adsl', 'Umps', 'Gart', 'Xdh', 'Nme3', 'Hprt', 'Atic', 'Gmps', 'Txn1', 'Cmpk1', 'Ak2', 'Paics', 'Gsr', 'Dpyd', 'Pnp', 'Adk', 'Upb1', 'Samhd1', 'Entpd5', 'Impdh2', 'Gda', 'Itpa', 'Ak4', 'Nme1', 'Txnrd1']	['Q9D892', 'Q9WUR9', 'Q9QUH0', 'Q9DBP5', 'P47791', 'Q01768']	6	['P55264', 'Q9WUR9', 'Q9D892']	3
MMU-351202	Reactome	65.5172	Metabolism of polyamines (38)	⬆synthesis	⬆synthesis	0.392876	0.127484	15.9737	0.282673	0.162543	17.2523	['Psmb4', 'Srm', 'Psmd2', 'Psmb1', 'Psmd3', 'Psmd11', 'Psmb6', 'Psmc5', 'Psmd12', 'Psma6', 'Psmc1', 'Psmd6', 'Psmc6', 'Psmb5', 'Psmb8', 'Psmd13', 'Psmd1', 'Psmb7', 'Psmd5', 'Psmd14', 'Psma7', 'Psmb2', 'Psmc2', 'Psmc4', 'Psma1', 'Psma4', 'Agmat', 'Psmd7', 'Psmd8', 'Psmc3', 'Psmd4', 'Psma5', 'Psmb3', 'Psme2b', 'Psma3', 'Psma2', 'Psmb9', 'Psme1']	['Q8BJY1', 'Q9Z2U1', 'Q9R1P0', 'O35226', 'Q9R1P1', 'Q9WVJ2', 'P70195', 'Q9QUM9', 'O70435', 'Q9R1P3', 'O55234']	11	['A2AS89', 'P70195', 'O70435', 'P99026', 'Q9R1P0', 'P26516', 'Q8BJY1']	7
MMU-189445	Reactome	64.5161	Metabolism of porphyrins (20)	not significant	not significant	-0.373223	0.0467751	11.631	-0.0128861	0.302525	6.17963	['Blvra', 'Hmox2', 'Hmox1', 'Abcc2', 'Gsta3', 'Urod', 'Alb', 'Abcg2', 'Ugt1a2', 'Cox15', 'Blvrb', 'Slco1b2', 'Cpox', 'Fabp1', 'Ugt1a1', 'Ppox', 'Hmbs', 'Gsta1', 'Alad', 'Fech']	['P36552', 'Q8BJ03', 'P30115']	3	['P36552', 'Q8BJ03', 'P70697', 'P51175']	4
MMU-8953854	Reactome	32.7212	Metabolism of RNA (196)	⬆synthesis	⬆synthesis	0.155164	0.0288698	14.2813	0.127436	0.292313	15.0811	['Rpl13', 'Pabpc1', 'Sf3a1', 'Snrpd1', 'Ranbp2', 'Rps11', 'Hspb1', 'Psmb4', 'Psmd2', 'Ppp2r1a', 'Khsrp', 'Rplp1', 'Rps18', 'Nxf1', 'Psmb1', 'Hspa8', 'Psmd3', 'Rpl19', 'Psmd11', 'Psmb6', 'Ywhab', 'Psmc5', 'Ddx5', 'Psmd12', 'Nup85', 'Eftud2', 'Psma6', 'Psmc1', 'Psmd6', 'Psmc6', 'Psmb5', 'Ywhaz', 'Rpl24', 'Psmb8', 'Etf1', 'Alyref', 'Rps26', 'Psmd13', 'Eif4a3', 'Sf3b1', 'Psmd1', 'Ncl', 'Psmb7', 'Psmd…	['O08810', 'P61979', 'O88569', 'P61358', 'Q6NZJ6', 'O70133', 'Q8BJY1', 'Q9Z2U1', 'Q9R1P0', 'Q9CQF3', 'Q8VEK3', 'Q8BWY3', 'P62264', 'O35226', 'Q91VC3', 'P47962', 'P49312', 'Q9R1P1', 'P27048', 'P17225', 'Q9WVJ2', 'P35550', 'P47911', 'P70195', 'Q62093', 'Q9QUM9', 'Q64213', 'P62281', 'P62852', 'O70435', 'P63073', 'Q9R1P3', 'P56959', 'Q8K4Z5', 'O55234', 'Q9CQR2', 'P60843', 'Q569Z5', 'P47963', 'Q9CZM2']	40	['P62852', 'P62908', 'P63017', 'P62264', 'P62855', 'Q9CZM2', 'P29341', 'P47911', 'P47962', 'Q8VEK3', 'Q8BWY3', 'Q8BP67', 'P70195', 'P61979', 'Q6ZWN5', 'P35979', 'O88569', 'O70435', 'P61358', 'Q8K4Z5', 'P14206', 'P99026', 'P14869', 'Q9CR57', 'Q64213', 'P62751', 'P62270', 'Q9Z1N5', 'O08810', 'Q9R1P0', 'P26516', 'Q9ERU9', 'P62242', 'P60867', 'Q8BJY1', 'Q6ZWV3', 'Q9CZX8', 'P60335', 'P09405']	39
MMU-8957322	Reactome	41.6	Metabolism of steroids (52)	⬆degradation	⬆degradation	-0.326266	0.0579346	14.5041	-0.193798	0.14121	13.9398	['Kpnb1', 'Cyp51', 'Lbr', 'Acat2', 'Hsd11b1', 'Fdxr', 'Abcc3', 'Akr1c6', 'Sqle', 'Hsd17b4', 'Tm7sf2', 'Cyp17a1', 'Cyp27a1', 'Hsd17b7', 'Hsd17b12', 'Cyp7a1', 'Scp2', 'Hsd17b11', 'Alb', 'Slc27a5', 'Ebp', 'Nsdhl', 'Msmo1', 'Hsd17b2', 'Fdx1', 'Hsd3b7', 'Tspo', 'Cyp7b1', 'Dhcr24', 'Hsd3b5', 'Baat', 'Slco1b2', 'Gc', 'Lss', 'Akr1d1', 'Cyp8b1', 'Slc27a2', 'Amacr', 'Dhcr7', 'Stard5', 'Abcb11', 'Akr1b3', '…	['P58044', 'Q9EP96', 'P51660', 'P26150', 'Q4LDG0', 'Q9CRA4', 'Q920E5', 'P50172', 'Q91X34', 'P70245', 'Q9QY30']	11	['Q9QY30', 'Q9EQC1', 'P51660', 'P27786', 'P50637', 'Q9EP96', 'O88455', 'Q9QXD1', 'Q64505', 'P32020']	10
MMU-196854	Reactome	35.7143	Metabolism of vitamins and cofactors (60)	not significant	⬆synthesis	0.409471	0.496353	12.1065	0.233116	0.272341	13.1116	['Aox1', 'Cyb5r3', 'Shmt1', 'Pnpo', 'Calm3', 'Nampt', 'Mthfd1', 'Akr1c6', 'Mccc2', 'Dhfr', 'Naprt', 'Nudt12', 'Rbp4', 'Gsto1', 'Shmt2', 'Nfs1', 'Mccc1', 'Naxe', 'Coq3', 'Ppcs', 'Cd38', 'Mmab', 'Qprt', 'Naxd', 'Apoa4', 'Apoa1', 'Nnmt', 'Pccb', 'Apob', 'Pdxk', 'Pcca', 'Slc25a16', 'Lrp1', 'Spr', 'Fasn', 'Cyp8b1', 'Vkorc1l1', 'Rbp1', 'Gchfr', 'Pcx', 'Nadk2', 'Ttr', 'Btd', 'Hsp90aa1', 'Idh1', 'Ttpa', …	['Q9DBL7', 'P16332', 'Q8BWP5', 'Q3ULD5', 'Q5SWU9', 'Q8C5H8', 'P56395', 'Q00724', 'Q6TEK5', 'Q9CZN7', 'P99025', 'E9Q4Z2', 'Q99MR8', 'P56528', 'Q8BMS4']	15	['Q8CC86', 'P0DP28', 'Q99MR8', 'Q9DCN1', 'Q9CZN7', 'Q91XF0', 'Q9DBL7', 'Q6TEK5', 'Q8R0Y6', 'Q8C5H8']	10
MMU-196849	Reactome	38.8889	Metabolism of water-soluble vitamins and cofactors (42)	not significant	not significant	0.404672	0.316084	11.0498	0.265678	0.377334	12.3274	['Aox1', 'Cyb5r3', 'Shmt1', 'Pnpo', 'Nampt', 'Mthfd1', 'Mccc2', 'Dhfr', 'Naprt', 'Nudt12', 'Gsto1', 'Shmt2', 'Nfs1', 'Mccc1', 'Naxe', 'Ppcs', 'Cd38', 'Mmab', 'Qprt', 'Naxd', 'Nnmt', 'Pccb', 'Pdxk', 'Pcca', 'Slc25a16', 'Fasn', 'Cyp8b1', 'Pcx', 'Nadk2', 'Btd', 'Acaca', 'Acacb', 'Coasy', 'Gphn', 'Parp9', 'Enpp1', 'Aldh1l1', 'Flad1', 'Cyb5a', 'Mmut', 'Mocs1', 'Acp5']	['Q9DBL7', 'P16332', 'Q3ULD5', 'Q5SWU9', 'Q8C5H8', 'P56395', 'Q9CZN7', 'E9Q4Z2', 'Q99MR8', 'P56528']	10	['Q8CC86', 'Q99MR8', 'Q9DCN1', 'Q9CZN7', 'Q91XF0', 'Q9DBL7', 'Q8R0Y6', 'Q8C5H8']	8
mmu00980	KEGG	51.3889	Metabolism of xenobiotics by cytochrome P450 (37)	not significant	not significant	-0.289041	-0.157867	12.978	-0.155229	-0.108459	11.031	['Gstt1', 'Gstt3', 'Cyp2f2', 'Gstm5', 'Gstm3', 'Gstm7', 'Gstm1', 'Adh1', 'Adh5', 'Dhdh', 'Gstm2', 'Adh4', 'Hsd11b1', 'Gsto1', 'Cyp2e1', 'Gsta3', 'Mgst3', 'Gstm4', 'Ugt2a3', 'Gstk1', 'Cyp1a2', 'Gsta4', 'Ugt1a2', 'Ephx1', 'Cbr1', 'Sult2a8', 'Ugt2b5', 'Ugt1a1', 'Ugt1a9', 'Akr7a5', 'Gsta1', 'Gstm6', 'Sult2a1', 'Ugt1a6a', 'Mgst1', 'Gstp1', 'Gstt2']	['Q9D379', 'Q9CPU4', 'P30115', 'Q64471', 'P50172']	5	['Q62452', 'P28474', 'P33267', 'Q9QYY9', 'Q99L20', 'Q9CPU4']	6
WP1251	WikiPathways	40.7143	Metapathway biotransformation (57)	⬇degradation	⬇degradation	-0.306416	-0.121644	15.4525	-0.19335	-0.127903	15.0104	['Cyp51', 'Gstt1', 'Cyp2f2', 'Inmt', 'Gstm5', 'Gstm7', 'Gstm1', 'Tpmt', 'Cyp17a1', 'Gsto1', 'Cyp2e1', 'Gsta3', 'Cyp27a1', 'Mgst3', 'Fmo3', 'Gstm4', 'Cyp7a1', 'Akr1a1', 'Ugt2a3', 'Gstk1', 'Gsr', 'Nnmt', 'Cyp1a2', 'Gsta4', 'Ugt1a2', 'Fmo1', 'Cyp7b1', 'Baat', 'Glyat', 'Fmo2', 'Ephx1', 'Akr1d1', 'Cyp8b1', 'Gstz1', 'Ephx2', 'Ugt1a1', 'Ugt1a9', 'Akr7a5', 'Gss', 'Gpx1', 'Cyp4v3', 'Gpx4', 'Gsta1', 'Cyp4b…	['Q9D379', 'Q9CPU4', 'P30115', 'Q64471', 'P11352', 'Q91X34', 'P47791', 'Q9JII6', 'Q91XE0']	9	['Q62452', 'P27786', 'P33267', 'Q9CPU4', 'Q9WVL0', 'Q64505']	6
GO:0006555	GO Process	46.6667	Methionine metabolic process (7)	not significant	not significant	0.0886242	-0.0774977	6.5628	0.105231	-0.172828	7.15944	['Gnmt', 'Adi1', 'Mthfd1', 'Mtap', 'Bhmt', 'Mri1', 'Mat1a']	['Q99JT9', 'O35490']	2	['O35490']	1
GO:0080030	GO Function	87.5	Methyl indole-3-acetate esterase activity (7)	not significant	not significant	0.0957561	-0.133592	7.47717	0.183553	-0.0800398	9.43835	['Ces1d', 'Ces1e', 'Ces1f', 'Ces1c', 'Ces1g', 'Ces3b', 'Ces3a']	['Q91WU0', 'Q8VCT4']	2	['Q8VCT4', 'Q91WU0', 'Q64176', 'Q63880']	4
MMU-156581	Reactome	71.4286	Methylation (10)	not significant	not significant	-0.00835342	-0.0218063	6.09489	0.0827293	-0.316957	6.81006	['As3mt', 'Tpmt', 'Gsto1', 'Nnmt', 'Cyp1a2', 'Mat2b', 'Ahcy', 'Mat2a', 'Comt', 'Mat1a']	[]	0	[]	0
WP1247	WikiPathways	77.7778	Methylation (7)	not significant	not significant	0.00881901	-0.305655	6.09189	0.0254751	-0.371843	6.33837	['Inmt', 'Tpmt', 'Nnmt', 'Mat2b', 'Mat2a', 'Comt', 'Mat1a']	[]	0	[]	0
GO:0097089	GO Process	100	Methyl-branched fatty acid metabolic process (4)	not significant	not significant	-0.0194784	-0.0894357	6.12195	0.152244	-0.0981593	8.41139	['Hacl1', 'Phyh', 'Abcd3', 'Slc27a2']	['Q9QXE0']	1	['Q9QXE0']	1
GO:0042288	GO Function	29.2683	MHC class I protein binding (12)	not significant	not significant	-0.28014	0.0778266	8.92036	-0.0231009	-0.224532	6.2505	['Tubb5', 'Bcap31', 'Derl1', 'H2-K1', 'Tap2', 'Atp5b', 'Atp5a1', 'Pdia3', 'Vcp', 'Tap1', 'H2-Q10', 'H2-D1']	['P27773']	1	['P27773']	1
MMU-2132295	Reactome	33.3333	MHC class II antigen presentation (42)	not significant	not significant	0.145385	-0.141998	8.0677	0.12598	0.308154	8.81817	['Tubb6', 'Ap2a2', 'Ap1m1', 'Ctsb', 'Ap2m1', 'Ap1b1', 'Capza2', 'Dync1h1', 'Ap2b1', 'Sar1b', 'Dynll2', 'Sec23a', 'Lgmn', 'Kif5b', 'Dctn2', 'Capzb', 'Sec13', 'Ctsc', 'Ctsh', 'Actr1a', 'Dync1li2', 'Actr1b', 'Tubb2a', 'Tubb4a', 'Tuba1b', 'Kif21a', 'Ap1g1', 'Sec31a', 'Ctsa', 'Cltc', 'Capza1', 'Sec24a', 'Ap1s1', 'Dync1i2', 'Rab7', 'Dctn1', 'Ctsd', 'Arf1', 'Ap2a1', 'Dnm2', 'Canx', 'Tuba4a']	['P68368', 'O08788', 'P17427', 'Q9D6F9', 'Q68FD5', 'Q9JHU4']	6	['P17427', 'P84091', 'Q9JHU4', 'Q99KJ8', 'Q68FD5', 'O08788', 'P68368']	7
GO:0051787	GO Function	44	Misfolded protein binding (11)	not significant	not significant	-0.494196	0.278939	12.0118	-0.253443	0.364626	10.6214	['Hspa8', 'Clu', 'Dnajc3', 'Derl1', 'Sdf2l1', 'Hspa9', 'Tor1a', 'Hspa5', 'Derl2', 'Dnajb11', 'Hspa1b']	['Q99KV1', 'Q9ER39']	2	['P63017', 'Q9ER39']	2
GO:0061732	GO Process	87.5	Mitochondrial acetyl-CoA biosynthetic process from pyruvate (7)	not significant	not significant	0.0174415	-0.439774	6.14614	0.126177	0.0685499	6.85624	['Pdhx', 'Pdhb', 'Mpc2', 'Pdha1', 'Dlat', 'Dld', 'Mpc1']	['O08749', 'P35486', 'Q9D051']	3	['Q9D051', 'P63030']	2
GO:0042775	GO Process	58.9041	Mitochondrial ATP synthesis coupled electron transport (43)	⬇degradation	⬆degradation	-0.452527	-0.0478895	22.9344	-0.195839	0.613787	15.3503	['Cox5a', 'Ndufs3', 'Sdhb', 'Ndufs2', 'Uqcrb', 'Sdha', 'Ndufs6', 'Ndufb9', 'Cyc1', 'Ndufb8', 'Uqcrc1', 'Ndufs1', 'Ndufa10', 'Ndufc2', 'Uqcrc2', 'Coq9', 'Cox7a2', 'Gm11273', 'Ndufa7', 'Ndufv1', 'Uqcrfs1', 'Cox6a1', 'Uqcrq', 'Uqcr10', 'Ndufa8', 'Gm10053', 'Uqcrh', 'mt-Nd1', 'mt-Co1', 'mt-Nd4', 'mt-Nd5', 'Ndufb6', 'Coq7', 'Ndufs7', 'Dld', 'Sdhc', 'Mtch2', 'Ndufv2', 'Cox6c', 'Cox7a2l', 'Ndufa12', 'Co…	['O08749', 'Q9DCJ5', 'Q8K2B3', 'Q91YT0']	4	['Q9CR68', 'Q9CQJ8', 'Q8K2B3', 'Q8K1Z0', 'P99028']	5
MMU-1592230	Reactome	70.3704	Mitochondrial biogenesis (19)	not significant	not significant	-0.128326	0.0854426	11.4525	0.0502515	-0.00224518	8.34547	['Sod2', 'Glud1', 'Atp5j', 'Atp5o', 'Atp5b', 'Atp5a1', 'Sirt3', 'Acss2', 'Atp5l', 'Atp5k', 'Gm10053', 'mt-Atp8', 'Atp5g1', 'Atp5d', 'Atp5h', 'Idh2', 'Atp5c1', 'Atp5pb', 'Atp5j2']	[]	0	['P09671', 'Q9CQQ7']	2
GO:0006123	GO Process	40.9091	Mitochondrial electron transport, cytochrome c to oxygen (9)	⬆degradation	not significant	-0.44659	0.115164	14.8052	-0.0886933	1.01369	7.22504	['Cox5a', 'Cox7a2', 'Gm11273', 'Cox6a1', 'Gm10053', 'mt-Co1', 'Cox6c', 'Cox7a2l', 'Cox4i1']	[]	0	[]	0
GO:0006120	GO Process	76.9231	Mitochondrial electron transport, NADH to ubiquinone (20)	⬆degradation	not significant	-0.421853	0.157097	15.3503	-0.236662	0.483379	11.6741	['Ndufs3', 'Ndufs2', 'Ndufs6', 'Ndufb9', 'Ndufb8', 'Ndufs1', 'Ndufa10', 'Ndufc2', 'Coq9', 'Ndufa7', 'Ndufv1', 'Ndufa8', 'mt-Nd1', 'mt-Nd4', 'mt-Nd5', 'Ndufb6', 'Ndufs7', 'Dld', 'Ndufv2', 'Ndufs8']	['O08749', 'Q9DCJ5', 'Q91YT0']	3	['Q9CQJ8', 'Q8K1Z0']	2
GO:0006122	GO Process	64.2857	Mitochondrial electron transport, ubiquinol to cytochrome c (9)	not significant	not significant	-0.348419	-0.874949	12.806	-0.144887	0.0290478	12.0826	['Uqcrb', 'Cyc1', 'Uqcrc1', 'Uqcrc2', 'Uqcrfs1', 'Uqcrq', 'Uqcr10', 'Gm10053', 'Uqcrh']	[]	0	['Q9CR68', 'P99028']	2
GO:0005740	GO Component	37.822	Mitochondrial envelope (323)	⬇degradation	⬆degradation	-0.256351	-0.0213733	21.7949	-0.183245	0.232647	29.9241	['Cox5a', 'Haao', 'Clpb', 'Abcd1', 'Dhrs1', 'Ndufa11', 'Timm44', 'Prodh', 'Slc25a1', 'Gcdh', 'Fam162a', 'Phb2', 'Mtfp1', 'Letm1', 'Ndufs3', 'Trap1', 'Gcat', 'Sod2', 'Vdac3', 'Bcl2l13', 'Sdhb', 'Acad9', 'Ndufs2', 'Timm23', 'Ndufa2', 'Slc25a11', 'Endog', 'Clpx', 'Surf1', 'Slc25a5', 'Cyb5r3', 'Fis1', 'Slc25a22', 'Mdh2', 'Calm3', 'Rab32', 'Arg1', 'Mcu', 'Timm13', 'Mrpl22', 'Abca8b', 'Fdxr', 'Nme2', '…	['Q9WTP7', 'Q8R404', 'Q9JIK9', 'Q60931', 'P36552', 'Q8BJ03', 'Q8R086', 'Q5U458', 'Q14C51', 'P26150', 'Q925N2', 'Q8BK72', 'Q80XL6', 'Q9ESW4', 'Q78IK4', 'Q8CFJ7', 'Q80ZS3', 'Q61102', 'P19258', 'Q9WTQ8', 'Q8R1S0', 'Q9DC71', 'Q9QUH0', 'O88441', 'P16460', 'Q99LX0', 'P70296', 'O08756', 'Q8JZQ2', 'Q9CQN6', 'Q9CQN1', 'Q60936', 'Q9CXJ4', 'Q9CXW2', 'P42125', 'Q8QZT1', 'P45952', 'P27773', 'Q9DCJ5', 'Q5XJY4'…	59	['Q9CXJ4', 'Q78IK4', 'O88986', 'Q8JZQ2', 'P62908', 'Q8QZT1', 'Q9D0G0', 'O35857', 'P0DP28', 'P47802', 'Q80XL6', 'Q8CFJ7', 'Q924D0', 'Q8R1S0', 'Q99MR8', 'P52196', 'Q9D8Y1', 'Q5U458', 'Q9ESW4', 'P08249', 'P36552', 'Q8R086', 'Q9CZN7', 'P27773', 'P41216', 'Q9CQN6', 'Q9CR68', 'Q9WTP7', 'P47934', 'Q99JY0', 'Q60931', 'Q9CQJ8', 'P19258', 'Q9JI39', 'P50637', 'P09671', 'O55125', 'Q8BGH2', 'Q9CQN1', 'Q8R404'…	67
MMU-77289	Reactome	81.0811	Mitochondrial Fatty Acid Beta-Oxidation (30)	not significant	not significant	0.261047	0.0581593	10.5875	0.192483	-0.00618093	10.7333	['Acot13', 'Pctp', 'Acot2', 'Acot3', 'Acot12', 'Echs1', 'Acadl', 'Hadh', 'Decr1', 'Mecr', 'Acad10', 'Acads', 'Ndufab1', 'Pccb', 'Acaa2', 'Pcca', 'Acad11', 'Mcee', 'Mcat', 'Them4', 'Acadm', 'Acsf2', 'Acadvl', 'Hadhb', 'Dbi', 'Hadha', 'Acot1', 'Acot7', 'Mmut', 'Eci1']	['Q8VCW8', 'Q8BH95', 'Q91V12', 'P16332', 'Q80XL6', 'Q9DCS3', 'O55137', 'P42125', 'P45952', 'Q9QYR9', 'Q99JY0', 'Q9QYR7']	12	['Q8BH95', 'Q9QYR9', 'Q9CQ62', 'Q80XL6', 'O55137', 'Q99JY0', 'Q9DCS3', 'Q91V12', 'P50544', 'P51174']	10
MMU-77286	Reactome	100	Mitochondrial fatty acid beta-oxidation of saturated fatty acids (9)	⬆degradation	not significant	-0.196421	0.00997043	13.5392	0.0158602	0.0475022	6.84554	['Echs1', 'Acadl', 'Hadh', 'Mecr', 'Acads', 'Acadm', 'Acadvl', 'Hadhb', 'Hadha']	['Q8BH95', 'Q9DCS3', 'P45952', 'Q99JY0']	4	['Q8BH95', 'Q99JY0', 'Q9DCS3', 'P50544', 'P51174']	5
MMU-77288	Reactome	100	Mitochondrial fatty acid beta-oxidation of unsaturated fatty acids (3)	not significant	not significant	-0.0217863	-0.149179	7.43208	0.104283	-0.036345	9.671	['Decr1', 'Acadm', 'Eci1']	['P42125', 'P45952']	2	['Q9CQ62']	1
GO:0005743	GO Component	44.964	Mitochondrial inner membrane (250)	⬆degradation	⬆degradation	-0.298609	0.0318107	21.3709	-0.212055	0.298546	29.2546	['Cox5a', 'Dhrs1', 'Ndufa11', 'Timm44', 'Prodh', 'Slc25a1', 'Gcdh', 'Phb2', 'Mtfp1', 'Letm1', 'Ndufs3', 'Trap1', 'Gcat', 'Sod2', 'Vdac3', 'Sdhb', 'Acad9', 'Ndufs2', 'Timm23', 'Ndufa2', 'Slc25a11', 'Endog', 'Clpx', 'Surf1', 'Slc25a5', 'Cyb5r3', 'Slc25a22', 'Mdh2', 'Mcu', 'Timm13', 'Mrpl22', 'Abca8b', 'Fdxr', 'Tmem14c', 'Sfxn1', 'Uqcrb', 'Sdha', 'Ndufs6', 'Dhfr', 'Mrps30', 'Ndufs4', 'Vdac2', 'Glud1…	['Q8R404', 'Q9JIK9', 'Q60931', 'P36552', 'Q8BJ03', 'Q5U458', 'Q14C51', 'P26150', 'Q925N2', 'Q8BK72', 'Q9ESW4', 'Q78IK4', 'Q8CFJ7', 'Q80ZS3', 'Q61102', 'P19258', 'Q9WTQ8', 'Q8R1S0', 'Q9DC71', 'O08756', 'Q8JZQ2', 'Q9CQN6', 'Q9CQN1', 'Q60936', 'Q9CXJ4', 'Q9CXW2', 'P42125', 'Q8QZT1', 'Q9DCJ5', 'Q5XJY4', 'Q9CZN7', 'Q8K2B3', 'P47802', 'Q99JY0', 'Q9D6M3', 'Q9D8Y1', 'Q91YT0', 'Q925N0', 'Q3UMR5', 'Q99MR8'…	44	['Q9CXJ4', 'Q78IK4', 'O88986', 'Q8JZQ2', 'P62908', 'Q8QZT1', 'Q9D0G0', 'O35857', 'P47802', 'Q8CFJ7', 'Q8R1S0', 'Q99MR8', 'P52196', 'Q9D8Y1', 'Q5U458', 'Q9ESW4', 'P08249', 'P36552', 'Q9CZN7', 'Q9CQN6', 'Q9CR68', 'P47934', 'Q99JY0', 'Q60931', 'Q9CQJ8', 'P19258', 'Q9JI39', 'P09671', 'O55125', 'Q8BGH2', 'Q9CQN1', 'Q8R404', 'Q8BJ03', 'Q60936', 'Q9CPQ3', 'Q9JHS4', 'Q8K440', 'P51175', 'Q9CQQ7', 'Q9QZD8'…	52
GO:0005758	GO Component	30.1887	Mitochondrial intermembrane space (32)	not significant	not significant	0.00833775	0.0898946	6.11893	-0.0676623	-0.255159	7.06099	['Clpb', 'Trap1', 'Timm23', 'Timm13', 'Glrx', 'Sod1', 'Ak3', 'Shmt2', 'Ndufs1', 'Cat', 'Pdia3', 'Stoml2', 'Ak2', 'Agk', 'Opa1', 'Ndufb7', 'Aifm1', 'Hsd3b5', 'Gfer', 'Cpox', 'Suox', 'Them4', 'Ndufa8', 'Immt', 'Capn2', 'Gm10053', 'Hax1', 'Htra2', 'Park7', 'Ndufs5', 'Hsd3b3', 'Ccdc58']	['Q9WTP7', 'P36552', 'Q8R086', 'P26150', 'Q9ESW4', 'Q9WTQ8', 'Q9QUH0', 'Q99LX0', 'Q9CQN1', 'P27773', 'Q9DCJ5', 'Q9CZN7']	12	['Q9ESW4', 'P36552', 'Q8R086', 'Q9CZN7', 'P27773', 'Q9WTP7', 'Q9CQN1', 'Q9WTQ8']	8
WP401	WikiPathways	87.5	Mitochondrial long chain fatty acid beta-oxidation (14)	⬇degradation	not significant	-0.148692	-0.0777973	13.2808	0.0356254	-0.066757	7.5436	['Ehhadh', 'Cpt1a', 'Acadl', 'Pecr', 'Hadh', 'Scp2', 'Cpt2', 'Acads', 'Acsl1', 'Slc25a20', 'Acadm', 'Acadvl', 'Hadha', 'Eci1']	['Q9DBM2', 'P42125', 'P45952', 'P41216']	4	['Q99MZ7', 'P41216', 'Q9DBM2', 'P50544', 'P32020', 'P51174']	6
GO:0005759	GO Component	39.6122	Mitochondrial matrix (143)	not significant	not significant	0.1193	0.121589	11.1928	0.018206	0.0942312	6.88491	['Dbt', 'Poldip2', 'Clpp', 'Timm44', 'Prodh', 'Gcdh', 'Etfb', 'Cs', 'Trap1', 'Pdk1', 'Acot13', 'Sod2', 'Pdhx', 'Clpx', 'Acadsb', 'Slc25a5', 'Mdh2', 'Mrpl22', 'Lrrc59', 'Glrx5', 'Acot2', 'Mccc2', 'Dhfr', 'Mrps30', 'Pdhb', 'Vdac2', 'Glud1', 'Ppif', 'Rida', 'Mrps23', 'Mrpl28', 'Hspa9', 'Ak3', 'Hsd17b10', 'Atp5b', 'Shmt2', 'Echs1', 'Sirt3', 'Lactb2', 'Maip1', 'Hspd1', 'Cps1', 'Acadl', 'Ndufa10', 'Agx…	['Q9WTP7', 'P35700', 'Q9DBL7', 'O88696', 'Q9JIK9', 'Q80Y14', 'Q8BH95', 'Q91V12', 'P16332', 'Q14C51', 'Q8BK72', 'Q80ZS3', 'Q99KR3', 'Q9WUR9', 'O08749', 'Q8BFP9', 'Q3ULD5', 'P35486', 'Q9DC71', 'Q9D6R2', 'Q99LX0', 'O08756', 'Q9DCW4', 'Q920E5', 'Q9CQN1', 'Q9D2G2', 'Q9CXW2', 'P42125', 'Q9CZU6', 'Q8QZT1', 'P45952', 'Q9QYR9', 'Q9D051', 'Q9CZN7', 'Q99JY0', 'Q9CQX8', 'Q8BH86', 'Q8K411', 'Q99MR8', 'Q9ER88'…	41	['P35700', 'P70404', 'Q8BH95', 'P62908', 'Q8QZT1', 'Q9D0G0', 'O35857', 'Q9QYR9', 'Q9D6R2', 'Q99MR8', 'P52196', 'P08249', 'Q9CZN7', 'Q9D051', 'Q9WUR9', 'Q3UNX5', 'P40630', 'Q9WTP7', 'Q99JY0', 'Q9DBL7', 'Q91V12', 'P09671', 'Q9CQN1', 'Q99KB8', 'Q9JHS4', 'Q9Z2I8', 'Q60759', 'P50544', 'P51174', 'P54869', 'P61922']	31
GO:0031966	GO Component	38.9937	Mitochondrial membrane (310)	⬆degradation	⬆degradation	-0.274075	0.0242057	22.5204	-0.19005	0.269774	30.7159	['Cox5a', 'Haao', 'Abcd1', 'Dhrs1', 'Ndufa11', 'Timm44', 'Prodh', 'Slc25a1', 'Gcdh', 'Fam162a', 'Phb2', 'Mtfp1', 'Letm1', 'Ndufs3', 'Trap1', 'Gcat', 'Sod2', 'Vdac3', 'Bcl2l13', 'Sdhb', 'Acad9', 'Ndufs2', 'Timm23', 'Ndufa2', 'Slc25a11', 'Endog', 'Clpx', 'Surf1', 'Slc25a5', 'Cyb5r3', 'Fis1', 'Slc25a22', 'Mdh2', 'Calm3', 'Rab32', 'Arg1', 'Mcu', 'Timm13', 'Mrpl22', 'Abca8b', 'Fdxr', 'Nme2', 'Tmem14c'…	['Q8R404', 'Q9JIK9', 'Q60931', 'P36552', 'Q8BJ03', 'Q5U458', 'Q14C51', 'P26150', 'Q925N2', 'Q8BK72', 'Q80XL6', 'Q9ESW4', 'Q78IK4', 'Q8CFJ7', 'Q80ZS3', 'Q61102', 'P19258', 'Q9WTQ8', 'Q8R1S0', 'Q9DC71', 'O88441', 'P16460', 'P70296', 'O08756', 'Q8JZQ2', 'Q9CQN6', 'Q9CQN1', 'Q60936', 'Q9CXJ4', 'Q9CXW2', 'P42125', 'Q8QZT1', 'P45952', 'Q9DCJ5', 'Q5XJY4', 'Q60597', 'Q924D0', 'Q9CZN7', 'Q8K2B3', 'P47802'…	54	['Q9CXJ4', 'Q78IK4', 'O88986', 'Q8JZQ2', 'P62908', 'Q8QZT1', 'Q9D0G0', 'O35857', 'P0DP28', 'P47802', 'Q80XL6', 'Q8CFJ7', 'Q924D0', 'Q8R1S0', 'Q99MR8', 'P52196', 'Q9D8Y1', 'Q5U458', 'Q9ESW4', 'P08249', 'P36552', 'Q9CZN7', 'P41216', 'Q9CQN6', 'Q9CR68', 'P47934', 'Q99JY0', 'Q60931', 'Q9CQJ8', 'P19258', 'Q9JI39', 'P50637', 'P09671', 'O55125', 'Q8BGH2', 'Q9CQN1', 'Q8R404', 'Q9D6U8', 'Q8BJ03', 'Q60936'…	64
GO:0007006	GO Process	35.7143	Mitochondrial membrane organization (40)	not significant	not significant	-0.299151	0.101033	11.9307	-0.134299	0.470309	8.72381	['Mtfp1', 'Letm1', 'Slc25a5', 'Calm3', 'Timm13', 'Hspa4', 'Ap3b1', 'Vdac2', 'Ppif', 'Tomm22', 'Samm50', 'Afg3l2', 'Apool', 'Maip1', 'Bcs1l', 'Mfn2', 'Agk', 'Tomm40', 'Slc25a4', 'Gclc', 'Opa1', 'Acaa2', 'Rhot2', 'Dnajc11', 'Micos13', 'Rhot1', 'Tmem11', 'Them4', 'Immt', 'Chchd3', 'Timm50', 'Hsp90aa1', 'Ndufa13', 'Pex5', 'Apoo', 'Gsk3b', 'Mtch2', 'Spg7', 'Stat3', 'Tomm70a']	['Q8R404', 'Q5U458', 'P97494', 'Q9ESW4', 'Q78IK4', 'Q8JZQ2', 'Q9CPQ3']	7	['Q78IK4', 'Q8JZQ2', 'P0DP28', 'Q5U458', 'Q9ESW4', 'Q8BGH2', 'Q8R404', 'Q9CPQ3', 'Q80U63', 'Q9QYA2', 'P97494', 'Q9WV60']	12
GO:0042645	GO Component	47.9167	Mitochondrial nucleoid (23)	not significant	not significant	-0.162055	-0.13201	10.3099	-0.0468473	-0.134045	7.49368	['Dbt', 'Poldip2', 'Sod2', 'Clpx', 'Slc25a5', 'Lrrc59', 'Vdac2', 'Hspa9', 'Hsd17b10', 'Atp5b', 'Shmt2', 'Cps1', 'Atad3a', 'Ssbp1', 'Lonp1', 'Dnaja3', 'Tfam', 'Tufm', 'Acadvl', 'Vdac1', 'Lrpprc', 'Hadhb', 'Hadha']	['O08756', 'Q9CZN7', 'Q99JY0']	3	['Q9CZN7', 'P40630', 'Q99JY0', 'P09671', 'Q9JHS4', 'P50544']	6
GO:0005741	GO Component	31.9797	Mitochondrial outer membrane (63)	⬇degradation	⬆degradation	-0.366068	-0.00746778	19.7817	-0.25632	0.304729	20.8932	['Phb2', 'Vdac3', 'Cyb5r3', 'Fis1', 'Rab32', 'Arg1', 'Vdac2', 'Tomm22', 'Samm50', 'March5', 'Cpt1a', 'Sfxn2', 'Maoa', 'Mtx2', 'Fam210b', 'Armc1', 'Cisd2', 'Scp2', 'Mfn2', 'Tomm40', 'Acsl1', 'Slc25a4', 'Cyb5b', 'Marc1', 'Opa1', 'Tspo', 'Kmo', 'Maob', 'Aifm1', 'Cisd1', 'Rhot2', 'Acsl5', 'Vat1', 'Pebp1', 'Dnajc11', 'Rhot1', 'Rtn4ip1', 'Marc2', 'Pgrmc1', 'Plec', 'Mtx1', 'Vps13c', 'Hax1', 'Rmdn3', 'Mt…	['Q60931', 'Q5U458', 'Q925N2', 'O88441', 'P16460', 'P70296', 'Q924D0', 'P47802', 'Q99JY0', 'Q9D7A8', 'P41216', 'Q9CPQ3']	12	['P47802', 'Q924D0', 'Q5U458', 'P41216', 'Q99JY0', 'Q60931', 'P50637', 'Q8BGH2', 'Q9CPQ3', 'Q80U63', 'P16460', 'O88441', 'Q9QYA2', 'P32020']	14
GO:0005757	GO Component	71.4286	Mitochondrial permeability transition pore complex (5)	not significant	not significant	-0.325524	-0.146772	8.07242	-0.174802	0.409135	6.99044	['Slc25a5', 'Ppif', 'Slc25a4', 'Vdac1', 'Spg7']	[]	0	[]	0
MMU-1268020	Reactome	77.7778	Mitochondrial protein import (7)	not significant	not significant	0.110971	-0.719603	6.83842	0.142183	1.12837	9.30451	['Ndufb8', 'Atp5b', 'Hspd1', 'Otc', 'Ldhd', 'Fxn', 'Pitrm1']	['O35943', 'Q8K411']	2	[]	0
GO:0098798	GO Component	47.138	Mitochondrial protein-containing complex (140)	⬇degradation	⬆degradation	-0.22371	-0.0478596	14.4218	-0.21174	0.461984	20.6299	['Cox5a', 'Dbt', 'Ndufa11', 'Phb2', 'Etfb', 'Ndufs3', 'Pdk1', 'Sdhb', 'Pdhx', 'Ndufs2', 'Timm23', 'Ndufa2', 'Clpx', 'Slc25a5', 'Mcu', 'Timm13', 'Mrpl22', 'Uqcrb', 'Sdha', 'Ndufs6', 'Mccc2', 'Mrps30', 'Pdhb', 'Ndufs4', 'Ppif', 'Ndufb9', 'Tomm22', 'Samm50', 'Ndufa6', 'Cyc1', 'Ndufb4', 'Atp5j', 'Atp5o', 'Ndufa5', 'Mrps23', 'Mrpl28', 'Afg3l2', 'Ndufb8', 'Hsd17b10', 'Atp5b', 'Atp5a1', 'Apool', 'Uqcrc1…	['Q8R404', 'Q9JIK9', 'Q5U458', 'Q14C51', 'Q8BK72', 'Q9ESW4', 'Q78IK4', 'Q80ZS3', 'O08749', 'Q8BFP9', 'Q3ULD5', 'P35486', 'Q9WTQ8', 'Q9DC71', 'O88441', 'Q9D6R2', 'O08756', 'Q9DCW4', 'Q8JZQ2', 'Q9CXW2', 'Q9DCJ5', 'Q9D051', 'Q8K2B3', 'P47802', 'Q99JY0', 'Q9CQX8', 'Q91YT0', 'Q3UMR5', 'Q99MR8', 'Q9ER88', 'Q9CPQ3']	31	['P70404', 'Q78IK4', 'Q8JZQ2', 'Q9D0G0', 'P47802', 'Q9D6R2', 'Q99MR8', 'Q5U458', 'Q9ESW4', 'Q9D051', 'Q9CR68', 'Q99JY0', 'Q9CQJ8', 'Q8BGH2', 'Q8R404', 'Q9CPQ3', 'Q9JHS4', 'Q9CQQ7', 'Q9CQC7', 'O88441', 'Q9QYA2', 'Q9Z2I8', 'Q8K2B3', 'Q9WTQ8', 'Q9CPP6', 'P99028']	26
GO:0005967	GO Component	100	Mitochondrial pyruvate dehydrogenase complex (7)	not significant	not significant	0.489535	-0.439774	12.34	0.42211	0.0685499	12.3023	['Pdk1', 'Pdhx', 'Pdhb', 'Pdha1', 'Dlat', 'Pdk2', 'Dld']	['O08749', 'Q8BFP9', 'P35486', 'Q9D051']	4	['Q9D051']	1
GO:0005746	GO Component	63.3333	Mitochondrial respirasome (57)	⬇degradation	⬆degradation	-0.482339	-0.0914611	31.685	-0.280358	0.662252	24.918	['Cox5a', 'Ndufa11', 'Ndufs3', 'Sdhb', 'Ndufs2', 'Ndufa2', 'Uqcrb', 'Sdha', 'Ndufs6', 'Ndufs4', 'Ndufb9', 'Ndufa6', 'Cyc1', 'Ndufb4', 'Ndufa5', 'Ndufb8', 'Uqcrc1', 'Ndufs1', 'Ndufb3', 'Ndufa10', 'Ndufc2', 'Ndufab1', 'Uqcrc2', 'Cox7a2', 'Ndufb7', 'Gm11273', 'Ndufa7', 'Ndufv1', 'Ndufb10', 'Uqcrfs1', 'Cox6a1', 'Uqcrq', 'Uqcr10', 'Ndufa8', 'Cox6b1', 'Ndufa3', 'Uqcrh', 'mt-Nd1', 'mt-Co1', 'mt-Co2', 'm…	['Q9DCJ5', 'Q8K2B3', 'Q91YT0']	3	['Q9CR68', 'Q9CQJ8', 'Q9CQC7', 'Q8K2B3', 'Q9CPP6', 'P99028']	6
GO:0033108	GO Process	45.9184	Mitochondrial respiratory chain complex assembly (45)	⬇degradation	⬆degradation	-0.500925	-0.183069	27.2916	-0.411954	0.406643	26.9138	['Taco1', 'Ndufa11', 'Ndufs3', 'Acad9', 'Ndufs2', 'Ndufa2', 'Surf1', 'Ndufs6', 'Ndufs4', 'Ndufb9', 'Samm50', 'Ndufa6', 'Ndufb4', 'Ndufa5', 'Ndufb8', 'Uqcrc1', 'Ndufs1', 'Ndufb3', 'Bcs1l', 'Ndufa10', 'Tmem126a', 'Ndufc2', 'Ndufab1', 'Ndufb7', 'Aifm1', 'Ndufb10', 'Nubpl', 'Ndufa8', 'Ndufaf3', 'Ndufa3', 'mt-Nd1', 'mt-Nd4', 'mt-Nd5', 'Tfam', 'Sco1', 'Ndufb6', 'Ndufs7', 'Ndufs5', 'Ndufa13', 'Ndufb11',…	['Q9DCJ5', 'Q9D8Y1']	2	['Q9D8Y1', 'P40630', 'Q9CQJ8', 'Q8BGH2', 'Q9CQC7', 'Q9JKL4', 'Q9CPP6']	7
GO:0005747	GO Component	72	Mitochondrial respiratory chain complex I (36)	⬆degradation	⬆degradation	-0.500184	0.0796366	24.2813	-0.322108	0.644072	21.9077	['Ndufa11', 'Ndufs3', 'Ndufs2', 'Ndufa2', 'Ndufs6', 'Ndufs4', 'Ndufb9', 'Ndufa6', 'Ndufb4', 'Ndufa5', 'Ndufb8', 'Ndufs1', 'Ndufb3', 'Ndufa10', 'Ndufc2', 'Ndufab1', 'Ndufb7', 'Ndufa7', 'Ndufv1', 'Ndufb10', 'Ndufa8', 'Ndufa3', 'mt-Nd1', 'mt-Nd4', 'mt-Nd5', 'Ndufb6', 'Ndufs7', 'Ndufs5', 'Ndufa13', 'Ndufb11', 'Ndufb5', 'Ndufv2', 'Ndufa12', 'Ndufa9', 'Ndufa4', 'Ndufs8']	['Q9DCJ5', 'Q91YT0']	2	['Q9CQJ8', 'Q9CQC7', 'Q9CPP6']	3
GO:0032981	GO Process	64.4068	Mitochondrial respiratory chain complex I assembly (38)	⬇degradation	⬆degradation	-0.514945	-0.0227726	25.4011	-0.388258	0.586607	25.9447	['Ndufa11', 'Ndufs3', 'Acad9', 'Ndufs2', 'Ndufa2', 'Ndufs6', 'Ndufs4', 'Ndufb9', 'Ndufa6', 'Ndufb4', 'Ndufa5', 'Ndufb8', 'Ndufs1', 'Ndufb3', 'Bcs1l', 'Ndufa10', 'Tmem126a', 'Ndufc2', 'Ndufab1', 'Ndufb7', 'Ndufb10', 'Nubpl', 'Ndufa8', 'Ndufaf3', 'Ndufa3', 'mt-Nd1', 'mt-Nd4', 'mt-Nd5', 'Ndufb6', 'Ndufs7', 'Ndufs5', 'Ndufa13', 'Ndufb11', 'Ndufb5', 'Ndufaf2', 'Ndufa12', 'Ndufa9', 'Ndufs8']	['Q9DCJ5', 'Q9D8Y1']	2	['Q9D8Y1', 'Q9CQJ8', 'Q9CQC7', 'Q9JKL4', 'Q9CPP6']	5
GO:0005750	GO Component	75	Mitochondrial respiratory chain complex III (9)	not significant	not significant	-0.348419	-0.874949	12.8201	-0.144887	0.0290478	12.0946	['Uqcrb', 'Cyc1', 'Uqcrc1', 'Uqcrc2', 'Uqcrfs1', 'Uqcrq', 'Uqcr10', 'Uqcrh', 'mt-Co1']	[]	0	['Q9CR68', 'P99028']	2
GO:0005751	GO Component	52	Mitochondrial respiratory chain complex IV (13)	⬆degradation	not significant	-0.465563	0.171774	16.4671	-0.190718	0.925339	10.1697	['Cox5a', 'Uqcrc2', 'Cox7a2', 'Gm11273', 'Uqcrfs1', 'Cox6a1', 'Cox6b1', 'mt-Co1', 'mt-Co2', 'Cox6c', 'Cox7a2l', 'Cox4i1', 'Ndufa4']	[]	0	['Q9CR68']	1
GO:1990542	GO Process	41.8605	Mitochondrial transmembrane transport (36)	⬇degradation	⬆degradation	-0.698092	-0.0924604	23.234	-0.428966	0.118612	22.3908	['Timm44', 'Slc25a1', 'Letm1', 'Timm23', 'Slc25a5', 'Slc25a22', 'Mcu', 'Sfxn1', 'Afg3l2', 'Sfxn2', 'Maip1', 'Hspd1', 'Mpc2', 'Stoml2', 'Grpel1', 'Tomm40', 'Timm17b', 'Abcb7', 'Slc25a15', 'Slc25a4', 'Opa1', 'Slc25a23', 'Aifm1', 'Sfxn5', 'Tst', 'Sfxn3', 'Slc25a3', 'Timm50', 'Vdac1', 'Abcb8', 'Mpc1', 'Slc25a12', 'Tomm70a', 'Tomm20', 'Slc25a13', 'Slc25a21']	['Q925N2', 'Q61102', 'Q9WTQ8', 'Q8JZQ2', 'Q9CXJ4', 'Q9D6M3', 'Q925N0', 'Q3UMR5']	8	['Q9CXJ4', 'Q8JZQ2', 'O35857', 'P52196', 'Q9QYA2', 'Q9WTQ8', 'P63030']	7
GO:0006839	GO Process	29.8611	Mitochondrial transport (43)	⬆degradation	not significant	-0.348952	0.213016	16.1827	-0.159403	0.437698	11.4217	['Bcap31', 'Timm44', 'Timm23', 'Slc25a5', 'Fis1', 'Timm13', 'Hspa4', 'Tmem14c', 'Vdac2', 'Ppif', 'Ywhaz', 'Tomm22', 'Samm50', 'Kif5b', 'Slc25a10', 'Maip1', 'Hspd1', 'Bcs1l', 'Mtx2', 'Mfn2', 'Grpel1', 'Agk', 'Tomm40', 'Timm17b', 'Slc25a4', 'Vps35', 'Gclc', 'Slc25a20', 'Acaa2', 'Aifm1', 'Rhot2', 'Rhot1', 'Them4', 'Pmpca', 'Timm50', 'Hsp90aa1', 'Ndufa13', 'Gsk3b', 'Mtch2', 'Spg7', 'Stat3', 'Tomm70a'…	['P97494', 'Q9ESW4', 'Q9WTQ8', 'O88441', 'Q9CQN6', 'Q9CPQ3']	6	['O35857', 'Q9ESW4', 'Q9CQN6', 'Q8BGH2', 'Q9CPQ3', 'Q80U63', 'Q9QZD8', 'O88441', 'Q9QYA2', 'P97494', 'Q9EQH3', 'Q9WV60', 'Q9WTQ8']	13
GO:0030062	GO Component	90.9091	Mitochondrial tricarboxylic acid cycle enzyme complex (10)	not significant	not significant	-0.154317	-0.290298	8.31538	-0.431866	0.0176145	11.7067	['Dbt', 'Idh3g', 'Suclg1', 'Bckdk', 'Bckdha', 'Mrps36', 'Dld', 'Idh3a', 'Bckdhb', 'Suclg2']	['O08749', 'Q9D6R2', 'Q9CQX8']	3	['P70404', 'Q9D6R2', 'Q9Z2I8']	3
GO:0005739	GO Component	34.0491	Mitochondrion (666)	not significant	⬆degradation	-0.0588424	0.0412761	10.8661	-0.0580988	0.119556	13.2808	['Cox5a', 'Dbt', 'Haao', 'Poldip2', 'Gatd3a', 'Ckb', 'Hars', 'Snd1', 'Clpb', 'Uba1', 'Taco1', 'Abcd1', 'Bcap31', 'Dhrs1', 'Ndufa11', 'Clpp', 'Ykt6', 'Timm44', 'Pnkp', 'Gars', 'Prodh', 'Slc25a1', 'As3mt', 'Crot', 'Gcdh', 'Fam162a', 'Adh1', 'Phb2', 'Etfb', 'Mtfp1', 'Letm1', 'Ndufs3', 'Por', 'Cs', 'Psmb4', 'Adh5', 'Cyp2d26', 'Trap1', 'Ctsb', 'Gcat', 'Pdk1', 'Acot13', 'Acat2', 'Sod2', 'Ap2m1', 'Clic1…	['A2ATU0', 'Q9WTP7', 'Q8R404', 'P35700', 'Q9DBL7', 'P61979', 'Q9Z2I9', 'Q9EQ20', 'Q505D7', 'Q91W43', 'Q8CFX1', 'Q8VCW8', 'O88696', 'P58044', 'Q9JIK9', 'Q60931', 'P36552', 'Q80Y14', 'Q78PY7', 'Q8BJ03', 'Q9DBM2', 'Q9DC50', 'P51660', 'Q9CRD2', 'Q8R086', 'Q8BH95', 'Q91V12', 'Q9CRB3', 'Q9CPV4', 'Q9CWS0', 'Q5U458', 'P16332', 'P97494', 'Q14C51', 'P26150', 'Q925N2', 'Q8CC88', 'Q8BK72', 'Q80XL6', 'P62264'…	150	['P35700', 'A2ATU0', 'P70404', 'Q9CXJ4', 'Q99MZ7', 'Q78IK4', 'O88986', 'P14824', 'Q8BH95', 'Q8JZQ2', 'P62908', 'P84091', 'Q8QZT1', 'Q9JHW4', 'Q9D0G0', 'P62264', 'P28474', 'Q505D7', 'O35857', 'P0DP28', 'Q9QYR9', 'P18572', 'Q9CRD2', 'P47802', 'Q9CQ62', 'Q9Z2I9', 'Q80XL6', 'Q61285', 'Q8CFJ7', 'Q60766', 'Q924D0', 'Q8R1S0', 'Q9D6R2', 'Q99MR8', 'P52196', 'O55137', 'O08807', 'Q9D8Y1', 'P80313', 'Q9CRB3'…	143
GO:0007005	GO Process	29.5218	Mitochondrion organization (142)	⬇degradation	⬆degradation	-0.257639	-0.0836933	17.3713	-0.207997	0.349758	19.3171	['Poldip2', 'Taco1', 'Bcap31', 'Ndufa11', 'Timm44', 'Phb2', 'Mtfp1', 'Letm1', 'Ndufs3', 'Sod2', 'Ppp2cb', 'Acad9', 'Ndufs2', 'Timm23', 'Ndufa2', 'Endog', 'Surf1', 'Slc25a5', 'Fis1', 'Calm3', 'Rab32', 'Timm13', 'Hspa4', 'Ndufs6', 'Ap3b1', 'Ndufs4', 'Vdac2', 'Ppif', 'Ywhaz', 'Ndufb9', 'Tomm22', 'Samm50', 'Ndufa6', 'Atg3', 'Ndufb4', 'Ndufa5', 'Afg3l2', 'Prdx3', 'Ndufb8', 'Hsd17b10', 'Apool', 'Uqcrc1…	['Q8R404', 'Q505D7', 'Q5U458', 'P97494', 'Q9ESW4', 'Q78IK4', 'O35943', 'P19258', 'Q9WTQ8', 'P20108', 'O88441', 'Q99LX0', 'O08756', 'P04939', 'Q8JZQ2', 'Q9DCJ5', 'Q5XJY4', 'P47802', 'Q9D8Y1', 'Q9D7A8', 'Q9ER88', 'Q9CPQ3']	22	['Q78IK4', 'Q8JZQ2', 'Q505D7', 'O35857', 'P0DP28', 'P47802', 'Q9D8Y1', 'Q5U458', 'Q9ESW4', 'P40630', 'Q9CQJ8', 'P19258', 'O09172', 'P09671', 'Q8BGH2', 'Q8R404', 'Q9CPQ3', 'Q80U63', 'Q6URW6', 'Q9CQC7', 'Q9JKL4', 'O88441', 'Q9QYA2', 'P97494', 'Q9EQH3', 'Q9WV60', 'P20108', 'Q9WTQ8', 'Q9CPP6']	29
MMU-68882	Reactome	31.9635	Mitotic Anaphase (70)	not significant	not significant	0.158314	0.0547732	11.3008	0.127564	0.226122	12.4681	['Kpnb1', 'Tubb6', 'Ranbp2', 'Lbr', 'Psmb4', 'Psmd2', 'Ppp2r1a', 'Ppp2cb', 'Psmb1', 'Psmd3', 'Psmd11', 'Psmb6', 'Dync1h1', 'Dynll2', 'Psmc5', 'Psmd12', 'Nup85', 'Psma6', 'Psmc1', 'Psmd6', 'Psmc6', 'Psmb5', 'Psmb8', 'Lmnb1', 'Banf1', 'Psmd13', 'Psmd1', 'Psmb7', 'Psmd5', 'Psmd14', 'Mapre1', 'Psma7', 'Lmna', 'Psmb2', 'Nudc', 'Rcc1', 'Psmc2', 'Sec13', 'Psmc4', 'Psma1', 'Ist1', 'Psma4', 'Psmd7', 'Smc1…	['Q8BJY1', 'Q9Z2U1', 'P68368', 'Q9R1P0', 'O35226', 'Q9R1P1', 'Q9D6F9', 'Q9WVJ2', 'Q9JHU4', 'P70195', 'Q9QUM9', 'O70435', 'Q9R1P3', 'Q61166', 'O55234', 'O35685', 'Q8VDQ8']	17	['Q61166', 'Q9JHU4', 'P70195', 'O70435', 'P99026', 'Q9R1P0', 'P26516', 'Q9ERU9', 'Q8BJY1', 'P68368']	10
MMU-453279	Reactome	32.0611	Mitotic G1 phase and G1/S transition (42)	⬆synthesis	⬆synthesis	0.368756	0.122633	16.4022	0.279037	0.139912	18.8974	['Psmb4', 'Psmd2', 'Ppp2r1a', 'Ppp2cb', 'Psmb1', 'Psmd3', 'Psmd11', 'Psmb6', 'Psmc5', 'Psmd12', 'Psma6', 'Psmc1', 'Psmd6', 'Psmc6', 'Psmb5', 'Psmb8', 'Psmd13', 'Psmd1', 'Psmb7', 'Psmd5', 'Psmd14', 'Psma7', 'Psmb2', 'Psmc2', 'Cul1', 'Psmc4', 'Psma1', 'Psma4', 'Psmd7', 'Psmd8', 'Psmc3', 'Psmd4', 'Ppp2r2a', 'Psma5', 'Psmb3', 'Psme2b', 'Skp1a', 'Ubc', 'Psma3', 'Psma2', 'Psmb9', 'Psme1']	['Q8BJY1', 'Q9Z2U1', 'Q9R1P0', 'O35226', 'Q9R1P1', 'Q9WVJ2', 'P70195', 'Q9QUM9', 'O70435', 'Q9R1P3', 'O55234', 'Q9WTX6']	12	['P70195', 'O70435', 'P99026', 'Q9R1P0', 'P26516', 'Q8BJY1']	6
GO:0072341	GO Function	26.6055	Modified amino acid binding (29)	not significant	⬇degradation	-0.238219	-0.0578276	11.5777	-0.181301	-0.130573	13.7962	['Ftcd', 'Gnmt', 'Gstm5', 'Gstm3', 'Gstm7', 'Gstm1', 'Gstm2', 'Hspa8', 'Dhfr', 'Cps1', 'Ptges2', 'Gstm4', 'Tln1', 'Alb', 'Scarb2', 'Gsr', 'Anxa2', 'Dmgdh', 'Fasn', 'Gss', 'Hmgb1', 'Scarb1', 'Gsta1', 'Sardh', 'Gstm6', 'Anxa6', 'Mgst1', 'Mmut', 'Cbs']	['P16332', 'P47791', 'P14824']	3	['P14824', 'P63017']	2
GO:0044788	GO Process	34.2857	Modulation by host of viral process (12)	not significant	not significant	-0.263005	0.22096	10.3656	-0.209266	0.452016	10.4465	['Hspa8', 'Vapa', 'Stom', 'Ppib', 'Cdc42', 'Eea1', 'Pcx', 'Vapb', 'Psmc3', 'Phb', 'Cfl1', 'Pi4ka']	['P54116']	1	['P63017', 'P24369', 'Q9WV55', 'Q9QY76']	4
GO:0033293	GO Function	37.5	Monocarboxylic acid binding (36)	not significant	not significant	0.111752	-0.121173	6.92463	0.023934	0.031798	6.39902	['Dbt', 'Gstm7', 'Adh5', 'Fabp7', 'Nme2', 'Akr1c6', 'Akr1c13', 'Rida', 'Dgat1', 'Fabp2', 'Fabp4', 'Fabp5', 'Scp2', 'Cyp4a14', 'Alb', 'Gsta4', 'Ugt1a2', 'Cyp4f14', 'Rbp1', 'Acox1', 'Arhgdia', 'Pcx', 'Fabp1', 'Pygl', 'Ugt1a1', 'Ugt1a9', 'Stard5', 'Gsta1', 'Acaca', 'Acacb', 'Apoc1', 'Pitpna', 'Acox2', 'Gstp1', 'Cd36', 'Psap']	['Q5SWU9', 'E9Q4Z2', 'Q8VC28', 'Q01768']	4	['Q62452', 'P28474', 'Q9QXD1', 'P32020']	4
GO:0072330	GO Process	43.5897	Monocarboxylic acid biosynthetic process (68)	not significant	not significant	0.0804846	0.0787626	7.33131	-0.033755	-0.0303777	6.83842	['Abcd1', 'Gstm7', 'Gstm1', 'Fads1', 'Gstm2', 'Acsf3', 'Tecr', 'Gamt', 'Elovl2', 'Oxsm', 'Fads2', 'Hsd17b10', 'Cyp27a1', 'Pecr', 'Agxt', 'Ptges2', 'Hsd17b12', 'Acss2', 'Gstm4', 'Abcd3', 'Cyp7a1', 'Mecr', 'Ldhb', 'Slc27a5', 'Ndufab1', 'Cbr4', 'Pkm', 'Pccb', 'Pklr', 'Acsm1', 'Scd1', 'Cyp7b1', 'H2-Ke6', 'Aldh8a1', 'Kmo', 'Mif', 'Baat', 'Pnpla8', 'Hacd3', 'Decr2', 'Akr1d1', 'Mcat', 'Fasn', 'Cyp8b1', …	['Q91V12', 'Q4LDG0', 'Q9DCS3', 'Q5SWU9', 'Q99LX0', 'O08756', 'P53657', 'Q91X34', 'E9Q4Z2', 'Q9JLJ4']	10	['Q99MZ7', 'P34884', 'Q9CY27', 'Q3UNX5', 'Q9DCS3', 'Q91V12', 'Q64505', 'Q8VBT2']	8
GO:0072329	GO Process	63.7097	Monocarboxylic acid catabolic process (79)	not significant	not significant	0.0186307	-0.231411	6.51302	0.143095	-0.162283	12.5336	['Abcd1', 'Crot', 'Gcdh', 'Etfb', 'Acat2', 'Acaa1b', 'Acad9', 'Acadsb', 'Echdc1', 'Acot2', 'Auh', 'Hacl1', 'Cryl1', 'Agxt2', 'Ehhadh', 'Hsd17b4', 'Cpt1a', 'Dcxr', 'Hsd17b10', 'Echs1', 'Acadl', 'Agxt', 'Phyh', 'Hao1', 'Ivd', 'Pck1', 'Etfdh', 'Hadh', 'Abcd3', 'Decr1', 'Scp2', 'Cpt2', 'Akr1a1', 'Cyp4a14', 'Acad10', 'Acads', 'Pon3', 'Fah', 'Ces1d', 'Ces1f', 'Acat1', 'Etfa', 'Acaa2', 'Faah', 'Acaa1a',…	['Q9QXE0', 'Q91WU0', 'Q9DBM2', 'Q9DC50', 'P51660', 'Q3TNA1', 'O08914', 'Q8BH95', 'Q91V12', 'Q80XL6', 'Q61285', 'Q8VCT4', 'O08756', 'Q9DCW4', 'Q8VCH0', 'Q3TLP5', 'P42125', 'Q8QZT1', 'P45952', 'Q9QYR9', 'Q99JY0', 'Q9JII6', 'Q91VE0']	23	['Q8BH95', 'Q8QZT1', 'Q9QYR9', 'Q9CQ62', 'Q80XL6', 'Q61285', 'Q91VE0', 'Q8VCH0', 'Q8VCT4', 'P51660', 'P47934', 'Q99JY0', 'Q91V12', 'Q9D9V3', 'Q9WU19', 'Q9DBM2', 'Q91WU0', 'Q9QXE0', 'Q9QXD1', 'O08914', 'Q60759', 'P50544', 'P32020', 'P51174']	24
GO:0032787	GO Process	46.5116	Monocarboxylic acid metabolic process (260)	not significant	not significant	-0.0201332	-0.18072	6.79594	0.0058603	-0.146026	6.32255	['Haao', 'Ftcd', 'Abcd1', 'Cyp2f2', 'Cyp2c29', 'Crot', 'Gcdh', 'Gstm7', 'Gstm1', 'Adh1', 'Etfb', 'Por', 'Cyp2a5', 'Adh5', 'Cyp2d26', 'Acat2', 'Acaa1b', 'Fads1', 'Pdhx', 'Acad9', 'Pgam1', 'Gstm2', 'Adh4', 'Acsf3', 'Acadsb', 'Amdhd1', 'Tecr', 'Echdc1', 'Gamt', 'Pfkl', 'Galk1', 'Akr1c6', 'Acot2', 'Acot4', 'Acot3', 'Elovl2', 'Auh', 'Ndufs6', 'Acot12', 'Pdhb', 'Oxsm', 'Hacl1', 'Cryl1', 'Agxt2', 'Ehhad…	['A2ATU0', 'Q91X77', 'Q9QXE0', 'P27612', 'P97328', 'Q8VCW8', 'Q64458', 'Q9D379', 'Q6XVG2', 'Q91WU0', 'Q9DBM2', 'Q9DC50', 'P51660', 'Q3TNA1', 'O08914', 'Q8BH95', 'Q91V12', 'P16332', 'Q80XL6', 'Q61285', 'Q4LDG0', 'O08749', 'Q9DCS3', 'Q9DBJ1', 'Q8VDL4', 'Q8CIM7', 'P35486', 'Q8VC30', 'O55137', 'Q5SWU9', 'Q99LX0', 'Q8VCT4', 'O08756', 'Q9DCW4', 'E9Q5K4', 'Q8BWF0', 'P53657', 'Q8VCH0', 'Q3TLP5', 'P11352'…	62	['A2ATU0', 'Q99MZ7', 'Q8BH95', 'Q8QZT1', 'Q62452', 'P28474', 'P34884', 'Q9QYR9', 'Q9CQ62', 'Q80XL6', 'Q61285', 'Q9CY27', 'Q9QY30', 'O55137', 'Q91VE0', 'Q8VCH0', 'Q8VCT4', 'P51660', 'P33267', 'Q9D051', 'P41216', 'Q3UNX5', 'Q91W64', 'P47934', 'Q99JY0', 'Q9DCS3', 'Q91V12', 'Q8CIM7', 'Q9QYY9', 'Q9Z2A9', 'Q9D9V3', 'Q9WU19', 'Q99KB8', 'Q9DBM2', 'Q91WU0', 'Q64176', 'P27612', 'Q8VDQ1', 'Q9QXE0', 'Q9QXD1'…	54
GO:0004497	GO Function	37.1069	Monooxygenase activity (59)	⬇degradation	not significant	-0.451075	-0.207312	20.5455	-0.146176	-0.520942	11.5042	['Cyp51', 'Cyp2f2', 'Cyp2c29', 'Hmox2', 'Hmox1', 'Cyp2a5', 'Cyp2d26', 'Ywhab', 'Pah', 'Pcbd1', 'Akr1c6', 'Akr1c13', 'Pcbd2', 'Sqle', 'Cyp17a1', 'Cyp2c23', 'Cyp2e1', 'Cyp27a1', 'Fmo3', 'Cyp7a1', 'Cyp2j5', 'Cyp4a14', 'Cyp3a13', 'Msmo1', 'Fdx1', 'Cyp1a2', 'Fmo1', 'Cyp7b1', 'Cyp3a11', 'Kmo', 'Fmo2', 'Cyp2c37', 'Cyp2c54', 'Akr1d1', 'Cyp4f14', 'Agmo', 'Cyp8b1', 'Cyp2c70', 'Cyp4a10', 'Cyp3a25', 'Cyp2b10…	['Q91X77', 'Q64458', 'Q6XVG2', 'Q8CIM7', 'Q9CRA4', 'Q8R1S0', 'E9Q5K4', 'Q64459', 'Q8VC28', 'P56654']	10	['Q8R1S0', 'P27786', 'P33267', 'Q91W64', 'Q8CIM7', 'Q64505', 'Q64464', 'P68254']	8
GO:0048029	GO Function	27.4725	Monosaccharide binding (25)	not significant	not significant	0.0858714	0.177476	7.09105	-0.0194293	0.236091	6.27543	['Clec4f', 'Pfkl', 'Galk1', 'Lman2', 'Tkt', 'Mbl2', 'Fuom', 'Taldo1', 'Phyh', 'Mrc1', 'Aldob', 'Gys2', 'Man2b1', 'Pgls', 'Gnpnat1', 'Gpi1', 'Bsg', 'Pygl', 'Aldoa', 'Fbp1', 'Ugp2', 'Gck', 'Lgals3', 'Dpm1', 'Lman1']	['P40142']	1	['P18572', 'P40142', 'Q8VCB3', 'Q9DBH5', 'Q9JK38', 'P41317']	6
GO:0046364	GO Process	45.4545	Monosaccharide biosynthetic process (25)	not significant	not significant	0.03482	0.143942	6.37019	0.0231444	0.167074	6.3926	['Pgam1', 'Mdh2', 'G6pc', 'Gpd1', 'Rgn', 'Rbp4', 'Gsto1', 'Pck1', 'Akr1a1', 'Gpi1', 'Car5a', 'Gulo', 'Pcx', 'Gnpda1', 'Eno1b', 'Pgk1', 'Pgd', 'Fbp1', 'Mdh1', 'Akr1b3', 'Sord', 'Gapdh', 'Tpi1', 'Gpd2', 'Sds']	['Q9DBJ1', 'Q00724', 'Q9JII6']	3	['Q64374', 'P08249', 'Q8VBT2', 'Q9DBJ1']	4
GO:0046365	GO Process	53.8462	Monosaccharide catabolic process (21)	not significant	not significant	-0.0375088	-0.031208	7.25234	-0.106817	-0.000818042	8.84067	['Dhdh', 'Pfkl', 'Galk1', 'Aldh1a7', 'Aldob', 'Khk', 'Pkm', 'Galm', 'Glyctk', 'Gpi1', 'Glb1', 'Eno1b', 'Pgk1', 'Galt', 'Aldoa', 'Gale', 'Gapdh', 'Tpi1', 'Ldha', 'Aldh1a1', 'Tkfc']	['P97328', 'Q8K157', 'Q8VC30', 'O35945']	4	['Q8K157', 'P97328']	2
GO:0005996	GO Process	32.973	Monosaccharide metabolic process (61)	not significant	not significant	0.151159	-0.0690957	10.3336	0.0224841	-0.000585899	6.64367	['Pdk1', 'Dhdh', 'Pgam1', 'Mdh2', 'G6pc', 'Pfkl', 'Galk1', 'Pdhb', 'Pmm2', 'Gpd1', 'Rgn', 'Aldh1a7', 'Cpt1a', 'Rbp4', 'Gsto1', 'Dcxr', 'Fuom', 'Pck1', 'Fabp5', 'Aldob', 'Akr1a1', 'H6pd', 'Khk', 'Pdha1', 'Man2b1', 'Dlat', 'Pkm', 'Gclc', 'Galm', 'Pdk2', 'Xylb', 'Glyctk', 'Gpi1', 'Glb1', 'Car5a', 'Gulo', 'Pgm1', 'Pcx', 'Gnpda1', 'Eno1b', 'Fggy', 'Pfkfb1', 'Pgk1', 'Pgd', 'Galt', 'Man2a1', 'Aldoa', 'F…	['P97328', 'Q8CFX1', 'Q3TNA1', 'Q8K157', 'P97494', 'Q9D0F9', 'Q9DBJ1', 'Q8VDL4', 'Q8BFP9', 'P35486', 'Q8VC30', 'Q00724', 'Q9D051', 'Q9JII6', 'O35945']	15	['Q64374', 'P08249', 'Q9D051', 'Q8CFX1', 'Q9D0F9', 'Q8VBT2', 'P97494', 'Q9DBJ1', 'Q8K157', 'P97328']	10
GO:0016098	GO Process	60	Monoterpenoid metabolic process (6)	⬇degradation	⬇degradation	-0.505536	-0.821065	16.003	-0.395014	-0.61773	13.7786	['Cyp2d26', 'Cyp2e1', 'Cyp1a2', 'Cyp2d10', 'Cyp2d9', 'Cyp2d11']	['Q8CIM7']	1	['Q8CIM7']	1
GO:0003730	GO Function	26.4706	mRNA 3-UTR binding (27)	not significant	not significant	0.603844	-0.150527	11.271	0.539592	0.205024	12.2649	['Fxr1', 'Pabpc1', 'Khsrp', 'Hnrnpa0', 'Ddx5', 'Auh', 'Cct5', 'Cryz', 'Nudt21', 'Serbp1', 'Hnrnpa1', 'Hnrnpu', 'Pcbp1', 'Rps7', 'Rpl5', 'Tardbp', 'Hnrnpa2b1', 'Elavl1', 'Fus', 'Hnrnpc', 'Hnrnpa3', 'Lrpprc', 'Hnrnpk', 'Rsl1d1', 'Hnrnpd', 'Syncrip', 'Hnrnpl']	['P47199', 'P61979', 'O88569', 'Q9CY58', 'Q9CQF3', 'Q8VEK3', 'P47962', 'P49312', 'P56959']	9	['Q9CY58', 'P29341', 'P47962', 'Q8VEK3', 'P61979', 'O88569', 'P47199', 'Q921F2', 'P60335']	9
GO:0048027	GO Function	53.5714	mRNA 5-UTR binding (15)	not significant	not significant	-0.210922	0.014326	11.9653	-0.212565	0.0718935	12.34	['Ddx3x', 'Shmt1', 'Cct5', 'Shmt2', 'Ncl', 'Rps3a1', 'Rps7', 'Rpl5', 'Myh10', 'Aco1', 'Rsl1d1', 'Rps13', 'Rpl26', 'Syncrip', 'Rps14']	['P62264', 'P47962', 'Q9CZN7']	3	['P62264', 'P47962', 'Q9CZN7', 'P28271', 'P09405']	5
GO:0003729	GO Function	30.3116	mRNA binding (107)	⬆synthesis	not significant	0.320172	0.215558	13.7262	0.198802	0.259442	12.627	['Ddx3x', 'Fxr1', 'Pabpc1', 'Taco1', 'Calr', 'Rbm14', 'Khsrp', 'Hnrnpa0', 'Nxf1', 'G3bp1', 'Shmt1', 'Ddx5', 'Auh', 'Dhfr', 'Cct5', 'Rida', 'Rpl24', 'Etf1', 'Eif3a', 'Alyref', 'Rps26', 'Shmt2', 'Eif4a3', 'Sf3b1', 'Ncl', 'Cstf3', 'Eif2a', 'Rps3a1', 'Cryz', 'Rpl6', 'Rps3', 'Mecp2', 'Nudt21', 'Pkm', 'Cpsf7', 'Serbp1', 'Eef1a1', 'Hnrnpa1', 'Mrpl12', 'Hnrnpu', 'Rbmxl1', 'Rbm25', 'Mrps7', 'Pcbp1', 'Luc7…	['P47199', 'O35295', 'P61979', 'O88569', 'Q6NZJ6', 'O70133', 'P10126', 'Q8CIE6', 'P97855', 'Q9CY58', 'Q9CQF3', 'Q8VEK3', 'Q8BWY3', 'P62264', 'Q91VC3', 'P47962', 'Q8VDJ3', 'P49312', 'Q8C2Q3', 'P97379', 'P17225', 'Q99LX0', 'P47911', 'Q569Z6', 'Q64213', 'Q9CZN7', 'P56959', 'P14211']	28	['P10126', 'P62908', 'Q9JHW4', 'P62264', 'Q9D0E1', 'P62855', 'Q9CY58', 'P29341', 'P47911', 'P47962', 'Q8VEK3', 'Q8BWY3', 'Q8BP67', 'Q9CZN7', 'P61979', 'Q569Z6', 'O88569', 'P47199', 'Q8CIE6', 'Q921F2', 'P97379', 'Q62448', 'P97855', 'Q64213', 'Q8BJW6', 'P28271', 'P60335', 'P09405', 'Q8VDJ3']	29
WP310	WikiPathways	25.9681	mRNA processing (114)	⬇synthesis	not significant	0.240949	-0.163967	14.1645	0.141369	0.203917	12.7501	['Ddx3x', 'Fxr1', 'Pabpc1', 'Sf3a1', 'Snrpd1', 'Rps11', 'Abcb4', 'Eif3g', 'Rbm14', 'Hnrnpa0', 'Srp14', 'Nxf1', 'Rpl19', 'G3bp1', 'Ddx5', 'Srp68', 'Eftud2', 'Auh', 'Csad', 'Cfb', 'Afg3l2', 'Alyref', 'Eif4a3', 'Sf3b1', 'Ncl', 'Cstf3', 'Raly', 'Csde1', 'Aimp1', 'Eif4e', 'Sfpq', 'Ppm1g', 'Dhx15', 'Nono', 'Rps4x', 'Slc25a4', 'Nudt21', 'Tmed10', 'Fbl', 'Cpsf7', 'Rbm3', 'Hnrnpa1', 'Ddx21', 'Smc1a', 'Sf3…	['O08810', 'P61979', 'O88569', 'O70133', 'P97855', 'Q9CQF3', 'Q8VEK3', 'P62264', 'Q91VC3', 'P49312', 'Q8C2Q3', 'P27048', 'Q9DBE0', 'P17225', 'Q61074', 'Q99LX0', 'P35550', 'Q8JZQ2', 'Q62093', 'Q8VIJ6', 'P62281', 'P63073', 'P56959', 'Q8K4Z5', 'Q61545']	25	['Q8JZQ2', 'Q61074', 'P62264', 'Q9D0E1', 'P29341', 'Q8VEK3', 'P61979', 'Q6ZWN5', 'P35979', 'O88569', 'Q921F2', 'Q62448', 'Q8K4Z5', 'P97855', 'Q9QYC7', 'Q9Z1N5', 'O08810', 'P60867', 'P28271', 'P60335', 'P09405', 'Q9DBE0']	22
GO:0043209	GO Component	57.5342	Myelin sheath (126)	not significant	not significant	-0.145858	-0.0107965	10.1851	0.0577716	0.159686	8.04416	['Cox5a', 'Cdh1', 'Rdx', 'Ckb', 'Cct3', 'Gstm1', 'Wdr1', 'Ndufs3', 'Napa', 'Atp6v1b2', 'Sod2', 'Pgam1', 'Gdi1', 'Hspa8', 'Slc25a5', 'Mdh2', 'Calm3', 'Nme2', 'Sdha', 'Vdac2', 'Tkt', 'Dpysl2', 'Cct5', 'Aco2', 'Atp5o', 'Sod1', 'Hbb-bs', 'Ehd3', 'Hspa9', 'Napg', 'Ehd1', 'Stip1', 'Prdx3', 'Gsto1', 'Atp5b', 'Atp5a1', 'Uqcrc1', 'Ndufs1', 'Hspd1', 'Ndufa10', 'Sept2', 'Atp1b1', 'Hspa5', 'Gsn', 'Pdia3', 'C…	['P35700', 'Q9Z2I9', 'Q9WU78', 'Q9QXY6', 'P10126', 'P26040', 'P60710', 'Q9D6F9', 'O08749', 'Q9DBJ1', 'P35486', 'Q68FD5', 'Q61598', 'P11983', 'P20108', 'P50396', 'Q9D6R2', 'P16460', 'P70296', 'Q99P72', 'Q9D2G2', 'P46460', 'P16546', 'Q99KI0', 'P27773', 'Q8K2B3', 'P40142', 'Q9Z329', 'Q8VDQ8', 'Q01768']	30	['P35700', 'P10126', 'P16546', 'P26043', 'Q8VDN2', 'Q9QXY6', 'P63017', 'P0DP28', 'P34884', 'Q9WU78', 'P40142', 'P60710', 'P14094', 'Q9Z2I9', 'Q9D6R2', 'P08249', 'P27773', 'P80318', 'Q9CR68', 'Q61171', 'Q68FD5', 'P09671', 'Q99P72', 'Q9CQQ7', 'Q6URW6', 'Q811D0', 'P16460', 'Q8K2B3', 'Q9DBJ1', 'P20108', 'P46460']	31
GO:0102991	GO Function	53.3333	myristoyl-CoA hydrolase activity (8)	not significant	not significant	1.05141	-0.0226483	11.8285	0.851587	-0.483486	12.5601	['Acot13', 'Acot2', 'Acot3', 'Acaa2', 'Baat', 'Them4', 'Acot1', 'Acot7']	['Q91V12', 'O55137', 'Q9QYR9', 'Q91X34', 'Q9QYR7']	5	['Q9QYR9', 'O55137', 'Q91V12']	3
GO:0051287	GO Function	61.7647	NAD binding (42)	not significant	not significant	0.155866	0.121376	9.11419	0.0394351	0.242818	6.86697	['Aox1', 'Adh1', 'Adh4', 'Ndufs2', 'Qdpr', 'Cyb5r3', 'Glud1', 'Cryl1', 'Ehhadh', 'Gpd1', 'Hsd17b10', 'Sirt3', 'Parp1', 'Aldh9a1', 'Hadh', 'Ugdh', 'Aldh2', 'Hibadh', 'Ldhb', 'Hpgd', 'Me1', 'H2-Ke6', 'Aldh5a1', 'Ndufv1', 'Grhpr', 'Aox3', 'Idh3g', 'Ahcy', 'Sirt2', 'Idh1', 'Mdh1', 'Idh2', 'Sord', 'Dld', 'Glyr1', 'Gapdh', 'Gpd1l', 'Hadha', 'Idh3a', 'Htatip2', 'Ldha', 'Aldh1a1']	['Q922P9', 'Q9DBM2', 'Q9JLJ2', 'O08749', 'Q9D6R2', 'O08756', 'Q8BWF0', 'G3X982', 'Q99L13', 'Q91YT0', 'Q8VDQ8']	11	['P70404', 'Q9D6R2', 'Q3ULJ0', 'Q9QYY9', 'Q9DBM2']	5
GO:0009435	GO Process	50	NAD biosynthetic process (8)	not significant	not significant	0.201749	0.115712	8.32538	-0.119448	0.150609	8.02542	['Haao', 'Nampt', 'Naprt', 'Kynu', 'Qprt', 'Kmo', 'Aspdh', 'Ido2']	[]	0	['Q8CC86']	1
GO:0019674	GO Process	50	NAD metabolic process (16)	not significant	not significant	0.274308	0.214944	8.24105	0.199039	0.105994	8.18734	['Pfkl', 'Gpd1', 'Aldob', 'Ldhb', 'Pkm', 'Kmo', 'Gpi1', 'Nadk2', 'Eno1b', 'Pgk1', 'Aldoa', 'Mdh1', 'Gapdh', 'Gpd1l', 'Tpi1', 'Ldha']	['Q8C5H8']	1	['Q3ULJ0', 'Q8C5H8']	2
GO:0003955	GO Function	71.4286	NAD(P)H dehydrogenase (quinone) activity (15)	⬆degradation	⬆degradation	-0.400226	0.169847	14.4628	-0.215956	0.301749	16.6335	['Ndufs3', 'Ndufs2', 'Ndufa2', 'Ndufs4', 'Ndufs1', 'Ndufa10', 'Cbr4', 'Ndufv1', 'Nqo2', 'mt-Nd1', 'mt-Nd4', 'mt-Nd5', 'Ndufs7', 'Ndufv2', 'Ndufs8']	['Q9JI75', 'Q91YT0']	2	[]	0
GO:0070403	GO Function	50	NAD+ binding (8)	not significant	not significant	0.183097	0.0904094	7.32335	0.0975368	0.314513	8.24597	['Glud1', 'Cryl1', 'Ehhadh', 'Sirt3', 'Hadh', 'Hpgd', 'Sirt2', 'Hadha']	['Q9DBM2', 'Q8VDQ8']	2	['Q9DBM2']	1
GO:0008137	GO Function	76.4706	NADH dehydrogenase (ubiquinone) activity (13)	⬆degradation	⬆degradation	-0.480247	0.0498875	14.964	-0.209622	0.236091	14.9872	['Ndufs3', 'Ndufs2', 'Ndufa2', 'Ndufs4', 'Ndufs1', 'Ndufa10', 'Ndufv1', 'mt-Nd1', 'mt-Nd4', 'mt-Nd5', 'Ndufs7', 'Ndufv2', 'Ndufs8']	['Q91YT0']	1	[]	0
GO:0003954	GO Function	71.4286	NADH dehydrogenase activity (15)	⬆degradation	⬆degradation	-0.462082	0.0498875	16.062	-0.183516	0.130415	15.1049	['Ndufs3', 'Ndufs2', 'Ndufa2', 'Ndufs4', 'Ndufs1', 'Ndufa10', 'Aifm1', 'Ndufv1', 'mt-Nd1', 'mt-Nd4', 'mt-Nd5', 'Ndufs7', 'Ndufv2', 'Ndufa9', 'Ndufs8']	['Q91YT0']	1	[]	0
GO:0006734	GO Process	54.7619	NADH metabolic process (23)	not significant	not significant	0.0719615	0.341242	6.70532	0.088449	0.071129	6.85981	['Mdh2', 'Pfkl', 'Gpd1', 'Nudt12', 'Aldob', 'Vcp', 'Pkm', 'Me1', 'Gpi1', 'Idh3g', 'Dlst', 'Pcx', 'Eno1b', 'Pgk1', 'Aldoa', 'Ogdh', 'Mdh1', 'Gapdh', 'Gpd1l', 'Idh3a', 'Tpi1', 'Gpd2', 'Ldha']	['Q9D6R2', 'Q9D2G2', 'Q60597']	3	['P70404', 'Q9D6R2', 'Q9DCN1', 'Q3ULJ0', 'P08249']	5
GO:0050661	GO Function	49.1228	NADP binding (28)	not significant	⬇degradation	-0.101502	0.017977	9.01326	-0.186481	-0.051768	15.1288	['Lbr', 'Por', 'Qdpr', 'Hsd11b1', 'Fdxr', 'Dhfr', 'Tm7sf2', 'Fmo3', 'Cat', 'Cryz', 'Decr1', 'H6pd', 'Hibadh', 'Gsr', 'Cbr4', 'Me1', 'Fmo1', 'Aspdh', 'Dpyd', 'Fmo2', 'Grhpr', 'Dhcr7', 'Pgd', 'Idh1', 'Fmo5', 'Fmo4', 'Glyr1', 'Gapdh']	['P47199', 'Q922P9', 'Q8CFX1', 'P50172', 'P47791', 'Q99L13']	6	['Q9CQ62', 'Q8CFX1', 'P47199', 'O88455']	4
GO:0006739	GO Process	58.5366	NADP metabolic process (24)	not significant	not significant	0.221897	-0.00874646	10.0118	0.138291	0.373146	8.58867	['Shpk', 'Fdxr', 'Tkt', 'Nudt12', 'Prdx5', 'Dcxr', 'Taldo1', 'H6pd', 'Prps1', 'Pgls', 'Fdx1', 'Me1', 'Fmo1', 'Fmo2', 'Pcx', 'Nadk2', 'Pgd', 'Idh1', 'Mdh1', 'Gck', 'Fmo5', 'Idh2', 'Aldh1l1', 'Txnrd1']	['Q8CFX1', 'Q9D7G0', 'Q8C5H8', 'P40142', 'Q9D5J6']	5	['P40142', 'Q9DCN1', 'Q8CFX1', 'Q8R0Y6', 'Q8C5H8']	5
GO:0070402	GO Function	42.1053	NADPH binding (8)	not significant	not significant	0.0111274	0.499233	6.19188	-0.149636	0.637862	11.2809	['Lbr', 'Qdpr', 'Fdxr', 'Dhfr', 'Cryz', 'Decr1', 'Cbr4', 'Grhpr']	['P47199']	1	['Q9CQ62', 'P47199']	2
GO:0006740	GO Process	50	NADPH regeneration (8)	not significant	not significant	0.585394	-0.0544604	10.5623	0.209383	0.357614	8.28549	['Shpk', 'Tkt', 'Taldo1', 'H6pd', 'Prps1', 'Pgls', 'Pgd', 'Aldh1l1']	['Q8CFX1', 'Q9D7G0', 'P40142', 'Q9D5J6']	4	['P40142', 'Q8CFX1', 'Q8R0Y6']	3
GO:0030835	GO Process	34.0909	Negative regulation of actin filament depolymerization (15)	not significant	not significant	-0.105005	0.0717049	8.18734	-0.0736675	0.532246	7.95585	['Rdx', 'Flii', 'Sptbn1', 'Capza2', 'Sptb', 'Twf1', 'Spta1', 'Gsn', 'Capzb', 'Tmod3', 'Lima1', 'Capza1', 'Capg', 'Sptan1', 'Cfl1']	['P16546']	1	['P16546', 'P26043', 'Q62261', 'P15508']	4
GO:1902042	GO Process	33.3333	Negative regulation of extrinsic apoptotic signaling pathway via death domain receptors (10)	not significant	not significant	-0.060949	-0.664085	6.88491	0.228017	-0.259944	9.07235	['Ddx3x', 'Hmox1', 'Pea15a', 'Fgb', 'Hmgb2', 'Gpx1', 'Park7', 'Gsk3b', 'Fga', 'Fgg']	['P30681', 'Q99LX0', 'P11352']	3	['Q9WV60']	1
GO:0045922	GO Process	37.5	Negative regulation of fatty acid metabolic process (12)	not significant	not significant	0.360216	-0.294635	7.21727	0.0272523	-0.28977	6.17658	['Acadl', 'Cyp7a1', 'Erlin2', 'Fmo1', 'Fmo2', 'Erlin1', 'Ceacam1', 'Acadvl', 'Acacb', 'Apoc1', 'Fmo4', 'Dbi']	['E9Q4Z2']	1	['Q64505', 'P50544', 'P51174']	3
GO:0046322	GO Process	43.75	Negative regulation of fatty acid oxidation (7)	not significant	not significant	0.893154	-0.294635	7.83786	0.455202	-0.28977	7.91921	['Acadl', 'Fmo1', 'Fmo2', 'Acadvl', 'Acacb', 'Fmo4', 'Dbi']	['E9Q4Z2']	1	['P50544', 'P51174']	2
GO:0010823	GO Process	28.5714	Negative regulation of mitochondrion organization (16)	not significant	not significant	-0.172405	0.166519	8.47313	-0.0665593	0.253787	6.94281	['Slc25a5', 'Ppif', 'Tfrc', 'Huwe1', 'Lmna', 'Mfn2', 'Slc25a4', 'Gclc', 'Opa1', 'Tspo', 'Acaa2', 'Parl', 'Vat1', 'Fxn', 'Gpx1', 'Dnm1l']	['P97494', 'O35943', 'P11352', 'Q5XJY4']	4	['P50637', 'Q80U63', 'P97494']	3
GO:1903312	GO Process	27.551	Negative regulation of mRNA metabolic process (27)	⬆synthesis	⬇synthesis	0.454665	0.831289	13.2185	0.422897	-0.147172	17.6196	['Pabpc1', 'Hnrnpa0', 'Akr1c6', 'Csde1', 'Hnrnpu', 'Rbmxl1', 'Srsf7', 'Npm1', 'A1cf', 'C1qbp', 'Ybx1', 'Thrap3', 'Tardbp', 'Hnrnpa2b1', 'Elavl1', 'Mtor', 'Fus', 'Hnrnpab', 'Hnrnpc', 'Hnrnpk', 'Srsf1', 'Ptbp1', 'Hnrnpd', 'Syncrip', 'Hnrnpl', 'Dhx9', 'U2af2']	['P61979', 'O88569', 'O70133', 'Q8VEK3', 'P17225', 'Q569Z6', 'P56959']	7	['P29341', 'Q8VEK3', 'P61979', 'Q569Z6', 'O88569', 'Q921F2']	6
GO:0048025	GO Process	40	Negative regulation of mRNA splicing, via spliceosome (10)	not significant	not significant	0.0212037	1.33732	6.52624	0.166087	0.235047	10.9938	['Akr1c6', 'Rbmxl1', 'Srsf7', 'Npm1', 'C1qbp', 'Hnrnpa2b1', 'Hnrnpk', 'Ptbp1', 'Hnrnpl', 'U2af2']	['P61979', 'O88569', 'P17225']	3	['P61979', 'O88569']	2
GO:1903202	GO Process	26.4151	Negative regulation of oxidative stress-induced cell death (14)	not significant	not significant	-0.0917582	-0.778189	7.79331	0.0851467	-0.267657	7.99282	['Hspb1', 'Trap1', 'Sod2', 'Ctnnb1', 'Hspa8', 'Rack1', 'Glrx', 'Txn1', 'Nono', 'Gfer', 'Gpx1', 'Park7', 'Ppia', 'Psap']	['Q9QUH0', 'Q99LX0', 'Q9CQN1', 'P11352', 'Q02248']	5	['P63017', 'P68040', 'P09671', 'Q9CQN1']	4
GO:1902176	GO Process	43.75	Negative regulation of oxidative stress-induced intrinsic apoptotic signaling pathway (7)	not significant	not significant	0.0558641	-0.264683	7.44842	0.139635	-0.368129	8.83503	['Hspb1', 'Trap1', 'Sod2', 'Nono', 'Gpx1', 'Park7', 'Ppia']	['Q99LX0', 'Q9CQN1', 'P11352']	3	['P09671', 'Q9CQN1']	2
GO:1903427	GO Process	52.1739	Negative regulation of reactive oxygen species biosynthetic process (12)	not significant	not significant	0.0250313	-0.119146	6.13101	0.194592	-0.394358	7.03115	['Abcd1', 'Rhoa', 'Hspd1', 'Mfn2', 'Ndufc2', 'Abcb7', 'Eef1a1', 'Abcd2', 'Gm10053', 'Atp5g1', 'Park7', 'Stat3']	['P10126', 'Q61285', 'Q61102', 'Q99LX0']	4	['P10126', 'Q61285', 'Q80U63']	3
GO:2000378	GO Process	28.5714	Negative regulation of reactive oxygen species metabolic process (16)	not significant	not significant	0.103009	-0.0788022	6.6881	0.20046	-0.110599	7.58987	['Abcd1', 'Rhoa', 'Hspd1', 'Mfn2', 'Pon3', 'Ndufc2', 'Abcb7', 'Eef1a1', 'Abcd2', 'Sirt2', 'Gm10053', 'Atp5g1', 'Vdac1', 'Park7', 'Stat3', 'Acp5']	['P10126', 'Q61285', 'Q61102', 'Q99LX0', 'Q8VDQ8']	5	['P10126', 'Q61285', 'Q80U63']	3
GO:1903573	GO Process	29.2683	Negative regulation of response to endoplasmic reticulum stress (12)	not significant	not significant	-0.270272	0.233297	9.63699	-0.0828286	-0.287577	7.31937	['Lpcat3', 'Clu', 'Tmbim6', 'Hspa5', 'Opa1', 'Ddrgk1', 'Usp14', 'Selenos', 'Ufl1', 'Park7', 'Hyou1', 'Ubxn1']	['Q99LX0', 'Q9JKR6']	2	['Q9JKR6']	1
GO:0033119	GO Process	43.3333	Negative regulation of RNA splicing (13)	not significant	not significant	-0.0822746	1.14469	8.09136	0.0328257	0.415774	6.66754	['Akr1c6', 'Tmbim6', 'Rps26', 'Rbmxl1', 'Srsf7', 'Npm1', 'C1qbp', 'Hnrnpa2b1', 'Hnrnpk', 'Ptbp1', 'Rps13', 'Hnrnpl', 'U2af2']	['P61979', 'O88569', 'P17225']	3	['P62855', 'P61979', 'O88569']	3
GO:2000059	GO Process	25	Negative regulation of ubiquitin-dependent protein catabolic process (14)	not significant	⬇degradation	0.115146	-0.290483	7.88739	-0.232595	-0.0174216	13.5226	['Eif3h', 'Hsp90ab1', 'Ccar2', 'Ttc36', 'Rps7', 'Rpl5', 'Usp9x', 'Ddrgk1', 'Usp14', 'Csnk2a1', 'Rpl23', 'Rpl11', 'Park7', 'Ubxn1']	['P47962', 'Q99LX0', 'P11499']	3	['P47962', 'P11499']	2
GO:0042135	GO Process	50	Neurotransmitter catabolic process (6)	not significant	not significant	-0.463903	0.0590726	9.78166	-0.212946	0.467457	10.422	['Maoa', 'Bche', 'Maob', 'Aldh5a1', 'Abat', 'Comt']	['Q8BWF0']	1	['P61922']	1
MMU-6798695	Reactome	30.9886	Neutrophil degranulation (163)	not significant	not significant	-0.0776929	0.0465776	9.87369	-0.0336532	0.0370145	7.92834	['Actr2', 'Rab5b', 'Ddx3x', 'Ilf2', 'Kpnb1', 'Tubb5', 'Jup', 'Ap2a2', 'Ap1m1', 'Hmox2', 'Cstb', 'Ctsb', 'Aprt', 'Psmd2', 'Rhoa', 'Srp14', 'Acaa1b', 'Pgam1', 'Psmb1', 'Surf4', 'Hspa8', 'Lta4h', 'Ctsz', 'Serpinb6a', 'Psmd3', 'Psmd11', 'Cyb5r3', 'Dync1h1', 'Rab5c', 'Arg1', 'Cand1', 'Pfkl', 'Rab10', 'Psmd12', 'Nme2', 'Psmd6', 'Vcl', 'Dnajc3', 'Dgat1', 'Naprt', 'Nit2', 'Ahsg', 'Krt1', 'Hsp90ab1', 'Vap…	['P61027', 'P10126', 'Q91W90', 'Q9Z2U1', 'Q9JIF7', 'P17427', 'Q9D0F9', 'O08807', 'Q9DBJ1', 'P29699', 'Q61598', 'Q9WVJ2', 'Q9JHU4', 'P70195', 'P16546', 'Q8VCH0', 'P54116', 'O88668', 'Q62422', 'Q3TDN2', 'P11499', 'P58252', 'P42932', 'Q6ZQ38', 'Q99JI6', 'Q01768']	26	['Q8CC86', 'P17427', 'P10126', 'P16546', 'P63017', 'P34884', 'P42932', 'Q61735', 'Q9JHU4', 'O08807', 'P29699', 'Q8VCH0', 'P70195', 'P11499', 'P61027', 'P97449', 'Q9WV55', 'Q91W90', 'Q9D0F9', 'Q9CQY5', 'P26516', 'Q99JI6', 'O54734', 'Q9DBJ1', 'Q91V41', 'P11438', 'Q8C7E7', 'Q9JIF7', 'Q9CQI6']	29
MMU-532668	Reactome	60	N-glycan trimming in the ER and Calnexin/Calreticulin cycle (9)	not significant	not significant	-0.00136944	-0.0384338	6.0472	0.0410155	0.236401	6.71914	['Calr', 'Psmc1', 'Derl1', 'Pdia3', 'Rad23b', 'Vcp', 'Ubc', 'Canx', 'Ubxn1']	['P27773', 'P14211']	2	['P27773']	1
GO:0019359	GO Process	50	Nicotinamide nucleotide biosynthetic process (10)	not significant	not significant	0.183439	0.175189	8.75135	-0.0939973	0.310119	8.03009	['Haao', 'Nampt', 'Naprt', 'Kynu', 'Qprt', 'Kmo', 'Aspdh', 'Nadk2', 'Idh2', 'Ido2']	['Q8C5H8']	1	['Q8CC86', 'Q8C5H8']	2
GO:0046496	GO Process	44.8276	Nicotinamide nucleotide metabolic process (13)	not significant	not significant	0.351844	0.175189	11.2415	0.155631	0.310119	7.73608	['Haao', 'Nampt', 'Naprt', 'Nudt12', 'Kynu', 'Naxe', 'Qprt', 'Naxd', 'Kmo', 'Aspdh', 'Nadk2', 'Idh2', 'Ido2']	['Q8C5H8']	1	['Q8CC86', 'Q9DCN1', 'Q8C5H8']	3
mmu00760	KEGG	37.5	Nicotinate and nicotinamide metabolism (15)	not significant	not significant	0.16611	-0.0782336	8.02542	0.321557	0.0314882	11.2908	['Aox1', 'Nampt', 'Nt5c', 'Naprt', 'Nudt12', 'Sirt3', 'Cd38', 'Qprt', 'Nnmt', 'Aspdh', 'Pnp', 'Aox3', 'Nadk2', 'Sirt2', 'Enpp1']	['Q8C5H8', 'G3X982', 'Q8VDQ8', 'P56528']	4	['Q8CC86', 'Q9DCN1', 'Q8C5H8']	3
MMU-5676590	Reactome	68.4211	NIK-->noncanonical NF-kB signaling (39)	⬆synthesis	⬆synthesis	0.41219	0.122633	17.9283	0.292871	0.137893	17.8829	['Psmb4', 'Psmd2', 'Psmb1', 'Psmd3', 'Psmd11', 'Psmb6', 'Psmc5', 'Psmd12', 'Psma6', 'Psmc1', 'Psmd6', 'Psmc6', 'Psmb5', 'Psmb8', 'Psmd13', 'Psmd1', 'Psmb7', 'Psmd5', 'Psmd14', 'Psma7', 'Psmb2', 'Psmc2', 'Cul1', 'Psmc4', 'Psma1', 'Psma4', 'Psmd7', 'Psmd8', 'Psmc3', 'Psmd4', 'Psma5', 'Psmb3', 'Psme2b', 'Skp1a', 'Ubc', 'Psma3', 'Psma2', 'Psmb9', 'Psme1']	['Q8BJY1', 'Q9Z2U1', 'Q9R1P0', 'O35226', 'Q9R1P1', 'Q9WVJ2', 'P70195', 'Q9QUM9', 'O70435', 'Q9R1P3', 'O55234', 'Q9WTX6']	12	['P70195', 'O70435', 'P99026', 'Q9R1P0', 'P26516', 'Q8BJY1']	6
GO:0006809	GO Process	36.3636	Nitric oxide biosynthetic process (8)	not significant	not significant	0.285923	0.0517281	8.29543	0.249518	0.790592	8.5463	['Cyb5r3', 'Ddah1', 'Cyb5b', 'Marc1', 'Spr', 'Marc2', 'Hsp90aa1', 'Acp5']	['Q9CWS0']	1	[]	0
GO:0046209	GO Process	40	Nitric oxide metabolic process (10)	not significant	not significant	0.072467	-0.0571926	6.59968	0.0916657	0.454525	6.95376	['Por', 'Cyb5r3', 'Cps1', 'Ddah1', 'Cyb5b', 'Marc1', 'Spr', 'Marc2', 'Hsp90aa1', 'Acp5']	['Q9CWS0']	1	[]	0
GO:0050421	GO Function	100	Nitrite reductase (NO-forming) activity (5)	not significant	not significant	-0.406891	-0.0154492	10.2548	-0.263421	0.644349	11.7177	['Cyb5r3', 'Xdh', 'Cyb5b', 'Marc1', 'Cbs']	[]	0	[]	0
GO:0098809	GO Function	85.7143	Nitrite reductase activity (6)	not significant	not significant	-0.406891	-0.0154492	10.2626	-0.263421	0.644349	11.7286	['Cyb5r3', 'Xdh', 'Cyb5b', 'Marc1', 'Marc2', 'Cbs']	[]	0	[]	0
mmu00910	KEGG	52.9412	Nitrogen metabolism (9)	not significant	not significant	-0.387642	0.148291	12.3023	-0.294301	0.254155	10.1621	['Glud1', 'Cps1', 'Car3', 'Car2', 'Car14', 'Car5a', 'Car8', 'Glul', 'Car1']	[]	0	[]	0
mmu04932	KEGG	40.8163	Non-alcoholic fatty liver disease (60)	⬇degradation	⬆degradation	-0.456048	-0.128788	27.7056	-0.275715	0.497012	27.2916	['Cox5a', 'Ndufa11', 'Ndufs3', 'Sdhb', 'Ndufs2', 'Ndufa2', 'Uqcrb', 'Sdha', 'Ndufs6', 'Ndufs4', 'Ndufb9', 'Ndufa6', 'Cyc1', 'Ndufb4', 'Ndufa5', 'Ndufb8', 'Cyp2e1', 'Uqcrc1', 'Ndufs1', 'Ndufb3', 'Ndufa10', 'Ndufc2', 'Ndufab1', 'Uqcrc2', 'Cox7a2', 'Pklr', 'Ndufb7', 'Gm11273', 'Ndufa7', 'Ndufv1', 'Ndufb10', 'Uqcrfs1', 'Cox6a1', 'Uqcrq', 'Cdc42', 'Uqcr10', 'Ndufa8', 'Eif2s1', 'Gm10053', 'Cox6b1', 'Nd…	['P53657', 'Q9DCJ5', 'Q8K2B3', 'Q91YT0']	4	['Q9CR68', 'Q9CQJ8', 'Q9CQC7', 'Q8K2B3', 'Q9WV60', 'Q9CPP6', 'P99028']	7
MMU-975957	Reactome	68.75	Nonsense Mediated Decay (NMD) enhanced by the Exon Junction Complex (EJC) (77)	⬆degradation	⬆degradation	-0.178691	0.0474565	19.3805	-0.0980067	0.292097	14.8276	['Rpl13', 'Pabpc1', 'Rps11', 'Ppp2r1a', 'Rplp1', 'Rps18', 'Rpl19', 'Rpl24', 'Etf1', 'Rps26', 'Eif4a3', 'Rps3a1', 'Rpl6', 'Rpl28', 'Rps3', 'Rps4x', 'Rpl4', 'Rpsa', 'Rpl21', 'Rpl10a', 'Rps23', 'Rpl18a', 'Rps21', 'Rps15', 'Rpl7', 'Rps7', 'Upf1', 'Gspt1', 'Rpl15', 'Rps25', 'Rpl36', 'Rps17', 'Rpl35', 'Rpl3', 'Rpl5', 'Rplp2', 'Rpl10', 'Rplp0', 'Rpl31', 'Rpl34', 'Ppp2r2a', 'Rps2', 'Rpl23', 'Rpl23a', 'Rp…	['P61358', 'Q6NZJ6', 'Q8BWY3', 'P62264', 'Q91VC3', 'P47962', 'P47911', 'P62281', 'P62852', 'Q9CQR2', 'P47963', 'Q9CZM2']	12	['P62852', 'P62908', 'P62264', 'P62855', 'Q9CZM2', 'P29341', 'P47911', 'P47962', 'Q8BWY3', 'Q8BP67', 'Q6ZWN5', 'P35979', 'P61358', 'P14206', 'P14869', 'Q9CR57', 'P62751', 'P62270', 'P62242', 'P60867', 'Q6ZWV3', 'Q9CZX8']	22
MMU-975956	Reactome	79.3478	Nonsense Mediated Decay (NMD) independent of the Exon Junction Complex (EJC) (73)	⬆degradation	⬆degradation	-0.179341	0.0791908	19.5101	-0.120787	0.296362	18.4114	['Rpl13', 'Pabpc1', 'Rps11', 'Rplp1', 'Rps18', 'Rpl19', 'Rpl24', 'Etf1', 'Rps26', 'Rps3a1', 'Rpl6', 'Rpl28', 'Rps3', 'Rps4x', 'Rpl4', 'Rpsa', 'Rpl21', 'Rpl10a', 'Rps23', 'Rpl18a', 'Rps21', 'Rps15', 'Rpl7', 'Rps7', 'Upf1', 'Gspt1', 'Rpl15', 'Rps25', 'Rpl36', 'Rps17', 'Rpl35', 'Rpl3', 'Rpl5', 'Rplp2', 'Rpl10', 'Rplp0', 'Rpl31', 'Rpl34', 'Rps2', 'Rpl23', 'Rpl23a', 'Rpl11', 'Rps8', 'Rps6', 'Rpl38', '…	['P61358', 'Q6NZJ6', 'Q8BWY3', 'P62264', 'P47962', 'P47911', 'P62281', 'P62852', 'Q9CQR2', 'P47963', 'Q9CZM2']	11	['P62852', 'P62908', 'P62264', 'P62855', 'Q9CZM2', 'P29341', 'P47911', 'P47962', 'Q8BWY3', 'Q8BP67', 'Q6ZWN5', 'P35979', 'P61358', 'P14206', 'P14869', 'Q9CR57', 'P62751', 'P62270', 'P62242', 'P60867', 'Q6ZWV3', 'Q9CZX8']	22
MMU-2995410	Reactome	36.5079	Nuclear Envelope (NE) Reassembly (23)	not significant	not significant	-0.228092	-0.250595	11.6741	-0.137419	0.437871	9.69154	['Kpnb1', 'Tubb6', 'Lbr', 'Ppp2r1a', 'Nup85', 'Lmnb1', 'Banf1', 'Lmna', 'Rcc1', 'Sec13', 'Ist1', 'Nup160', 'Tubb2a', 'Tubb4a', 'Sirt2', 'Tuba1b', 'Ppp2r2a', 'Rbm39', 'Ran', 'Nup155', 'Tuba4a', 'Nup98', 'Nup93']	['P68368', 'Q9D6F9', 'Q8VDQ8']	3	['P68368']	1
MMU-9759194	Reactome	75.9259	Nuclear events mediated by NFE2L2 (41)	⬆synthesis	⬆synthesis	0.389244	0.138713	17.5352	0.29296	0.161212	19.4448	['Psmb4', 'Psmd2', 'Psmb1', 'Psmd3', 'Psmd11', 'Psmb6', 'Psmc5', 'Psmd12', 'Psma6', 'Psmc1', 'Psmd6', 'Psmc6', 'Psmb5', 'Psmb8', 'Psmd13', 'Psmd1', 'Psmb7', 'Psmd5', 'Psmd14', 'Psma7', 'Psmb2', 'Psmc2', 'Cul1', 'Psmc4', 'Psma1', 'Psma4', 'Psmd7', 'Psmd8', 'Psmc3', 'Psmd4', 'Psma5', 'Psmb3', 'Psme2b', 'Skp1a', 'Gsk3b', 'Prdx1', 'Ubc', 'Psma3', 'Psma2', 'Psmb9', 'Psme1']	['P35700', 'Q8BJY1', 'Q9Z2U1', 'Q9R1P0', 'O35226', 'Q9R1P1', 'Q9WVJ2', 'P70195', 'Q9QUM9', 'O70435', 'Q9R1P3', 'O55234', 'Q9WTX6']	13	['P35700', 'P70195', 'O70435', 'P99026', 'Q9R1P0', 'P26516', 'Q8BJY1', 'Q9WV60']	8
GO:0042175	GO Component	26.5071	Nuclear outer membrane-endoplasmic reticulum membrane network (299)	⬇degradation	⬇degradation	-0.368636	-0.201415	29.2546	-0.252031	-0.244004	32.9344	['Ftcd', 'Agpat3', 'Cyp51', 'Rtcb', 'Uba1', 'Ccdc47', 'Abcd1', 'Bcap31', 'Tmed5', 'Cyp2f2', 'Cyp2c29', 'Ranbp2', 'Calr', 'Hmox2', 'Lpcat3', 'Tmed4', 'Lbr', 'Hmox1', 'Por', 'Cyp2a5', 'Cyp2d26', 'Fads1', 'Surf4', 'Cers2', 'Rrbp1', 'Hsd11b1', 'Cyb5r3', 'Tecr', 'G6pc', 'Sec63', 'Hsp90b1', 'Egfr', 'Rab21', 'Ncln', 'Sar1b', 'Rab10', 'Lrrc59', 'Gosr2', 'Scfd1', 'Sel1l', 'Sec23a', 'Tmx1', 'Dhrs7', 'Erg28…	['Q91X77', 'Q8BRF7', 'P61027', 'P61620', 'P61358', 'Q64458', 'Q9D379', 'A2AKQ0', 'Q6XVG2', 'Q9CRD2', 'Q9ER39', 'O08914', 'Q99PL5', 'O55242', 'P26150', 'Q3UBX0', 'Q9QZ85', 'Q4LDG0', 'Q8CIM7', 'Q9CRA4', 'Q9CPU4', 'Q8CHK3', 'P45878', 'Q99P72', 'E9Q5K4', 'P46978', 'P62342', 'P56395', 'P53811', 'P50172', 'P27773', 'P60670', 'Q6TEK5', 'Q9JMF7', 'P70245', 'Q3TDN2', 'Q60766', 'P40142', 'Q9Z329', 'Q99J27'…	50	['P61620', 'Q8VCM8', 'Q9JMF7', 'Q62452', 'P18572', 'Q9CRD2', 'P40142', 'Q99PL5', 'P62855', 'Q8C3X8', 'Q9CY27', 'Q60766', 'Q9EQC1', 'Q3UBX0', 'Q91VE0', 'Q8BRF7', 'P27786', 'Q9CY50', 'Q9ER39', 'P33267', 'P27773', 'Q9JM62', 'P41216', 'Q91W64', 'A2ALW5', 'Q5RL79', 'Q9R0Q3', 'Q99KF1', 'P61027', 'P60670', 'Q8CIM7', 'P61358', 'Q6TEK5', 'P53811', 'Q9WV55', 'Q9CPU4', 'A2AKQ0', 'Q921L3', 'Q99J27', 'Q9QYC7'…	62
GO:0002054	GO Function	83.3333	Nucleobase binding (5)	not significant	not significant	-0.205962	-0.178619	10.7072	-0.146432	-0.0961216	10.0489	['Aprt', 'Dpys', 'Dpyd', 'Pnp', 'Pygl']	[]	0	[]	0
GO:0046112	GO Process	61.1111	Nucleobase biosynthetic process (11)	not significant	not significant	0.212689	0.562743	8.16315	0.0263512	0.349796	6.37978	['Aprt', 'Shmt1', 'Umps', 'Gart', 'Shmt2', 'Hprt', 'Cps1', 'Cmpk1', 'Paics', 'Prps1', 'Mtor']	['Q9D7G0', 'Q9DBP5', 'Q9CZN7']	3	['Q9CZN7']	1
GO:0046113	GO Process	100	Nucleobase catabolic process (8)	not significant	not significant	-0.0216444	-0.451288	6.32255	-0.104735	-0.650734	9.16251	['Dpys', 'Xdh', 'Uox', 'Dpyd', 'Aldh6a1', 'Gda', 'Urad', 'Urah']	['Q9EQ20', 'Q9CRB3']	2	['Q9CRB3']	1
GO:0009112	GO Process	56.4103	Nucleobase metabolic process (22)	not significant	not significant	0.101247	0.0877017	7.8648	-0.0439148	-0.187149	7.27982	['Aprt', 'Shmt1', 'Dpys', 'Umps', 'Gart', 'Xdh', 'Shmt2', 'Hprt', 'Cps1', 'Uox', 'Cmpk1', 'Paics', 'Prps1', 'Dpyd', 'Pnp', 'Adk', 'Ttr', 'Aldh6a1', 'Gda', 'Urad', 'Mtor', 'Urah']	['Q9EQ20', 'Q9CRB3', 'Q9D7G0', 'Q9DBP5', 'Q9CZN7']	5	['Q9CRB3', 'P55264', 'Q9CZN7']	3
GO:0034656	GO Process	36.6667	Nucleobase-containing small molecule catabolic process (11)	not significant	⬇degradation	-0.00919468	-0.157364	6.18269	-0.231019	-0.211404	14.321	['Xdh', 'Uox', 'Dpyd', 'Pnp', 'Upb1', 'Ahcy', 'Galt', 'Gda', 'Dera', 'Urad', 'Urah']	['Q9CRB3']	1	['Q9CRB3']	1
GO:0055086	GO Process	43.0909	Nucleobase-containing small molecule metabolic process (237)	not significant	not significant	0.0702392	0.0810508	9.18077	0.024488	-0.0957712	7.2877	['Haao', 'Abcd1', 'Ndufa11', 'Gnmt', 'Abcc6', 'Gars', 'Crot', 'Gcdh', 'Ndufs3', 'Cs', 'Atp6v1b2', 'Aprt', 'Rhoa', 'Sdhb', 'Pdhx', 'Pgam1', 'Ndufs2', 'Ndufa2', 'Clpx', 'Hspa8', 'Acadsb', 'Adss', 'Pipox', 'Shmt1', 'Gamt', 'Hint1', 'Pfkl', 'Nampt', 'Nt5c', 'Galk1', 'Nme2', 'Dcakd', 'Mthfd1', 'Acot2', 'Acot4', 'Acot3', 'Adssl1', 'Sdha', 'Ndufs6', 'Acot12', 'Mccc2', 'Pdhb', 'Ndufs4', 'Oxsm', 'Dpys', '…	['A2ATU0', 'Q9WTP7', 'Q9DBL7', 'Q9Z2I9', 'Q9EQ20', 'P97328', 'Q9DBM2', 'Q9DC50', 'P51660', 'Q91V12', 'Q9CRB3', 'Q9D892', 'O88428', 'Q9WUR9', 'O08749', 'Q9DBJ1', 'Q8VDL4', 'Q6P5E4', 'P70349', 'Q9D0M1', 'Q3ULD5', 'P35486', 'Q8VC30', 'O55137', 'Q9D7G0', 'Q5SWU9', 'Q99LX0', 'Q8VCT4', 'Q9D2G2', 'P53657', 'Q9DBP5', 'P48776', 'Q8C5H8', 'Q9CZU6', 'Q8QZT1', 'Q9QYR9', 'Q9DCJ5', 'Q91X34', 'Q60597', 'Q9D051'…	48	['A2ATU0', 'Q8CC86', 'Q8QZT1', 'P63017', 'Q91WG8', 'Q9QYR9', 'P14094', 'Q9Z2I9', 'Q9DCN1', 'O55137', 'Q9CRB3', 'P55264', 'Q8VCT4', 'P51660', 'Q9CZN7', 'Q9D051', 'P41216', 'Q9WUR9', 'Q3UNX5', 'Q9WTP7', 'Q9CQJ8', 'Q9DBL7', 'Q91V12', 'Q6P5E4', 'Q8C5H8', 'Q9DBM2', 'Q9JHS4', 'Q9CQQ7', 'Q9JK38', 'Q9CQC7', 'Q8BWN8', 'Q9Z2I8', 'Q8K2B3', 'Q9DBJ1', 'Q60759', 'P70349', 'Q9D892', 'P63030', 'Q9CPP6', 'P54869'…	41
GO:0009164	GO Process	40	Nucleoside catabolic process (10)	not significant	⬇degradation	-0.0248693	-0.157364	6.42158	-0.192523	-0.211404	13.234	['Xdh', 'Uox', 'Dpyd', 'Pnp', 'Upb1', 'Ahcy', 'Gda', 'Dera', 'Urad', 'Urah']	['Q9CRB3']	1	['Q9CRB3']	1
GO:0009132	GO Process	34.0206	Nucleoside diphosphate metabolic process (33)	not significant	not significant	-0.0294561	0.610977	6.60305	0.0225101	-0.128741	6.38939	['Pgam1', 'Pfkl', 'Galk1', 'Nme2', 'Umps', 'Nme3', 'Ak3', 'Aldob', 'Cmpk1', 'Ak2', 'Khk', 'Pkm', 'Pklr', 'Bpgm', 'Gpi1', 'Entpd5', 'Eno1b', 'Pgk1', 'Galt', 'Aldoa', 'Ogdh', 'Dhtkd1', 'Gale', 'Gck', 'Ak4', 'Nudt7', 'Gapdh', 'Enpp1', 'Nme1', 'Mpp6', 'Tpi1', 'Adpgk', 'Tkfc']	['A2ATU0', 'Q9WTP7', 'P97328', 'Q9WUR9', 'Q9DBJ1', 'Q8VDL4', 'Q8VC30', 'P53657', 'Q9DBP5', 'Q60597', 'Q01768']	11	['A2ATU0', 'Q9WUR9', 'Q9WTP7', 'Q9DBJ1', 'P97328']	5
GO:0006165	GO Process	40.9091	Nucleoside diphosphate phosphorylation (27)	not significant	not significant	-0.0318696	0.0523598	6.52293	0.0160729	-0.100746	6.2319	['Pgam1', 'Pfkl', 'Galk1', 'Nme2', 'Nme3', 'Aldob', 'Cmpk1', 'Khk', 'Pkm', 'Pklr', 'Bpgm', 'Gpi1', 'Eno1b', 'Pgk1', 'Galt', 'Aldoa', 'Ogdh', 'Dhtkd1', 'Gale', 'Gck', 'Ak4', 'Gapdh', 'Enpp1', 'Nme1', 'Tpi1', 'Adpgk', 'Tkfc']	['A2ATU0', 'P97328', 'Q9WUR9', 'Q9DBJ1', 'Q8VDL4', 'Q8VC30', 'P53657', 'Q9DBP5', 'Q60597', 'Q01768']	10	['A2ATU0', 'Q9WUR9', 'Q9DBJ1', 'P97328']	4
GO:0009116	GO Process	34.5455	Nucleoside metabolic process (19)	not significant	not significant	-0.016289	-0.0410308	6.31624	-0.166047	-0.206322	10.9754	['Gnmt', 'Aprt', 'Gamt', 'Xdh', 'Hprt', 'Atic', 'Uox', 'Dpyd', 'Macrod1', 'Pnp', 'Adk', 'Upb1', 'Mtap', 'Ahcy', 'Gda', 'Dera', 'Urad', 'Urah', 'Pcmt1']	['Q9CRB3']	1	['Q9CRB3', 'P55264']	2
GO:0009124	GO Process	36.7347	Nucleoside monophosphate biosynthetic process (18)	not significant	not significant	0.255273	0.055976	9.9897	0.174127	0.24085	10.2705	['Aprt', 'Adss', 'Shmt1', 'Nme2', 'Adssl1', 'Adsl', 'Umps', 'Gart', 'Nme3', 'Hprt', 'Atic', 'Gmps', 'Paics', 'Prps1', 'Pnp', 'Adk', 'Impdh2', 'Nme1']	['Q9D7G0', 'Q01768']	2	['P55264']	1
GO:0009123	GO Process	38.5542	Nucleoside monophosphate metabolic process (32)	not significant	not significant	0.21107	0.4942	11.3207	0.0931876	-0.0879983	9.21753	['Aprt', 'Adss', 'Shmt1', 'Nt5c', 'Nme2', 'Adssl1', 'Dpys', 'Adsl', 'Umps', 'Gart', 'Xdh', 'Nme3', 'Ak3', 'Hprt', 'Atic', 'Gmps', 'Uox', 'Cmpk1', 'Ak2', 'Paics', 'Prps1', 'Dpyd', 'Pnp', 'Adk', 'Upb1', 'Impdh2', 'Gda', 'Urad', 'Urah', 'Ak4', 'Nme1', 'Mpp6']	['Q9WTP7', 'Q9CRB3', 'Q9WUR9', 'Q9D7G0', 'Q9DBP5', 'Q01768']	6	['Q9CRB3', 'P55264', 'Q9WUR9', 'Q9WTP7']	4
GO:1901292	GO Process	29.0698	Nucleoside phosphate catabolic process (25)	not significant	not significant	0.380594	0.199672	11.5042	0.301027	-0.239265	12.3526	['Abcd1', 'Hint1', 'Nt5c', 'Dpys', 'Xdh', 'Nudt12', 'Hprt', 'Uox', 'Vcp', 'Acat1', 'Dpyd', 'Pnp', 'Upb1', 'Samhd1', 'Entpd5', 'Gda', 'Dera', 'Mlycd', 'Urad', 'Itpa', 'Urah', 'Nudt7', 'Fitm2', 'Enpp1', 'Acot7']	['Q91V12', 'Q9CRB3', 'Q9D892', 'P70349', 'Q8QZT1']	5	['Q8QZT1', 'Q9DCN1', 'Q9CRB3', 'Q91V12', 'P70349', 'Q9D892']	6
GO:0009142	GO Process	59.1304	Nucleoside triphosphate biosynthetic process (68)	⬆degradation	⬆degradation	-0.319447	0.0473609	19.8523	-0.182525	0.312416	15.0339	['Ndufa11', 'Ndufs3', 'Sdhb', 'Ndufs2', 'Ndufa2', 'Nme2', 'Sdha', 'Ndufs6', 'Ndufs4', 'Ndufb9', 'Ndufa6', 'Ndufb4', 'Atp5j', 'Atp5o', 'Ndufa5', 'Nme3', 'Ak3', 'Ndufb8', 'Atp5b', 'Atp5a1', 'Ndufs1', 'Ndufb3', 'Ndufa10', 'Stoml2', 'Cmpk1', 'Ndufc2', 'Ndufab1', 'Pkm', 'Pklr', 'Ndufb7', 'Ndufa7', 'Ndufv1', 'Ndufb10', 'Pnp', 'Adk', 'Atp5l', 'Atp5k', 'Ndufa8', 'Ldhd', 'Ndufa3', 'Impdh2', 'mt-Nd1', 'mt-…	['Q9WTP7', 'Q9WUR9', 'P53657', 'Q9DBP5', 'Q9DCJ5', 'Q8K2B3', 'Q91YT0', 'Q01768']	8	['P55264', 'Q9WUR9', 'Q9WTP7', 'Q9CQJ8', 'Q9CQQ7', 'Q9CQC7', 'Q8K2B3', 'Q9CPP6']	8
GO:0009141	GO Process	47.7273	Nucleoside triphosphate metabolic process (105)	not significant	not significant	-0.176611	0.236494	12.6001	-0.0983085	0.16914	11.2025	['Ndufa11', 'Abcc6', 'Ndufs3', 'Atp6v1b2', 'Rhoa', 'Sdhb', 'Pgam1', 'Ndufs2', 'Ndufa2', 'Clpx', 'Hspa8', 'Pfkl', 'Galk1', 'Nme2', 'Sdha', 'Ndufs6', 'Ndufs4', 'Ndufb9', 'Ndufa6', 'Ndufb4', 'Atp5j', 'Atp5o', 'Ndufa5', 'Nme3', 'Ak3', 'Ndufb8', 'Atp5b', 'Atp5a1', 'Ndufs1', 'Ndufb3', 'Ndufa10', 'Parp1', 'Atp1b1', 'Slc25a25', 'Ola1', 'Aldob', 'Vcp', 'Stoml2', 'Cmpk1', 'Ak2', 'Khk', 'Ndufc2', 'Ndufab1',…	['A2ATU0', 'Q9WTP7', 'P97328', 'Q9D892', 'Q9WUR9', 'Q9DBJ1', 'Q8VDL4', 'Q8VC30', 'P53657', 'Q9DBP5', 'Q9DCJ5', 'Q60597', 'Q8K2B3', 'Q91YT0', 'Q01768']	15	['A2ATU0', 'P63017', 'P14094', 'P55264', 'Q9WUR9', 'Q9WTP7', 'Q9CQJ8', 'Q9JHS4', 'Q9CQQ7', 'Q9CQC7', 'Q8K2B3', 'Q9DBJ1', 'Q9D892', 'Q9CPP6', 'P97328']	15
GO:0009165	GO Process	46.6403	Nucleotide biosynthetic process (118)	not significant	not significant	0.0117365	0.206952	6.25672	-0.014323	0.293545	6.48342	['Haao', 'Ndufa11', 'Gars', 'Gcdh', 'Ndufs3', 'Aprt', 'Sdhb', 'Pdhx', 'Ndufs2', 'Ndufa2', 'Adss', 'Shmt1', 'Nampt', 'Nme2', 'Dcakd', 'Mthfd1', 'Adssl1', 'Sdha', 'Ndufs6', 'Pdhb', 'Ndufs4', 'Ndufb9', 'Adsl', 'Ndufa6', 'Naprt', 'Umps', 'Ndufb4', 'Atp5j', 'Atp5o', 'Gart', 'Ndufa5', 'Nme3', 'Ak3', 'Papss2', 'Ndufb8', 'Atp5b', 'Atp5a1', 'Hprt', 'Ndufs1', 'Ndufb3', 'Atic', 'Ndufa10', 'Mpc2', 'Kynu', 'A…	['Q9WTP7', 'Q9DBL7', 'Q91V12', 'O88428', 'Q9WUR9', 'O08749', 'Q9D0M1', 'P35486', 'Q9D7G0', 'Q5SWU9', 'P53657', 'Q9DBP5', 'Q8C5H8', 'Q8QZT1', 'Q9DCJ5', 'Q9D051', 'Q8K2B3', 'E9Q4Z2', 'Q91YT0', 'P41216', 'Q01768']	21	['Q8CC86', 'Q8QZT1', 'P55264', 'Q9D051', 'P41216', 'Q9WUR9', 'Q9WTP7', 'Q9CQJ8', 'Q9DBL7', 'Q91V12', 'Q8C5H8', 'Q9CQQ7', 'Q9CQC7', 'Q8K2B3', 'Q60759', 'P63030', 'Q9CPP6']	17
GO:0009166	GO Process	31.1688	Nucleotide catabolic process (24)	not significant	not significant	0.390947	0.199672	11.4013	0.274281	-0.239265	11.599	['Abcd1', 'Hint1', 'Nt5c', 'Dpys', 'Xdh', 'Nudt12', 'Hprt', 'Uox', 'Vcp', 'Acat1', 'Dpyd', 'Pnp', 'Upb1', 'Samhd1', 'Entpd5', 'Gda', 'Dera', 'Mlycd', 'Urad', 'Itpa', 'Urah', 'Nudt7', 'Fitm2', 'Acot7']	['Q91V12', 'Q9CRB3', 'Q9D892', 'P70349', 'Q8QZT1']	5	['Q8QZT1', 'Q9DCN1', 'Q9CRB3', 'Q91V12', 'P70349', 'Q9D892']	6
MMU-8956319	Reactome	28.5714	Nucleotide catabolism (10)	not significant	not significant	0.292409	0.205262	8.26075	0.0903973	-0.635857	7.46072	['Nt5c', 'Dpys', 'Xdh', 'Dpyd', 'Pnp', 'Upb1', 'Samhd1', 'Entpd5', 'Gda', 'Itpa']	['Q9D892']	1	['Q9D892']	1
GO:0009117	GO Process	44.2149	Nucleotide metabolic process (214)	not significant	not significant	0.0736544	0.072238	9.08426	0.0440016	-0.0412305	8.33541	['Haao', 'Abcd1', 'Ndufa11', 'Abcc6', 'Gars', 'Crot', 'Gcdh', 'Ndufs3', 'Cs', 'Atp6v1b2', 'Aprt', 'Rhoa', 'Sdhb', 'Pdhx', 'Pgam1', 'Ndufs2', 'Ndufa2', 'Clpx', 'Hspa8', 'Acadsb', 'Adss', 'Pipox', 'Shmt1', 'Hint1', 'Pfkl', 'Nampt', 'Nt5c', 'Galk1', 'Nme2', 'Dcakd', 'Mthfd1', 'Acot2', 'Acot4', 'Acot3', 'Adssl1', 'Sdha', 'Ndufs6', 'Acot12', 'Mccc2', 'Pdhb', 'Ndufs4', 'Oxsm', 'Dpys', 'Ndufb9', 'Adsl',…	['A2ATU0', 'Q9WTP7', 'Q9DBL7', 'Q9Z2I9', 'P97328', 'Q9DBM2', 'Q9DC50', 'P51660', 'Q91V12', 'Q9CRB3', 'Q9D892', 'O88428', 'Q9WUR9', 'O08749', 'Q9DBJ1', 'Q8VDL4', 'P70349', 'Q9D0M1', 'Q3ULD5', 'P35486', 'Q8VC30', 'O55137', 'Q9D7G0', 'Q5SWU9', 'Q99LX0', 'Q8VCT4', 'Q9D2G2', 'P53657', 'Q9DBP5', 'P48776', 'Q8C5H8', 'Q9CZU6', 'Q8QZT1', 'Q9QYR9', 'Q9DCJ5', 'Q91X34', 'Q60597', 'Q9D051', 'Q8K2B3', 'E9Q4Z2'…	45	['A2ATU0', 'Q8CC86', 'Q8QZT1', 'P63017', 'Q9QYR9', 'P14094', 'Q9Z2I9', 'Q9DCN1', 'O55137', 'Q9CRB3', 'P55264', 'Q8VCT4', 'P51660', 'Q9D051', 'P41216', 'Q9WUR9', 'Q3UNX5', 'Q9WTP7', 'Q9CQJ8', 'Q9DBL7', 'Q91V12', 'Q8C5H8', 'Q9DBM2', 'Q9JHS4', 'Q9CQQ7', 'Q9CQC7', 'Q8BWN8', 'Q9Z2I8', 'Q8K2B3', 'Q9DBJ1', 'Q60759', 'P70349', 'Q9D892', 'P63030', 'Q9CPP6', 'P54869', 'P97328']	37
GO:0046939	GO Process	40	Nucleotide phosphorylation (28)	not significant	not significant	-0.0066839	0.0523598	6.11592	-0.026757	-0.100746	6.38298	['Pnkp', 'Pgam1', 'Pfkl', 'Galk1', 'Nme2', 'Nme3', 'Aldob', 'Cmpk1', 'Khk', 'Pkm', 'Pklr', 'Bpgm', 'Gpi1', 'Eno1b', 'Pgk1', 'Galt', 'Aldoa', 'Ogdh', 'Dhtkd1', 'Gale', 'Gck', 'Ak4', 'Gapdh', 'Enpp1', 'Nme1', 'Tpi1', 'Adpgk', 'Tkfc']	['A2ATU0', 'P97328', 'Q9WUR9', 'Q9DBJ1', 'Q8VDL4', 'Q8VC30', 'P53657', 'Q9DBP5', 'Q60597', 'Q01768']	10	['A2ATU0', 'Q9WUR9', 'Q9DBJ1', 'P97328']	4
GO:0043173	GO Process	38.4615	Nucleotide salvage (10)	not significant	not significant	0.0439441	-0.115031	6.57952	0.0765626	-0.344109	7.40768	['Aprt', 'Adss', 'Adssl1', 'Adsl', 'Naprt', 'Hprt', 'Gmps', 'Pnp', 'Adk', 'Impdh2']	[]	0	['Q8CC86', 'P55264']	2
GO:0009225	GO Process	38.8889	Nucleotide-sugar metabolic process (14)	not significant	not significant	0.0601979	0.772056	6.70877	-0.155453	-1.69944	9.64378	['Pmm2', 'Gne', 'Ugdh', 'Cmas', 'Uggt1', 'Gnpnat1', 'Gnpda1', 'Pgm3', 'Entpd5', 'Galt', 'Ugp2', 'Gmppb', 'Dpm1', 'Tsta3']	['Q6P5E4']	1	['Q91WG8', 'Q6P5E4', 'Q9JK38']	3
GO:0008374	GO Function	26.4151	O-acyltransferase activity (14)	⬇degradation	⬇degradation	-0.4766	-0.185925	14.6093	-0.344025	-0.103826	14.918	['Agpat3', 'Crot', 'Lpcat3', 'Dgat1', 'Soat2', 'Cpt1a', 'Agpat2', 'Cpt2', 'Mboat7', 'Lclat1', 'Prdx6', 'Crat', 'Lpgat1', 'Gpam']	['Q9DC50', 'Q8CHK3']	2	['P47934']	1
GO:0120254	GO Process	35.4651	Olefinic compound metabolic process (61)	not significant	not significant	-0.177227	0.0069057	11.6096	-0.110774	-0.397835	11.3407	['Cyp2f2', 'Cyp2c29', 'Gstm7', 'Adh1', 'Cyp2a5', 'Cyp2d26', 'Fads1', 'Adh4', 'Dhrs7', 'Akr1c6', 'Dhrs4', 'Dgat1', 'Rbp4', 'Cyp17a1', 'Cyp2c23', 'Cyp2e1', 'Cyp2j5', 'Scp2', 'Cyp4a14', 'Ces1d', 'Ces1e', 'Ces1f', 'Ces2a', 'Ces2e', 'Cyp1a2', 'Aldh8a1', 'Rdh7', 'Pnpla8', 'Cyp2c37', 'Ephx1', 'Cyp2c54', 'Cyp4f14', 'Ces2c', 'Rbp1', 'Ptgs1', 'Cyp2c70', 'Cyp4a10', 'Retsat', 'Ephx2', 'Rdh16', 'Cyp2b10', 'Cy…	['Q91X77', 'Q64458', 'Q9D379', 'Q6XVG2', 'Q91WU0', 'Q8CIM7', 'Q8VCT4', 'E9Q5K4', 'P11352', 'O88451', 'Q00724', 'Q99LB2', 'Q8BK48', 'P56654']	14	['O88451', 'Q8VCT4', 'P27786', 'P33267', 'Q91W64', 'Q8CIM7', 'Q9QYY9', 'Q91WU0', 'Q64176', 'Q8QZR3', 'P32020']	11
WP4350	WikiPathways	46.6667	Omega-3 / omega-6 fatty acid synthesis (7)	not significant	not significant	0.341577	-0.353748	8.56744	0.47126	-0.437128	8.88033	['Fads1', 'Acot2', 'Elovl2', 'Fads2', 'Acsl1', 'Acox1', 'Acot1']	['O55137', 'Q9QYR9', 'P41216', 'Q9JLJ4']	4	['Q9QYR9', 'O55137', 'P41216']	3
WP4351	WikiPathways	50	Omega-9 fatty acid synthesis (7)	not significant	not significant	0.34167	-0.22884	8.57274	0.45104	-0.109054	8.65301	['Fads1', 'Acot2', 'Elovl2', 'Fads2', 'Acsl1', 'Fasn', 'Acot1']	['O55137', 'Q9QYR9', 'P41216', 'Q9JLJ4']	4	['Q9QYR9', 'O55137', 'P41216']	3
mmu00670	KEGG	47.3684	One carbon pool by folate (9)	not significant	not significant	0.265444	0.316458	9.70528	-0.0120418	0.363437	6.16134	['Ftcd', 'Shmt1', 'Mthfd1', 'Dhfr', 'Gart', 'Shmt2', 'Atic', 'Amt', 'Aldh1l1']	['Q8CFA2', 'Q9CZN7']	2	['Q9CZN7', 'Q8R0Y6']	2
GO:0006730	GO Process	48.8372	One-carbon metabolic process (21)	not significant	not significant	-0.0895412	0.153116	7.65806	-0.1856	0.219703	11.8963	['Ftcd', 'Gnmt', 'Shmt1', 'Mthfd1', 'Sfxn1', 'Dhfr', 'Shmt2', 'Car3', 'Car2', 'Car14', 'Dmgdh', 'Mat2b', 'Sfxn3', 'Car5a', 'Ahcy', 'Car8', 'Mat2a', 'Sardh', 'Aldh1l1', 'Car1', 'Mat1a']	['Q9CZN7']	1	['Q9CZN7', 'Q8R0Y6']	2
WP435	WikiPathways	44.8276	One-carbon metabolism (13)	not significant	not significant	0.133209	0.195783	7.71427	-0.0550099	0.140269	6.79594	['Ftcd', 'Shmt1', 'Mthfd1', 'Dhfr', 'Gart', 'Shmt2', 'Atic', 'Amt', 'Mat2b', 'Ahcy', 'Bhmt', 'Aldh1l1', 'Mat1a']	['Q8CFA2', 'Q9CZN7', 'O35490']	3	['Q9CZN7', 'O35490', 'Q8R0Y6']	3
WP1770	WikiPathways	51.9231	One-carbon metabolism and related pathways (27)	not significant	not significant	0.0132818	-0.129482	6.30049	0.0135554	-0.0993933	6.4119	['Gnmt', 'Sod2', 'Shmt1', 'Dhfr', 'Agxt2', 'Sod1', 'Csad', 'Pcyt2', 'Shmt2', 'Gclm', 'Gsr', 'Gclc', 'Dmgdh', 'Baat', 'Chdh', 'Cept1', 'Gss', 'Pcyt1a', 'Gpx1', 'Mat2a', 'Gpx4', 'Bhmt', 'Sardh', 'Cth', 'Etnk2', 'Mat1a', 'Cbs']	['P97494', 'Q9DBE0', 'P11352', 'Q91X34', 'P47791', 'Q9CZN7', 'O35490']	7	['Q9CZN7', 'O35490', 'O09172', 'P09671', 'P97494', 'Q9DBE0']	6
MMU-68949	Reactome	55.7143	Orc1 removal from chromatin (39)	⬆synthesis	⬆synthesis	0.41219	0.122633	17.8829	0.292871	0.137893	18.0207	['Psmb4', 'Psmd2', 'Psmb1', 'Psmd3', 'Psmd11', 'Psmb6', 'Psmc5', 'Psmd12', 'Psma6', 'Psmc1', 'Psmd6', 'Psmc6', 'Psmb5', 'Psmb8', 'Psmd13', 'Psmd1', 'Psmb7', 'Psmd5', 'Psmd14', 'Psma7', 'Psmb2', 'Psmc2', 'Cul1', 'Psmc4', 'Psma1', 'Psma4', 'Psmd7', 'Psmd8', 'Psmc3', 'Psmd4', 'Psma5', 'Psmb3', 'Psme2b', 'Skp1a', 'Ubc', 'Psma3', 'Psma2', 'Psmb9', 'Psme1']	['Q8BJY1', 'Q9Z2U1', 'Q9R1P0', 'O35226', 'Q9R1P1', 'Q9WVJ2', 'P70195', 'Q9QUM9', 'O70435', 'Q9R1P3', 'O55234', 'Q9WTX6']	12	['P70195', 'O70435', 'P99026', 'Q9R1P0', 'P26516', 'Q8BJY1']	6
GO:0031967	GO Component	31.4199	Organelle envelope (416)	⬇degradation	⬆degradation	-0.190319	-0.0335693	19.193	-0.141367	0.210224	22.9344	['Cox5a', 'Haao', 'Agpat3', 'Kpnb1', 'Tubb5', 'Rtcb', 'Clpb', 'Abcd1', 'Dhrs1', 'Ndufa11', 'Cse1l', 'Timm44', 'Ranbp2', 'Prodh', 'Slc25a1', 'Gcdh', 'Calr', 'Fam162a', 'Phb2', 'Aqp1', 'Mtfp1', 'Lbr', 'Letm1', 'Ndufs3', 'Trap1', 'Gcat', 'Sod2', 'Ctnnb1', 'Clic1', 'Vdac3', 'Bcl2l13', 'Sdhb', 'Nxf1', 'Acad9', 'Ndufs2', 'Timm23', 'Cacybp', 'Ndufa2', 'Slc25a11', 'Surf4', 'Endog', 'Clpx', 'Surf1', 'Hsd1…	['Q9WTP7', 'Q8R404', 'Q9JIK9', 'Q60931', 'P36552', 'Q8BJ03', 'Q9ER39', 'Q8R086', 'Q5U458', 'O08788', 'O55242', 'Q14C51', 'P26150', 'Q925N2', 'Q8BK72', 'Q80XL6', 'Q9ESW4', 'Q78IK4', 'Q3UBX0', 'Q8CFJ7', 'Q9CXW3', 'Q80ZS3', 'Q9QZ85', 'Q61102', 'P19258', 'Q9WTQ8', 'Q8R1S0', 'Q9CPU4', 'Q9DC71', 'Q9QUH0', 'O88441', 'P16460', 'Q99LX0', 'P70296', 'O08756', 'Q99P72', 'Q8JZQ2', 'Q9CQN6', 'Q9CQN1', 'Q9JHU4'…	73	['Q9CXJ4', 'Q78IK4', 'O88986', 'Q8JZQ2', 'P62908', 'Q8QZT1', 'Q9D0G0', 'O35857', 'P0DP28', 'P47802', 'Q80XL6', 'Q8CFJ7', 'Q924D0', 'Q8R1S0', 'Q99MR8', 'P52196', 'Q3UBX0', 'Q9JHU4', 'Q9D8Y1', 'Q5U458', 'Q9ESW4', 'P08249', 'P36552', 'Q9ER39', 'Q8R086', 'Q9CZN7', 'P27773', 'P41216', 'Q9CQN6', 'Q9CR68', 'Q9WTP7', 'P47934', 'Q99JY0', 'Q60931', 'Q9CQJ8', 'P19258', 'Q9JI39', 'P50637', 'P09671', 'O55125'…	79
GO:0031970	GO Component	29.4118	Organelle envelope lumen (35)	not significant	not significant	0.052277	0.144627	6.62331	-0.0197257	-0.230583	6.34471	['Tubb5', 'Clpb', 'Trap1', 'Timm23', 'Cacybp', 'Timm13', 'Glrx', 'Sod1', 'Ak3', 'Shmt2', 'Ndufs1', 'Cat', 'Pdia3', 'Bche', 'Stoml2', 'Ak2', 'Agk', 'Opa1', 'Ndufb7', 'Aifm1', 'Hsd3b5', 'Gfer', 'Cpox', 'Suox', 'Them4', 'Ndufa8', 'Immt', 'Capn2', 'Gm10053', 'Hax1', 'Htra2', 'Park7', 'Ndufs5', 'Hsd3b3', 'Ccdc58']	['Q9WTP7', 'P36552', 'Q8R086', 'P26150', 'Q9ESW4', 'Q9CXW3', 'Q9WTQ8', 'Q9QUH0', 'Q99LX0', 'Q9CQN1', 'P27773', 'Q9DCJ5', 'Q9CZN7']	13	['Q9ESW4', 'P36552', 'Q8R086', 'Q9CZN7', 'P27773', 'Q9WTP7', 'Q9CQN1', 'Q9WTQ8']	8
GO:0019866	GO Component	42.3015	Organelle inner membrane (261)	⬆degradation	⬆degradation	-0.283969	0.0329777	21.271	-0.202501	0.275383	28.6747	['Cox5a', 'Dhrs1', 'Ndufa11', 'Timm44', 'Prodh', 'Slc25a1', 'Gcdh', 'Phb2', 'Mtfp1', 'Lbr', 'Letm1', 'Ndufs3', 'Trap1', 'Gcat', 'Sod2', 'Vdac3', 'Sdhb', 'Acad9', 'Ndufs2', 'Timm23', 'Ndufa2', 'Slc25a11', 'Endog', 'Clpx', 'Surf1', 'Slc25a5', 'Cyb5r3', 'Slc25a22', 'Mdh2', 'Tmpo', 'Mcu', 'Timm13', 'Mrpl22', 'Abca8b', 'Fdxr', 'Tmem14c', 'Sfxn1', 'Uqcrb', 'Sdha', 'Ndufs6', 'Dhfr', 'Mrps30', 'Ndufs4', …	['Q8R404', 'Q9JIK9', 'Q60931', 'P36552', 'Q8BJ03', 'Q5U458', 'O55242', 'Q14C51', 'P26150', 'Q925N2', 'Q8BK72', 'Q9ESW4', 'Q78IK4', 'Q8CFJ7', 'Q80ZS3', 'Q61102', 'P19258', 'Q9WTQ8', 'Q8R1S0', 'Q9DC71', 'O08756', 'Q8JZQ2', 'Q9CQN6', 'Q9CQN1', 'Q60936', 'Q9CXJ4', 'Q9CXW2', 'P42125', 'Q8QZT1', 'Q9DCJ5', 'Q5XJY4', 'Q9CZN7', 'Q8K2B3', 'P47802', 'Q99JY0', 'Q9D6M3', 'Q9D8Y1', 'Q91YT0', 'Q925N0', 'Q3UMR5'…	45	['Q9CXJ4', 'Q78IK4', 'O88986', 'Q8JZQ2', 'P62908', 'Q8QZT1', 'Q9D0G0', 'O35857', 'P47802', 'Q8CFJ7', 'Q8R1S0', 'Q99MR8', 'P52196', 'Q9D8Y1', 'Q5U458', 'Q9ESW4', 'P08249', 'P36552', 'Q9CZN7', 'Q9CQN6', 'Q9CR68', 'P47934', 'Q99JY0', 'Q60931', 'Q9CQJ8', 'P19258', 'Q9JI39', 'P09671', 'O55125', 'Q8BGH2', 'Q9CQN1', 'Q8R404', 'Q8BJ03', 'Q60936', 'Q9CPQ3', 'Q9JHS4', 'Q8K440', 'P51175', 'Q9CQQ7', 'Q9QZD8'…	53
GO:0031968	GO Component	30.531	Organelle outer membrane (69)	⬇degradation	⬆degradation	-0.371305	-0.00170394	19.9241	-0.251188	0.22919	20.8036	['Phb2', 'Vdac3', 'Cyb5r3', 'Fis1', 'Rab32', 'Arg1', 'Vdac2', 'Tomm22', 'Samm50', 'March5', 'Cpt1a', 'Sfxn2', 'Maoa', 'Mtx2', 'Fam210b', 'Armc1', 'Cisd2', 'Scp2', 'Mfn2', 'Tomm40', 'Acsl1', 'Slc25a4', 'Cyb5b', 'Marc1', 'Opa1', 'Tspo', 'Kmo', 'Tmem109', 'Maob', 'Aifm1', 'Cisd1', 'Rhot2', 'Acsl5', 'Vat1', 'Pebp1', 'Dnajc11', 'Sigmar1', 'Rhot1', 'Rtn4ip1', 'Marc2', 'Retsat', 'Pgrmc1', 'Plec', 'Mtx1'…	['Q60931', 'Q5U458', 'O55242', 'Q925N2', 'Q3UBX0', 'O88441', 'P16460', 'P70296', 'Q924D0', 'P47802', 'Q99JY0', 'Q9D7A8', 'P41216', 'Q9CPQ3']	14	['P47802', 'Q924D0', 'Q3UBX0', 'Q5U458', 'P41216', 'Q99JY0', 'Q60931', 'P50637', 'Q8BGH2', 'Q9CPQ3', 'O88455', 'Q80U63', 'P16460', 'O88441', 'Q9QYA2', 'P32020']	16
GO:0043177	GO Function	32.4675	Organic acid binding (50)	not significant	not significant	0.182583	-0.00471499	8.48871	0.10251	-0.334928	8.69644	['Dbt', 'Ftcd', 'Gnmt', 'Prodh', 'Shmt1', 'Rars', 'Pah', 'Dhfr', 'Glud1', 'Dpys', 'Hbb-bs', 'Gldc', 'Shmt2', 'Cps1', 'Agxt', 'Scly', 'Phyh', 'Fmo3', 'Fabp5', 'Tdo2', 'Ddah1', 'Scp2', 'Cyp4a14', 'Got2', 'Aars', 'Gclc', 'Ugt1a2', 'Dmgdh', 'Cyp4f14', 'Yars2', 'Otc', 'Gchfr', 'Pcx', 'Fabp1', 'Ugt1a1', 'Gss', 'Glul', 'Mat2a', 'Hba-a2', 'Acaca', 'Acacb', 'Ass1', 'Sardh', 'Pitpna', 'Thnsl2', 'Kars', 'Cd…	['Q91W43', 'Q9CWS0', 'P97494', 'Q5SWU9', 'P16460', 'P48776', 'Q9CZN7', 'P99025', 'E9Q4Z2']	9	['Q9CZN7', 'P16460', 'P97494', 'P32020']	4
GO:0016053	GO Process	46.6135	Organic acid biosynthetic process (117)	not significant	not significant	0.0353306	0.0597697	6.82067	-0.0252208	-0.000608616	6.88131	['Haao', 'Abcd1', 'Gstm7', 'Gstm1', 'Fads1', 'Gstm2', 'Acsf3', 'Lta4h', 'Shmt1', 'Tecr', 'Pah', 'Pcbd1', 'Gamt', 'Adi1', 'Mthfd1', 'Elovl2', 'Pcbd2', 'Dhfr', 'Oxsm', 'Agxt2', 'Csad', 'Rgn', 'Fads2', 'Gsto1', 'Got1', 'Cyp2c23', 'Hsd17b10', 'Shmt2', 'Cyp27a1', 'Pecr', 'Agxt', 'Sephs1', 'Mgst3', 'Ptges2', 'Kynu', 'Hsd17b12', 'Hao1', 'Acss2', 'Gstm4', 'Abcd3', 'Cyp7a1', 'Akr1a1', 'Cyp4a14', 'Mecr', '…	['Q91V12', 'Q4LDG0', 'Q9DCS3', 'Q9DBE0', 'Q9CPU4', 'Q5SWU9', 'P16460', 'Q99LX0', 'O08756', 'E9Q5K4', 'P53657', 'Q91X34', 'Q9CZN7', 'Q99JT9', 'E9Q4Z2', 'O35490', 'Q9JII6', 'Q9JLJ4']	18	['Q99MZ7', 'P34884', 'Q9CY27', 'Q64374', 'Q9CZN7', 'Q3UNX5', 'O35490', 'Q9DCS3', 'Q91V12', 'Q9Z2A9', 'Q9WU19', 'Q9CPU4', 'Q64505', 'Q8VBT2', 'P16460', 'Q9DBE0', 'P61922']	17
GO:0016054	GO Process	63.9485	Organic acid catabolic process (149)	not significant	not significant	0.00531985	-0.13212	6.22572	0.0314919	-0.159438	7.67528	['Dbt', 'Haao', 'Ftcd', 'Abcd1', 'Pon1', 'Prodh', 'Crot', 'Gcdh', 'Etfb', 'Gcat', 'Acat2', 'Acaa1b', 'Acad9', 'Acsf3', 'Acadsb', 'Qdpr', 'Amdhd1', 'Pipox', 'Shmt1', 'Echdc1', 'Arg1', 'Pah', 'Blmh', 'Acot2', 'Acot4', 'Auh', 'Mccc2', 'Glud1', 'Hacl1', 'Cryl1', 'Agxt2', 'Gpt', 'Ehhadh', 'Csad', 'Hsd17b4', 'Gldc', 'Cpt1a', 'Dcxr', 'Got1', 'Hsd17b10', 'Shmt2', 'Echs1', 'Acadl', 'Agxt', 'Scly', 'Phyh',…	['Q9QXE0', 'Q9EQ20', 'Q91W43', 'Q91WU0', 'Q9DBM2', 'Q9DC50', 'P51660', 'Q3TNA1', 'O08914', 'Q8BH95', 'Q91V12', 'Q9CWS0', 'Q80XL6', 'Q61285', 'Q8CFA2', 'O08749', 'Q9DBE0', 'Q3ULD5', 'Q8VCT4', 'O08756', 'Q9DCW4', 'Q91WK5', 'Q8BWF0', 'Q9D2G2', 'Q8VCH0', 'Q3TLP5', 'P48776', 'P42125', 'Q8QZT1', 'P45952', 'Q9QYR9', 'P52430', 'Q9CZN7', 'Q99JY0', 'Q99L13', 'Q9JII6', 'Q99MR8', 'Q8VC12', 'Q91VE0', 'Q8R0N6']	40	['O88986', 'Q8BH95', 'Q8QZT1', 'Q9QYR9', 'Q9CQ62', 'Q80XL6', 'Q61285', 'Q99MR8', 'Q91VE0', 'Q8VCH0', 'Q8VCT4', 'P51660', 'Q9CZN7', 'P47934', 'Q99JY0', 'Q91V12', 'Q8QZS1', 'Q8R0Y6', 'Q9D9V3', 'Q9WU19', 'Q9DBM2', 'Q91WU0', 'Q9QXE0', 'Q9QXD1', 'Q9WVL0', 'Q8VBT2', 'O08914', 'Q8BWN8', 'Q60759', 'P50544', 'P32020', 'P51174', 'Q9DBE0', 'P61922']	34
GO:0006082	GO Process	47.4691	Organic acid metabolic process (422)	not significant	not significant	0.00849299	-0.100219	6.46706	-0.0151025	-0.0996842	7.10994	['Dbt', 'Haao', 'Ftcd', 'Hars', 'Abcd1', 'Pon1', 'Gnmt', 'Cyp2f2', 'Cyp2c29', 'Gars', 'Prodh', 'As3mt', 'Crot', 'Farsa', 'Gcdh', 'Gstm7', 'Gstm1', 'Adh1', 'Etfb', 'Por', 'Cyp2a5', 'Cs', 'Adh5', 'Cyp2d26', 'Gcat', 'Qars', 'Acat2', 'Sdhb', 'Acaa1b', 'Fads1', 'Cars', 'Pdhx', 'Acad9', 'Pgam1', 'Gstm2', 'Adh4', 'Acsf3', 'Acadsb', 'Qdpr', 'Lta4h', 'Amdhd1', 'Adss', 'Pipox', 'Shmt1', 'Rars', 'Mdh2', 'Te…	['A2ATU0', 'Q91X77', 'Q9QXE0', 'Q9Z2I9', 'Q9EQ20', 'P27612', 'P97328', 'Q91W43', 'Q8VCW8', 'Q64458', 'Q9D379', 'Q6XVG2', 'Q91WU0', 'Q9DBM2', 'Q9DC50', 'P51660', 'Q3TNA1', 'O08914', 'Q8BH95', 'Q91V12', 'Q9CRB3', 'Q9CWS0', 'P16332', 'P97494', 'Q80XL6', 'Q61285', 'Q8CFA2', 'O88428', 'Q4LDG0', 'O08749', 'Q9DCS3', 'Q9DBJ1', 'Q8VDL4', 'Q8CIM7', 'Q9DBE0', 'Q3ULD5', 'P35486', 'Q8VC30', 'O55137', 'Q9D7G0'…	94	['A2ATU0', 'P70404', 'Q99MZ7', 'O88986', 'Q8BH95', 'Q8QZT1', 'Q91WG8', 'Q62452', 'P28474', 'Q3T9X0', 'P34884', 'Q9QYR9', 'Q9CQ62', 'Q9Z2I9', 'Q80XL6', 'Q61285', 'Q9CY27', 'Q9QY30', 'Q9D6R2', 'Q99MR8', 'P52196', 'O55137', 'Q91VE0', 'Q9CRB3', 'Q64374', 'Q8VCH0', 'Q8VCT4', 'P08249', 'P51660', 'A2AS89', 'Q9CZN7', 'P33267', 'Q9D051', 'P41216', 'Q3UNX5', 'Q91W64', 'P47934', 'Q99JY0', 'O35490', 'Q9DCS3'…	80
GO:1901361	GO Process	25.4958	Organic cyclic compound catabolic process (90)	not significant	not significant	0.111364	0.121096	9.76069	0.0829	-0.132688	9.42542	['Haao', 'Snd1', 'Pabpc1', 'Blvra', 'Abcd1', 'Cyp2f2', 'Hmox2', 'Hmox1', 'Khsrp', 'Acaa1b', 'Endog', 'Qdpr', 'Hsd11b1', 'Ywhah', 'Pah', 'Hint1', 'Ddx5', 'Nt5c', 'Dpys', 'Rida', 'Eif3e', 'Xdh', 'Nudt12', 'Etf1', 'Maoa', 'Eif4a3', 'Hprt', 'Gsta3', 'Cyp27a1', 'Kynu', 'Csde1', 'Tdo2', 'Uox', 'Cyp7a1', 'Vcp', 'Urod', 'Hsd17b11', 'Hpd', 'Pon3', 'Fah', 'Qprt', 'Dcps', 'Acat1', 'Cyp1a2', 'Hsd3b7', 'Aldh8…	['Q9EQ20', 'Q78PY7', 'Q91V12', 'Q9CRB3', 'Q8BWY3', 'Q9D892', 'Q91VC3', 'P70349', 'P30115', 'Q569Z6', 'Q8VCH0', 'P48776', 'Q8QZT1', 'P50172']	14	['Q8QZT1', 'P29341', 'Q9DCN1', 'Q9EQC1', 'Q9CRB3', 'Q8BWY3', 'Q8VCH0', 'P33267', 'Q569Z6', 'Q91V12', 'Q78PY7', 'Q8R0Y6', 'P70697', 'Q9WVL0', 'Q64505', 'P70349', 'Q9D892']	17
GO:1901617	GO Process	34.4262	Organic hydroxy compound biosynthetic process (63)	not significant	not significant	-0.104882	0.289807	8.59933	-0.157336	0.150662	12.8342	['Cyp51', 'Ddt', 'Lbr', 'Qdpr', 'Cyb5r3', 'Pnpo', 'Pcbd1', 'Erg28', 'Pcbd2', 'Dhfr', 'Sqle', 'Tm7sf2', 'Got1', 'Hsd17b10', 'Cyp27a1', 'Hsd17b7', 'Pck1', 'Abcd3', 'Cyp7a1', 'Scp2', 'Cyp3a13', 'Ldhb', 'Slc27a5', 'Ebp', 'Nsdhl', 'Asah1', 'Msmo1', 'Ces1d', 'Ces1e', 'Ces1f', 'Ces1c', 'Apoa4', 'Apoa1', 'Cyp7b1', 'Ces1g', 'Cyp3a11', 'Dhcr24', 'Pdxk', 'Baat', 'Lss', 'Ephx1', 'Spr', 'Akr1d1', 'Pgp', 'Cyp8…	['P58044', 'Q9D379', 'Q91WU0', 'Q4LDG0', 'Q9CRA4', 'Q99LX0', 'Q8VCT4', 'O08756', 'Q920E5', 'Q91X34', 'P70245', 'Q64459', 'Q8CHP8']	13	['Q8VCT4', 'Q91XF0', 'Q91WU0', 'Q64176', 'O88455', 'Q64505', 'P32020', 'Q64464', 'P54869']	9
GO:1901616	GO Process	39.2857	Organic hydroxy compound catabolic process (33)	not significant	not significant	-0.239058	0.120882	12.3526	-0.109747	0.116026	9.45131	['Adh1', 'Adh5', 'Adh4', 'Aldh1a7', 'Maoa', 'Cyp27a1', 'Hao1', 'Cyp7a1', 'Cyp4a14', 'Aldh2', 'Fah', 'Hsd3b7', 'Aldh1b1', 'Akr1d1', 'Cyp4f14', 'Cyp4a10', 'Sult2a8', 'Ldhd', 'Impa1', 'Cyp4a12a', 'Scarb1', 'Cyp4a12b', 'Sult2a1', 'Sord', 'Gk', 'Sult1b1', 'Cyp39a1', 'Comt', 'Tpi1', 'Gpd2', 'Bpnt1', 'Hsd17b6', 'Tkfc']	['Q8VC30', 'Q9Z0S1', 'O35945']	3	['P28474', 'Q9EQC1', 'Q9QYY9', 'Q9WU19', 'Q64505']	5
GO:1901615	GO Process	31.2016	Organic hydroxy compound metabolic process (161)	not significant	⬇degradation	-0.100589	0.0802794	10.504	-0.116715	-0.0124025	15.2258	['Cyp51', 'Ddt', 'Pon1', 'Adh1', 'Lbr', 'Adh5', 'Cyp2d26', 'Shpk', 'Ctsb', 'Acaa1b', 'Adh4', 'Qdpr', 'Cyb5r3', 'Pnpo', 'Iyd', 'Pcbd1', 'Pctp', 'Fdxr', 'Galk1', 'Dhrs7', 'Akr1c6', 'Erg28', 'Pcbd2', 'Dhfr', 'Ndufs4', 'Dhrs4', 'Sqle', 'Aco2', 'Dgat1', 'Gpd1', 'Soat2', 'Aldh1a7', 'Tm7sf2', 'Rbp4', 'Maoa', 'Got1', 'Hsd17b10', 'Cyp2e1', 'Hprt', 'Cyp27a1', 'Pecr', 'Hsd17b7', 'Cat', 'Hao1', 'Pck1', 'Abcd…	['O08601', 'P58044', 'Q9D379', 'Q91WU0', 'Q8VDJ3', 'Q4LDG0', 'Q8BWP5', 'Q8CIM7', 'Q9CRA4', 'Q8VC30', 'Q9D6R2', 'Q99LX0', 'Q8VCT4', 'O08756', 'Q920E5', 'Q8VCH0', 'Q99KI0', 'O88451', 'Q00724', 'P52430', 'Q91X34', 'P70245', 'Q9QY30', 'Q99LB2', 'Q9D5J6', 'Q9Z0S1', 'Q8BK48', 'Q64459', 'Q9JII6', 'Q3UZZ6', 'Q9CPU0', 'Q8CHP8', 'O35945', 'Q8BMS4', 'Q9WVJ3']	35	['P70404', 'Q99MZ7', 'O08601', 'P28474', 'O88451', 'Q9QY30', 'Q9D6R2', 'Q9EQC1', 'Q8VCH0', 'Q8VCT4', 'Q91XF0', 'Q8CIM7', 'Q9QYY9', 'Q9WU19', 'Q99KB8', 'Q91WU0', 'Q64176', 'O88455', 'Q3UZZ6', 'Q8QZR3', 'Q64505', 'P32020', 'Q64464', 'P54869', 'Q8VDJ3']	25
GO:1901576	GO Process	26.0033	Organic substance biosynthetic process (622)	not significant	⬆degradation	-0.033646	0.138778	8.46278	-0.0620368	0.105584	13.4731	['Mcts1', 'Haao', 'Rpl13', 'Ddx3x', 'Poldip2', 'Agpat3', 'Ckb', 'Hars', 'Cyp51', 'Ddt', 'Abcd1', 'Ndufa11', 'Rps11', 'Gars', 'Man1a', 'Farsa', 'Gcdh', 'Gstm7', 'Gstm1', 'Eif3g', 'Adh1', 'Lpcat3', 'Lbr', 'Ndufs3', 'Srm', 'Aprt', 'Qars', 'Ctnnb1', 'Ccdc124', 'Rplp1', 'Rps18', 'Sdhb', 'Fads1', 'Cars', 'Pdhx', 'Pgam1', 'Gstm2', 'Ndufs2', 'Ndufa2', 'Acsf3', 'Cers2', 'Qdpr', 'Lta4h', 'Adss', 'Hsd11b1',…	['Q9WTP7', 'Q9DBL7', 'O08601', 'P61358', 'Q6NZJ6', 'O70133', 'P58044', 'Q9JIK9', 'P10126', 'P36552', 'P57776', 'Q9DB27', 'Q9D379', 'Q8BJ03', 'A2AKQ0', 'P43006', 'Q91WU0', 'Q3TNA1', 'Q91V12', 'P97494', 'Q8BWY3', 'Q14C51', 'P26150', 'Q8BK72', 'P62264', 'Q9ESW4', 'Q9JLJ2', 'P47962', 'O35943', 'O88428', 'Q80ZS3', 'Q4LDG0', 'Q9WUR9', 'O08749', 'Q9DCS3', 'Q05D44', 'Q9DBJ1', 'Q6P5E4', 'Q9DBE0', 'Q9CRA4'…	104	['Q99MZ7', 'Q8CC86', 'P10126', 'P62852', 'O08601', 'P62908', 'Q8QZT1', 'Q9JHW4', 'Q9JMF7', 'Q91WG8', 'Q9D0G0', 'P62264', 'P34884', 'P40142', 'Q8BTM8', 'P62855', 'Q9CY27', 'Q60766', 'Q9CZM2', 'P57776', 'Q8R1S0', 'P47911', 'Q9EQC1', 'P47962', 'P55264', 'Q8BWY3', 'Q9ESW4', 'Q64374', 'P68040', 'Q8VCT4', 'P08249', 'A2AS89', 'P36552', 'P27786', 'Q8BP67', 'Q9CZN7', 'P36993', 'Q9D051', 'P41216', 'Q91XF0'…	115
GO:1901575	GO Process	25.547	Organic substance catabolic process (432)	not significant	not significant	0.0851165	0.0173413	12.5073	0.0519013	-0.112543	11.3608	['Dbt', 'Haao', 'Ftcd', 'Snd1', 'Npepps', 'Pabpc1', 'Uba1', 'Ccdc47', 'Blvra', 'Abcd1', 'Uchl3', 'Pon1', 'Clpp', 'Cyp2f2', 'Prodh', 'Crot', 'Man1a', 'Gcdh', 'Calr', 'Hmox2', 'Adh1', 'Etfb', 'Hmox1', 'Psmb4', 'Adh5', 'Cyp2d26', 'Ctsb', 'Gcat', 'Acat2', 'Ctnnb1', 'Psmd2', 'Khsrp', 'Ppp2cb', 'Pla2g12b', 'Acaa1b', 'Acad9', 'Dhdh', 'Pgam1', 'Adh4', 'Plg', 'Psmb1', 'Acsf3', 'Endog', 'Clpx', 'Hspa8', 'A…	['A2ATU0', 'Q9QXE0', 'Q3UIR3', 'Q9EQ20', 'P27612', 'Q3U487', 'P97328', 'Q91W43', 'Q9WU78', 'O88696', 'Q9JI75', 'Q78PY7', 'Q9Z2U1', 'Q91WU0', 'Q9DBM2', 'Q9DC50', 'P51660', 'Q3TNA1', 'Q9R1P0', 'Q9ER39', 'O08914', 'Q8BH95', 'Q91V12', 'Q9CRB3', 'Q9CWS0', 'Q8K157', 'Q8BWY3', 'Q9D892', 'Q9R0P3', 'Q80XL6', 'O35226', 'Q61285', 'Q91VC3', 'Q9D0F9', 'Q9R1P1', 'Q8CFA2', 'O08749', 'Q64514', 'Q9DBJ1', 'Q8VDL4'…	99	['A2ATU0', 'P28843', 'Q3UIR3', 'O88986', 'Q8BH95', 'P16406', 'Q8QZT1', 'P63017', 'P28474', 'Q9QYR9', 'Q9WU78', 'Q9CQ62', 'Q80XL6', 'Q61285', 'P29341', 'Q99MR8', 'Q9DCN1', 'Q9EQC1', 'Q91VE0', 'Q9CRB3', 'Q8BWY3', 'Q3ULJ0', 'Q8VCH0', 'Q8VCT4', 'P51660', 'Q9ER39', 'P70195', 'Q9CZN7', 'P33267', 'Q99P27', 'P47934', 'Q569Z6', 'Q99JY0', 'O35490', 'Q91V12', 'Q78PY7', 'Q8QZS1', 'P60670', 'Q8CIM7', 'P97449'…	80
GO:1901566	GO Process	31.8639	Organonitrogen compound biosynthetic process (412)	not significant	not significant	-0.0190175	0.111183	6.92101	-0.0507207	0.133883	10.8392	['Mcts1', 'Haao', 'Rpl13', 'Ddx3x', 'Ckb', 'Hars', 'Ndufa11', 'Rps11', 'Gars', 'Man1a', 'Farsa', 'Gcdh', 'Gstm1', 'Eif3g', 'Lpcat3', 'Ndufs3', 'Srm', 'Aprt', 'Qars', 'Rplp1', 'Rps18', 'Sdhb', 'Cars', 'Pdhx', 'Ndufs2', 'Ndufa2', 'Cers2', 'Qdpr', 'Adss', 'Rpl19', 'Shmt1', 'Pnpo', 'Mpdu1', 'Rars', 'Snx3', 'Arg1', 'Pah', 'Pcbd1', 'Egfr', 'Gamt', 'Rack1', 'Drg1', 'Mrpl22', 'Nampt', 'Abca8b', 'Adi1', '…	['Q9WTP7', 'Q9DBL7', 'O08601', 'P61358', 'Q6NZJ6', 'Q9JIK9', 'P10126', 'P36552', 'P57776', 'Q9DB27', 'Q8BJ03', 'A2AKQ0', 'P43006', 'Q91V12', 'P97494', 'Q8BWY3', 'Q14C51', 'Q8BK72', 'P62264', 'Q9ESW4', 'Q9JLJ2', 'P47962', 'O35943', 'O88428', 'Q80ZS3', 'Q9WUR9', 'O08749', 'Q05D44', 'Q6P5E4', 'Q9DBE0', 'Q9D0M1', 'P35486', 'Q9D7G0', 'Q9DC71', 'Q5SWU9', 'P16460', 'P47911', 'Q9CQN6', 'P46978', 'P53657'…	72	['Q8CC86', 'P10126', 'P62852', 'O08601', 'P62908', 'Q8QZT1', 'Q9JHW4', 'Q9JMF7', 'Q9D0G0', 'P62264', 'P62855', 'Q60766', 'Q9CZM2', 'P57776', 'P47911', 'P47962', 'P55264', 'Q8BWY3', 'Q9ESW4', 'P68040', 'A2AS89', 'P36552', 'Q8BP67', 'Q9CZN7', 'P36993', 'Q9D051', 'P41216', 'Q91XF0', 'Q6ZWN5', 'Q9WUR9', 'Q9CQN6', 'Q9WTP7', 'Q5RL79', 'P35979', 'Q9CQJ8', 'O35490', 'Q9JI39', 'Q9DBL7', 'Q91V12', 'O09172'…	83
GO:0090407	GO Process	33.7972	Organophosphate biosynthetic process (170)	not significant	not significant	-0.0437856	0.212499	7.27195	-0.0768832	0.267669	10.5791	['Haao', 'Agpat3', 'Ckb', 'Ndufa11', 'Gars', 'Gcdh', 'Lpcat3', 'Ndufs3', 'Aprt', 'Sdhb', 'Pdhx', 'Ndufs2', 'Ndufa2', 'Adss', 'Shmt1', 'Pnpo', 'Nampt', 'Abca8b', 'Nme2', 'Dcakd', 'Mthfd1', 'Adssl1', 'Ptdss1', 'Sdha', 'Ndufs6', 'Pdhb', 'Ndufs4', 'Cryl1', 'Tkt', 'Ndufb9', 'Adsl', 'Ndufa6', 'Naprt', 'Umps', 'Ndufb4', 'Atp5j', 'Atp5o', 'Gart', 'Ndufa5', 'Vapa', 'Nme3', 'Ak3', 'Papss2', 'Pcyt2', 'Dcxr'…	['Q9WTP7', 'Q9DBL7', 'P58044', 'Q3TNA1', 'Q91V12', 'O88428', 'Q9WUR9', 'O08749', 'Q9D0M1', 'P35486', 'Q9D7G0', 'Q8CHK3', 'Q5SWU9', 'Q920E5', 'P53657', 'Q9DBP5', 'Q8C5H8', 'Q8QZT1', 'Q9DCJ5', 'Q9D051', 'Q8K2B3', 'P40142', 'Q9Z0S1', 'E9Q4Z2', 'Q91YT0', 'Q9JII6', 'Q8K440', 'P41216', 'Q01768']	29	['Q8CC86', 'Q8QZT1', 'P40142', 'P55264', 'Q9D051', 'P41216', 'Q91XF0', 'Q9WUR9', 'Q9WTP7', 'Q9CQJ8', 'Q9DBL7', 'Q91V12', 'Q8C5H8', 'Q9WV55', 'Q8K440', 'Q9CQQ7', 'Q9CQC7', 'Q8K2B3', 'Q60759', 'P32020', 'P63030', 'Q9CPP6', 'P54869']	23
GO:0019637	GO Process	32.4324	Organophosphate metabolic process (288)	not significant	not significant	0.0655455	0.143913	9.16859	0.0208977	0.0252735	7.12511	['Haao', 'Agpat3', 'Ckb', 'Abcd1', 'Ndufa11', 'Pon1', 'Abcc6', 'Gars', 'Crot', 'Gcdh', 'Lpcat3', 'Ndufs3', 'Cs', 'Shpk', 'Atp6v1b2', 'Aprt', 'Rhoa', 'Pla2g12b', 'Sdhb', 'Pdhx', 'Pgam1', 'Ndufs2', 'Ndufa2', 'Clpx', 'Hspa8', 'Acadsb', 'Adss', 'Pipox', 'Shmt1', 'Pnpo', 'G6pc', 'Hint1', 'Pfkl', 'Nampt', 'Abca8b', 'Nt5c', 'Galk1', 'Nme2', 'Dcakd', 'Mthfd1', 'Acot2', 'Acot4', 'Acot3', 'Adssl1', 'Ptdss1…	['A2ATU0', 'Q9WTP7', 'Q9DBL7', 'Q9Z2I9', 'P97328', 'Q8CFX1', 'P58044', 'Q9DBM2', 'Q9DC50', 'P51660', 'Q3TNA1', 'Q91V12', 'Q9CRB3', 'Q9D892', 'O88428', 'Q9WUR9', 'O08749', 'Q9DBJ1', 'Q8VDL4', 'P70349', 'Q9D0M1', 'Q3ULD5', 'P35486', 'Q8VC30', 'O55137', 'Q9D7G0', 'Q8CHK3', 'Q5SWU9', 'Q99LX0', 'Q8VCT4', 'Q920E5', 'Q9D2G2', 'P53657', 'Q9DBP5', 'P48776', 'Q8C5H8', 'Q9CZU6', 'Q8QZT1', 'Q9QYR9', 'Q9DCJ5'…	58	['A2ATU0', 'Q8CC86', 'Q8QZT1', 'P63017', 'Q9QYR9', 'P40142', 'P14094', 'Q9Z2I9', 'Q9DCN1', 'O55137', 'Q9CRB3', 'P55264', 'Q3ULJ0', 'Q8VCT4', 'P51660', 'Q9D051', 'P41216', 'Q91XF0', 'Q9WUR9', 'Q3UNX5', 'Q99P27', 'Q9WTP7', 'Q9CQJ8', 'Q8CFX1', 'Q9DBL7', 'Q91V12', 'Q8C5H8', 'Q9WV55', 'Q9DBM2', 'Q9JHS4', 'Q8K440', 'Q9CQQ7', 'Q9CQC7', 'Q8BWN8', 'Q9Z2I8', 'Q8K2B3', 'Q9DBJ1', 'Q60759', 'P70349', 'P32020'…	45
GO:0006107	GO Process	75	Oxaloacetate metabolic process (9)	not significant	not significant	-0.116129	0.294943	8.66383	-0.0936871	0.48212	8.71284	['Cs', 'Mdh2', 'Nit2', 'Got1', 'Pck1', 'Got2', 'Pcx', 'Mdh1', 'Acly']	['Q9CZU6']	1	['P08249']	1
WP1274	WikiPathways	40	Oxidation by cytochrome P450 (16)	⬇degradation	⬆degradation	-0.544982	-0.227309	16.2754	-0.364096	0.140014	14.1453	['Cyp51', 'Cyp2f2', 'Por', 'Cyb5r3', 'Cyp17a1', 'Cyp2e1', 'Cyp27a1', 'Cyp7a1', 'Cyb5b', 'Cyp1a2', 'Cyp7b1', 'Cyp8b1', 'Cyp4v3', 'Cyp4b1', 'Cyb5a', 'Cyp39a1']	['P56395']	1	['P27786', 'P33267', 'Q64505']	3
WP1248	WikiPathways	72.2222	Oxidative phosphorylation (39)	⬆degradation	⬆degradation	-0.46184	0.117696	20.6299	-0.278831	0.632202	15.4784	['Ndufa11', 'Ndufs2', 'Ndufa2', 'Ndufs6', 'Ndufs4', 'Ndufb9', 'Ndufa6', 'Atp5j', 'Atp5o', 'Ndufa5', 'Ndufb8', 'Atp5b', 'Atp5a1', 'Ndufs1', 'Ndufa10', 'Ndufc2', 'Ndufb7', 'Ndufa7', 'Ndufv1', 'Ndufb10', 'Atp5l', 'Ndufa8', 'mt-Nd1', 'mt-Atp8', 'mt-Nd4', 'mt-Nd5', 'Atp5g1', 'Ndufb6', 'Ndufs7', 'Atp5d', 'Ndufs5', 'Atp5h', 'Atp5pb', 'Ndufb5', 'Ndufv2', 'Atp5j2', 'Atp5g2', 'Ndufa9', 'Ndufs8']	['Q9DCJ5', 'Q91YT0']	2	['Q9CQJ8', 'Q9CQQ7', 'Q9CPP6']	3
GO:0006119	GO Process	61.6667	Oxidative phosphorylation (74)	⬇degradation	⬆degradation	-0.439214	-0.0436126	25.6644	-0.243566	0.547589	23.234	['Cox5a', 'Ndufa11', 'Ndufs3', 'Sdhb', 'Ndufs2', 'Ndufa2', 'Uqcrb', 'Sdha', 'Ndufs6', 'Ndufs4', 'Ndufb9', 'Ndufa6', 'Cyc1', 'Ndufb4', 'Atp5j', 'Atp5o', 'Ndufa5', 'Ndufb8', 'Atp5b', 'Atp5a1', 'Uqcrc1', 'Ndufs1', 'Ndufb3', 'Ndufa10', 'Stoml2', 'Ndufc2', 'Ndufab1', 'Uqcrc2', 'Coq9', 'Cox7a2', 'Ndufb7', 'Gm11273', 'Ndufa7', 'Ndufv1', 'Ndufb10', 'Uqcrfs1', 'Cox6a1', 'Atp5k', 'Uqcrq', 'Uqcr10', 'Ndufa8…	['O35943', 'O08749', 'Q9DCJ5', 'Q8K2B3', 'Q91YT0']	5	['Q9CR68', 'Q9CQJ8', 'Q9CQQ7', 'Q9CQC7', 'Q8K2B3', 'Q8K1Z0', 'Q9CPP6', 'P99028']	8
mmu00190	KEGG	62.3077	Oxidative phosphorylation (81)	⬆degradation	⬆degradation	-0.445048	0.0563137	24.918	-0.301886	0.58288	25.6644	['Cox5a', 'Ndufa11', 'Ndufs3', 'Atp6v1b2', 'Sdhb', 'Atp6v0d1', 'Ndufs2', 'Ndufa2', 'Atp6v1e1', 'Ppa1', 'Uqcrb', 'Sdha', 'Ndufs6', 'Ndufs4', 'Atp6v1c1', 'Ndufb9', 'Ndufa6', 'Cyc1', 'Ndufb4', 'Atp5j', 'Atp5o', 'Ndufa5', 'Atp6v0c', 'Ndufb8', 'Atp5b', 'Atp5a1', 'Uqcrc1', 'Ndufs1', 'Ndufb3', 'Ndufa10', 'Ppa2', 'Ndufc2', 'Ndufab1', 'Uqcrc2', 'Lhpp', 'Cox7a2', 'Ndufb7', 'Gm11273', 'Ndufa7', 'Atp6v1h', '…	['Q8BJ03', 'Q91VM9', 'Q9DCJ5', 'Q8K2B3', 'Q91YT0']	5	['Q9CR68', 'Q9CQJ8', 'Q8BJ03', 'Q9CQQ7', 'Q9CQC7', 'Q8K2B3', 'Q9CPP6', 'P99028']	8
WP4466	WikiPathways	53.2609	Oxidative stress and redox pathway (49)	not significant	not significant	-0.173703	0.00587179	10.3576	-0.115965	0.0465306	9.44483	['Gstt1', 'Gstt3', 'Gstm5', 'Gstm3', 'Gstm7', 'Gstm1', 'Sod2', 'Gstm2', 'Sod1', 'Prdx5', 'Prdx3', 'Gsto1', 'Abcc2', 'Prdx4', 'Gsta3', 'Mgst3', 'Gstm4', 'Gclm', 'Txn1', 'Gstk1', 'Gsr', 'Gsta4', 'Gclc', 'Slco1a1', 'Lap3', 'Ptgs1', 'Prdx6', 'Ggt5', 'Gss', 'Slc1a2', 'Gpx1', 'Pgd', 'Gpx4', 'Idh1', 'Gsta1', 'Rac1', 'Gstm6', 'Idh2', 'Anpep', 'Prdx2', 'S100a9', 'Mgst1', 'Prdx1', 'Oplah', 'Gstp1', 'Txnrd2…	['P35700', 'P43006', 'P97494', 'O08807', 'P20108', 'Q9CPU4', 'P30115', 'Q64471', 'P11352', 'P47791', 'Q9JLT4']	11	['P35700', 'O08807', 'Q61171', 'O09172', 'P09671', 'P97449', 'Q9Z2A9', 'Q99L20', 'Q9CPU4', 'P97494', 'P20108', 'Q9JLT4']	12
WP412	WikiPathways	50	Oxidative stress response (14)	not significant	not significant	-0.0339917	0.287379	6.65388	0.0527187	0.00750181	6.79947	['Hmox1', 'Sod2', 'Sod1', 'Maoa', 'Cat', 'Gsr', 'Gclc', 'Ugt1a1', 'Gpx1', 'Txn2', 'Mgst1', 'Txnrd2', 'Gstt2', 'Txnrd1']	['P97494', 'P11352', 'P47791', 'Q9JLT4']	4	['P09671', 'P97494', 'Q9JLT4']	3
GO:0016491	GO Function	41.4231	Oxidoreductase activity (326)	⬇degradation	⬇degradation	-0.15066	-0.0336381	19.2546	-0.0833256	-0.00299382	15.177	['Cox5a', 'Haao', 'Aox1', 'Cyp51', 'Gstt1', 'Gstt3', 'Blvra', 'Dhrs1', 'Cyp2f2', 'Cyp2c29', 'Prodh', 'Gcdh', 'Gstm7', 'Hmox2', 'Adh1', 'Etfb', 'Lbr', 'Hmox1', 'Ndufs3', 'Por', 'Cyp2a5', 'Adh5', 'Cyp2d26', 'Sod2', 'Sdhb', 'Acaa1b', 'Fads1', 'Pdhx', 'Acad9', 'Dhdh', 'Adh4', 'Ndufs2', 'Ndufa2', 'Acadsb', 'Surf1', 'Qdpr', 'Hsd11b1', 'Pipox', 'Cyb5r3', 'Ywhab', 'Pnpo', 'Mdh2', 'Tecr', 'Iyd', 'Pah', 'P…	['A2ATU0', 'P47199', 'P35700', 'Q91X77', 'Q922P9', 'Q9EQ20', 'Q91W43', 'Q8CFX1', 'Q9D711', 'Q64458', 'P36552', 'Q91W90', 'Q9JI75', 'Q80Y14', 'Q8BJ03', 'Q6XVG2', 'Q9DBM2', 'P51660', 'Q8R086', 'P26150', 'Q80XL6', 'Q9JLJ2', 'O35943', 'O08807', 'O08749', 'Q9DCS3', 'Q8VCR2', 'Q8CIM7', 'Q9CRA4', 'P35486', 'Q9D6Y7', 'P20108', 'Q8R1S0', 'Q9CPU4', 'Q9QUH0', 'Q9D6R2', 'Q99LX0', 'O08756', 'Q571I9', 'Q9DCW4'…	74	['P35700', 'A2ATU0', 'P70404', 'Q99MZ7', 'P28474', 'O88451', 'Q9CQ62', 'Q80XL6', 'Q9CY27', 'Q924D0', 'Q8R1S0', 'Q9D6R2', 'Q9EQC1', 'O08807', 'Q3ULJ0', 'Q8VCH0', 'Q8VCR2', 'P08249', 'P51660', 'P36552', 'P27786', 'Q8R086', 'P33267', 'P27773', 'Q9D051', 'Q91XF0', 'Q91W64', 'Q9CR68', 'Q61171', 'Q61147', 'P47934', 'Q8CFX1', 'Q9DCS3', 'Q8CIM7', 'P47199', 'P09671', 'Q2TPA8', 'Q9QYY9', 'Q6TEK5', 'Q99L20'…	63
GO:0016667	GO Function	50	Oxidoreductase activity, acting on a sulfur group of donors (29)	not significant	not significant	-0.0178632	-0.0542572	6.43453	-0.0383146	0.12223	6.86339	['Tmx1', 'Glrx5', 'Glrx', 'Pdia5', 'Gsto1', 'P4hb', 'Pdia3', 'Txn1', 'Pcyox1', 'Gsr', 'Aifm1', 'Txndc5', 'Gfer', 'Pdia6', 'Suox', 'Msra', 'Glrx3', 'Pdia4', 'Pgk1', 'Selenbp1', 'Selenbp2', 'Selenot', 'Txn2', 'Sqor', 'Dld', 'Tmx2', 'Txnrd2', 'Txnrd1', 'Txnl1']	['Q91W90', 'Q80Y14', 'Q8R086', 'O08749', 'Q9D6Y7', 'Q9QUH0', 'P62342', 'P27773', 'P47791', 'P08003', 'Q9JLT4']	11	['Q8R086', 'P27773', 'Q91W90', 'Q9D710', 'Q9JLT4']	5
GO:0016668	GO Function	69.2308	Oxidoreductase activity, acting on a sulfur group of donors, NAD(P) as acceptor (9)	not significant	not significant	-0.0225493	-0.414456	6.2723	-0.119398	0.191224	7.89192	['Glrx', 'Txn1', 'Gsr', 'Pgk1', 'Selenot', 'Dld', 'Txnrd2', 'Txnrd1', 'Txnl1']	['O08749', 'Q9QUH0', 'P62342', 'P47791', 'Q9JLT4']	5	['Q9JLT4']	1
GO:0016725	GO Function	46.4286	Oxidoreductase activity, acting on CH or CH2 groups (13)	⬆degradation	⬇degradation	-0.64998	0.0252879	19.1322	-0.505982	-0.605639	23.0816	['Cyp2c29', 'Xdh', 'Cyp3a13', 'Cyp1a2', 'Cyp3a11', 'Cyp2c37', 'Cyp2c54', 'Vkorc1l1', 'Cyp3a25', 'Cyp3a41b', 'Cyp2c50', 'Acox2', 'Cyp2c40']	['Q91X77', 'Q64458', 'Q6XVG2', 'Q6TEK5', 'Q64459', 'P56654']	6	['Q6TEK5', 'Q9QXD1', 'Q64464']	3
GO:0016614	GO Function	49.0798	Oxidoreductase activity, acting on CH-OH group of donors (80)	not significant	not significant	-0.0638264	0.125587	8.00211	-0.0114299	0.145822	6.42805	['Dhrs1', 'Adh1', 'Adh5', 'Dhdh', 'Adh4', 'Hsd11b1', 'Mdh2', 'L2hgdh', 'Dhrs7', 'Akr1c6', 'Akr1c13', 'Cryl1', 'Dhrs4', 'Ehhadh', 'Gpd1', 'Hsd17b4', 'Dcxr', 'Hsd17b10', 'Cyp27a1', 'Hsd17b7', 'Hsd17b12', 'Hao1', 'Hadh', 'Cryz', 'Akr1a1', 'Cyp4a14', 'Mecr', 'H6pd', 'Ugdh', 'Hsd17b11', 'Hibadh', 'Ldhb', 'Nsdhl', 'Hpgd', 'Cbr4', 'Hsd17b2', 'Me1', 'Hsd3b7', 'H2-Ke6', 'Rdh7', 'Hsd3b5', 'Dhrs11', 'Cryzl2…	['P47199', 'Q8CFX1', 'Q9DBM2', 'P51660', 'P26150', 'Q9DCS3', 'Q8VCR2', 'Q9D6R2', 'O08756', 'O88451', 'P50172', 'Q99LB2', 'Q99L13', 'Q9JII6', 'Q91YP0', 'Q8VC28', 'Q8R0N6']	17	['P70404', 'P28474', 'O88451', 'Q9D6R2', 'Q9EQC1', 'Q3ULJ0', 'Q8VCR2', 'P08249', 'P51660', 'Q8CFX1', 'Q9DCS3', 'P47199', 'Q9QYY9', 'Q9WU19', 'Q9DBM2', 'Q91YP0', 'Q8VDQ1']	17
GO:0016651	GO Function	43.0556	Oxidoreductase activity, acting on NAD(P)H (31)	⬆degradation	⬆degradation	-0.337643	0.185005	15.2014	-0.196957	0.323594	13.0369	['Ndufs3', 'Por', 'Adh4', 'Ndufs2', 'Ndufa2', 'Cyb5r3', 'Akr1c6', 'Akr1c13', 'Ndufs4', 'Dhrs4', 'Dcxr', 'Ndufs1', 'Ndufa10', 'Cryz', 'Akr1a1', 'Cbr4', 'Kmo', 'Aifm1', 'Cox15', 'Ndufv1', 'Cbr1', 'Nqo2', 'mt-Nd1', 'mt-Nd4', 'mt-Nd5', 'Ndufs7', 'Fmo5', 'Ndufv2', 'Ndufa9', 'Txnrd1', 'Ndufs8']	['P47199', 'Q9JI75', 'Q8BJ03', 'Q99LB2', 'Q91YT0', 'Q9JII6', 'Q8VC28']	7	['P47199', 'Q9QYY9', 'Q8BJ03']	3
GO:0016655	GO Function	61.1111	Oxidoreductase activity, acting on NAD(P)H, quinone or similar compound as acceptor (22)	not significant	not significant	-0.219245	0.228688	12.378	-0.0761649	0.284044	8.16798	['Ndufs3', 'Adh4', 'Ndufs2', 'Ndufa2', 'Akr1c6', 'Akr1c13', 'Ndufs4', 'Dhrs4', 'Dcxr', 'Ndufs1', 'Ndufa10', 'Cryz', 'Cbr4', 'Ndufv1', 'Cbr1', 'Nqo2', 'mt-Nd1', 'mt-Nd4', 'mt-Nd5', 'Ndufs7', 'Ndufv2', 'Ndufs8']	['P47199', 'Q9JI75', 'Q99LB2', 'Q91YT0', 'Q8VC28']	5	['P47199', 'Q9QYY9']	2
GO:0016661	GO Function	90.9091	Oxidoreductase activity, acting on other nitrogenous compounds as donors (10)	not significant	not significant	-0.240282	0.218495	10.5206	-0.0639281	0.390382	7.08352	['Cyb5r3', 'Xdh', 'Uox', 'Aldh2', 'Cyb5b', 'Marc1', 'Nqo2', 'Marc2', 'Gphn', 'Cbs']	['Q9JI75']	1	[]	0
GO:0016705	GO Function	29.0598	Oxidoreductase activity, acting on paired donors, with incorporation or reduction of molecular oxygen (68)	⬇degradation	⬇degradation	-0.401683	-0.287448	20.3816	-0.163362	-0.488108	14.2813	['Cyp51', 'Cyp2f2', 'Cyp2c29', 'Hmox2', 'Hmox1', 'Por', 'Cyp2a5', 'Cyp2d26', 'Fads1', 'Pah', 'Pcbd1', 'Akr1c6', 'Akr1c13', 'Pcbd2', 'Sqle', 'Fads2', 'Cyp17a1', 'P4hb', 'Cyp2c23', 'Cyp2e1', 'Cyp27a1', 'Phyh', 'Fmo3', 'Cyp7a1', 'Cyp2j5', 'Cyp4a14', 'Cyp3a13', 'Msmo1', 'Fdx1', 'Cyp1a2', 'Scd1', 'Fmo1', 'Cyp7b1', 'Cyp3a11', 'Kmo', 'Fmo2', 'Cyp2c37', 'Bbox1', 'Cyp2c54', 'Akr1d1', 'Cyp4f14', 'Agmo', 'C…	['Q91X77', 'Q64458', 'Q6XVG2', 'Q8CIM7', 'Q9CRA4', 'Q8R1S0', 'E9Q5K4', 'P56395', 'Q924Y0', 'Q64459', 'Q8VC28', 'P56654']	12	['Q8R1S0', 'P27786', 'P33267', 'Q91W64', 'Q8CIM7', 'Q64505', 'Q64464', 'Q9DB26']	8
GO:0016709	GO Function	43.0769	Oxidoreductase activity, acting on paired donors, with incorporation or reduction of molecular oxygen, NAD(P)H as one donor, and incorporation of one atom of oxygen (28)	⬇degradation	⬇degradation	-0.446337	-0.428307	19.4448	-0.214149	-0.352546	13.3439	['Cyp51', 'Cyp2d26', 'Akr1c6', 'Akr1c13', 'Sqle', 'Cyp2e1', 'Cyp27a1', 'Fmo3', 'Cyp7a1', 'Cyp4a14', 'Fmo1', 'Cyp7b1', 'Kmo', 'Fmo2', 'Akr1d1', 'Cyp4f14', 'Cyp8b1', 'Cyp4a10', 'Cyp2b10', 'Cyp2d10', 'Cyp4a12a', 'Cyp2d9', 'Cyp4a12b', 'Coq7', 'Fmo5', 'Coq6', 'Fmo4', 'Cyp2d11']	['Q8CIM7', 'Q8R1S0', 'Q8VC28']	3	['Q8R1S0', 'Q8CIM7', 'Q64505']	3
GO:0016712	GO Function	43.75	Oxidoreductase activity, acting on paired donors, with incorporation or reduction of molecular oxygen, reduced flavin or flavoprotein as one donor, and incorporation of one atom of oxygen (35)	⬇degradation	⬇degradation	-0.55374	-0.491224	23.3919	-0.258307	-0.851914	15.3251	['Cyp2f2', 'Cyp2c29', 'Hmox2', 'Hmox1', 'Cyp2a5', 'Cyp2d26', 'Cyp2c23', 'Cyp2e1', 'Cyp7a1', 'Cyp2j5', 'Cyp4a14', 'Cyp3a13', 'Cyp1a2', 'Cyp7b1', 'Cyp3a11', 'Cyp2c37', 'Cyp2c54', 'Cyp4f14', 'Cyp2c70', 'Cyp4a10', 'Cyp3a25', 'Cyp2b10', 'Cyp2d10', 'Cyp2a12', 'Cyp3a41b', 'Cyp2c50', 'Cyp4a12a', 'Cyp2d9', 'Cyp4a12b', 'Cyp2a4', 'Cyp4b1', 'Coq6', 'Cyp39a1', 'Cyp2d11', 'Cyp2c40']	['Q91X77', 'Q64458', 'Q6XVG2', 'Q8CIM7', 'Q8R1S0', 'E9Q5K4', 'Q64459', 'P56654']	8	['Q8R1S0', 'P33267', 'Q91W64', 'Q8CIM7', 'Q64505', 'Q64464']	6
GO:0016684	GO Function	42.8571	Oxidoreductase activity, acting on peroxide as acceptor (24)	not significant	not significant	-0.135645	0.034596	8.09611	-0.123491	0.00207019	9.40611	['Gstt1', 'Gstt3', 'Gstm7', 'Hbb-bs', 'Prdx5', 'Prdx3', 'Prdx4', 'Mgst3', 'Cat', 'Gstk1', 'Gsta4', 'Ptgs1', 'Prdx6', 'Gpx1', 'Hba-a2', 'Gpx4', 'Gsta1', 'Park7', 'Prdx2', 'Mgst1', 'Prdx1', 'Gstp1', 'Gstt2', 'Txnrd1']	['P35700', 'O08807', 'P20108', 'Q9CPU4', 'Q99LX0', 'Q64471', 'P11352']	7	['P35700', 'O08807', 'Q61171', 'Q99L20', 'Q9CPU4', 'P20108']	6
GO:0016702	GO Function	34.6154	Oxidoreductase activity, acting on single donors with incorporation of molecular oxygen, incorporation of two atoms of oxygen (9)	not significant	not significant	0.125098	-0.0335692	7.04232	-0.144176	-1.22175	8.35554	['Haao', 'Adi1', 'Tdo2', 'Hpd', 'Pir', 'Ptgs1', 'Ethe1', 'Ido2', 'Hgd']	['Q9D711', 'P48776', 'Q99JT9']	3	[]	0
GO:0016903	GO Function	56.7164	Oxidoreductase activity, acting on the aldehyde or oxo group of donors (38)	not significant	not significant	-0.0435117	-0.173517	7.18634	-0.043067	-0.0450658	6.95011	['Aox1', 'Adh5', 'Pdhx', 'Adh4', 'Akr1c6', 'Akr1c13', 'Pdhb', 'Dhrs4', 'Aldh1a7', 'Cyp27a1', 'Aldh9a1', 'Hsd17b12', 'Hao1', 'Aldh2', 'Pdha1', 'Dlat', 'Aldh8a1', 'Aldh5a1', 'Aldh1b1', 'Aldh4a1', 'Aox3', 'Aldh7a1', 'Bckdha', 'Aldh3a2', 'Aldh6a1', 'Ogdh', 'Dhtkd1', 'Akr1b3', 'Fmo5', 'Dld', 'Gapdh', 'Aldh1l1', 'Rdh11', 'Bckdhb', 'Suclg2', 'Htatip2', 'Aldh16a1', 'Aldh1a1']	['A2ATU0', 'Q9EQ20', 'Q9JLJ2', 'O08749', 'P35486', 'Q571I9', 'Q8BWF0', 'G3X982', 'Q60597', 'Q9D051', 'Q99LB2', 'Q8VC28', 'Q9DBF1', 'O35945']	14	['A2ATU0', 'P28474', 'Q9D051', 'Q9QYY9', 'Q8R0Y6', 'Q9WU19', 'Q9Z2I8']	7
GO:0016620	GO Function	56.3636	Oxidoreductase activity, acting on the aldehyde or oxo group of donors, NAD or NADP as acceptor (31)	not significant	not significant	-0.0398448	-0.124985	7.37536	-0.0309889	0.00655561	6.74691	['Adh5', 'Pdhx', 'Adh4', 'Akr1c6', 'Akr1c13', 'Pdhb', 'Dhrs4', 'Aldh1a7', 'Cyp27a1', 'Aldh9a1', 'Hsd17b12', 'Aldh2', 'Pdha1', 'Dlat', 'Aldh8a1', 'Aldh5a1', 'Aldh1b1', 'Aldh4a1', 'Aldh7a1', 'Aldh3a2', 'Aldh6a1', 'Ogdh', 'Akr1b3', 'Dld', 'Gapdh', 'Aldh1l1', 'Rdh11', 'Suclg2', 'Htatip2', 'Aldh16a1', 'Aldh1a1']	['Q9EQ20', 'Q9JLJ2', 'O08749', 'P35486', 'Q571I9', 'Q8BWF0', 'Q60597', 'Q9D051', 'Q99LB2', 'Q8VC28', 'Q9DBF1', 'O35945']	12	['P28474', 'Q9D051', 'Q9QYY9', 'Q8R0Y6', 'Q9Z2I8']	5
GO:0016627	GO Function	63.2353	Oxidoreductase activity, acting on the CH-CH group of donors (43)	not significant	not significant	-0.13723	-0.128413	11.9422	-0.0759854	0.0674316	9.58982	['Blvra', 'Gcdh', 'Lbr', 'Sdhb', 'Acaa1b', 'Acad9', 'Dhdh', 'Acadsb', 'Tecr', 'Akr1c6', 'Akr1c13', 'Sdha', 'Tm7sf2', 'Acadl', 'Pecr', 'Ptges2', 'Ivd', 'Decr1', 'Mecr', 'Acad10', 'Acads', 'Dhcr24', 'Dpyd', 'Acaa1a', 'Blvrb', 'Acad11', 'Decr2', 'Akr1d1', 'Zadh2', 'Fasn', 'Acad8', 'Cpox', 'Acox1', 'Retsat', 'Acadm', 'Ppox', 'Dhcr7', 'Acadvl', 'Crat', 'Akr1b3', 'Sdhc', 'Ptgr2', 'Acox2']	['P36552', 'Q80XL6', 'Q9DCS3', 'Q8VCH0', 'P45952', 'Q8K2B3', 'Q8VC28']	7	['Q99MZ7', 'Q9CQ62', 'Q80XL6', 'Q9CY27', 'Q8VCH0', 'P36552', 'P47934', 'Q9DCS3', 'O88455', 'P51175', 'Q8VDQ1', 'Q9QXD1', 'Q8K2B3', 'Q60759', 'P50544', 'P51174']	16
GO:0016628	GO Function	61.1111	Oxidoreductase activity, acting on the CH-CH group of donors, NAD or NADP as acceptor (22)	not significant	not significant	-0.179156	-0.142121	11.8173	-0.184485	-0.0286192	12.6405	['Blvra', 'Lbr', 'Dhdh', 'Acadsb', 'Tecr', 'Akr1c6', 'Akr1c13', 'Tm7sf2', 'Pecr', 'Ptges2', 'Decr1', 'Mecr', 'Dhcr24', 'Dpyd', 'Blvrb', 'Decr2', 'Akr1d1', 'Zadh2', 'Fasn', 'Dhcr7', 'Akr1b3', 'Ptgr2']	['Q9DCS3', 'Q8VC28']	2	['Q99MZ7', 'Q9CQ62', 'Q9CY27', 'Q9DCS3', 'O88455', 'Q8VDQ1']	6
GO:0016634	GO Function	72.7273	Oxidoreductase activity, acting on the CH-CH group of donors, oxygen as acceptor (8)	not significant	not significant	-0.0157887	-0.229194	6.17047	0.168738	-0.0575465	8.04886	['Acaa1b', 'Acadl', 'Acaa1a', 'Cpox', 'Acox1', 'Ppox', 'Crat', 'Acox2']	['P36552', 'Q8VCH0']	2	['Q8VCH0', 'P36552', 'P47934', 'P51175', 'Q9QXD1', 'P51174']	6
GO:0016645	GO Function	44.8276	Oxidoreductase activity, acting on the CH-NH group of donors (13)	not significant	⬆degradation	-0.135766	0.056752	9.78867	-0.147592	0.174656	13.0966	['Prodh', 'Qdpr', 'Pipox', 'Mthfd1', 'Dhfr', 'Etfdh', 'Aass', 'Dmgdh', 'Aifm1', 'Blvrb', 'Prodh2', 'Sardh', 'Aldh1l1']	[]	0	['Q8R0Y6']	1
GO:0016616	GO Function	48.7013	Oxidoreductase activity, acting on the CH-OH group of donors, NAD or NADP as acceptor (75)	not significant	not significant	-0.0702608	0.168663	8.12472	-0.0290092	0.149965	7.00889	['Dhrs1', 'Adh1', 'Adh5', 'Dhdh', 'Adh4', 'Hsd11b1', 'Mdh2', 'Dhrs7', 'Akr1c6', 'Akr1c13', 'Cryl1', 'Dhrs4', 'Ehhadh', 'Gpd1', 'Hsd17b4', 'Dcxr', 'Hsd17b10', 'Cyp27a1', 'Hsd17b7', 'Hsd17b12', 'Hadh', 'Cryz', 'Akr1a1', 'Cyp4a14', 'Mecr', 'H6pd', 'Ugdh', 'Hsd17b11', 'Hibadh', 'Ldhb', 'Nsdhl', 'Hpgd', 'Cbr4', 'Hsd17b2', 'Me1', 'Hsd3b7', 'H2-Ke6', 'Rdh7', 'Hsd3b5', 'Dhrs11', 'Cryzl2', 'Hsd17b13', 'Gr…	['P47199', 'Q8CFX1', 'Q9DBM2', 'P51660', 'P26150', 'Q9DCS3', 'Q8VCR2', 'Q9D6R2', 'O08756', 'O88451', 'P50172', 'Q99LB2', 'Q99L13', 'Q9JII6', 'Q8VC28', 'Q8R0N6']	16	['P70404', 'P28474', 'O88451', 'Q9D6R2', 'Q9EQC1', 'Q3ULJ0', 'Q8VCR2', 'P08249', 'P51660', 'Q8CFX1', 'Q9DCS3', 'P47199', 'Q9QYY9', 'Q9DBM2', 'Q8VDQ1']	15
GO:1990204	GO Component	66.3934	Oxidoreductase complex (81)	⬇degradation	⬆degradation	-0.222417	-0.0969942	13.3919	-0.174755	0.253494	14.5249	['Dbt', 'Ndufa11', 'Etfb', 'Ndufs3', 'Pdk1', 'Sdhb', 'Pdhx', 'Ndufs2', 'Ndufa2', 'Cyb5r3', 'Uqcrb', 'Sdha', 'Ndufs6', 'Pdhb', 'Ndufs4', 'Ndufb9', 'Ndufa6', 'Cyc1', 'Ndufb4', 'Gpd1', 'Ndufa5', 'Gldc', 'P4hb', 'Ndufb8', 'Uqcrc1', 'Ndufs1', 'Ndufb3', 'Ndufa10', 'Cat', 'Etfdh', 'Ldhb', 'Ndufc2', 'Ndufab1', 'Uqcrc2', 'Pdha1', 'Cbr4', 'Cyb5b', 'Dlat', 'Etfa', 'Marc1', 'Gcsh', 'Ndufb7', 'H2-Ke6', 'Ndufa…	['Q91W43', 'O08749', 'Q8BFP9', 'P35486', 'Q9D6R2', 'Q9DCW4', 'Q91WK5', 'Q9D2G2', 'Q9DCJ5', 'Q60597', 'Q9D051', 'Q8K2B3', 'Q9CQX8', 'Q91YT0']	14	['P70404', 'Q9D6R2', 'Q3ULJ0', 'Q9D051', 'Q9CR68', 'Q9CQJ8', 'Q9CQC7', 'Q8K2B3', 'Q9CPP6', 'P99028']	10
GO:0015453	GO Function	57.1429	Oxidoreduction-driven active transmembrane transporter activity (20)	⬇degradation	not significant	-0.450851	-0.0730534	19.0723	-0.116634	0.268472	11.381	['Cox5a', 'Ndufs3', 'Ndufs2', 'Ndufa2', 'Surf1', 'Ndufs4', 'Cyc1', 'Ndufs1', 'Ndufa10', 'Ndufv1', 'Uqcrfs1', 'Cox6a1', 'mt-Nd1', 'mt-Co1', 'mt-Co2', 'mt-Nd4', 'mt-Nd5', 'Ndufs7', 'Ndufv2', 'Ndufs8']	['Q91YT0']	1	['Q9CR68']	1
GO:0043436	GO Process	47.5029	Oxoacid metabolic process (409)	not significant	not significant	0.00287614	-0.0990359	6.16743	-0.0144513	-0.104487	7.0052	['Dbt', 'Haao', 'Ftcd', 'Hars', 'Abcd1', 'Pon1', 'Gnmt', 'Cyp2f2', 'Cyp2c29', 'Gars', 'Prodh', 'Crot', 'Farsa', 'Gcdh', 'Gstm7', 'Gstm1', 'Adh1', 'Etfb', 'Por', 'Cyp2a5', 'Cs', 'Adh5', 'Cyp2d26', 'Gcat', 'Qars', 'Acat2', 'Sdhb', 'Acaa1b', 'Fads1', 'Cars', 'Pdhx', 'Acad9', 'Pgam1', 'Gstm2', 'Adh4', 'Acsf3', 'Acadsb', 'Qdpr', 'Lta4h', 'Amdhd1', 'Adss', 'Pipox', 'Shmt1', 'Rars', 'Mdh2', 'Tecr', 'Iyd…	['A2ATU0', 'Q91X77', 'Q9QXE0', 'Q9Z2I9', 'Q9EQ20', 'P27612', 'P97328', 'Q91W43', 'Q8VCW8', 'Q64458', 'Q9D379', 'Q6XVG2', 'Q91WU0', 'Q9DBM2', 'Q9DC50', 'P51660', 'Q3TNA1', 'O08914', 'Q8BH95', 'Q91V12', 'Q9CWS0', 'P16332', 'P97494', 'Q80XL6', 'Q61285', 'Q8CFA2', 'O88428', 'Q4LDG0', 'O08749', 'Q9DCS3', 'Q9DBJ1', 'Q8VDL4', 'Q8CIM7', 'Q9DBE0', 'Q3ULD5', 'P35486', 'Q8VC30', 'O55137', 'Q9CPU4', 'Q91VM9'…	92	['A2ATU0', 'P70404', 'Q99MZ7', 'O88986', 'Q8BH95', 'Q8QZT1', 'Q91WG8', 'Q62452', 'P28474', 'P34884', 'Q9QYR9', 'Q9CQ62', 'Q9Z2I9', 'Q80XL6', 'Q61285', 'Q9CY27', 'Q9QY30', 'Q9D6R2', 'Q99MR8', 'P52196', 'O55137', 'Q91VE0', 'Q64374', 'Q8VCH0', 'Q8VCT4', 'P08249', 'P51660', 'A2AS89', 'Q9CZN7', 'P33267', 'Q9D051', 'P41216', 'Q3UNX5', 'Q91W64', 'P47934', 'Q99JY0', 'O35490', 'Q9DCS3', 'Q91V12', 'Q8QZS1'…	78
GO:0019825	GO Function	40	Oxygen binding (10)	not significant	⬇degradation	-0.209919	-0.28622	10.0044	-0.227921	-1.10386	13.8674	['Haao', 'Cyp2f2', 'Sod2', 'Ndufs2', 'Hbb-bs', 'Tdo2', 'Alb', 'Hba-a2', 'Park7', 'Cbs']	['Q99LX0', 'P48776']	2	['P33267', 'P09671']	2
[truncated: 389 more rows]
